# Supplementary material for: Compartmentalized gene regulatory network of the pathogenic fungus Fusarium graminearum
Source: New Phytol. 2016 Mar 14;211(2):527–41. doi: 10.1111/nph.13912 (PMC5069591; doi:10.1111/nph.13912)
Supplement: Supplementary file 2 — Table S2 Input gene expression data matrix Table S5 List of 75 inferred transcription factor regulators and the most enriched binding sites for target genes Table S8 Shared networks by the Fusarium graminearum gene regulatory network (GRN) and protein–protein interaction network (FPPI) [file NPH-211-527-s002.xlsx]

## Sheet: Table S2
Suppporting Information Tables S2, S5 & S8
Table S2 Input gene expression data matrix; numerical values represent log2-transformed fold changes
Gene_name	FG1_H4_H6	FG1_H7_H9	FG1_H10_H12	FG1_H13_H15	FG1_H16_H18	FG2_H4_H6	FG2_H7_H9	FG12_H1_H4	FG12_H5_H8	FG12_H9_H11	FG15_H4_H6	FG15_H7_H9	FG15_H10_H12	FG15_H13_H15	FG15_H16_H18	FG15_H19_H21	FG16_H4_H6	FG16_H7_H9	FG16_H10_H12	FG5_H6_H8	FG5_H11_14	FG5_H16_H18	FG5_H21_H25	FG5_H26_H28	FG6_H4_H6	FG6_H7_H9	FG7_H4_H6	FG7_H7_H9	FG7_H10_H12	FG14_H1_H4	FG18_H4_H6	FG10_H1_H3	FG11_H4_H6	FG11_H7_H9	FG13_H4_H6	FG13_H7_H9	FG13_H13_H15	FG13_H16_H18	HMT1	HP1	Hos2	Rpd3	CPK1	FAC1	MMC	MMN
FGSG_00001	-0.543627	-0.66137	-0.9676	-1.05131	-1.06331	-0.20006	0.0543001	0.88565	0.748938	0.361841	0.622114	0.288484	0.162147	0.0229769	0.15833	0.0688837	0.0434234	0.00784683	0.0430601	0.0113754	-0.100991	-0.077858	0.0603919	-0.0254781	0.91061	0.751227	0.0311565	-0.109347	-0.255917	-0.00612783	0.0896633	0.19047	0.388933	0.112193	0.112527	-0.170437	0.61782	0.0247934	-0.356083	-0.314182	-0.418188	-0.46108	-0.213729	-0.639406	-0.126838	-0.219226
FGSG_00002	-0.415853	-0.74585	-0.862143	-1.04359	-1.33714	8.03596	7.9946	0.0174603	-0.000713	-0.802335	0.289523	0.0905035	-0.0747998	-0.284193	-0.368484	-0.17816	0.308936	-0.129104	-0.0734205	0.580848	0.110827	-0.110305	0.0788276	-0.273975	2.4457	1.55052	-1.111	-1.21859	-1.53936	2.71354	0.0919933	0.0659995	0.0849266	-0.140493	-0.336987	-1.1233	1.6226	-0.646823	0.120714	0.0261209	-0.0377676	0.103003	0.143606	-0.266313	3.30195	0.78825
FGSG_00003	-0.0731432	-0.277924	-0.540653	-0.88396	-1.08005	-0.292703	-0.0412235	2.20902	2.14497	1.66615	0.78958	0.24113	0.147683	-0.262067	-0.121814	0.0659234	0.34429	0.255653	0.0379229	0.230943	-0.00832987	-0.102697	0.495164	-0.120583	2.36629	1.4604	0.23456	0.46261	0.32563	-0.323555	0.15754	0.00522375	0.17564	0.1562	0.67388	0.0449336	1.57527	0.0462563	-0.115748	-0.2406	-0.0777373	-0.157027	-0.120875	-0.128023	-0.157954	-0.116966
FGSG_00004	0.0414934	-0.102894	-0.107274	0.311076	3.39133	7.91344	-0.207067	-4.26929	-4.39356	-4.1098	1.40506	1.93313	1.07645	4.0088	5.8638	5.8046	-1.47801	-1.66348	-1.03151	-0.198507	1.03989	2.0717	1.12874	0.139746	1.09895	1.2148	-0.271476	-0.280323	-0.494303	6.76867	0.0476198	0.0654631	-0.0334964	-0.131086	0.794223	-1.02042	1.79313	0.0130899	0.26943	-0.0635577	0.179457	0.0316961	0.19212	-0.10334	1.62584	-0.0599611
FGSG_00005	0.227467	0.166587	-0.0985804	0.0677099	1.79618	5.05152	-0.214804	-1.60222	-1.37553	-1.64724	-0.31301	0.604733	-0.186483	1.03499	2.66475	2.42645	0.161077	-0.270506	-0.226947	-0.200407	0.429716	0.713636	0.340044	-0.157491	-0.175667	-0.170403	0.254787	0.107867	-0.0879366	3.26482	-0.0518267	-0.15597	0.314144	0.167224	1.62044	-0.29853	1.95162	-0.15886	-0.121135	-0.177539	-0.219069	-0.293178	-0.282129	0.529423	0.288936	-0.306316
FGSG_00006	0.80036	0.673527	1.34876	1.4406	1.45298	-0.289857	0.0276101	2.37983	2.25218	2.10606	1.71213	2.5104	2.0384	2.72633	1.10151	1.09298	0.0533061	-0.0733337	-0.35988	-1.58736	-1.54382	-1.52357	-1.19517	-1.62662	1.30858	0.695183	0.519247	0.295533	0.0327466	-0.210938	-3.7227	-0.480326	0.0353961	0.1834	2.52899	0.700747	2.73059	1.77181	0.191187	0.216659	0.167854	-0.104835	-0.113799	0.652016	-0.188342	0.36306
FGSG_00007	0.25633	2.26389	4.74695	4.16638	4.03888	-0.148864	-0.13102	1.5875	1.6103	2.77666	0.923926	4.3378	4.66083	5.21566	1.62067	1.33211	-3.54896	-0.96943	-4.09818	-0.481567	-0.56182	-0.64936	-0.29419	-0.585407	0.597473	0.40699	0.0766599	0.145027	-0.253407	-7.21126	-9.11016	-0.108393	-5.70327	-5.09625	6.33471	0.0631664	1.68603	-0.108637	0.144019	-0.0181584	0.274009	-0.0357885	0.189722	0.456786	0.322842	-0.163449
FGSG_00009	0.0123465	-0.111333	-0.417497	-0.516497	-0.778147	5.78105	0.59112	0.755595	0.83609	0.372863	0.379173	0.0409167	-0.0607433	-0.28371	-0.33963	-0.144373	0.527176	0.00925279	-0.0694334	0.880663	0.226691	0.681999	0.348658	0.0300727	1.80549	1.37616	-6.27624	-7.8486	-8.16628	0.542464	-0.0318301	0.0817833	0.0561204	0.023787	0.732663	-0.467536	1.87527	-0.0927532	0.00395465	0.0426264	-0.170914	0.142764	0.114853	0.100103	0.167616	0.128794
FGSG_00010	0.56348	0.646813	0.128647	-0.11251	-0.402923	0.0962968	-0.00554657	1.82721	2.07081	1.531	1.47193	0.855793	0.6487	0.381157	0.449887	0.52737	0.31504	0.15012	0.1239	0.0572617	-0.0278568	0.0945048	0.13963	-0.0273986	2.16408	1.93577	-1.91077	-1.98965	-2.1021	-0.307539	-0.0578601	0.0133533	-0.000203	-0.0171967	0.773553	0.00278997	1.57974	-0.0465999	0.127802	0.474431	-0.0194519	0.210914	0.15663	0.72804	0.195383	0.290568
FGSG_00011	-0.33064	-0.476136	-0.971273	-1.1734	-1.7729	-0.5294	0.291297	1.96483	1.82592	1.60614	-0.281914	-0.668263	-0.79985	-1.70108	-1.32326	-0.97552	1.08023	0.54726	-0.553067	0.110864	-0.0571494	-0.339129	-0.244495	-0.538773	-1.23101	-1.06705	0.0442367	0.111673	-0.0650268	0.358733	0.15453	-0.20494	0.67469	0.0268235	0.835703	-0.00257683	2.29551	0.15694	-0.0162647	-0.148769	-0.20201	0.0539899	-0.367725	0.0836172	0.438647	-0.00851965
FGSG_00012	-1.09684	-1.25154	-1.2833	-1.60217	-1.53572	-0.49057	0.11036	1.40088	1.55927	1.00697	0.247004	-0.472066	-0.342507	-0.575157	-0.624696	-0.530583	0.29136	0.0605235	-0.143397	-0.225806	-0.0967872	-0.0475755	-0.0614781	-0.167785	1.30301	1.09327	0.705527	0.0970666	0.0448265	-0.230962	0.12436	0.158516	0.04441	0.39542	0.67318	0.20693	0.596724	-0.19681	-0.0273926	0.181348	0.140277	0.0243115	0.168754	-1.28719	0.176047	0.209443
FGSG_00013	-0.0228968	-0.306977	-0.676587	-0.861347	-1.12934	-0.0657668	0.062973	2.32871	2.2781	1.66295	1.02033	0.68576	0.31953	-0.0240035	0.0527763	0.10709	0.48037	0.171387	0.14477	0.0447402	0.032475	-0.0578866	0.501398	-0.110293	3.10288	1.97351	0.26072	0.33657	0.289837	0.0456848	-0.0919569	-0.0263531	0.207757	-0.120076	0.682337	-0.11214	1.93845	-0.142697	-0.250128	-0.407277	-0.306017	-0.247059	-0.253691	-0.268067	-0.102775	-0.362358
FGSG_00014	-0.64959	-0.901777	-0.769697	-0.77208	-0.286383	-0.249327	-0.0944998	2.01919	2.2738	2.77755	0.43968	0.261436	0.0516531	0.49982	-0.0606499	0.293383	-4.48998	0.868154	3.42466	-1.01355	-1.4945	-1.58363	-1.40786	-0.954212	1.97289	1.75461	0.0508201	0.0659866	-0.0736167	-0.184008	0.142573	-0.0800002	-0.65672	-0.62202	-0.0548134	-0.6952	0.91732	-0.0704999	-0.357293	-0.296545	-0.211676	-0.278919	-0.351283	-0.646954	0.152672	-0.293553
FGSG_00015	0.114633	-0.210724	-0.33531	-0.272667	-0.0658071	-0.11504	0.0670531	1.63047	1.57924	1.31839	1.01968	0.634777	0.673433	1.10997	0.46626	0.372167	-1.58215	0.518493	2.93255	-0.110508	-2.36594	-2.47177	-1.44124	-2.03179	3.05954	2.46246	0.10983	0.0144997	0.00202656	0.681922	0.27009	-0.0552368	-0.62649	-0.507973	0.735804	-0.776037	1.63277	-0.259673	0.250541	0.196863	0.226915	0.174286	0.319769	-0.000837	1.13095	0.0501481
FGSG_00016	0.0530033	-0.00259018	-0.25565	-0.125984	-0.347043	-0.126581	-0.118	1.82334	1.93338	1.95845	0.607833	0.283747	0.14898	0.194896	0.494556	0.410679	-1.78114	-0.855294	2.90571	-0.421386	-0.4473	-0.410326	0.343101	0.165107	2.2628	2.00433	0.0667501	0.15926	-0.0660129	-0.337538	0.07692	-0.03374	-0.141833	-0.0804529	0.33762	-0.981583	2.07101	-0.0256338	-0.362778	-0.151215	-0.291075	-0.416704	-0.233324	0.0210929	-0.12944	-0.362932
FGSG_00017	-1.13867	-1.19673	-1.60169	-1.63985	-1.7244	4.39612	0.813743	0.028758	-0.11646	-0.391567	0.1832	-0.286893	-0.268044	-0.446737	-0.236773	-0.186837	0.280717	0.0908437	1.0837	6.2037	4.46568	3.17432	2.57482	1.30246	2.3886	1.44474	-4.22921	-4.29759	-4.71885	1.44568	-0.423463	0.39251	0.28181	0.146147	-0.1004	-0.0821404	1.58274	3.36947	-0.534756	-0.476378	-0.162986	-0.337599	0.202217	-1.12518	0.884472	0.129668
FGSG_00018	-3.93863	-3.99524	-3.47683	-3.40341	-3.61805	-1.8401	-0.68851	0.0881424	0.0634074	-0.119464	-2.88222	-2.89341	-2.59456	-2.2219	-2.8758	-3.30612	-1.32924	0.0653372	-1.00918	-1.23085	-1.55414	-1.5609	-1.62097	-1.1515	-2.16455	-3.15127	1.10036	2.08652	0.295317	-1.28035	1.27641	0.413005	0.0659967	-0.0559769	-0.378196	0.671753	-1.20555	-0.402439	-1.10861	-1.17832	-0.707021	-3.05383	-0.643552	-4.27167	-3.12662	-1.36748
FGSG_00019	-0.680123	-0.854757	-1.11357	-1.35855	-1.45565	0.360987	-0.0710964	0.872965	0.681005	0.464492	0.230973	-0.28551	-0.43167	-0.756267	-0.594673	-0.64812	0.0311134	-0.0767336	1.27605	0.490508	0.535637	0.423596	0.0176899	-0.441835	1.43858	1.06095	0.193553	0.325473	0.0859866	0.819083	0.147013	-0.121803	0.513533	0.176337	0.292833	-0.696057	0.834743	-0.979907	0.197425	0.0417392	0.146521	0.0666169	-0.0083307	0.0882664	0.429416	0.146827
FGSG_00020	-0.311773	-0.634113	-0.91316	-1.06297	-1.53411	7.66647	0.174606	2.39866	2.45526	2.16316	0.94285	0.28424	0.187613	-0.312433	-0.170947	-0.0996933	0.674643	0.2413	0.109733	-0.19919	0.0803623	-0.27573	0.0195098	-0.301507	-0.11314	-0.257097	-1.81349	-1.87917	-2.28723	-0.228032	0.0812337	0.102513	0.287057	0.165813	-2.41366	-3.65692	1.76882	-0.260897	0.0552661	0.0736318	0.114384	0.16507	0.0890417	-0.13295	2.10353	0.0246465
FGSG_00021	0.529434	0.247123	-0.336017	-0.255514	-0.850167	1.20121	-0.100937	1.89197	2.29095	1.6664	-0.09671	-0.209327	-0.417587	-0.528503	-0.56228	-0.62331	0.679484	0.0184233	-0.0996635	-0.167557	-0.0221462	-0.300201	0.0706718	-0.165577	2.42049	1.45918	0.0269463	0.174413	0.114256	-0.0960503	0.220947	-0.17975	0.367513	-0.0770569	0.120547	-0.349647	1.7012	0.0943232	-0.574356	-0.419003	-0.5091	-0.380549	-0.432427	0.407393	1.22667	-0.373374
FGSG_00023	-1.99148	-2.12673	-2.4397	-2.41097	-2.55355	0.791606	-1.58246	0.154457	0.219942	-0.258798	-1.32075	-1.62074	-1.66053	-1.77508	-1.74288	-1.73746	0.22289	-0.0144696	0.610347	-1.20018	-0.930813	-0.623471	-0.530188	-0.134348	-0.546787	-0.316763	-0.0150332	0.234817	-0.0165198	1.27612	0.0876033	0.257867	0.150887	0.0283008	-0.0472636	-0.954037	-0.290027	-1.60111	-0.18006	0.151949	-0.100095	-0.0678191	-0.118271	-2.05821	-0.249705	0.114737
FGSG_00024	-2.0491	-2.0398	-1.07089	-1.03603	-1.01592	2.72145	2.57372	0.00882769	0.0334973	-0.0341382	-1.01377	-0.307633	-0.38087	0.615264	0.0491066	-0.0224428	-1.46658	-1.90426	-2.04711	-1.55653	-2.03702	-2.21107	-2.42809	-2.38044	-1.56485	-1.53089	-2.10302	0.221947	-1.6774	-0.146302	-0.43047	-0.314933	-0.227676	-0.0152869	0.438561	-0.334187	-1.43494	-1.28737	0.461226	0.191311	0.0605979	0.19946	0.220353	-2.26101	0.870312	0.547186
FGSG_00025	-1.03952	-1.1197	-1.49538	-1.47232	-1.59838	0.124703	0.575273	-0.11723	0.380592	-0.216787	-0.39771	-0.97265	-0.944607	-1.10227	-0.89626	-0.84622	0.000474	-0.17109	0.308967	0.64578	1.16779	0.631373	0.104938	-0.562637	-0.16086	-0.0589633	0.459594	-0.112413	0.0249033	0.881798	0.165304	-0.267777	-0.000933	-0.00205994	0.16501	0.693494	0.67348	0.899737	-0.00907326	-0.440693	-0.618322	-0.43712	-0.743916	-0.876533	-0.155951	-0.548322
FGSG_00026	-1.21079	-1.28669	-1.36468	-1.46226	-1.45513	-0.434004	-0.0397537	0.583778	0.596463	0.276879	-0.0422335	-0.411617	-0.52632	-0.582094	-0.4865	-0.502824	0.0163269	0.0417767	0.355907	-0.405724	-0.133386	-0.205951	-0.52809	-0.679454	0.592227	0.225466	0.140833	0.294836	0.165533	0.576235	0.403913	-0.90895	0.189483	0.0998068	0.0125	0.946384	0.673543	0.174856	0.000482	-0.131361	-0.330404	-0.24274	-0.116234	-1.32302	-0.219525	-0.264021
FGSG_00027	-1.07641	-1.16727	-1.30299	-1.27497	-1.88534	1.98953	-0.14797	0.594707	0.679258	-0.15019	0.251063	-0.195083	-0.337216	-0.721947	-0.461903	-0.456126	0.29375	0.108117	0.00886345	2.23552	0.56054	-0.0978668	0.189084	0.0810599	-0.0281301	-0.288943	0.00801682	-0.00173664	-0.110787	1.79202	0.165977	-0.481176	0.31879	0.0411732	-0.625956	-1.31993	1.92796	-0.10729	0.251832	0.213836	-0.0202537	-0.0437946	0.0677621	-0.785883	2.07849	0.0563662
FGSG_00028	1.05893	2.26019	4.05437	4.84684	4.06287	-0.0799732	-0.0542667	1.91389	2.09739	1.8377	3.96166	5.31732	4.72636	5.24454	2.72483	2.47927	-3.02218	-1.14791	-3.96814	-0.34144	-1.12499	-1.36057	-1.07063	-1.23425	-0.193427	-0.278533	0.331663	0.237723	-0.01127	0.83475	0.118533	-3.29206	0.610218	0.393435	6.17256	-0.0590096	3.90576	-0.412026	0.473656	0.378922	0.133622	-0.00319719	0.287376	0.89621	0.406565	0.0528574
FGSG_00029	-0.591233	-0.694717	-0.795237	-0.842217	-0.88935	0.0883734	0.0319998	0.139297	0.192263	0.184146	0.554537	0.537653	0.487096	0.38588	0.472143	0.333537	-0.0637434	-0.0427701	-0.0159066	-0.0924683	-0.0311105	-0.149158	0.027384	-0.0114713	1.31087	1.20733	0.18633	-0.00196314	0.0205934	0.0303652	0.188407	-0.0601466	0.0274301	0.00177312	0.29977	0.0213833	0.362033	0.0421133	-0.307029	-0.407132	-0.400201	-0.618109	-0.307879	-0.683967	-0.414477	-0.467249
FGSG_00030	-0.927367	-1.09091	-1.2046	-1.21751	-1.43131	-0.84597	-0.390373	1.25111	1.4863	1.26193	0.17785	-0.532517	-0.391213	-0.838343	-0.766363	-0.66946	0.405584	0.0064168	-0.00413322	0.187607	-0.124654	-0.072886	0.107276	0.0388675	1.49711	0.953563	0.295106	1.36667	0.30478	-0.0163102	0.63337	0.0303497	0.0486531	-0.05422	0.82084	0.258053	0.989183	-0.307687	0.232007	0.369118	0.0775731	0.0428934	0.0896916	-0.735683	-0.00459719	-0.0342395
FGSG_00031	-0.21753	-0.491243	-0.721726	-0.69588	-0.899213	-0.154863	-0.0053165	1.10094	1.10298	0.930744	0.54737	0.275494	0.11676	-0.0372698	0.228534	0.163787	0.199364	0.10903	0.0621536	-0.044786	-0.080411	-0.145289	-0.02142	-0.0609424	1.04368	0.97791	-0.0541303	-0.00752997	-0.0434499	-0.0626798	0.0837531	0.0137596	0.25511	0.0382001	0.330217	-0.120956	1.36691	-0.12164	0.2563	0.22829	0.0874026	0.193764	0.0719545	-0.22429	0.0594962	0.284755
FGSG_00032	-0.558144	-0.599363	-0.793193	-0.722943	-1.08888	-0.518003	-0.28656	1.74721	1.80212	1.54967	1.00001	0.403593	0.60793	0.686007	0.195884	0.636363	-0.140816	-0.13666	-0.78505	-0.77263	-0.887741	-1.02015	-0.95626	-1.11658	0.151793	0.127153	0.347783	0.979817	0.873116	-0.534313	1.36771	0.0778093	-0.367363	-0.261374	1.42576	-0.236233	0.00423908	-1.48018	0.261454	0.220367	0.951421	0.0228004	0.437685	-0.463513	0.0378976	0.10258
FGSG_00033	-3.91791	-4.12785	-4.54713	-4.5103	-4.73635	0.0513468	-0.131523	1.43101	1.37957	1.27434	-3.41498	-3.70922	-3.60543	-3.80751	-3.95064	-3.94433	-0.33243	-0.109247	-0.156736	-1.39984	-1.42695	-1.53073	-1.6608	-1.93621	-3.07357	-3.26927	2.07527	3.85825	3.14483	-1.85052	1.9931	-0.0628362	-0.0936899	0.110327	0.0553036	-0.508473	-2.43022	-2.63006	0.0429046	-0.0811591	1.37872	-0.517971	0.311842	-4.23274	-0.046983	0.125289
FGSG_00034	-0.334013	-0.601003	-0.746213	-0.841173	-0.974723	-0.0708003	-0.00339007	1.42479	1.35678	1.02358	0.58879	0.330703	0.266993	0.18706	0.342357	0.16447	0.149237	0.0973732	-0.18171	0.155719	0.0221522	0.0783021	-0.0424039	0.0280688	0.892976	0.763137	0.195287	-0.02003	-0.0382268	-0.263035	0.1379	-0.0813129	0.02285	0.101957	0.433397	-0.13804	1.29646	-0.271283	-0.300891	-0.179194	-0.288967	-0.0956192	-0.0306003	-0.443223	-0.154051	0.139864
FGSG_00036	-0.543126	-0.843413	-1.12136	-1.3115	-1.42966	-0.235843	4.10695	1.52672	1.61631	1.03879	0.89122	0.23347	0.337143	-0.0665534	0.0475433	0.00449705	0.246163	0.223817	-0.176333	-0.136851	-0.270631	-0.11218	-0.094486	-0.208797	0.823756	0.66499	-0.0132599	-0.0617733	-0.0469599	-8.368	-8.3346	0.00431347	0.751604	0.12814	1.31673	9.63335	1.49665	9.40792	0.105741	-0.152435	-0.0928178	-0.120555	0.0643697	-0.539503	0.212534	1.23009
FGSG_00038	-0.108767	0.0908332	-0.429284	-0.523157	-1.17022	-0.31922	-0.124437	2.02946	2.19505	1.76684	0.654163	0.324546	-0.046947	-0.600237	-0.538087	-0.120327	0.635764	0.0937872	-0.226853	-0.271384	-0.192502	-0.578657	-0.356472	-0.429634	-0.0736637	-0.236544	0.787593	0.686314	-0.0490003	-0.242301	-0.25917	0.0593796	0.272103	-0.0730467	1.03576	0.350097	1.94841	-0.168756	0.849619	0.756389	-0.058665	0.242874	-0.0802951	0.163814	0.150583	1.1278
FGSG_00039	-1.07007	-1.27941	-1.19075	-1.17016	-1.60492	-0.98129	-0.157713	0.19211	-0.0101204	-0.450061	-0.521049	-0.665456	-0.62173	-0.873156	-1.03644	-0.861419	-0.641167	-0.80276	-1.12864	-0.86845	-1.23624	-1.23119	-1.21732	-1.16519	-0.526936	-0.660486	3.23496	1.61756	2.04766	-0.221605	1.7756	0.776437	-0.0953634	-0.0649834	1.12984	1.10696	-0.855617	-1.25321	0.334247	-0.169037	-0.0769911	-0.561766	-0.114595	-1.29059	-0.855199	-0.353418
FGSG_00040	-1.64036	-2.23244	-2.37689	-2.49063	-2.91765	-1.74848	-1.62099	1.72412	2.11594	1.58651	-1.03845	-1.54728	-1.49181	-1.96306	-2.00341	-1.62233	0.21877	0.0122032	0.063283	-0.203995	-0.0888021	-0.304869	-0.17415	-0.311135	-1.45035	-1.53581	0.420027	0.39091	0.351427	-0.168878	0.132683	-0.0358539	0.285073	0.0451066	0.447994	-0.869606	0.524257	-0.840159	-0.249913	-0.564465	-0.107837	-0.587162	0.0164189	-2.0234	-0.225249	-0.385182
FGSG_00043	-0.619963	-0.73086	-0.810283	-0.853813	-0.88163	0.0130668	0.09374	0.33456	0.407525	0.136703	0.608373	0.496264	0.530327	0.497297	0.513144	0.519077	0.0108268	-0.0404034	-0.0790665	0.161774	-0.043205	-0.103587	-0.0423057	0.11568	0.810113	0.819113	-0.0125601	0.00424671	0.0164964	-0.200737	-0.22864	-0.00287652	-0.0148199	-0.154107	0.32749	0.496767	0.467293	0.5333	-0.189543	-0.338948	-0.077672	-0.286592	-0.0510441	-0.541693	-0.0718317	0.87635
FGSG_00044	-0.621697	-0.64869	-0.829517	-0.945304	-0.953404	-0.189187	-0.00902057	0.521615	0.681	0.547374	0.667976	0.481323	0.320123	0.0705795	0.322183	0.20523	0.28952	0.0351036	0.547757	0.000615	0.116758	-0.170799	0.182642	0.0296547	3.23704	1.87187	0.308414	0.302997	0.109024	-0.527567	-0.14429	-0.0783567	0.369503	0.0857234	0.37096	-0.0438335	0.524203	-0.137774	-0.283417	0.0696709	0.0416489	0.0622373	-0.159175	-0.414427	0.363584	0.833412
FGSG_00045	-1.28831	-1.25482	-0.883244	-1.06278	-1.18354	0.30547	3.42444	-1.05508	-1.19472	-1.25967	-0.76397	-1.03835	-1.02751	-0.951897	-1.42835	-1.34784	-0.540254	-0.31179	-0.368693	0.554219	0.950045	1.71003	1.55656	-0.0560102	1.45548	1.69443	-0.181677	0.719673	2.46991	-4.64639	-3.13433	-0.140749	0.408473	0.259562	0.569916	5.28697	-2.03787	1.93082	0.738712	0.291125	1.38615	-1.85886	0.0202484	-1.27514	-0.211177	0.367213
FGSG_00046	-0.31129	-0.370857	-0.605107	-0.67902	-0.98024	-0.197013	4.03531	1.43993	1.4673	1.07004	0.7988	0.387923	0.350487	0.259897	0.241273	0.245023	0.134643	0.0989566	-0.16364	-0.111283	-0.134885	-0.307037	-0.0613081	-0.113337	0.833726	0.7173	0.110387	0.139744	0.204013	-8.8848	-8.26363	-0.0609734	0.619	0.145997	0.975096	6.81938	1.18681	5.31834	-0.154589	-0.0830019	-0.032742	-0.219149	-0.0917532	-0.137127	0.0160038	0.942935
FGSG_00047	0.480333	0.182813	-0.250127	-0.45862	-0.864057	-0.54435	0.08565	1.51354	1.7854	1.44675	0.86355	0.3522	0.143486	-0.0754666	-0.212576	0.00608683	0.543376	-0.24163	-0.252844	0.109735	-0.0114322	0.171018	0.29116	-0.104212	1.79443	1.07022	0.363477	0.13322	0.16215	-1.27684	-4.83443	0.0996134	0.43955	0.11425	0.76782	4.45969	1.9168	3.23591	-0.146145	-0.0461903	0.280959	-0.120132	0.0266689	0.384504	0.333416	0.347326
FGSG_00048	-0.305316	-0.432766	-0.957353	-1.09782	-1.27134	-0.433553	3.31992	2.04479	2.261	1.94644	1.00204	0.295207	0.255767	-0.488729	-0.41875	-0.169466	0.65223	0.132924	-0.180593	-0.242425	-0.271358	-0.344618	0.06492	-0.0443544	1.38081	0.640254	0.0237036	0.110277	0.0214396	-7.73724	-7.6591	0.0532637	1.17711	0.16857	1.22296	8.08757	2.13735	8.05182	-0.540345	-0.459437	-0.445336	-0.659366	-0.46932	-0.272286	-0.400311	1.40229
FGSG_00049	-0.453373	-0.400867	-0.806387	-0.826434	-1.33535	-0.31847	3.77703	2.11744	2.16817	1.90564	0.999023	0.35047	0.372677	-0.13149	0.00842309	-0.13823	0.17909	0.0656805	-0.294406	-0.396408	-0.477851	-0.568365	-0.502528	-0.489438	0.622163	0.52464	0.291293	0.196143	0.0991733	-8.1523	-7.396	0.02863	1.06385	0.117966	1.44845	9.33249	1.75136	9.06539	-0.314285	-0.302763	-0.0576007	-0.210603	-0.20617	-0.572604	0.124785	2.18453
FGSG_00050	-0.390203	-0.52846	-0.9595	-1.1327	-1.30664	-0.46939	2.34123	-3.50614	-3.38036	-3.85498	0.511627	-0.1262	-0.109953	-0.36687	-0.17491	-0.131474	1.08219	1.40593	0.0105567	-0.159441	-2.64914	-2.90153	-2.8705	-2.7183	0.576016	0.314037	0.354253	0.695816	2.41733	-1.04476	-0.0161867	-1.18786	0.526424	0.189094	1.05359	5.81825	1.69233	5.65404	1.52424	2.44138	2.44634	-1.37561	-0.455845	-0.6982	-1.56961	2.49896
FGSG_00051	-2.95714	-3.4375	-3.1448	-3.44036	-3.50518	-4.20483	0.031693	2.13905	2.13179	1.71297	-2.10185	-2.37901	-1.94746	-1.09739	-1.68295	-1.4138	-0.0709734	-0.0835066	-2.53687	-0.972016	-1.68479	-1.90872	-1.47382	-1.67382	-3.9647	-3.82078	-0.0046401	0.420187	2.95778	-2.33061	1.27285	0.23612	-0.269086	-0.140153	2.4701	5.73347	1.73165	3.96075	0.21033	-0.404102	2.03572	-1.41527	1.34056	-3.6111	-0.739744	1.40134
FGSG_00052	-0.568327	-0.74677	-0.767624	-0.807297	-0.833744	-0.159307	-0.0854003	0.195722	0.21565	0.287398	0.680633	0.451253	0.507916	0.52819	0.605256	0.45812	0.0367398	0.0711732	-0.0248871	0.187588	0.065783	-0.0607288	0.0208981	0.101331	0.84116	0.810976	0.0294299	-0.0471535	-0.0699368	0.000978	0.0266533	-0.0824902	0.0497768	-0.0537233	0.166447	-0.0341833	0.16778	-0.0714066	-0.0725787	0.0697784	0.184062	0.152848	0.0228183	-0.685214	0.36339	0.388238
FGSG_00053	-0.410377	-0.39729	0.121256	0.303953	-0.155367	-0.0376835	1.39077	-3.60662	-3.55429	-3.90731	0.733653	0.742416	1.01094	1.99716	0.77147	0.661006	-1.6468	-0.28005	-1.54594	0.378722	-0.805857	3.20054	2.12747	2.07612	4.83932	4.91357	-1.44816	-1.14428	-0.949589	-2.81789	-5.54894	0.381134	-0.673523	-0.847687	1.92796	3.46229	0.86412	4.06538	0.597986	0.461764	0.85499	-0.349554	-0.427281	-0.49563	-0.745105	1.01436
FGSG_00054	-0.873343	-1.0265	-1.27585	-1.35961	-1.45587	-0.303227	-0.112253	0.154272	0.1899	-0.23594	0.309793	0.0331166	-0.204293	-0.4542	-0.412704	-0.420967	0.108603	-0.0333099	-0.0863233	-0.171334	-0.0195627	1.83433	0.939075	1.68053	0.993293	1.1615	0.00659323	0.14014	-0.0394199	-2.62326	-3.88724	0.168213	0.25613	-0.0332868	0.953853	0.527716	1.53325	0.712707	0.0078969	0.27975	0.174605	0.253175	-0.0322578	-0.981047	0.0756683	0.370008
FGSG_00055	-0.951533	-1.07235	-1.37017	-1.33548	-1.49272	-0.5457	-0.331753	1.33829	1.15982	0.915685	0.00583649	-0.299037	-0.250373	-0.43863	-0.521537	-0.25632	-0.00419664	-0.14581	0.606337	1.32649	1.48203	-0.058526	-0.0232999	-0.263239	2.02969	0.940466	0.40934	0.284047	0.0466235	-0.0269799	0.143924	-0.0993931	-0.12861	-0.0837135	-0.0292635	-0.26142	0.372557	0.10437	0.155364	0.445951	0.754707	0.12766	0.383544	-0.976886	0.381319	0.162677
FGSG_00056	-0.750347	-0.938853	-1.25384	-1.04462	-1.33129	-0.424073	-0.132993	0.833495	0.64765	0.515928	0.0921402	-0.0306902	-0.2473	-0.281217	-0.0467532	-0.119277	0.514203	-0.088047	0.16792	-0.0567524	-0.096576	-0.286956	-0.128268	-0.294396	1.80609	1.4002	0.205443	0.220797	0.127983	-0.026463	-0.0086298	0.016223	0.24857	-0.09411	0.24396	-0.0204735	0.726473	-0.119704	-0.0480602	-0.166832	-0.131595	-0.241028	-0.170088	-0.66567	0.129825	0.0824188
FGSG_00058	-0.226153	-0.694367	-0.913997	-0.818686	-0.38835	3.84158	2.75268	-0.179062	-0.235053	-0.464617	1.00629	0.861254	0.521046	1.73372	2.31669	1.6487	-0.243996	-0.328209	-1.01263	-0.436915	-1.57757	-2.23619	-3.16292	-3.35228	0.20566	0.462797	0.810397	0.00883985	0.88906	2.52273	0.0956335	-1.09016	-0.151027	-0.15863	-0.91458	-1.44223	1.81013	3.0936	-0.519609	-0.682031	-0.673872	-0.72017	-0.423568	-0.67202	3.42292	0.239966
FGSG_00059	-6.13365	-6.167	-5.80024	-5.55738	-5.01667	-0.0663977	-0.198864	-1.97724	-2.44589	-1.79494	-4.33525	-3.74665	-3.83674	-3.00157	-2.56481	-2.77491	-0.121977	0.550553	0.91332	-0.0604839	-0.0939741	0.0112429	0.128422	-0.23453	-0.492041	-0.229594	-2.88391	-3.12675	0.0308733	0.287415	0.50363	0.0446033	0.0246096	-0.0313797	-1.83006	-0.302263	-0.16692	1.68051	-0.12317	-0.87395	0.111328	-1.40187	-1.35123	-6.02836	0.957168	-0.3556
FGSG_00060	0.05371	-0.141173	-0.11616	0.22046	3.87519	-0.254066	-0.0258131	0.753057	0.828887	4.18712	1.31993	3.00389	2.94613	4.46112	6.87834	6.3858	-2.26455	-3.33153	0.579037	-4.87132	-4.85667	-5.00007	-4.87885	-5.14222	0.94083	0.746507	0.01159	-0.116347	-0.12276	0.141242	-0.0053134	-0.11618	-1.28105	-1.05275	3.72226	-0.416063	1.42833	-0.18349	0.119616	0.0335438	-0.023778	-0.0300968	0.114727	0.0948365	0.16749	0.0572314
FGSG_00061	0.782787	0.427683	0.0632534	0.348626	1.90341	-0.287894	0.0477765	2.36282	2.54348	3.31441	2.75073	3.15594	3.07458	4.06027	6.19209	5.69328	-1.85071	-2.60383	0.341837	-3.97445	-3.83262	-3.9607	-3.72664	-3.92994	0.601726	0.60475	0.0292635	0.13195	-0.203837	0.00222302	-0.113477	-0.0371165	-1.18104	-1.22072	3.37422	-0.11386	2.54124	-0.247967	-0.151462	0.210417	-0.343671	-0.141358	-0.204784	0.56212	-0.448301	0.0290272
FGSG_00062	-0.109083	0.0282199	-0.16755	1.88246	4.95261	-0.044203	0.103817	1.18388	0.990773	4.74182	0.842516	3.72231	3.97262	5.4546	7.76911	7.46645	-1.75391	-2.52747	0.379475	-6.02706	-5.89828	-6.15526	-6.17755	-6.52247	0.485927	0.533387	0.34101	0.394537	0.41828	-0.00488996	0.0628767	0.273876	-1.32029	-1.18285	5.7857	0.98023	2.15845	0.260183	0.334626	0.29635	0.263938	0.0403175	0.275609	0.15153	0.196194	0.59233
FGSG_00063	0.00097	-0.1976	-0.22673	-0.49283	-0.66525	-0.0746601	0.12572	2.53829	2.40379	1.83638	1.69986	1.1833	1.06849	0.526907	0.718923	0.780943	0.790226	0.12796	-0.263873	0.00125766	-0.0327623	-0.0862155	-0.0506501	-0.0755456	1.13811	1.08205	0.290164	0.142584	-0.0880632	-0.17349	0.115837	0.0269699	0.13595	0.0284567	1.35656	-0.0306835	2.0505	-0.138073	0.0221071	-0.21623	0.0637732	-0.121932	0.0245593	-0.214833	0.0204036	-0.232369
FGSG_00064	-0.801703	-1.12051	-1.40953	-1.29102	-1.42754	-0.401057	1.25184	0.397747	0.294917	-0.0161729	-0.24019	-0.34565	-0.335844	-0.48044	-0.531983	-0.36049	0.11499	0.00442982	-0.230237	0.506697	0.0952876	-0.000863	-0.07868	1.04829	1.11654	2.31788	1.17268	0.407953	0.63921	0.915207	-0.0722232	-0.0362368	0.17891	0.077863	0.2632	0.487717	0.568004	0.329613	-0.549744	-0.533094	-0.535607	-0.674127	-0.634261	-0.889547	-0.880529	-0.478762
FGSG_00065	-0.0995898	-0.121977	0.246417	1.31196	2.62784	-0.000493	0.16048	0.45692	0.58131	0.24317	0.621183	0.66461	1.10131	2.91975	2.73375	2.89249	-0.687147	-1.41273	-0.605547	-0.212132	-0.248589	-0.198432	0.0857661	-0.380328	2.63503	1.89456	0.152713	-0.0516834	-0.138437	0.121062	-0.11882	0.0643501	-3.53555	-3.6233	1.59798	-0.1184	0.773884	0.0124702	-0.169241	-0.24085	-0.160352	-0.06704	0.123049	-0.03951	-0.089875	0.108389
FGSG_00066	-4.80549	-5.08581	-5.34358	-4.49858	-2.65664	-0.656809	0.29847	-0.71798	-0.611737	0.446825	-3.90559	-3.10832	-2.54267	-2.12932	0.218904	0.22589	0.484556	-0.131193	0.190046	0.827713	0.0349865	-0.843837	-0.293414	-0.904297	-0.682767	1.05357	-1.947	-1.03796	1.66576	-0.658344	-1.54724	0.151043	-0.858393	-0.141296	0.670153	1.73112	1.57081	3.40584	1.57508	0.956433	0.234006	1.51255	-0.117072	-4.87326	2.17674	0.563426
FGSG_00067	-2.29193	-2.47197	-2.46636	-1.92322	-2.06236	0.955461	0.0323467	1.18949	1.15348	2.09828	-1.34932	-0.459743	-1.48852	0.838903	1.48751	-0.0284863	-2.85506	-1.0056	2.40086	0.475906	3.36648	4.78531	3.41905	1.81225	1.04446	0.88	-4.20303	-4.07792	-3.50734	0.0491924	0.393486	-0.294476	-0.221446	0.127067	-3.23754	-3.44783	1.22434	0.159517	0.123083	-0.294744	-0.479199	-0.359282	-0.252804	-2.6279	1.23459	-0.342717
FGSG_00068	-4.60383	-4.35326	-4.01574	-3.85529	-3.18232	-2.08514	-3.22325	1.8649	1.73155	2.22332	-3.15015	-2.29685	-2.41278	-1.13253	-1.65399	-1.95403	-1.43178	-1.70882	-0.52683	1.1069	1.03506	1.2445	0.459664	-0.633594	-3.03779	-2.76825	-2.99272	-3.29848	-3.46829	0.0155325	0.27173	-1.18158	-0.376233	0.15545	-0.703241	-4.06613	-0.0278826	-2.10465	0.0548289	-0.00909972	-0.0843437	0.00406098	0.0210683	-4.8533	0.882177	-0.0377178
FGSG_00069	-4.62188	-4.85054	-5.18451	-5.4926	-5.34563	-0.534613	-1.5175	0.0633702	-0.0161748	-0.199806	-3.48868	-3.66382	-3.68162	-3.53301	-3.59171	-3.60767	-1.14118	-0.617134	0.139877	0.823297	1.35105	1.52558	1.14403	0.700734	-2.97415	-2.30056	-1.72171	-2.58631	-2.46152	0.229685	0.550927	-0.216259	-0.162869	0.214498	-2.8133	-2.74991	-2.78045	-0.0934501	-0.182706	-0.207682	-0.421897	-0.0659702	0.796148	-4.92773	1.74969	0.261391
FGSG_00070	-3.05722	-3.47651	-3.05715	-3.35018	-3.59104	-0.545076	-2.0207	1.38795	1.47188	1.29458	-2.37603	-2.20682	-2.74385	-1.84171	-3.17167	-2.99377	-1.33127	-1.00463	-0.236527	0.920338	1.78734	1.71873	1.95289	2.09822	-1.81309	-1.58073	-2.49383	-2.82293	-2.95698	0.310248	0.325863	-0.35018	0.104534	0.152513	-2.59375	-4.09626	-1.04177	-1.46799	0.435632	0.510606	0.379569	0.625526	0.559327	-3.07196	1.20172	0.507787
FGSG_00071	-0.0757468	4.24492	6.06981	5.42745	5.04312	-0.07846	0.544846	-0.0244198	-0.0330253	2.55205	1.28354	6.1844	6.82073	6.55815	3.28704	2.48804	-4.49403	-0.770041	-5.58293	-3.25285	-3.42941	-3.32861	-2.71247	-3.18027	2.03327	1.25717	0.0985036	0.200427	0.439374	-7.20198	-10.0943	0.50877	-4.97915	-3.52643	8.29329	1.99581	1.6098	1.72024	-0.284028	-0.328379	0.0931058	-0.490049	0.440933	0.3472	-0.069896	-0.268343
FGSG_00072	-4.8959	-5.10557	-5.30077	-5.29438	-5.46291	-0.255177	1.69372	-0.445972	-0.329422	-0.877327	-3.70146	-4.12047	-4.18493	-4.41349	-4.39942	-4.3216	0.271617	0.17821	0.0831869	-0.340446	-1.53261	-1.99218	-2.24067	-2.51647	-3.69673	-3.87222	0.349546	3.60545	3.31655	0.562611	1.00429	0.207203	0.0264966	-0.0657897	-4.42907	-4.76817	-3.32654	-4.54711	-0.566037	-0.355051	-0.567722	-0.524867	0.172385	-4.79559	0.35527	1.02139
FGSG_00073	-0.967353	-1.07081	-1.10032	-1.17962	-1.33685	-0.25689	-0.18052	0.258865	0.562715	0.0900774	0.24844	0.133423	0.0880899	-0.00981665	0.0406234	0.0531633	0.0567198	-0.0530701	-0.0458765	0.0252769	0.0222902	-0.0228665	-0.0243816	-0.130333	0.585407	0.6474	0.266313	0.183116	0.129353	-0.102215	0.11218	0.17471	0.162323	-0.10977	0.29327	-0.0529168	0.591274	-0.0488	-0.080397	-0.077577	0.011465	-0.155283	0.061962	-0.79129	-0.131672	-0.114074
FGSG_00074	-0.209643	-0.0351698	-0.6565	-0.752197	-1.22204	-0.1797	-0.0620968	2.58533	2.54134	1.94347	0.84923	0.203997	0.267747	-0.184777	-0.235137	-0.144057	0.136467	-0.110513	-0.275753	0.118511	-0.10327	-0.220712	-0.0667105	-0.280319	0.34539	0.407293	0.31479	0.351557	0.0927432	-0.161675	0.06093	-0.0952368	0.4363	0.133953	1.17771	-0.283443	2.06517	-0.1524	-0.0656369	-0.283083	0.0868318	0.21067	0.0459411	-0.0265601	0.0392559	-0.0847888
FGSG_00075	0.825957	0.45326	0.0957198	-0.41103	-0.675577	-0.0895467	0.2646	2.76322	2.89294	2.30485	1.41771	0.47895	0.467316	-0.297743	-0.1322	-0.0943966	0.723549	0.30434	-0.0458598	0.168578	-0.052002	-0.348859	0.0166979	-0.296818	0.770123	0.570397	0.395897	0.36715	0.0716801	-0.421348	0.027463	0.0855999	0.71825	0.129256	1.66728	-0.423983	2.35037	-0.199337	-0.00391603	0.130496	-0.0369473	-0.0369406	0.0082438	0.69384	0.153975	0.20903
FGSG_00076	1.05759	0.770394	0.60035	0.464357	-0.194396	-0.38147	2.2689	-1.18847	-1.37404	-2.03586	1.10797	1.05737	0.7607	0.562317	0.331123	0.360647	-0.277013	-0.34229	-0.281857	-0.121475	0.0288427	0.384945	-0.00722218	-0.614146	1.08699	0.591143	0.0511463	0.1307	-0.0991635	4.28726	2.51743	-0.357654	0.238333	0.136549	0.933856	-0.328617	1.94015	-0.238286	0.360209	0.282915	-0.180683	0.028048	0.229094	0.79605	0.604266	0.240144
FGSG_00077	-0.216007	-0.386024	-0.423457	-0.645373	-0.915937	-0.281187	0.148783	0.517175	0.438488	0.0636802	0.517134	0.316566	0.10608	-0.0813801	-0.0973768	-0.0317736	0.0971436	0.0132804	-0.0857432	0.0375199	-0.110875	-0.441633	-0.337972	-0.45144	0.979026	0.704164	0.15948	0.302856	0.0989232	1.21895	0.59191	-0.0294733	0.334903	0.117997	0.556304	0.02195	1.14067	-0.072087	-0.0713338	-0.0729816	-0.135801	-0.193733	0.0510322	-0.0304201	0.129021	0.010359
FGSG_00078	-0.776617	-1.13713	-1.29381	-1.19659	-1.6852	-0.375533	0.0102935	-0.759912	-0.638855	-0.986132	0.119707	-0.316004	-0.53286	-0.77127	-0.87725	-0.599533	0.449927	0.37678	-0.0641534	-0.0711019	-0.299422	-0.375689	-0.309238	-0.325425	-0.165853	-0.274677	0.17573	0.118613	0.0748234	1.80702	1.56185	0.0538871	0.246527	0.0770071	0.477464	-0.0319662	1.22598	-0.210546	-0.0426521	0.107954	-0.0535769	-0.0416451	0.127302	-0.975043	-0.0570893	0.0185382
FGSG_00079	0.25222	0.171927	-0.06933	-0.340407	-0.799937	-0.0145366	0.1016	1.97914	2.28277	1.57208	1.04466	0.58185	0.44236	-0.0117567	0.167753	0.36762	0.377893	-0.189203	-0.217083	-0.197839	-0.205213	-0.353579	0.0478983	0.754984	1.00798	0.966406	0.116024	0.111434	-0.19374	-0.0611873	0.0282662	-0.0487967	0.30636	0.0826735	0.85844	-0.130697	1.34506	-0.172513	0.00300908	-0.049607	0.0446913	-0.0419269	-0.11322	0.39023	0.0588512	-0.161003
FGSG_00080	-1.43686	-1.41356	-1.46912	-1.49104	-1.32281	-0.514936	2.35013	-0.345123	-0.161555	-0.280733	0.298943	-0.32706	-0.276799	-0.354753	0.421527	0.236181	0.43742	-1.78181	-2.3295	-0.777072	-0.874569	-0.249865	1.60017	2.55013	1.02619	0.232503	0.249074	0.2308	0.0281601	0.957973	0.673257	-0.243917	0.0193536	-0.0321264	0.292813	1.02669	0.981817	0.94851	-0.217804	-0.183139	-0.479978	-0.279448	-0.140883	-1.11404	-0.177414	-0.115517
FGSG_00081	-1.28339	-1.25202	-1.50089	-1.65273	-1.5601	-0.0740237	1.93064	-0.496635	-0.0538006	-0.581717	-0.43954	-0.710494	-0.866294	-0.961574	-0.546597	-0.556797	0.302603	-0.638594	-0.164857	-0.00166035	0.236081	0.510817	0.725886	0.259466	0.25119	0.0598068	-1.45557	-1.24844	-0.442633	0.991105	0.00456047	0.25822	0.0911598	-0.0111034	0.0325503	1.93947	-0.239871	1.74335	-2.00937	-2.13367	-1.76947	-2.71599	-1.09117	-1.43639	-1.21743	-1.86948
FGSG_00082	-1.16517	-1.55319	-1.61274	-1.59236	-1.69705	-0.64969	-0.0129135	0.0414925	0.362038	-0.15681	-0.243207	-0.57773	-0.545517	-0.791157	-0.788773	-0.516167	0.0358403	-0.035593	-0.0894535	0.069896	-0.374034	-0.419464	-0.26732	-0.397207	0.0534067	-0.178967	0.191027	0.900713	1.17947	0.961185	0.31227	0.068397	0.21039	0.0135398	0.328077	0.7429	0.45143	0.231667	-0.961392	-1.15922	-1.13833	-1.33242	-0.971036	-0.99406	-1.12542	-1.11068
FGSG_00083	-0.62552	-0.796707	-0.809347	-0.90863	-0.991197	0.00773311	0.44137	0.8427	0.700977	0.210779	0.583873	0.39796	0.456406	0.269117	0.279887	0.238703	-0.00407314	-0.00473976	0.0566969	0.211336	-0.103086	-0.0285842	-0.101442	-0.125024	1.35696	1.10447	0.00239682	-0.0494633	-0.1849	0.0326052	0.499627	-0.00943994	0.14968	-0.100743	0.44043	0.01934	0.71162	0.0238032	-0.337906	-0.482535	-0.155079	-0.425502	-0.152295	-0.619707	-0.325909	-0.212503
FGSG_00084	-0.218003	-0.465497	-0.753893	-0.73576	-0.82615	-0.177177	0.241436	1.94812	2.04603	1.92267	1.05412	0.59428	0.57435	0.259403	0.36902	0.300957	0.13033	0.0521235	-0.19557	0.216312	-0.293394	-0.393462	-0.359464	-0.426425	0.782103	0.788086	0.262833	0.40762	0.2036	-0.161985	-0.747134	0.00829005	0.162964	0.149483	0.965326	0.651097	1.52391	0.947323	-0.234256	-0.0113006	0.0932312	-0.221752	0.405269	-0.306353	0.030942	-0.242731
FGSG_00085	-0.670114	-1.02036	-1.19167	-1.52984	-1.9677	-0.32808	-0.0744834	1.89214	2.09757	1.28416	0.25012	-0.0272269	-0.114913	-0.49065	-0.394794	-0.3317	0.102084	0.0552039	-0.260533	0.523285	-0.0445127	-0.192741	0.0289519	-0.166091	0.66423	0.0683665	0.118694	0.158907	-0.0831797	-0.320102	-0.538804	-0.308627	0.326004	0.0452201	0.818997	-0.0834727	1.0317	-0.0181465	-0.300449	0.067183	-0.334677	-0.223582	-0.221413	-1.08009	-0.154317	-0.228983
FGSG_00087	-0.43652	-0.540847	-0.932817	-1.05002	-1.14332	-0.14018	0.0187132	1.83089	1.98719	1.69244	0.3455	0.10227	0.0151896	-0.22054	-0.0979371	0.16571	0.273556	0.227853	0.19525	0.00636196	0.031637	-0.208008	-0.0312521	-0.105048	0.432963	0.397403	-0.0430164	-0.0113831	-0.0888932	-0.358328	-0.0903733	-0.0323768	0.344613	0.0398366	0.643807	0.0724006	1.68859	-0.0786133	0.518357	0.81186	0.689967	0.379941	0.549662	-0.32225	0.411832	0.563243
FGSG_00089	-0.10717	-0.27431	-0.554007	-0.55612	-0.780553	-0.116987	-0.0953333	1.87645	1.931	1.37343	0.711247	0.240973	0.176577	0.0186968	0.169803	0.07623	0.328033	0.114663	-0.0635767	0.028852	-0.083323	-0.122798	-0.0620325	-0.175815	0.538434	0.557507	0.182147	0.507783	0.0213368	-0.3029	0.0290334	-0.0436907	0.189444	-0.149983	0.901453	0.12001	1.69253	-0.341813	-0.566088	-0.402957	-0.504238	-0.373719	-0.339406	-0.0753798	-0.416834	-0.326006
FGSG_00090	-1.06518	-1.29399	-1.62153	-1.9122	-2.26525	-0.291604	-0.0388265	2.27748	2.39976	1.76635	0.2764	-0.606576	-0.806877	-1.27461	-1.07443	-1.35252	0.651957	0.29306	0.0983868	-0.161319	-0.0977769	-0.403072	-0.0265961	-0.161082	-0.62343	-0.89292	0.27476	0.109437	0.0761433	-0.113068	0.00931978	0.0545702	0.547833	-0.0870299	0.99202	-0.195947	2.23875	0.0882831	-0.625474	-0.398827	-0.229347	-0.52306	-0.0337973	-1.11654	-0.204386	-0.469546
FGSG_00091	0.42225	0.447383	-0.14212	-0.242937	-0.763407	-0.62805	-0.233147	2.63034	2.57953	2.19878	0.809166	0.368826	0.328476	-0.313113	-0.265907	-0.084487	0.527243	0.315614	-0.0875566	-0.241822	-0.205179	-0.310725	-0.274008	-0.283585	-0.112463	-0.159337	0.502	0.466717	1.05119	-0.210145	-0.11781	-0.153286	0.410563	0.0849366	1.68897	-0.129193	2.24549	-0.34882	0.0109425	0.151461	0.211333	0.113871	0.242367	0.60363	0.353346	0.260251
FGSG_00092	-1.27164	-1.44023	-1.69628	-1.71636	-1.80224	-0.35346	1.38669	0.504262	0.475795	-0.0849967	-0.783883	-0.79098	-0.780667	-1.03932	-0.983257	-0.956256	0.0843363	-0.101937	-0.145724	2.25263	0.800901	0.268335	-0.0564179	-0.633385	1.13334	0.51363	0.150203	0.0989733	-0.16894	1.24417	0.386197	-0.332997	0.197867	0.0962701	0.376203	-0.793157	0.26657	-0.269307	-0.131682	-0.205086	0.0262544	-0.155246	-0.0928121	-1.68573	0.0555041	0.0153475
FGSG_00093	-1.05257	-1.06403	-1.25825	-1.42542	-1.62365	-0.224576	0.122694	1.09576	1.29804	0.919653	0.60713	0.255144	0.0578601	-0.194503	-0.155097	-0.186246	0.146096	0.0705597	0.605137	0.518159	4.52558	4.37277	4.53784	2.37785	3.10862	2.06929	-0.0207167	0.0668633	0.0901668	-0.0115552	0.109404	0.0255003	0.26222	0.144877	0.360843	-0.34176	1.01667	-0.0451899	0.0634999	0.16038	0.112762	1.0668	0.147911	-1.05863	0.300793	0.0569565
FGSG_00094	-0.948007	-0.976227	-1.07694	-1.20396	-1.4863	-0.3825	-0.20073	1.31119	1.35752	0.898357	0.539863	0.207663	0.10028	-0.292507	-0.151944	0.0176265	0.244904	0.0932901	-0.246656	-0.225292	-0.104579	-0.333572	0.022182	-0.138365	0.867317	0.45998	0.365107	0.46101	0.15676	-0.0862727	-0.12639	0.0881767	0.310337	0.163874	0.884846	-0.104743	1.39856	-0.0427101	-0.400082	-0.327242	-0.387428	-0.437339	-0.139797	-0.798237	-0.31592	-0.381129
FGSG_00095	-0.714	-0.587217	-1.28045	-1.30914	-1.80556	-1.03224	-0.052433	1.51918	1.41626	0.729619	0.0141768	-0.39409	-0.491307	-0.691573	-0.805973	-0.694473	-0.117523	0.188204	-0.248483	-0.821643	-1.04235	-1.16218	-1.13579	-1.06266	-0.32409	-0.31461	0.95447	0.120123	4.19953	-0.62254	-1.51939	-0.130747	0.18196	-0.0206499	-0.508884	-1.17398	2.08706	0.3993	-1.51198	-1.67813	-1.51541	-1.6504	-1.32986	-0.931063	-1.74082	-1.30858
FGSG_00096	1.00354	1.52485	2.955	3.97299	4.72161	-0.35925	-0.169947	1.59037	1.65166	4.89532	2.58519	5.89394	5.76241	7.201	7.52447	7.02312	-1.16725	-1.03907	-0.772443	-1.22074	-1.07228	-1.05297	-1.10193	-1.24364	2.05181	1.77625	-0.0730896	0.0325367	-0.24208	-0.19732	0.0249	-0.62613	-0.450888	-0.232554	6.92288	-0.124856	4.21531	-0.173027	0.34698	0.199953	0.193066	0.287914	0.445298	0.910603	0.264712	0.545786
FGSG_00097	-2.99308	-2.9213	-3.26051	-3.37103	-3.6081	1.76489	0.118247	-1.11574	-1.10832	-1.50432	-1.30837	-1.97319	-2.12238	-2.46105	-2.60436	-2.37289	0.564691	0.199787	0.11436	1.60049	1.7471	0.8731	-0.0246358	-0.162147	-0.973801	-1.63287	-4.58309	-4.91213	-5.19518	3.10997	1.69742	0.753727	0.425494	0.119687	-1.32133	-2.6755	1.50997	-0.896873	-0.101995	0.555972	0.281437	0.028501	1.28319	-2.7092	0.596201	0.26067
FGSG_00099	-0.606433	-0.89744	-1.20911	-1.3214	-1.46084	-0.23099	-0.0709233	1.93798	1.87651	1.65046	0.828994	0.156573	-0.06214	-0.421767	-0.243643	-0.164943	0.525464	0.286033	-0.179924	-0.238863	-0.235881	-0.253386	-0.307308	-0.314173	0.753083	0.44741	0.2827	0.25762	0.0905764	-0.0675998	0.0815001	-0.626603	0.553353	0.136297	0.528166	-0.254203	0.48075	-1.01476	-0.193294	-0.0236325	-0.113585	-0.16065	0.194071	-0.410994	0.0884044	0.0646839
FGSG_00100	-0.9095	-1.11387	-1.1627	-1.62154	-1.89125	-0.478793	2.06753	-0.443305	-0.348293	-0.750179	1.46205	1.25766	1.1824	0.37257	0.0227332	0.10119	-0.157987	-0.40447	-0.712897	0.279239	-1.09759	-1.58615	-1.53192	-1.58973	-0.31515	-0.37547	0.509163	0.641556	1.24813	0.878045	-0.814204	-0.43213	0.153974	0.332173	2.72115	2.17319	0.416984	2.22957	0.253048	0.035008	0.29927	-0.0487833	1.52162	-0.667753	0.366224	0.669725
FGSG_00101	-0.712444	-0.842403	-0.957	-1.04237	-1.15327	-0.0627203	0.142726	1.02461	0.916517	0.447677	0.72153	0.5069	0.28332	0.26825	0.24842	0.212393	0.272233	0.12824	0.0365965	-0.0887787	-0.1813	-0.117389	-0.0833981	-0.387322	2.09073	1.11963	0.21251	0.171954	0.169577	-0.0749445	0.07111	-0.648806	0.15981	-0.10389	0.421637	1.66507	0.896747	1.81554	0.137483	0.179146	-0.0524051	-0.173709	0.233092	-0.800327	0.224219	0.319095
FGSG_00102	-0.782037	-0.94919	-1.04787	-1.25608	-1.65311	0.433736	1.5924	1.08997	0.804623	0.154198	0.0871	-0.26988	-0.311547	-0.481987	-0.638087	-0.626793	-0.030493	-0.0833299	-0.12002	0.402831	0.135596	0.109424	-0.277128	-0.332729	-0.120923	-0.14269	-0.50127	0.27434	-0.397347	0.23815	-0.0637631	-0.0387397	-0.0212533	0.11101	0.25414	0.562056	1.3406	0.886523	-0.0914426	0.0565288	0.13563	-0.086257	0.133383	-0.88468	0.599718	0.427884
FGSG_00103	-0.463903	-0.79905	-1.01686	-1.24031	-1.35138	-0.175057	0.42513	1.88443	1.95052	1.24854	0.765207	0.273867	0.255313	-0.0317101	-0.0732102	0.0645165	0.332474	0.212833	-0.0299065	0.192007	-0.0692437	0.0425804	0.408708	-0.132629	2.20841	1.28588	-0.33078	0.0359364	-0.152604	-0.0420704	-0.166257	-0.188503	0.48305	0.451413	0.8887	0.174807	0.805207	0.71054	0.213315	0.120677	0.256495	0.250591	0.29898	-0.71755	0.36428	0.0101382
FGSG_00104	-0.378183	-0.4593	-0.95186	-0.933193	-1.00147	-0.406573	-0.155386	1.1765	1.5126	1.01086	0.486884	0.276417	0.217623	0.027287	0.120207	0.14202	0.211536	0.0335531	0.130977	-0.0263886	-0.0144947	-0.0540986	0.363772	-0.161692	1.78356	1.02421	0.0994368	0.178894	-0.20609	-0.37554	0.0497232	-0.0490901	0.117403	0.0861931	0.39891	-0.0471334	0.761343	-0.266833	0.168841	0.132342	0.163537	0.0649607	0.159909	-0.408767	-0.0698361	0.319661
FGSG_00105	-0.102667	-0.24672	-0.463043	-0.453767	-0.77362	-0.0808902	0.102424	0.79186	1.34275	0.904104	0.637064	0.391317	0.325487	0.166367	0.233004	0.171667	0.12047	-0.0552166	0.00240016	0.0848222	0.0685947	-0.0716479	0.091382	-0.0900979	1.33001	1.04436	0.0771601	0.198403	-0.116437	-0.323882	0.239073	-0.00471997	0.21797	0.0341332	0.1623	-0.222237	0.842357	-0.0081799	-0.193223	-0.0889866	-0.244942	-0.196154	-0.250582	0.100553	-0.0586698	-0.240804
FGSG_00107	-3.46279	-3.99472	-4.05958	-4.14179	-4.42175	-1.26241	-0.0850663	1.74867	1.69248	1.57747	-2.41756	-2.92366	-3.09946	-3.38478	-3.23389	-3.08456	-0.350013	-0.230067	-0.312067	0.928557	1.40135	1.60244	1.96036	0.989534	-2.20151	-2.23838	1.42918	-0.439568	-1.32045	0.159262	-0.0545533	0.454337	0.45236	0.175143	0.48568	-0.992187	-2.46223	-4.40333	-0.298148	-0.34521	-0.401837	-0.445087	-0.214086	-3.66933	0.169195	-0.299644
FGSG_00108	-1.10912	-1.01717	-1.33434	-1.42558	-1.45692	-0.0897801	-0.0751133	1.14771	1.26177	0.791426	0.42538	0.20098	0.303183	-0.0987804	0.48066	0.276176	0.987964	0.14657	-0.197457	-0.391242	-0.465935	0.0334983	0.340744	1.11468	2.85716	1.74497	1.09701	0.490683	0.86136	-0.0822473	-1.08824	-0.0951498	0.649807	0.406567	0.901083	-0.376086	0.694147	-0.119637	0.463744	0.206168	0.474487	0.286954	0.414571	-0.837207	0.381238	0.430342
FGSG_00109	0.504167	0.35769	-0.122443	-0.18104	-0.411553	-0.3381	-0.237503	1.96493	2.11144	1.41529	0.73739	0.54237	0.566493	0.102674	0.405674	0.544417	1.93082	0.29224	-0.5858	-1.16493	-1.2769	-1.14569	-1.22031	-1.50128	1.88267	0.94871	0.501037	0.125213	-0.0946066	0.22043	-1.31792	-0.154223	0.461377	0.23928	1.19751	-0.199707	2.51696	-0.0853867	-0.105703	-0.23086	0.16579	-0.195417	-0.00723863	0.53556	-0.084918	-0.183875
FGSG_00110	-0.77672	-0.731156	-1.02154	-1.05797	-0.973673	-0.31009	-0.349916	0.017868	-0.0545726	-0.252609	0.240967	0.0258701	0.0573833	0.233813	0.332363	0.199747	-0.495177	0.296423	3.17991	-2.02777	-0.913669	-0.178919	-1.63809	-2.36364	3.13432	2.48356	0.200287	0.0911369	-0.137296	1.65241	-0.0531132	0.266947	-0.0874829	-0.00615311	0.677207	-0.521966	1.42309	-0.156657	-0.289663	-0.340715	-0.131591	-0.428295	-0.22645	-0.56425	0.546515	-0.269972
FGSG_00111	-0.348377	-0.253904	-0.62132	-0.56729	-0.85174	0.250326	-0.0534003	1.27802	1.21817	0.803797	0.615893	0.48868	0.384207	0.150453	0.27713	0.58065	0.242327	0.00926018	-0.0439	0.0708194	0.00364113	0.119479	0.24458	0.122519	3.24993	1.85381	0.141253	-0.0786734	-0.0234668	-0.102935	-0.18716	0.0793667	0.11033	0.0374665	0.222646	-0.233427	0.492203	-0.0109	0.291037	0.299755	0.0620289	0.262402	0.14674	-0.32879	0.470298	0.432691
FGSG_00112	-1.02859	-1.07149	-1.22462	-1.35896	-1.37378	-0.247417	-0.21495	0.48613	0.723528	0.168451	0.30223	0.152513	0.155667	-0.120163	-0.109963	-0.0536068	0.0845466	0.1409	0.0615234	-0.0510466	-0.0548799	-0.175233	-0.0770459	-0.19318	1.01188	0.773873	0.153553	0.114866	0.00793314	-0.143505	-0.0838566	0.0176833	0.0524664	0.0098834	0.178667	-0.303587	0.31139	-0.00555325	0.120473	0.00363922	-0.241687	-0.0886664	-0.256147	-0.97488	-0.132488	-0.0287147
FGSG_00114	-0.0687468	-0.385463	-0.560897	-0.791473	-0.825153	0.157733	0.01706	1.41138	1.39688	1.41969	0.627413	0.490227	0.375317	0.286837	0.302453	0.305926	0.22194	0.0801299	2.14901	-0.00594664	0.29542	-0.182667	-0.14901	-0.117177	0.698993	0.728133	-0.128447	-0.144226	-0.406389	-0.117542	0.0568399	-0.197793	0.0204535	0.158206	0.34205	-0.18876	1.07048	-0.26352	0.0982722	0.0326704	-0.0581992	-0.152095	-0.133599	-0.240474	0.219405	-0.0595206
FGSG_00115	-2.59355	-2.73304	-2.83177	-2.86208	-3.27252	5.41917	0.316013	1.19674	1.35415	0.672132	-1.59589	-1.77828	-2.04009	-2.27648	-2.16763	-2.11057	0.176753	-0.02738	2.56974	6.77825	8.45336	7.72709	7.04118	5.45565	3.78311	3.21788	-3.90373	-4.29305	-4.32685	0.403092	0.0408499	-0.880661	0.0929635	-0.00279665	-0.454993	-1.12176	0.66799	-0.436487	0.214113	0.144707	-0.00700796	0.410047	0.30449	-2.5572	1.32061	0.265022
FGSG_00116	-7.72132	-7.96566	-8.1327	-8.14277	-8.27726	1.62841	-0.93882	0.183248	0.29624	-0.248762	-6.38858	-6.79418	-6.827	-6.8128	-7.1583	-7.20326	-0.278027	0.76733	2.78443	5.51207	6.65534	5.89119	5.76659	3.90127	-0.653824	-1.4798	-3.46422	-3.51278	-2.82686	1.69121	1.97077	-0.638261	0.187814	-0.02176	-4.07349	-3.01401	-0.897527	-2.53675	-1.09724	-1.65497	-1.66298	-0.412656	0.564664	-8.04952	1.57992	-0.994709
FGSG_00117	-6.42867	-6.40893	-6.82614	-6.80582	-7.07468	1.08024	-1.75006	1.35907	1.40258	0.890124	-5.84641	-5.83911	-6.13521	-6.02222	-6.11472	-6.1896	-0.1239	0.0758801	-0.227787	3.32841	4.23119	4.08384	4.03104	1.68853	-2.48254	-3.49036	-2.00269	-3.83106	-2.77229	0.273267	1.14525	-0.386453	-0.0728502	-0.0279903	-3.18424	-4.10574	-3.18749	-3.55762	-0.796832	-1.70125	-2.31471	1.7437	0.0033803	-6.32443	1.66042	-1.59302
FGSG_00118	-0.73022	-0.621553	-0.72482	-0.803227	-0.88113	0.434053	-0.159187	1.29155	1.08016	1.1534	0.63823	0.404	0.594757	0.346503	1.29022	1.00051	0.804827	-0.790787	-2.83739	0.703162	0.761386	0.353482	0.21405	0.472706	3.80449	2.33645	2.84028	-1.17338	-2.84044	-0.187537	0.0899468	-0.0340633	0.0589433	0.156083	0.668467	-0.26422	-1.81576	-1.85791	-1.98034	-2.39423	-3.57135	-1.89484	-1.08059	-0.701273	-3.31966	-3.61235
FGSG_00119	-1.0725	-1.22878	-1.45084	-1.46719	-1.71195	0.328033	0.436786	-0.4163	-0.298727	-0.634524	-0.0125697	-0.201646	-0.43569	-0.686103	-0.625857	-0.53988	0.0666733	-0.14972	1.36566	0.16502	1.10902	1.61093	0.43249	-0.53515	3.215	2.2502	0.383863	0.39289	0.13115	1.21012	-0.0191698	-0.0482566	0.370057	-0.00559354	0.0325699	-0.479483	0.53172	-0.450634	-0.284991	-0.307003	-0.222401	-0.427728	-0.305506	-1.32248	0.303403	-0.246836
FGSG_00120	-0.263333	-0.216767	-0.611107	-0.785233	-1.04522	0.281407	-0.0213869	1.18914	1.12308	0.643052	0.40801	0.31581	0.195727	-0.0176802	0.0400164	0.115563	0.44855	0.16168	0.372933	0.0698729	0.153786	0.20069	0.0851383	-0.251494	1.07974	0.84687	0.286213	0.24205	-0.0433669	0.200357	0.0653069	0.0844498	0.144226	0.0794098	0.24518	-0.304023	1.5146	-0.120323	-0.355764	0.0744531	-0.187572	-0.261373	-0.161633	-0.169097	0.137714	-0.141395
FGSG_00121	-0.408034	-0.835587	-1.00323	-1.05622	-1.14318	1.08341	-0.449423	-0.853547	-1.07234	-0.930228	-0.0858436	-0.1699	-0.227537	0.363236	-0.22474	-0.387867	-0.723503	-0.00522661	3.60219	1.22641	1.11806	0.833299	-1.1338	-1.67699	0.825287	0.371167	0.02001	0.0955896	0.0479932	3.22403	0.204687	0.0634799	-0.406547	-0.346073	-0.108817	-0.72574	0.923507	-0.102386	0.110875	0.0734743	0.0996939	0.0519458	0.0703672	-0.654373	4.01753	0.112307
FGSG_00122	-1.03083	-1.17548	-1.23275	-1.18081	-1.10935	1.72509	-0.428303	-1.605	-1.50532	-0.715029	0.10834	0.00788379	-0.00323296	1.15362	0.0322204	-0.0103464	-1.12417	-0.229504	4.33372	1.88014	1.62529	1.16391	-0.637196	-2.63922	2.47462	1.79393	0.0907466	0.0555069	-0.112073	2.79799	0.05634	0.0178099	-0.0581198	-0.138136	-0.978373	-1.52151	0.669627	-0.129427	-0.557545	-0.366786	-0.359325	-0.424541	-0.381974	-1.08796	3.17424	-0.379882
FGSG_00123	-1.55585	-1.48905	-2.02586	-1.90359	-1.96152	2.24668	-1.0938	-1.97838	-2.02537	-1.91958	-0.45699	-0.622647	-0.59503	-0.20942	-0.907273	-0.905633	-0.881303	0.28314	3.53696	0.902936	0.721497	0.932657	-1.40402	-2.2793	0.48067	-0.0319705	0.125366	0.132573	-0.0683267	4.19501	0.0520802	-0.0325365	-0.383023	-0.17616	0.116646	-1.21615	1.70944	-0.135663	0.077045	-0.101433	-0.0290556	-0.165622	0.00638652	-1.51945	5.39229	0.122096
FGSG_00124	1.14642	0.62207	0.50608	0.33756	0.612447	1.15436	-0.0724368	1.78589	1.68734	1.56487	1.28609	0.733697	0.857237	0.457783	0.90726	1.21037	1.55757	0.31998	1.26913	0.192584	0.335572	0.259118	-0.24082	-0.260272	0.935469	0.740803	-0.1621	-0.10563	-0.38724	1.07027	0.00980663	0.13089	0.398306	-0.0512369	1.45304	0.0226135	1.58161	-0.266897	0.0408738	0.252799	0.00820661	-0.00855279	0.0766244	0.892236	0.141986	0.0293927
FGSG_00125	0.507817	0.435874	0.153997	-0.0437703	-0.246913	0.180457	0.134227	2.01723	1.89917	1.75473	0.57759	0.000267	-0.0756936	-0.323607	-0.456693	-0.33795	0.0303702	-0.160733	-0.74799	-0.104871	-0.368294	-0.356714	-0.388976	-0.54129	-1.14172	-1.02477	0.395793	0.278173	0.16274	-0.00748253	0.143184	0.0665498	-0.0807166	-0.15139	1.15717	0.257363	2.3482	-0.195843	0.00647116	-0.770152	0.0619831	-0.786748	0.330676	0.0569067	-0.493448	-0.677916
FGSG_00126	-0.314567	-0.306343	-0.372953	-0.438437	-0.648096	-0.0659363	-0.0633965	1.48355	1.5312	1.01466	0.884807	0.708	0.70859	0.62083	0.425657	0.36237	-0.193337	-0.0142536	-0.253554	-0.24126	-0.252163	-0.32432	-0.0444844	-0.423614	1.67246	1.39585	-0.0713301	-0.197833	-0.197096	-0.00964499	0.0574968	-0.431133	0.277344	0.107493	1.09564	-0.17564	0.0160565	-1.46047	0.577185	0.812859	0.359278	0.727253	0.791287	-0.158803	0.380715	0.651692
FGSG_00127	-0.48463	-0.638333	-0.85787	-0.99453	-1.23756	-0.224353	0.00935674	1.63836	1.82222	0.962734	1.13003	0.50132	0.281987	0.113593	0.36144	0.24997	-0.0508838	-0.38107	-0.55808	0.173519	-0.0866056	-0.0837681	0.128524	0.0338185	1.5208	0.959367	0.07394	0.178983	0.148514	-0.0974951	-0.0567567	0.95256	0.08286	0.00208998	0.834473	0.357466	0.45357	-0.655276	0.238179	0.116433	0.161452	0.123236	0.337966	-0.195337	0.24772	-0.053607
FGSG_00128	0.19174	-0.295413	-0.620657	-0.516663	-0.763993	-0.00429297	0.05375	2.00831	1.86919	1.47276	1.13193	0.73019	0.54864	0.25702	0.41067	0.526097	0.188226	0.0690899	0.269886	0.148967	0.14082	-0.109533	0.182996	0.103177	1.03203	0.928547	0.400644	0.16954	-0.157853	-0.089582	-0.116703	0.076827	0.218433	0.116954	0.86598	0.0311298	1.62959	-0.176403	-0.0748746	0.028457	0.090422	-0.0104468	0.0627264	0.20033	0.148565	0.167542
FGSG_00129	-0.763354	-0.695143	-1.3646	-1.46347	-1.77523	1.35036	1.87644	1.77592	1.81802	1.40382	0.258707	-0.143424	-0.403214	-0.75989	-0.750067	-0.558134	0.353907	0.130967	-0.0251398	-0.149872	-0.0982635	-0.106942	-0.137052	-0.237246	-0.0642872	-0.201554	0.859297	5.12809	0.574337	0.45823	0.125857	0.388237	0.39016	0.206033	-1.6129	-2.78133	-3.23384	-5.07944	0.114491	0.290116	-0.125784	0.484488	-0.0470443	-0.81808	0.974229	0.961693
FGSG_00130	-0.302423	-0.418547	-0.705053	-0.93722	-1.04465	0.0319333	0.0366566	1.37181	1.34498	0.896821	0.759207	0.43713	0.21605	0.0938897	0.123543	0.291597	0.187453	-0.0142534	0.12921	-0.0827424	-0.00152349	0.0656741	0.18578	-0.0309026	1.60573	1.5055	0.171723	0.00054	-0.192483	-0.0329475	0.173097	-0.0357234	0.31456	0.0751533	0.136896	-0.215084	1.28546	-0.0335598	-0.0672476	-0.203923	0.397687	-0.0354414	0.0962794	-0.44781	0.247239	-0.0550044
FGSG_00131	-0.356214	-0.583607	-0.80752	-0.771637	-1.03355	-0.0128698	0.00628305	1.54281	1.54751	1.01387	0.993773	0.683783	0.51171	0.24025	0.249693	0.37987	0.301883	0.0390167	0.0480134	-0.0178325	-0.0696611	-0.0725093	0.195486	0.0991042	1.95338	1.35082	-0.1747	-0.0137269	-0.172677	-0.263235	0.160253	-0.13109	0.271937	-0.1703	0.281476	-0.35546	1.21767	-0.0941696	0.20096	0.125299	0.361755	0.165106	0.409273	-0.21004	0.119809	0.341491
FGSG_00132	0.4188	-0.20395	-0.255947	-0.515233	-0.79825	-0.28682	-0.0899899	2.58765	2.50357	1.83093	0.703794	0.28566	0.27416	0.0455003	-0.13844	-0.0983098	0.17861	0.16341	-0.0705936	0.0490737	0.164	0.0683236	-0.00462961	-0.144846	0.488547	0.512444	-0.0237234	0.0498035	-0.0157535	-0.248467	0.10828	0.0417497	0.188437	-0.0283766	1.00599	0.0579529	1.79238	0.062717	-0.05373	0.00645244	0.276671	0.0976725	-0.00905454	0.0568004	0.338931	0.0929592
FGSG_00134	-0.517024	-0.7479	-1.09302	-1.20805	-1.56697	2.02699	-0.272083	2.01613	1.87376	1.32927	0.275223	0.156013	-0.0130634	-0.49661	-0.448443	-0.365803	0.599724	0.276577	-0.0956233	-0.108156	-0.0902686	-0.182266	0.123486	-0.149286	1.53283	1.21422	-2.45536	-2.92448	-2.91963	-0.0556321	-0.15399	0.399187	0.15096	0.0166903	0.613191	-0.446067	1.92473	-0.109573	0.0812769	0.0131986	-0.0417738	0.309344	-0.138896	-0.824724	0.178013	0.251135
FGSG_00135	0.114723	-0.0123901	-0.376037	-0.462143	-0.792454	-0.0830236	-0.0704102	2.79966	2.83398	2.25959	0.883586	0.9384	0.473333	0.139023	0.37909	0.291646	0.311243	0.13794	-0.00184345	0.0589321	0.00466466	0.0117254	0.154762	-0.162331	1.56375	1.19335	0.2203	0.21379	-0.0919599	-0.360485	-0.00823999	0.0664666	0.36571	0.0879433	1.07665	0.12795	2.06916	0.165384	-0.164235	-0.0704365	0.158502	0.239614	-0.162881	-0.0677569	-0.291633	0.296
FGSG_00136	-8.14772	-8.10172	-7.7388	-7.52359	-4.88978	-1.21079	-1.33859	0.343646	-1.41304	-0.0880728	-6.02377	-4.99902	-4.15119	-4.97203	-3.61881	-3.94468	-0.322163	0.676363	-2.91489	-2.40585	-0.481009	-1.68543	-0.957138	-1.05269	-1.66789	-3.88169	-1.67844	-4.71185	-0.63733	-0.812792	0.469066	0.192389	1.5219	0.998097	-1.74516	-0.725368	-2.49348	0.760052	-1.16398	-0.799144	-1.11992	0.668714	2.86801	-8.16684	2.12315	2.43114
FGSG_00137	0.172657	0.0347366	0.56939	1.25555	0.893457	-0.13729	0.294697	1.35291	1.54071	1.24374	0.710253	0.528337	0.37185	0.12168	0.272983	0.43824	0.28756	-0.0857935	-0.0915833	-0.679857	-0.646757	-0.506047	-0.0289159	0.60204	1.01505	0.93499	0.466503	0.282654	-0.0937965	0.115833	0.0319338	-2.15166	0.125213	0.0735767	0.652176	-0.192243	1.23794	-0.173134	0.294597	0.0962129	-0.0222647	0.209769	0.0558653	0.671977	0.332583	0.501676
FGSG_00138	-1.10005	-0.72417	0.0729804	0.26295	0.185377	0.24666	1.76444	-1.06043	-0.903565	-0.835278	-0.225057	-0.300243	-0.07198	0.671844	1.62809	1.1133	0.770936	-0.625034	-0.505327	0.591959	-0.26448	1.07729	1.99024	3.06435	2.79462	3.35777	0.190463	0.579487	0.751406	0.9835	0.0531926	-0.199218	-0.454623	-0.209517	1.26545	0.66406	-0.0820231	-0.103954	0.412959	0.19068	0.749772	0.378121	0.580221	-0.74925	0.567338	0.0856018
FGSG_00139	-3.70372	-3.87084	-3.68918	-3.2968	-3.5786	-1.98285	1.22707	-0.537503	-0.589488	-0.927646	-2.52008	-2.60065	-2.45124	-2.35594	-2.61653	-2.45394	0.303837	0.153727	-0.369593	0.426777	-0.555615	0.438173	1.24206	1.26343	-0.653294	-1.37485	0.507526	1.17337	0.6018	0.0327816	1.24492	-0.239357	-0.0312872	-0.0381203	0.62919	1.63398	-0.110916	0.516223	-0.769009	-0.896967	-0.260581	-0.643846	0.317758	-3.83258	-1.54747	0.249481
FGSG_00140	-1.28193	-1.3226	-1.94552	-2.07422	-2.32637	3.26531	1.63863	-1.46506	-1.43808	-1.9356	-0.595593	-0.84411	-1.01213	-1.34548	-1.56331	-1.3133	0.20306	0.0319328	0.133113	4.20518	4.49537	4.11041	3.89511	3.65493	1.63758	0.740667	-1.56655	-5.708	-6.36347	1.22753	-1.39856	-0.225257	0.48529	0.148626	0.0471034	-1.23594	1.65792	2.30579	0.251227	0.340184	-0.0603905	0.207618	0.51485	-1.63868	4.67466	1.17824
FGSG_00141	-0.595747	-0.76105	-0.953253	-1.09841	-1.17533	-0.0532901	0.0736601	1.03992	1.1696	0.911323	0.456533	0.0163367	-0.0612867	-0.11288	-0.0237465	-0.0202832	0.57895	0.14877	-0.127926	-0.0356286	-0.0787806	-0.402762	-0.117758	-0.189422	0.67694	0.67637	-0.0353203	0.221007	-0.20464	-0.523478	-0.00918365	-0.0190103	0.0613034	-0.0714464	-0.259844	-0.26988	0.286607	-0.0055933	-0.033612	-0.110026	-0.474024	-0.0553236	-0.455129	-0.626947	-0.419228	-0.20111
FGSG_00142	-0.487937	-0.705427	-0.904087	-1.07137	-1.22902	7.01929	0.324527	-2.60382	-2.25576	-2.98305	0.443193	0.310833	-0.166543	-0.31443	-0.288093	-0.0285501	0.31801	0.20008	0.0435302	5.08262	3.28157	4.33938	2.53762	0.451626	0.69297	0.458023	-2.26611	-2.08616	-2.43099	4.57643	0.43492	-0.0198135	0.179384	-0.13396	-0.540147	-0.94476	1.29088	-0.288636	-0.0267384	-0.196081	0.0575581	0.122266	-0.0548861	-0.463057	0.817927	-0.00849557
FGSG_00143	-0.254993	-0.575286	-0.81842	-0.872839	-1.12558	6.37092	0.160617	-1.19341	-1.31671	-1.76689	1.22094	0.31257	0.286177	-0.0292332	-0.0833564	0.0245566	0.478416	0.0634832	0.0683498	2.31356	0.714014	1.14756	0.398509	-0.193954	0.807184	0.788047	-0.00501037	0.0279562	-0.114897	3.93308	-0.0073061	0.0218067	0.288767	0.0326002	-0.290327	-1.09225	1.42076	-0.0248098	0.183444	0.455693	0.182295	0.622472	0.371647	-0.161166	1.37898	0.437747
FGSG_00144	1.00959	1.0949	0.15717	0.29084	-0.499027	-0.194136	0.126484	3.00215	2.88912	1.93461	1.03585	0.836487	0.649344	0.275777	0.348381	0.79709	0.881767	0.32766	-0.0944304	0.261505	-0.138956	-0.150958	-0.0619278	-0.395058	1.91724	1.72412	0.233306	-0.248894	-0.476077	0.00909519	-0.221043	0.183716	0.235463	0.0365629	1.22815	0.14131	1.9995	0.341793	-0.188743	-0.628386	-0.0608113	-0.56107	-0.155931	0.775014	-0.654798	-0.211494
FGSG_00145	-0.510864	-0.81389	-1.14604	-1.02269	-1.27334	-0.15462	-0.14363	0.703543	1.01273	0.488277	0.28171	0.196116	0.139903	-0.0679636	0.0460434	0.104743	0.47085	0.0512102	-0.120206	0.255528	0.128533	-0.0741019	-0.0440121	0.00425816	1.42464	0.787677	0.117963	0.245437	-0.0908768	-0.210523	0.358404	0.04245	0.1121	0.19255	0.586017	-0.0406101	1.04492	-0.102517	-0.550993	-0.662403	-0.595443	-0.753667	-0.560512	-0.649627	-0.400071	-0.475294
FGSG_00147	-0.676414	-1.16832	-1.25384	-1.23277	-1.31461	0.174347	1.12092	0.63955	0.7956	0.393411	0.178143	-0.0126734	-0.0397437	-0.0730867	-0.15869	-0.191733	0.0166667	0.0529833	0.332427	-0.00940657	0.14497	0.184477	0.0768661	-0.0966833	1.02253	0.81175	-0.325713	-0.290133	-0.44966	-0.0764151	0.121477	-0.32498	-0.0101833	-0.0841966	0.0989933	-0.288794	0.55212	0.0154066	-0.464304	-0.537359	-0.617802	-0.435106	-0.232616	-0.790633	0.328303	-0.466226
FGSG_00148	-0.952423	-1.24551	-1.30547	-1.45658	-1.51557	-0.0316401	0.599794	1.25842	1.27305	0.835058	0.0293803	-0.0542731	-0.161883	-0.26677	-0.450847	-0.36109	0.0253468	-0.147826	-0.11138	-0.00103045	0.118054	-0.0508907	0.301316	0.313433	0.590737	0.439733	-0.44611	-0.604293	-0.514067	0.0553131	-0.128287	-0.182193	-0.0898333	-0.10993	0.11712	-0.40565	1.09398	-0.447297	0.187527	0.18098	0.0991726	0.109128	0.140649	-0.90855	0.647105	0.31998
FGSG_00150	-0.714747	-0.568837	0.393943	0.200127	0.949393	1.99732	2.34877	2.49523	1.8061	3.07203	0.20474	1.59215	2.21969	1.36171	3.02095	2.87365	0.82391	-1.18258	-3.26174	0.407448	1.69222	1.67264	1.39318	1.3222	5.60216	4.36786	1.3253	-0.896436	0.209477	-0.203645	-1.8649	0.671466	-0.15452	0.089263	4.43455	0.346254	1.68355	0.727766	-0.659923	-1.55443	-1.09012	-0.126904	-1.01009	-1.56203	-1.53211	-1.63001
FGSG_00151	-0.477246	-0.672047	-0.570497	-0.77114	-0.841027	-0.125276	-0.146296	1.00135	0.862247	0.439837	0.603803	0.314497	0.365034	0.206927	0.267137	0.245554	0.136973	0.148443	0.0733864	0.0394022	-0.143576	0.105432	1.18693	6.41592	2.12782	6.47744	0.00392675	0.10744	-0.0325999	-0.160218	-0.0101767	-0.04562	0.38563	0.160093	0.182766	-0.08531	0.456073	0.0339665	0.357086	0.441258	0.45252	0.31364	-0.193049	-0.401247	0.348574	0.394232
FGSG_00152	-4.26724	-4.32968	-4.89912	-5.0548	-5.05236	-1.39531	-1.35317	-0.358353	-0.488475	-0.722091	-3.54464	-3.71179	-3.74903	-4.14259	-3.53282	-3.35052	0.510651	0.190451	-1.04799	-0.344934	-0.663372	-0.223847	-0.296574	-0.714328	-2.67732	-3.0714	0.384987	0.884887	1.0175	-0.844871	-0.0652628	-0.164876	0.1361	-0.0222564	-1.30083	0.627914	-0.588097	1.52794	-0.218808	-0.702595	-0.492066	-1.08582	-0.645608	-4.39759	-1.85487	-0.769411
FGSG_00153	-0.8204	-0.879827	-1.00735	-0.978344	-1.10516	0.286523	3.61058	-0.69638	-0.723167	-1.00667	0.15792	0.0861635	-0.122743	-0.0989733	-0.10943	-0.140757	0.355897	0.12868	0.313264	0.330678	0.111453	0.372442	0.431988	-0.137369	0.998437	0.807703	-0.1694	-0.299583	-0.370496	0.451585	-0.47723	-0.0190706	-0.320317	-0.22525	0.500007	0.388707	-0.0970998	0.0680833	-0.377736	-0.447871	-0.475131	-0.326019	-0.0948436	-0.680944	0.0561118	1.07125
FGSG_00154	-0.35411	-0.312654	-0.444327	-0.546893	-0.761133	-0.134017	-0.120974	1.65939	1.5661	0.900117	0.40704	0.0782967	-0.0317166	-0.102167	0.0187001	-0.0183632	0.249303	0.00482655	-0.0861034	0.182755	-0.0011394	-0.049072	0.93327	4.10341	2.75478	5.3377	0.0763099	-0.0649033	-0.0808732	-0.0314374	-0.0597734	-0.122487	0.0746801	-0.184073	0.204926	-0.0235634	0.72623	0.10639	-0.0237024	0.397927	-0.0461681	0.107241	-0.0810053	0.0878768	-0.0519237	0.222171
FGSG_00156	0.405097	0.187687	-0.19643	-0.218734	-0.48461	-0.235693	-0.269773	2.06402	2.39295	1.6165	1.58351	1.05745	0.852214	0.489313	0.534987	0.645397	0.0949397	0.230817	-0.0366533	-0.159349	0.0119317	1.66867	3.79913	4.57525	2.64124	2.96873	0.0111835	-0.0216033	-0.0277798	-0.0599251	-0.0347836	0.00419331	0.258427	0.0793467	0.639453	0.0593302	1.68924	0.0203931	-0.343907	0.0354869	-0.343874	-0.283285	0.00403047	0.154103	-0.179011	-0.219222
FGSG_00157	-0.515926	-0.61835	-0.719113	-0.72747	-0.735096	-0.115676	-0.00836301	0.566647	0.64384	0.402028	0.713171	0.618733	0.342207	0.343693	0.496494	0.51144	0.137427	-0.0733633	-0.0187597	-0.0481279	-0.063803	0.425456	0.368718	-0.126508	4.22566	3.0682	0.0645566	0.13974	-0.0205569	-0.0200975	-0.0144868	-0.0163729	0.177633	-0.147964	0.173793	0.141503	0.623257	-0.0213466	-0.161535	-0.25469	-0.0802758	-0.326328	0.086193	-0.339706	-0.0031693	-0.211576
FGSG_00158	-0.526393	-0.677947	-0.921267	-1.09778	-1.17632	-0.171113	-0.0604467	1.05017	0.991675	0.788415	0.590887	0.335537	0.20398	-0.0209632	0.110807	0.19883	0.16986	0.060143	-0.0311637	-0.0591474	-0.00958633	0.46656	2.69382	5.62198	2.45599	3.52938	-0.0240233	0.0306101	-0.0656965	-0.294757	0.0858996	-0.06655	0.347907	0.144847	0.31047	0.0492098	0.680543	0.0283396	-0.15794	-0.0535178	0.0829532	-0.127301	-0.10091	-0.431887	0.182846	-0.16801
FGSG_00160	-1.35605	-1.30615	-1.72781	-1.60284	-1.30325	1.98845	-0.29257	1.81247	1.36066	1.95723	-0.262743	0.0796504	-0.134156	1.21524	3.65651	3.86384	1.55841	-1.5069	-1.11401	6.15083	6.18631	5.48683	5.81923	4.73417	2.99399	6.92691	-4.04455	-4.02169	-4.30642	0.0228028	-0.773686	0.75796	-0.863596	-0.565363	0.698373	-0.349623	1.15697	2.58827	-0.0356243	0.112787	0.348442	0.216531	0.396703	-1.31815	0.73934	0.197699
FGSG_00161	-0.135217	-0.412597	-0.942293	-1.02614	-1.08429	-0.0860767	-0.0129766	2.43406	2.53386	1.79412	1.65287	1.15996	1.126	1.03617	2.25934	1.66015	1.43496	2.03174	-0.457976	2.62205	3.40919	4.23198	3.07387	2.17427	3.09634	3.1659	0.295967	0.478867	0.101173	-0.142799	-0.0659337	0.0271235	0.22801	0.542466	1.2365	-0.23488	2.10256	-0.178547	0.121512	0.431288	0.350743	0.378075	0.130522	-0.52791	0.444142	0.596123
FGSG_00162	0.0183535	0.0989232	-0.450003	-0.65676	-0.49858	-0.18216	-0.184834	2.65921	2.71943	2.26462	1.16258	0.773393	0.866034	1.10418	2.45586	2.60643	3.25784	2.85639	-1.17956	2.86829	3.88112	4.27352	3.5186	3.01054	3.92047	4.54657	0.140277	-0.0600832	-0.34469	-0.404414	-0.248083	-0.0364037	-0.1826	0.519357	1.93208	-0.228317	2.61743	-0.0564733	0.276434	0.206466	0.444555	0.0538242	0.32813	0.351793	0.24921	0.21195
FGSG_00163	-0.0693865	0.0443335	-0.481947	-0.577476	-0.787777	0.292693	0.0680101	1.05073	1.31351	1.11007	0.934344	0.98158	1.02107	2.2581	1.31306	1.47218	-0.987101	0.234673	1.54664	-1.82899	-1.05343	0.10974	-0.170584	-1.56355	2.66647	1.73292	0.105873	0.38848	0.199973	0.0174179	1.28822	-0.0183368	-0.965383	-0.424684	-0.607004	-1.3191	1.8206	-0.00456953	-0.214488	-0.373897	-0.259489	-0.463224	-0.254449	-0.0450499	-0.00121856	-0.385183
FGSG_00164	-0.61396	-0.557113	-0.813913	-0.784923	-0.951557	-0.206083	-0.0979898	0.577282	0.59977	0.257354	0.394107	0.262664	0.34423	0.110964	0.131503	0.331054	0.100564	-0.0859032	-0.0634499	0.000507	0.00975251	0.303633	0.63822	0.28342	2.52197	2.00387	-0.166917	-0.267584	-0.225847	-0.14526	0.125056	0.135906	0.222533	-0.13213	0.40789	-0.0686669	1.08039	-0.00192022	-0.908755	-0.80166	-0.74132	-0.85117	-0.502284	-0.438253	-0.871058	-0.560392
FGSG_00165	-1.52374	-0.982157	-0.644264	-0.926377	-1.15433	-1.36119	1.12632	0.872013	0.59965	1.22253	-0.395157	0.01443	-0.0288	0.80991	-0.691023	-0.69589	-1.48741	-0.84969	0.90521	1.42421	2.28804	1.20575	-0.291308	-1.12321	-1.06523	-0.801207	-0.124797	0.0151665	0.116536	0.175322	0.24471	0.10477	-0.650506	0.0570602	1.9596	0.334491	-2.53335	-4.3102	-0.0395057	-0.184989	-0.206106	-0.120167	0.172084	-1.09619	-0.322083	-0.206963
FGSG_00166	-3.64308	-3.40421	-3.09179	-2.76573	-2.18436	0.229843	0.41923	-2.23536	-2.33995	-1.64242	-2.38751	-1.83751	-1.85933	-0.699504	0.0141664	-0.690947	-0.530687	-0.722057	0.56083	1.36459	1.26929	1.02061	0.758007	0.477016	-0.370737	0.330743	-1.59066	-2.80451	-1.90378	1.3138	-0.192131	0.0299711	-0.385926	-0.15681	-0.480323	-1.31862	-0.67009	-0.916663	0.226707	-0.26189	0.0180507	-0.552676	1.06193	-3.92024	1.25662	0.3839
FGSG_00168	-6.72148	-6.41752	-5.68318	-5.56537	-4.84611	-0.995536	-1.03629	-2.74622	-2.96059	-2.40658	-4.61927	-4.00068	-3.74674	-2.93858	-2.52687	-2.72091	-0.105497	-0.43941	-0.99464	-0.247381	-0.959839	-0.937911	-0.697052	-0.375994	-3.05651	-1.55776	1.54026	0.83921	0.233557	0.225245	0.0377312	0.230742	-0.177047	-0.128326	-0.788137	1.53005	-3.3428	0.575703	-1.02893	-1.43867	-0.708637	-1.17233	-0.102183	-6.37143	-1.45528	-1.35088
FGSG_00169	-4.1734	-3.88657	-4.22464	-4.06194	-3.8658	0.53966	-0.900793	-0.516132	-0.243425	-0.401616	-2.87509	-3.03212	-2.61277	-2.60292	-1.48851	-1.43371	0.867136	-0.239407	-0.662466	-0.103694	-0.244611	-0.271784	0.30741	0.447576	-0.478073	-0.278856	0.578237	-1.78381	-1.71965	-0.0319223	-0.173823	0.423737	-0.209877	-0.0866299	-0.0997934	1.15432	-0.599043	1.11715	-0.518754	-0.589	-0.547482	-0.60827	0.250106	-3.52326	-0.393584	-1.21885
FGSG_00170	-4.85114	-4.61101	-4.01692	-3.95885	-3.23818	-0.443264	-0.80809	-2.386	-2.34371	-2.20504	-3.61866	-3.76724	-3.58515	-2.96961	-3.38185	-3.21568	-0.688437	0.0216889	-0.171974	0.0163312	0.144632	0.0587206	-0.0300426	0.669861	-1.94404	-2.75225	0.50974	-0.473937	-0.857893	-0.452748	0.364997	-0.287571	-0.295003	0.116467	-2.29028	-0.677941	-2.9354	0.0174303	-0.200407	-0.413759	0.660932	-0.822018	0.207401	-5.0411	1.22872	0.127393
FGSG_00171	-0.274593	-0.421943	-0.78607	-0.570353	-0.36929	0.441566	0.315824	3.72051	3.31195	3.37925	1.07504	1.32263	1.22124	1.06438	3.48785	3.2123	-0.109337	0.694086	-1.48926	-4.93552	-4.44335	-4.60217	-3.84152	-3.82344	-0.0675497	-0.0877433	0.462944	0.280054	0.44992	-0.431598	0.15658	0.856236	0.484966	-0.20443	2.41847	-0.18304	2.49926	0.0242171	0.651612	0.530146	0.823356	0.692164	0.589858	-0.296283	0.663484	0.487557
FGSG_00172	-0.841947	-0.695904	-0.464733	-0.296017	0.0316432	0.320384	0.458243	-2.45067	-2.41364	-1.65425	0.259254	0.0190465	0.0235567	0.20847	0.315227	1.04386	-0.306813	0.943284	0.338187	1.77292	2.79432	3.31208	2.97032	2.66114	7.0796	5.71	1.08821	-0.14229	-0.689577	0.894335	-2.43964	0.633163	-0.12679	0.192816	-0.34	-0.840527	1.05569	0.0608096	0.841106	0.425365	0.395428	1.78527	-0.16658	-0.434513	0.249642	0.684766
FGSG_00173	-4.6752	-3.9862	-2.82147	-2.74255	-2.21125	-3.01275	-0.99377	-0.271142	-0.0449524	0.677199	-3.84465	-2.7247	-2.73918	-1.87209	-3.11482	-3.04597	-2.48824	-1.98447	-1.88273	-1.93349	-3.21993	-2.30464	-3.10264	-3.88031	-3.92608	-4.32094	2.65694	2.6693	2.1695	-0.22487	-0.344903	-0.383731	-0.15901	0.16243	-1.24975	-3.06601	-3.40727	-3.33377	-1.3597	-2.40371	-2.00866	-2.32255	-0.442201	-4.93212	-1.33971	-1.03901
FGSG_00174	-2.38307	-2.37868	-2.16573	-2.46625	-2.55147	-1.82424	-1.1504	1.00803	1.26898	1.11995	-1.60937	-1.47829	-1.40197	-1.69686	-1.32085	-1.14164	1.37481	0.37029	-1.40446	-0.507923	-0.775901	0.0265837	-1.43966	-1.46625	-0.797837	-1.41432	1.38197	-0.0295105	1.06132	-0.0595002	-0.755844	0.290747	-0.0747528	0.0959339	1.92224	1.90106	-0.00364351	-0.249386	-0.939183	-1.10141	-0.0833483	-0.950006	1.33815	-2.44102	-2.11152	-1.4526
FGSG_00175	-7.65029	-6.43482	-5.66168	-5.87789	-5.74378	-1.31822	-0.466721	-0.0234337	-0.148543	0.447719	-5.07589	-4.0698	-4.02914	-3.57016	-4.92612	-5.2954	-1.31918	0.770591	-0.121523	0.668591	-1.27901	-1.70431	-1.91993	-1.94156	-5.04996	-4.3832	-3.66024	-2.20157	-0.354779	-0.150607	-0.0174236	0.00795364	-0.2104	0.035388	0.799374	2.16522	-3.85597	-1.55161	2.93867	2.287	3.05132	1.77645	1.66316	-8.02643	1.83948	0.843283
FGSG_00176	-5.75802	-5.71247	-5.36218	-5.07796	-5.40487	-0.857764	0.0646009	-0.705915	-0.77377	-0.492077	-3.83157	-3.83723	-3.74008	-3.28023	-3.52113	-3.78837	-0.497206	0.781427	-0.930376	0.358857	-1.62584	-1.78722	-2.20685	-2.11001	-4.04226	-3.23037	-2.98308	-1.34328	-0.792297	-0.0617447	0.270543	0.19277	-0.45149	0.0386238	-0.24753	2.21872	-3.24861	-0.348944	0.96249	0.54742	0.955907	-0.339999	0.138022	-5.63711	-1.7339	-0.434559
FGSG_00177	-0.88275	0.47394	1.48418	1.10822	1.15223	2.19893	5.05487	-3.83697	-3.6358	-3.24279	1.93597	1.82288	1.99969	2.06148	1.79074	1.65319	1.10037	0.169691	-1.95513	0.0486956	-0.471169	-0.120111	0.54827	0.471858	3.14788	4.15148	1.21463	1.52207	1.49534	0.561553	-1.51478	0.143209	-0.152773	0.00174665	2.60026	3.01272	-0.63717	1.10449	-1.2833	-1.05803	-0.955987	0.0212626	0.276501	-0.735386	-1.309	0.324396
FGSG_00179	-2.52993	-2.61483	-2.51745	-2.57642	-2.35743	0.94057	0.632697	-3.61741	-3.53167	-3.46988	-1.33587	-1.34703	-1.3056	-0.941877	-0.941577	-1.168	-0.473953	-0.0359795	0.537123	1.91748	1.75997	1.93933	1.28651	1.54865	-0.0701466	0.993337	-0.89919	-3.02647	-3.3963	0.729895	-0.965013	0.115633	-0.275517	-0.03831	-0.944217	1.35102	-2.35397	1.25144	-0.602768	-1.20383	-1.24638	-1.26721	-0.281485	-2.62914	0.0331731	-0.778348
FGSG_00180	-4.55999	-4.51847	-4.29048	-4.20053	-4.33691	-0.165207	0.40246	-1.59513	-1.53039	-1.53702	-3.55573	-3.48137	-3.53878	-3.0159	-3.91845	-3.9189	-1.18596	0.269953	0.127717	-0.183491	0.139743	-0.666125	-0.0745416	0.415296	-1.61928	-2.24629	-1.53548	-1.73484	-0.979034	-0.26377	0.0785465	-0.68049	-0.30398	0.179107	-1.62965	-1.69976	-1.34492	0.786133	0.792547	-0.0598273	0.445486	-0.583055	-0.267215	-3.86769	1.28725	-0.107892
FGSG_00181	-0.623197	-0.685674	-1.01279	-0.98286	-1.24239	-0.442224	-0.426683	1.49451	1.44223	0.768835	-0.20873	-0.163007	-0.383727	-0.341697	-0.32313	-0.200977	0.245517	0.0407498	0.21578	0.0737197	0.0741024	-0.0446637	0.196134	-0.0161335	2.04701	1.80253	-0.598447	-0.386063	-0.568924	-0.0243597	-0.230397	0.450694	0.0392637	0.05738	0.103263	0.19135	0.705797	0.0258636	-0.0514708	-0.0920543	-0.124965	0.0212542	0.0251904	-0.367753	0.0659267	-0.112998
FGSG_00182	-2.64345	-2.61684	-2.35567	-2.01812	-0.960066	1.5014	1.96465	-1.8534	-1.73752	-1.53878	-1.79047	-1.20403	-0.524163	-0.181317	0.0796003	-0.37999	0.570797	0.00667048	-0.51656	0.463299	0.345777	0.782395	1.28643	0.640006	0.912867	-0.228936	-0.13573	1.44686	0.0753665	-0.032073	-0.23039	-0.34775	-0.526653	-0.0411534	0.98058	0.13791	-1.48048	-1.45272	-0.15767	-0.412188	0.151489	-0.0515747	-0.55943	-3.07188	-0.0513244	-1.2126
FGSG_00183	-3.94778	-3.83542	-3.42285	-3.13841	-2.64095	0.296924	0.788631	-4.26623	-4.56848	-4.21621	-2.22568	-1.79347	-1.72479	-0.837786	0.0713739	-0.512559	-1.02356	0.33367	0.153133	-0.451923	-1.122	-0.424439	-1.08716	-1.74126	-0.932616	0.474641	-1.55871	0.0991259	1.70945	1.5492	0.417037	-0.196844	0.0952106	0.0919037	-0.0906901	2.16662	-1.10523	1.0727	2.00677	1.47513	1.23137	-0.0520806	-1.02116	-3.90787	0.477649	0.16966
FGSG_00184	-0.835137	-0.719243	-0.244447	0.129016	0.68531	-1.18926	-0.902303	-0.334206	-0.446006	0.0121961	0.765116	2.85221	3.22949	3.84921	2.76796	2.30639	-1.89608	-1.28066	0.986457	-3.51691	-4.79196	-5.02745	-4.80322	-4.91567	-0.87829	-0.858904	0.0794897	0.53655	1.368	2.06879	-0.41804	0.0528464	-0.0558062	0.0883932	2.50648	-2.48593	-0.0808096	-2.4601	1.14167	1.17577	1.11582	0.984844	0.443146	-1.02142	0.0756974	0.251115
FGSG_00185	-6.67531	-6.6224	-6.31684	-5.92188	-3.98783	-1.59999	-2.49248	-2.42811	-2.6812	-1.57457	-5.71224	-5.37031	-4.84464	-3.83665	-1.89591	-2.57539	1.08976	0.388456	-1.17617	-0.802547	-1.5273	-0.859683	-0.769455	1.71824	-3.76138	0.366604	-1.81278	2.5184	3.26431	-1.59822	0.100958	0.160454	-0.637983	-0.0234094	-4.20701	-1.49989	-3.52176	0.603086	-0.343217	-1.11739	-1.09164	-1.4321	-1.32538	-7.0314	-2.16406	-2.45869
FGSG_00186	-4.63561	-4.56495	-4.42317	-4.36185	-3.75252	-1.47865	-0.0833502	-1.01141	-1.13872	-0.779857	-3.25395	-3.28033	-3.16306	-2.97436	-2.84939	-2.66136	0.642211	0.198097	-0.215976	0.831142	0.312685	0.422703	-0.0339818	-0.657578	-1.40386	-1.99507	-2.25486	0.326206	0.24819	-0.342173	-1.05125	-0.170464	-0.317543	-0.0599332	-1.17934	0.108422	-2.77159	-0.788519	-1.62957	-1.88625	-1.53214	-1.40954	-0.577132	-4.45498	-3.19599	-2.0934
FGSG_00188	-4.48976	-4.76109	-4.57398	-4.43582	-4.52194	-0.237244	-0.352827	-0.84417	-0.841642	-1.1579	-3.68369	-3.61811	-3.57656	-3.5459	-3.54171	-3.81674	-0.145043	-0.3908	-0.299763	0.127419	0.0542717	-0.0324049	-0.452732	-0.798375	-2.79234	-2.82162	0.0913005	-0.267336	-0.61996	0.107573	-0.0648804	0.227263	0.110953	0.17003	-1.09712	0.26509	-1.56641	0.0199494	-1.37242	-1.69077	-1.3132	-1.96379	-0.764822	-4.76496	-0.566535	-1.45119
FGSG_00189	-5.37631	-5.0443	-3.98285	-4.09968	-3.156	-0.430749	0.230377	-2.39694	-2.21739	-1.44793	-3.46762	-2.47155	-1.98207	-1.70602	-2.14021	-2.44769	-0.426346	-0.357989	-0.795486	0.110697	-0.760434	-1.28317	-0.706688	0.391727	-2.26367	-1.07627	0.602054	3.01335	1.51949	-0.453746	0.0524397	-0.431636	-0.39807	0.0421	0.237223	0.16927	-2.77416	-0.718474	-0.147726	-0.680274	-0.735621	-0.474445	-0.266127	-5.10886	-1.33115	-0.832216
FGSG_00190	-2.59346	-2.70813	-2.95354	-3.18644	-3.45988	-0.954395	-0.290155	0.804217	0.77605	0.804168	-1.59414	-2.15796	-2.19343	-2.81626	-3.03913	-2.62578	0.305196	0.0776615	-0.0736904	-0.0818052	-0.354876	-0.970723	-0.4401	-0.649657	-1.64984	-1.29098	0.413063	0.764903	-0.0926466	0.100702	-0.120564	-0.0376368	0.27122	-0.0107794	0.554071	0.938801	0.703338	0.116587	-0.838909	-1.04668	-1.11549	-1.03695	-0.559966	-2.55041	-0.788413	-0.501753
FGSG_00192	-5.31827	-4.15085	-2.9781	-2.40681	-1.23248	1.75157	1.68472	-3.41741	-3.58425	-1.17761	-4.07836	-1.62405	-1.08969	-0.74351	-1.38865	-1.41456	0.0349264	0.128613	0.338628	0.500884	0.255652	-0.232954	-0.0490265	0.00427437	-0.724974	-0.24472	-2.33228	-1.52407	-0.092659	-0.329662	-0.143471	-0.241298	-0.0435467	0.0439901	0.584861	0.0853272	-0.788079	0.446918	1.70625	1.68735	1.47741	0.661696	0.416776	-5.18722	2.09384	1.08208
FGSG_00193	-0.0558901	-0.263917	-0.571987	-0.602267	-0.833333	-0.0136936	0.0139332	0.690897	0.71011	0.367447	0.35586	0.268783	0.196683	-0.0739002	-0.0740166	0.0670567	0.31263	-0.0556831	-0.0757368	0.136528	0.139701	0.205485	0.646224	2.69948	1.09826	1.57423	0.158027	0.25056	-0.100923	-0.0170803	0.188704	0.048933	0.30827	0.28666	0.42185	-0.0675702	1.46206	0.119897	0.0274916	-0.0683501	0.0238254	0.0543044	0.214771	-0.14202	0.303399	0.283409
FGSG_00194	-4.54044	-4.54324	-4.32833	-4.51061	-4.26572	-1.36933	-0.248617	-2.05533	-2.45662	-2.18412	-2.97085	-3.00854	-3.13936	-2.90504	-2.07204	-2.11604	-0.251683	0.627813	0.676551	-1.02401	-0.379475	-0.183503	0.274604	0.442534	0.315686	0.982106	-3.40263	-2.38538	-0.105453	-1.02122	-0.178627	0.259474	-0.120306	-0.12444	-2.94262	0.937898	-0.909557	2.38859	-1.085	-1.63931	-0.818407	-2.93928	-0.801495	-4.01518	-2.05869	-1.79017
FGSG_00195	-2.39419	-2.50138	-2.72607	-2.81229	-2.81777	-1.40747	-0.948051	-0.615065	-0.221245	-0.853385	-1.58593	-1.73707	-1.62779	-1.75047	-1.81149	-1.78506	0.274297	0.19333	0.218937	0.979264	1.72219	1.16967	0.59249	0.345791	0.341293	-0.176214	0.425283	-0.528473	0.29203	1.10496	-0.0313301	-0.0642901	0.290903	0.175533	0.86922	0.857224	0.28085	0.0568137	-0.981818	-1.22744	-1.32297	-0.638476	-0.00993133	-2.85287	-0.985941	-1.1238
FGSG_00196	-6.87197	-6.86569	-6.96275	-7.22053	-7.47704	-0.961423	-3.69771	-0.245478	-0.36964	-0.400007	-6.48769	-6.42146	-6.57792	-6.66956	-6.66199	-6.62729	-0.0743804	0.206733	0.901547	1.16225	2.35581	1.93499	1.32421	1.12436	-4.01086	-4.59252	-4.00309	-5.26218	-4.63083	0.917723	0.327677	0.270083	0.1184	0.0537896	-2.03902	-0.80167	-0.118639	0.237634	-1.39249	-1.16655	-1.49055	-1.8155	-0.489065	-6.859	0.384233	-1.08973
FGSG_00197	-0.431207	-0.56254	-0.753917	-0.80234	-0.91221	-0.43221	-0.351974	0.380445	0.390533	-0.220738	0.859183	0.46977	0.43305	0.0724068	0.324677	0.301497	0.678347	-0.1137	-0.85849	-0.342151	-1.09306	-0.775964	-0.915134	-0.904111	0.89743	0.508017	1.77107	0.335716	1.83424	1.15676	0.347016	0.469163	0.335327	0.382833	1.43989	1.84876	0.86628	0.725284	-1.50905	-1.4501	-1.42385	-1.49695	-1.01855	-0.559974	-1.37136	-1.02705
FGSG_00198	-2.21125	-2.38732	-2.01368	-0.858833	0.875663	-0.932157	-0.33693	-3.02958	-3.10716	-2.63808	-0.11312	-0.00100613	0.705043	1.84674	2.47067	2.06194	0.0574713	0.495665	0.870617	1.7442	0.406037	0.599548	0.845227	0.622972	0.66043	0.52638	0.0317132	0.11711	0.0517766	5.4004	0.240724	-1.70356	-0.288107	0.291554	2.22312	-1.8846	2.36369	-0.36838	0.0474284	0.107797	0.125559	0.170782	0.189287	-2.50132	2.00674	0.183488
FGSG_00199	-2.20768	-2.24114	-0.741656	0.288693	3.14712	-0.426957	-1.16838	-5.93599	-5.79045	-2.7555	-1.04366	-0.00306988	1.49982	3.19752	4.47944	4.17661	0.208458	0.296487	1.03208	0.296535	0.444762	1.23465	0.785582	-0.0830183	4.95448	4.36186	-0.109863	0.0342369	0.0237834	7.17481	2.62674	-0.130704	-0.882624	-0.2043	-1.60737	-5.24431	1.82814	0.19224	-0.1131	-0.353273	-0.120898	-0.317126	-0.208178	-2.18197	3.30882	0.0749826
FGSG_00200	-6.22342	-5.14646	-2.75556	-2.99943	-2.89673	-2.26633	-0.547939	-1.59066	-1.5111	-0.367824	-4.93636	-2.65794	-2.02564	-1.22801	-2.59679	-2.87134	-0.943743	0.0850801	-2.42865	-1.07963	-1.24803	-1.7172	-1.058	-1.05277	-4.83067	-5.3632	-3.00258	-0.979066	-0.370846	-0.713492	-0.0160971	-0.756584	-0.282537	0.102536	1.43965	0.994587	-1.67757	0.55296	1.1617	0.409719	2.57105	-0.0689392	2.33681	-6.61531	4.73408	1.597
FGSG_00201	-5.20683	-5.03799	-3.81568	-3.68474	-3.31191	-1.23541	-2.61697	-0.85808	-1.03231	-0.887616	-4.07741	-3.22171	-2.69222	-1.70489	-2.01809	-2.57857	-0.744909	0.438364	-1.97136	0.469198	-1.16939	-0.878156	-1.22287	-1.08911	-0.834341	-2.22339	-4.36755	-4.13846	-2.88251	1.27559	-0.11387	-0.269623	0.0629101	0.195474	1.17388	3.04384	-0.493824	4.28818	0.938206	0.480206	0.757313	0.051157	1.14441	-5.56542	2.7498	0.0445042
FGSG_00203	-3.79713	-4.21227	-4.36998	-4.41293	-4.64213	-0.735793	-1.02432	1.27577	1.37076	1.14266	-2.19388	-2.91607	-2.7684	-2.82126	-3.32199	-3.32202	-0.53437	0.00560665	1.15628	-2.33861	-1.92117	-2.68491	-3.50708	-3.31165	-0.885497	-1.83511	0.407723	0.200577	2.40107	-0.275958	0.0827601	-0.0385265	-0.297584	-0.0875235	-0.730807	-1.58092	0.676133	-0.88083	-0.461265	-0.690884	-0.242112	-0.850144	-0.621786	-3.90572	0.766664	-0.802096
FGSG_00205	-0.71949	-0.907944	-1.13936	-1.00024	-1.30772	-0.21256	-0.0775735	1.23065	1.16747	0.629266	0.3866	0.22057	0.0612466	-0.0565131	-0.00135326	0.0471532	0.353527	-0.0618999	-0.0790133	0.031929	-0.128482	-0.107527	0.272926	-0.0840607	2.53767	1.52226	0.00512695	0.108637	0.104877	-0.14289	0.0507567	0.081403	0.17168	0.0114036	0.40825	0.0331101	0.9076	0.112073	0.269565	0.575209	0.236515	0.548822	0.194355	-0.80165	0.447808	0.590058
FGSG_00206	-2.55055	-2.65977	-2.87908	-2.94827	-3.20961	-1.79234	-1.76145	1.3184	1.36109	0.693057	-1.69908	-1.79729	-1.95742	-2.07104	-2.17628	-2.05276	-0.271244	-0.202557	1.04756	-0.42185	-0.524229	-0.336744	-0.504276	-0.670094	-1.33463	-1.55509	0.34057	0.227163	1.05599	1.00235	1.33482	-0.223377	0.47974	0.431836	-2.16631	-2.59236	-1.68742	-4.28877	-0.0295603	0.237664	0.100191	-0.00443101	-0.0069747	-2.65884	0.153124	0.121447
FGSG_00207	-5.46387	-4.97641	-4.35477	-4.43813	-4.66294	-0.265404	0.252043	-3.53875	-3.40587	-3.5161	-3.77828	-2.23104	-1.76043	-1.63649	-1.72489	-2.35209	-0.296743	-0.13152	-0.19223	0.323033	0.351696	1.46362	0.0433083	-1.33326	0.127257	-0.0629401	0.0810094	-0.611771	0.19751	1.15504	0.383269	-0.0667009	-0.293887	0.0333738	-0.492424	-0.245386	-1.71628	-0.586853	-0.625798	-1.14385	-0.370622	-0.816583	-0.424018	-5.30269	0.915841	-0.25587
FGSG_00208	-0.30191	-0.360677	-0.717583	-0.620036	-1.06123	-0.0925198	-0.0437965	1.66638	1.47826	1.03598	1.0305	0.51791	0.447963	0.269337	0.295983	0.252107	0.519194	0.0812535	0.182847	-0.105997	-0.0528026	0.0104499	0.0806439	-0.16746	0.939044	0.761513	0.287087	0.214123	-0.0853002	0.0336952	-0.0300865	-0.0516264	0.21446	-0.0192032	1.0012	-0.166097	1.55493	-0.28172	-0.651595	-0.797668	-0.690745	-0.452673	-0.656369	-0.390547	-0.575019	-0.681137
FGSG_00209	-2.75627	-2.81572	-3.0538	-2.96226	-2.91779	-1.05894	-0.0380411	-0.671993	-0.517023	-0.942248	-1.61314	-1.86875	-1.75143	-1.57521	-1.66325	-1.85621	-0.407564	-0.458641	-0.1672	-2.08545	-2.52411	-3.36488	-3.64651	-3.50676	-2.00824	-2.17476	1.05519	2.4523	2.66162	2.75332	1.54785	-0.22901	0.245633	0.16477	-0.574079	-2.01117	-1.84365	-3.64211	-0.436295	-0.886519	-0.769423	-1.15899	-1.86607	-2.27117	-0.501582	-0.869627
FGSG_00210	-1.56149	-1.49444	-1.78295	-1.78593	-1.98111	1.82844	-0.955437	1.21854	1.44991	0.73946	-0.557433	-0.861337	-0.86426	-0.979284	-0.973267	-0.232133	0.223587	0.0638168	0.0732837	0.446228	0.200517	0.0579255	-0.293866	-0.332468	-0.36951	-0.454607	-0.244093	-0.174707	-0.34797	0.0245249	-0.1726	-0.0672567	0.14767	0.08533	0.0532606	-0.5558	-0.542947	-2.04584	-0.29526	-0.149097	-0.696789	-0.415513	-0.285958	-1.27612	4.82332	-0.272301
FGSG_00211	-0.357763	-0.416983	-0.793156	-0.901423	-1.115	-0.0689831	-0.22312	1.80794	1.69105	1.38102	0.63325	0.453127	0.249754	0.091707	0.19142	0.100583	0.272156	0.00263309	0.7805	0.0641487	-0.0439003	0.195999	0.457828	-0.00419092	3.36787	2.22638	-0.0942099	0.183524	-0.0528264	0.00710726	-0.0338967	-0.118377	0.0417535	-0.0799367	0.323567	-0.09008	1.52792	-0.0244069	-0.206781	-0.352579	0.0626306	-0.306327	-0.157586	-0.57795	0.4214	-0.29467
FGSG_00212	-1.67242	-1.83367	-1.9044	-1.98867	-2.15766	-0.223943	-0.31363	0.207263	0.112068	-0.35089	-0.758227	-0.728483	-0.887193	-1.10336	-1.13691	-0.98351	0.0213397	0.0423329	0.420533	0.410626	-0.218026	-0.0936372	-0.259856	-0.13553	-0.274623	-0.3103	-0.57309	-0.17917	1.47002	0.954318	0.19483	-0.0622001	0.170947	0.0380735	-1.35726	-0.117636	-0.394363	0.43414	-1.43316	-1.45834	-1.16106	-1.38112	-0.683	-1.65035	-1.55094	-1.55394
FGSG_00213	-0.290766	-0.291317	-0.643927	-0.6179	-0.85552	-0.131247	-0.0233803	1.44206	1.50234	1.22614	0.72009	0.386753	0.349913	0.137813	0.265577	0.32859	0.177446	-0.0414405	-0.0334702	-0.0540361	-0.0394785	-0.170456	-0.03969	0.098974	0.540463	0.557497	0.0872965	0.19582	-0.0476434	-0.25625	0.18338	-0.0423467	0.233867	-0.0458832	0.683256	0.0455995	1.29104	0.16431	-0.0934403	0.0998635	-0.345055	-0.171527	0.0382423	-0.12919	-0.31819	-0.18112
FGSG_00214	-0.850603	-0.977777	-1.28398	-1.42719	-1.63534	0.0608401	1.20608	0.650142	0.66966	0.192389	-0.135166	-0.255243	-0.343216	-0.412553	-0.449067	-0.39022	0.277164	0.111217	0.64767	0.131244	0.138133	0.534044	0.751568	3.56148	0.628224	2.55533	0.0853264	0.126906	0.211426	0.082447	0.36098	0.0391502	-0.178463	0.00369692	-0.60203	-0.08008	0.85806	0.688003	0.0140128	-0.147079	-0.301701	-0.594216	-0.261782	-0.739873	0.0855842	-0.345052
FGSG_00215	-2.01925	-2.0248	-2.3602	-2.37099	-2.41567	-0.380166	-0.0236363	0.937938	0.891893	0.506212	0.0507035	-0.373159	-0.516797	-0.724806	-0.524159	-0.602137	0.71822	0.21396	0.00571632	-0.129378	-0.464214	-0.217441	0.195646	-0.109772	2.43398	1.70962	0.287527	0.369463	0.493597	-0.597668	0.427154	0.0150766	0.292387	-0.12257	0.31408	1.59319	1.28551	1.58704	-0.752162	-1.17136	-1.24737	-1.30649	-0.851523	-2.13053	-1.10825	-1.29214
FGSG_00216	0.30657	0.424514	-0.166847	-0.0634632	-0.58439	-0.212497	-0.161723	1.88314	1.87081	1.02899	0.649684	0.512887	0.434533	0.464224	0.352424	0.423223	0.171637	0.18059	-0.147607	-0.158039	-0.131059	-0.0685856	0.474924	0.336905	2.12695	2.09536	-0.132117	-0.0497301	-0.28396	-0.185955	0.11065	-0.0187535	0.0499299	-0.28478	0.62801	-0.185123	2.18642	0.109053	0.0197217	-0.0360761	-0.105427	0.107565	0.00820541	0.637524	0.411592	0.00703096
FGSG_00217	-3.85202	-3.84997	-4.13882	-4.17344	-4.05505	0.59443	0.0944166	-1.87921	-1.82306	-2.23061	-2.24247	-2.65243	-2.60127	-2.63333	-2.31517	-2.52958	0.47259	-0.00604391	-0.09763	-1.47745	-1.51039	-0.9488	-1.55153	-1.60009	-0.558907	-0.560926	-0.474401	-2.69691	-2.37729	-0.54405	2.08256	0.2142	-0.0539799	0.062253	-5.06017	-1.20489	-0.751397	1.58986	-0.0839996	-0.217554	0.269674	-2.33281	0.255738	-3.78202	-1.80523	-0.930982
FGSG_00218	-3.01523	-3.09344	-3.21664	-3.43392	-3.64463	-3.59244	-1.42301	0.202383	0.121366	-0.105978	-2.71165	-3.03524	-3.32994	-3.46062	-3.45272	-3.44777	0.441821	0.346354	-0.517906	-0.621306	-1.83807	-2.11386	-1.77819	-2.06115	-2.82772	-3.04368	0.171034	0.25788	-0.0364134	0.511035	-1.50735	-0.296893	0.355453	0.35334	1.0159	1.72658	2.02214	1.43234	-6.68e-06	-0.24488	-0.0806634	-0.192228	-0.140813	-2.72998	-0.680405	1.08158
FGSG_00219	-1.7938	-1.92937	-1.52715	-1.0705	-0.975837	-2.02613	2.10583	-1.92866	-1.86417	-2.19348	-0.22721	-0.421234	-0.550283	-0.631267	-0.843854	-0.78549	0.144277	0.421167	-0.27212	-0.0295753	-3.28918	-3.2498	-3.2632	-3.32952	-0.276541	-0.834797	-0.03199	0.152303	0.267407	0.382415	-0.909666	-0.478897	0.167466	0.305117	1.93413	4.15398	2.10046	4.12005	-0.423594	-0.0857132	-0.483626	-0.525442	-0.334299	-1.86259	0.00799918	5.08809
FGSG_00220	-4.35728	-4.58161	-4.6471	-4.95408	-4.65321	-0.633513	-3.97323	1.66774	1.80058	2.96498	-2.75793	-3.09506	-3.14158	-1.10202	-2.50114	-2.62164	-2.12407	-1.74683	4.72653	-0.730422	2.21709	1.55365	0.412937	-1.32037	-2.45969	-2.4385	-0.49084	-0.365557	-0.620927	-0.352055	-0.0306897	-2.51446	-0.484897	-0.120113	-0.68236	-2.54676	1.35176	-1.05626	0.320219	0.433572	0.00719237	0.473056	0.114781	-4.43872	3.20188	0.620195
FGSG_00221	-0.43454	-0.19351	1.11813	2.03332	3.92949	4.05426	-0.335794	-3.53559	-3.56315	-2.58651	0.71858	3.45261	3.74757	6.14341	6.36438	5.79336	-1.91528	-0.504517	-0.998507	-2.03733	-5.70312	-5.67658	-6.03902	-6.68155	0.956743	0.629943	0.121097	0.16692	-0.10128	4.21625	-0.103833	-0.688534	-0.501614	-0.088583	3.08557	-2.81109	0.781173	-0.0406198	0.0629463	-0.048377	-0.194104	0.144574	0.310616	-0.56639	4.31825	-0.014863
FGSG_00222	-0.286143	-0.6175	-0.592937	-0.652997	-0.882643	-0.259447	0.00797653	1.04714	1.19282	0.80007	0.861973	0.630717	0.553207	0.30214	0.335223	0.427373	0.386233	0.0180933	0.102057	0.0333753	0.0729942	0.0227151	0.0811915	0.00914526	0.87918	0.73766	-0.00974321	0.0752602	-0.34107	0.142241	0.124167	-0.0547433	0.29112	0.0223002	0.635223	0.0271866	0.98681	-0.163543	0.148692	0.345942	0.288535	0.291365	0.118642	-0.2751	0.439886	0.381103
FGSG_00224	-3.92773	-3.98278	-4.14533	-4.27484	-4.36376	6.37914	3.69071	-5.23528	-5.21795	-5.54409	-2.67136	-2.98363	-3.04596	-3.11916	-2.62553	-3.02298	0.263497	0.129987	1.93904	6.83776	7.10189	7.35537	6.85402	4.88455	2.33109	1.63098	-10.1457	-9.99344	-7.04862	5.81682	-0.812176	-0.0393701	0.0705731	0.5305	-5.92683	-5.77344	-2.45427	-2.0839	0.148392	-0.280695	-0.523856	-0.294566	0.130551	-4.02183	4.95898	1.01658
FGSG_00225	-2.47185	-2.30757	-2.55443	-2.4156	-2.29655	-0.813417	-0.42049	-0.48636	-0.473615	-0.604801	-1.1404	-1.2134	-1.28282	-1.15296	-0.724167	-0.700443	0.150337	-0.334537	-0.40264	-0.00207281	-0.509234	-0.799939	-0.721412	-0.831169	-0.710983	-0.41255	-0.84425	0.195416	0.533586	0.259552	0.011323	-0.128334	-0.38617	-0.17681	-0.16556	0.98407	-0.0626268	0.96327	-0.338804	-0.610367	-0.63205	-0.681884	-0.241802	-2.34985	-0.279256	-0.336709
FGSG_00226	-0.142623	-0.466257	-0.862423	-0.723253	-1.23412	-1.15367	1.11997	1.82428	1.66781	1.17636	-0.395813	-0.641007	-0.642547	-0.872887	-0.92482	-1.04419	0.674177	0.27111	-0.22433	-0.797422	-1.50854	-1.43113	-1.16173	-1.47254	0.735923	-0.0304871	1.05697	0.897687	1.9193	-0.98897	1.67442	0.0170159	-0.0830874	-0.149351	2.3531	2.03302	2.31294	1.90145	-0.425437	-0.345663	-0.78548	-0.597977	-0.449871	-0.119764	-0.648156	1.23689
FGSG_00227	-1.73108	-2.00337	-1.89023	-2.25885	-2.24864	-0.530717	1.1646	1.10907	1.05153	1.00407	-0.56415	-0.98456	-1.05312	-1.20082	-1.06792	-1.13872	0.0883904	-0.121656	-0.228963	0.327913	-0.0811462	0.038249	-0.164618	-0.227037	-0.274807	-0.38338	0.317083	1.16799	1.73531	-0.0339394	0.582007	-0.287573	-0.0489466	0.0137501	0.19996	0.78778	1.3558	0.748393	-0.572624	-0.923518	-1.14676	-0.998494	-0.390759	-1.7023	-1.23297	-0.72341
FGSG_00229	-4.3673	-4.61476	-4.86841	-4.70237	-5.01344	-1.03713	-1.51562	0.0526705	-0.165392	-0.309094	-3.04203	-3.43959	-3.32035	-3.7746	-3.80549	-4.00845	-0.18429	-0.056633	1.24365	-1.42924	-1.82524	-1.73804	-2.77559	-2.65007	-3.42798	-3.49596	0.224287	0.0444403	3.36369	0.434656	0.460003	-0.143353	0.0864165	0.0711134	0.0315604	0.43201	0.925726	0.32524	-0.373824	-0.596802	-0.390908	-0.21202	-0.393885	-4.37907	-0.0849733	-0.500296
FGSG_00230	0.0506301	-0.202057	-0.484893	-0.75411	-0.989087	-0.14848	-0.13954	1.8743	1.95364	1.56668	0.556157	0.410286	0.304574	0.0194001	0.0154233	0.133163	0.245123	0.13509	1.14401	-0.0236697	-0.319342	0.02109	0.359398	-0.649407	2.11081	0.92848	-0.09097	-0.07213	-0.260663	-0.212965	0.0834265	0.424103	0.492144	-0.0805263	0.46705	-0.50327	1.59482	-0.082247	-0.679059	-0.850073	-0.897261	-0.883753	-0.744614	-0.0569768	-0.393195	-0.858242
FGSG_00231	-0.944463	-0.849287	-1.2039	-0.954267	-0.288627	0.306847	-0.0813832	1.28373	1.10877	0.93019	0.192754	0.220877	0.0694034	0.272947	2.48932	2.48971	0.630634	-0.745233	-1.78754	3.21015	3.44081	3.25673	2.99415	2.26783	1.55449	2.78371	-0.39645	-0.334996	-0.483633	-0.067122	-0.03543	0.323413	-0.368087	-0.204896	0.940177	0.0512798	1.01905	0.149126	-0.0801586	-0.0897462	-0.0646687	-0.0405287	0.222799	-1.08407	1.29148	-0.0465974
FGSG_00232	-0.543493	-0.73052	-0.963637	-1.01538	-0.995484	-0.0683804	-0.00712037	1.2375	1.36297	0.696621	0.64458	0.487373	0.443426	0.395776	0.83838	0.738883	0.29093	-0.0476336	-0.465177	-0.229813	-0.129682	-0.34141	-0.204718	-0.410073	1.0637	1.07295	0.49684	0.174097	-0.17594	-0.0315204	0.0598996	-0.126416	-0.0170565	-0.0615966	0.314977	0.26125	0.927054	0.306864	-0.322312	-0.641492	-0.562185	-0.058146	-0.452423	-0.66785	-0.326759	-0.503022
FGSG_00233	-0.77862	-0.788407	-1.07389	-0.914177	-1.16204	-0.341683	-0.0833068	1.28974	1.27661	0.854262	0.16701	-0.115763	-0.138723	-0.0666137	-0.204073	-0.175283	-0.0953667	0.101487	0.0103633	-0.79355	-1.10544	-1.14426	-1.01485	-1.12852	1.74233	1.31532	0.17658	0.177166	0.192563	-0.27275	0.0388365	0.0212603	-0.131607	-0.128243	0.571677	0.0609531	1.01325	-0.156607	-0.443462	-0.239827	-0.320369	-0.0437469	-0.268264	-0.52094	-0.350161	-0.445066
FGSG_00234	-0.576733	-0.59877	-0.79177	-0.826143	-1.06287	-0.238016	-0.196486	1.40754	1.29008	1.00741	0.805767	0.456913	0.226	-0.124833	-0.0621798	0.230687	0.461557	0.0291901	-0.162347	-0.639157	-0.735195	0.169991	-0.82264	-0.59461	1.02344	1.02236	0.386513	0.199737	0.0844135	0.102912	0.0465131	0.093843	0.311363	0.22721	0.817103	-0.150037	1.39358	-0.14084	-0.253027	-0.267609	-0.149459	-0.00711608	0.096309	-0.263183	0.0115139	0.187111
FGSG_00235	-1.36135	-1.04878	-1.62025	-1.4848	-1.59931	0.27339	0.871977	-0.739285	-0.717205	-0.8008	0.51057	0.0161767	-0.0518401	-0.413557	-0.232823	-0.473153	0.324457	0.35786	0.0562735	0.459927	-0.460865	-0.0086236	0.0106735	-0.743997	2.65808	1.89753	0.261407	0.964217	0.566803	1.46985	0.131773	0.233243	0.0698197	-0.0253534	-0.277277	0.713583	0.787434	1.50041	-0.644955	-0.637389	-0.453206	0.0190258	-0.228959	-1.40466	0.206611	-0.109325
FGSG_00236	-0.25045	-0.412373	-0.568164	-0.904507	-0.983687	-0.0581265	0.02755	1.88506	1.96009	1.55797	0.777553	0.75892	0.660023	0.909897	0.514777	0.578124	-0.13662	-0.401886	-0.76769	-0.75552	-0.740791	-0.931646	-0.841662	-0.765456	0.117213	0.185387	0.260747	0.190526	-0.0126266	-0.132965	-0.10893	-0.0374932	-0.179273	0.0563169	1.37099	-0.172093	1.66479	-0.196767	-0.0395396	-0.10916	0.118085	-0.012954	-0.129735	-0.380306	-0.132199	-0.0181141
FGSG_00237	0.434187	0.31848	0.0258431	-0.192224	-0.544087	-0.255097	-0.0322399	2.67759	2.45379	4.3273	2.39648	4.25599	4.70654	5.75476	4.45539	4.07052	-3.3361	-0.226233	-1.07223	0.186345	-0.158563	-0.346102	-0.15796	0.184592	0.213674	0.202647	0.56906	0.609857	0.531646	0.053812	-0.180827	0.12379	0.325497	0.095046	5.93636	-0.130157	4.23701	-0.113363	-0.371582	-0.256525	-0.255644	-0.152143	-0.310252	0.54021	-0.319105	-0.341969
FGSG_00239	-1.52196	-1.68831	-1.89008	-1.75376	-1.88718	0.03757	0.0332003	0.361768	0.470478	-0.00841522	-0.77517	-0.740153	-0.759197	-0.684143	-0.778826	-0.7139	-0.384806	-0.259663	-0.127553	-1.1521	-1.84182	-2.19597	-2.3683	-2.30142	-0.33122	-0.434853	0.156356	0.109063	1.31199	0.13433	0.810807	-0.145633	0.19607	-0.0290601	0.171003	0.424107	-0.388397	-0.861743	0.236231	0.480445	1.1771	-0.15091	0.114453	-1.39541	0.0396132	0.203285
FGSG_00240	-3.37313	-3.49894	-3.74628	-3.73922	-3.94898	-1.55807	0.82287	-0.00112009	-0.06704	-0.614554	-2.0661	-2.47749	-2.46706	-2.76109	-2.92016	-2.88914	0.0032692	0.0869827	-0.182994	-0.464042	-0.313256	-0.405969	0.13939	0.0503979	-0.23442	-0.774837	-1.11613	0.347797	0.593634	-0.95628	-0.0413933	0.178064	0.20634	-0.0195732	-0.22916	2.45234	-1.75141	0.499297	-1.14128	-1.4633	-0.99364	-1.44197	-0.616571	-3.43479	-1.40671	-0.975506
FGSG_00242	-0.518304	-0.31527	-0.80536	-1.00821	-1.15338	-0.18652	-0.15473	2.29562	2.49841	1.82289	1.06112	0.434103	0.39115	0.0167365	0.0819564	0.0679734	0.191953	0.10131	0.201077	0.00580382	0.0940087	-0.0042727	0.284188	-0.141533	1.66938	0.948449	0.129947	0.176084	-0.0575933	-0.292327	0.0865734	0.165013	0.469037	0.0857701	1.05112	-0.110237	1.88687	-0.0808401	-0.23153	-0.17479	-0.0513136	-0.276967	-0.0489613	-0.37032	0.029579	-0.0794938
FGSG_00243	-1.12549	-1.21219	-1.75411	-1.89224	-2.14123	-0.85968	-0.24399	1.40644	1.4432	1.12916	-1.08487	-1.64104	-1.72428	-2.48374	-2.85931	-2.56783	0.49399	0.48458	0.0504036	-0.385995	-0.134588	-1.0055	-0.651149	0.280744	-2.00832	-2.44016	0.586993	-0.452904	-0.730933	-0.675703	-0.184623	-0.344951	0.213903	-0.146084	-0.249729	-1.93254	0.700049	-0.677454	-0.818093	-1.13426	-0.488457	-1.67043	-0.341694	-1.20658	-1.40377	-0.612475
FGSG_00245	-0.528824	-0.608107	-0.827754	-0.79489	-0.9638	0.0474796	0.0362799	1.09759	0.983962	0.677726	1.02306	0.678807	0.531446	0.377213	0.421897	0.341543	0.27014	0.0533433	0.0193	0.16816	0.12012	-0.00699687	0.405976	3.18647	1.32079	1.83319	-0.00138664	0.000453	-0.191003	-0.0970426	0.111613	0.0138035	-0.132133	-0.352617	0.69841	0.0721536	0.644013	0.0166397	-0.0873494	-0.0995202	0.0748467	0.0542996	-0.186631	-0.498687	-0.191905	0.307075
FGSG_00246	-1.09502	-1.11782	-1.43221	-1.51509	-1.78971	1.24225	0.524654	1.10962	1.14675	0.756028	-0.0526333	0.0122235	-0.325377	-0.365536	-0.455323	-0.435163	-0.145743	-0.21758	-0.406427	2.70315	1.59642	1.15809	1.33883	0.80215	0.462967	0.343637	-1.217	-0.737452	-1.07577	-0.171478	0.0863199	0.123783	0.282267	0.30904	0.568533	0.280334	-0.272416	-0.25579	0.0673234	-0.0889695	-0.421875	0.149006	-0.126165	-1.27177	-0.262365	-0.287362
FGSG_00247	-0.580967	-0.976277	-1.35309	-1.31579	-1.42688	0.980153	-0.190964	1.27025	1.2751	1.10744	0.353527	-0.138737	-0.29611	-0.519664	-0.449127	-0.560314	0.217967	-0.212003	0.163434	0.526674	0.438839	0.938371	1.7587	1.70503	0.35803	0.170793	-0.0414832	0.277287	-0.052093	-0.12576	0.15632	-0.0257235	0.21824	0.0318203	0.814164	0.191017	1.20769	0.435873	-0.203305	-0.374033	-0.302741	-0.187676	-0.425783	-0.79889	0.102301	-0.327397
FGSG_00248	-2.72919	-2.81335	-3.29367	-3.1095	-3.04474	0.39874	0.540926	-0.0776648	0.00789499	-0.171727	-1.97875	-2.0614	-2.14612	-2.32882	-2.79631	-2.4667	0.0522366	0.0342135	-0.0862503	-0.134691	0.169037	-0.644057	-0.304916	0.495213	-1.38557	-1.88131	-0.181194	-1.0252	-1.63585	-0.512544	-0.54738	-0.172807	0.146801	0.1868	0.380547	-0.0780601	-0.552703	-0.383073	-0.531821	-0.622902	-0.359062	-1.34733	-0.231449	-2.80311	-0.187471	-1.06026
FGSG_00249	-3.02626	-3.27546	-3.11451	-3.05372	-2.98984	-0.39067	-1.31288	-2.14618	-2.00315	-2.26008	-2.56795	-2.5769	-2.67466	-2.48137	-2.73042	-2.75979	-0.145123	0.141117	1.92196	0.629658	0.624951	0.881321	-0.733392	-1.16094	-2.02305	-2.53023	-1.59708	0.127553	0.0837264	0.498427	0.57969	0.0555835	-0.251606	-0.00192976	-4.50518	-1.88731	-1.18858	1.10335	-1.46103	-1.7785	1.01188	-1.96652	-0.556228	-2.95501	-0.455246	0.0585999
FGSG_00251	-0.44631	-0.644387	-0.860553	-0.911133	-0.907393	-0.0238636	-0.189153	0.65233	0.664637	0.51635	0.6069	0.441543	0.40582	0.23689	0.390493	0.419613	0.49057	0.0173936	0.5213	0.588435	0.342441	2.18332	1.68958	0.434312	5.82743	5.29264	-1.20092	-1.13267	-0.77801	-0.00865459	0.0779934	0.0791733	0.30205	0.0162666	0.296126	-0.101753	0.57079	-0.0870564	-0.130034	0.139966	-0.00888944	-0.0147035	0.0414	-0.553797	1.69703	0.0513668
FGSG_00252	-0.231817	-0.639073	-0.890154	-0.82495	-1.09864	-0.12371	-0.132123	1.07543	1.3702	1.10536	0.769197	0.53137	0.406137	0.125437	0.0453331	0.153967	0.264827	0.0334997	0.26084	1.82182	1.17261	1.42328	1.7373	2.17286	1.50752	1.41551	-0.658217	-0.728314	-1.07082	-0.171115	0.0876532	-0.0526667	0.0422099	0.0567234	-0.18526	-0.874541	0.333529	-0.40963	0.0232964	-0.155018	-0.135015	0.159747	0.179986	-0.123894	-0.228011	-0.00122595
FGSG_00253	-0.662403	-0.365483	-0.714223	-0.72754	-0.93506	0.0200868	0.0763636	1.19954	1.49636	0.967887	0.945197	0.6954	0.520107	0.247464	0.268	0.36179	0.323753	0.0155263	-0.00493026	0.801892	0.585492	0.538882	0.556528	0.103822	1.78	1.4247	-0.450543	-0.398573	-0.54749	-0.189612	0.236497	0.171324	0.309923	0.0720131	0.34246	-0.180004	1.20592	-0.155773	0.0508021	-0.0630774	-0.400912	-0.00532115	-0.181008	-0.393433	-0.0896745	-0.277131
FGSG_00254	-0.647543	-0.668923	-0.919193	-0.934283	-1.25216	-0.22208	-0.02531	1.02528	1.29616	0.750487	1.06852	0.557613	0.29184	0.226536	0.27928	0.330853	0.290327	0.0200937	-0.01788	-0.0305722	-0.242957	-0.285415	0.081398	-0.266772	2.79564	1.87649	0.394823	0.390427	0.33525	-0.06177	0.144897	-0.101483	0.184657	-0.0149367	0.238863	0.0128233	1.2999	0.0389905	0.16558	-0.00154722	-0.0288949	0.315396	0.0970615	-0.672777	0.276612	-0.0925102
FGSG_00255	0.702777	0.606384	0.0688832	0.02423	-0.496493	-0.161887	-0.0882967	2.95985	2.72931	2.06377	1.10438	0.569706	0.460583	0.0782733	0.10039	0.401447	0.36036	-0.0219901	0.410523	0.109542	-0.0277591	0.546449	0.755606	-0.0746975	3.48867	2.57325	0.155346	0.14044	-0.0512967	-0.599645	0.0570967	0.150603	0.587167	0.047817	1.09683	0.0478432	2.48236	0.152416	-0.260528	-0.132104	0.109759	-0.232537	0.0516782	1.02848	0.278363	-0.10276
FGSG_00256	-0.943156	-1.22204	-1.22804	-1.41129	-1.58102	0.394134	-0.012753	0.640338	0.582343	0.302594	0.231153	-0.0288067	0.0545502	-0.380676	-0.260063	-0.143056	0.300107	0.17554	0.370973	0.198208	0.272308	0.458835	0.575018	3.84463	1.18388	2.18557	-0.3976	-0.61676	-0.447864	0.0162225	0.359977	-0.096096	0.120183	0.0541999	-0.0226364	-0.295156	1.21583	0.447593	-0.0385323	-0.18745	-0.125715	-0.0201938	-0.0661254	-0.92131	-0.0685778	-0.11961
FGSG_00257	-5.01683	-5.20542	-4.71803	-5.00475	-4.69992	2.95343	1.56017	-4.17148	-3.90053	-3.63373	-3.77855	-3.54094	-2.4005	-3.33563	-3.21081	-3.37361	-0.87203	-0.27919	0.70506	0.181165	1.11221	0.650981	-0.0947056	-0.432753	-0.172877	-1.56973	0.682396	-2.8531	-2.4321	2.50244	1.07671	0.0762167	0.168623	0.37814	-0.744376	-1.67024	-1.46895	-1.67114	1.14499	0.923174	0.727631	1.35863	1.21883	-5.19349	2.9786	0.941544
FGSG_00258	-2.68027	-2.9454	-3.22016	-3.14503	-3.46112	0.183417	0.15909	0.992952	1.0509	0.67775	-1.72198	-1.83584	-1.90109	-2.05446	-2.03492	-1.88349	-0.0596833	-0.124	0.00357294	-0.118436	-0.148027	-0.37486	-0.146179	-0.322226	-1.42703	-1.44059	-2.17827	-2.56606	-2.49884	-0.22941	0.0996304	0.141443	-0.09939	-0.0141335	-0.477653	0.227457	0.333146	0.375636	0.0219462	-0.150049	-0.452312	-0.294078	-0.333067	-2.83111	-0.361717	-0.045562
FGSG_00259	1.02707	0.906133	0.645071	0.156746	-0.59077	-0.20122	-0.2801	3.54242	3.73788	3.233	3.33427	2.52664	2.03895	0.974707	0.787287	1.18001	0.566973	0.359977	-0.619894	-0.130016	-0.182761	-0.540183	-0.207816	-0.233722	0.528273	0.175283	-0.0308104	-0.19164	-1.15182	-0.0530777	-0.0493	0.21728	0.414146	-0.0493374	2.852	-0.801353	3.54826	-0.739183	-0.0465484	-0.501682	-0.226079	0.0562396	0.35353	1.30405	0.523644	-0.860373
FGSG_00260	-3.70044	-3.90552	-3.77498	-4.36413	-4.28236	3.91791	-3.50605	0.00447655	0.0725498	1.10399	-2.71959	-3.35931	-3.75216	-3.88487	-3.73733	-3.16316	1.66942	4.23911	4.56749	-0.0703287	2.57376	2.70033	2.79949	0.507424	0.635754	-1.81244	-3.05686	-6.22306	-4.8242	-2.61469	4.46582	0.178686	1.46427	1.07176	-5.70881	-0.167188	-3.70099	-0.377537	4.63696	4.53171	3.3561	3.58288	3.52262	-3.75257	1.40109	-3.09587
FGSG_00261	-4.37616	-4.4381	-4.06343	-3.79037	-2.86399	-0.193099	-0.0427322	-2.3495	-2.29556	-1.42633	-3.16093	-2.25285	-2.11708	-1.81962	-1.45894	-2.11865	-0.0249672	-0.351291	-0.141111	0.0505781	0.0870314	-0.455019	-0.408108	-0.735398	-1.87184	-1.58986	-0.159186	0.71343	0.501873	-0.149185	-0.233853	-0.194237	-0.23818	-0.0592303	-0.296836	0.186067	-2.43675	-0.155668	-0.191147	-0.303316	-0.378145	-0.797967	-0.0193644	-4.61495	-0.353529	-0.548346
FGSG_00262	-0.927653	-1.26171	-1.41884	-1.42539	-1.38185	2.57493	0.169437	0.40509	0.342742	0.096189	0.793324	0.187847	0.198174	0.23379	0.033797	0.26979	-0.465493	-0.58458	0.29188	0.371716	0.607436	0.290066	1.281	0.232322	0.71035	0.545294	0.0819402	-0.0136569	-0.0232134	0.110518	0.11487	-0.0995533	0.21008	0.0200336	0.68817	0.13443	1.02915	0.45828	0.162866	0.493261	0.263702	0.577982	0.386144	-1.30956	1.14334	0.159714
FGSG_00263	-2.21765	-2.13684	-2.58782	-2.59546	-3.04639	0.399627	0.284794	1.29111	1.35223	1.06424	-1.42164	-1.84472	-1.97309	-2.32145	-2.37863	-2.08027	0.0777297	-0.158763	-0.280637	0.0269151	-0.0737586	-0.855331	-0.588467	0.0356317	-2.32819	-1.98007	0.150647	0.0526767	-0.523896	-0.0104218	-0.03335	-0.2944	0.166457	0.145789	0.243583	-0.36191	0.190209	-0.899964	-1.02054	-1.05039	-0.927092	-1.06945	-0.93805	-1.87188	-1.03663	-1.13809
FGSG_00264	-5.7456	-5.59785	-5.13464	-4.95381	-3.95076	-0.683214	-0.425557	-3.42232	-3.70121	-2.6592	-4.1335	-3.82768	-3.28404	-2.61514	-1.26421	-1.57445	0.225073	-0.377777	-1.46278	-0.37458	-0.915338	-0.577647	-1.13603	-0.736279	-1.66583	-1.20824	-0.15345	-0.862464	-0.71791	0.734357	0.164897	0.229856	-0.332713	-0.23878	-0.990334	1.30791	-2.78242	0.931657	-1.29579	-1.64846	-1.61366	-1.70733	-0.235325	-5.6874	-1.49634	-1.34194
FGSG_00265	-4.96528	-4.87787	-4.92789	-4.90204	-5.01897	0.34996	-0.462006	-1.24567	-1.34442	-1.50774	-3.72041	-3.6334	-3.72982	-3.55912	-3.36049	-3.31278	-0.616036	-0.677977	-0.804873	3.11289	1.46222	0.864824	0.842989	0.0547371	-0.735745	-1.41873	-0.261514	-1.93919	-2.99538	0.408797	0.10625	0.254163	-0.16201	-0.0285902	-2.12227	-0.426227	-2.94709	0.34119	-1.7446	-1.59416	-2.15277	-0.503677	-1.02281	-4.7224	-1.61471	-1.38533
FGSG_00266	-1.89499	-2.29878	-2.5538	-2.70058	-2.95178	3.38247	1.42326	-1.10556	-1.26197	-1.62753	-1.36716	-1.60727	-1.69687	-2.03954	-1.84269	-1.86982	0.168177	-0.0798235	1.65355	4.95322	3.80512	3.94018	3.94908	2.23959	1.19611	0.816227	-2.73389	-4.10887	-4.6775	1.62494	-0.520833	-0.321047	0.038177	0.142163	-2.37834	-2.15922	1.05799	2.46647	-0.20852	-0.43639	-0.264706	0.178322	-0.196972	-2.32984	2.30036	-0.701798
FGSG_00267	-0.79133	-0.634513	-1.31477	-1.26154	-1.4886	-0.250616	-0.0145531	1.0517	0.69931	0.952898	-0.00204659	-0.122717	-0.25201	-0.30212	-0.353183	-0.348427	-0.160844	1.36912	-0.601763	-0.182562	-0.0808697	-0.214409	0.116374	-0.205352	0.704907	0.616987	0.13719	0.265203	0.0694635	-0.534557	0.22775	-0.119937	0.0562165	-0.0925634	0.6509	0.0899267	0.260577	-0.227953	-0.438605	-0.0179722	2.29984	0.465041	1.66354	-1.21913	0.020236	-0.151077
FGSG_00268	-4.4509	-4.50589	-4.46098	-4.57041	-4.67406	-0.824894	-0.444191	-0.0492678	0.105712	0.521108	-3.57018	-3.71232	-3.58488	-3.64223	-3.87505	-4.1719	-1.26407	1.41304	0.08392	-0.487449	-0.337811	-0.297186	-0.114922	-0.339692	-2.02847	-2.24869	0.40737	0.732364	0.33361	-2.25421	3.03523	0.8039	0.17885	0.234323	-1.28409	-1.04996	-1.3583	-1.60793	1.14959	0.625118	3.23171	1.20779	1.96795	-4.45096	-0.0218215	-0.245889
FGSG_00269	-4.52817	-3.86737	-3.62573	-3.68196	-3.61229	1.1617	2.09638	-3.00346	-3.11113	-3.1129	-2.78794	-2.50389	-2.16967	-1.27253	-2.204	-2.21887	-0.71802	-0.4761	-0.888536	1.18555	-0.261583	-0.161991	0.213352	0.945345	-1.50374	-0.0632701	1.70374	2.05763	0.170661	0.454941	-0.251417	0.00831032	-0.426697	0.00314951	0.0947061	1.53357	-1.89866	0.537044	-0.404168	-0.588068	0.222649	-0.10743	-0.264752	-4.25176	-0.970804	-0.165814
FGSG_00270	-3.18967	-3.87335	-3.88798	-3.76676	-3.67587	0.0197434	-0.65762	0.0711823	0.023057	0.0904484	-1.61252	-2.14208	-1.99734	-2.53972	-2.61804	-2.33163	-0.305447	-0.273436	-1.43178	-0.992187	-0.401707	-0.86022	-0.75605	0.38928	0.265467	-0.573513	2.51301	-1.18743	-0.894566	-1.262	1.36572	0.481627	0.260217	0.321506	1.01892	1.28257	-0.56215	0.37292	0.227892	-0.14086	0.745566	-0.278556	-0.572061	-3.61726	-2.79941	-2.02807
FGSG_00271	-7.2548	-7.19022	-6.69442	-6.3412	-4.81637	-1.16974	-1.30199	-2.89918	-3.2429	-2.48888	-5.55482	-5.21131	-3.86109	-3.61813	-4.13397	-4.45033	-0.0139399	0.887776	-0.140663	-0.743547	-0.509159	-0.786837	-1.85492	-1.0528	-3.44562	-4.19882	0.011219	-0.32427	0.854486	-1.128	0.224687	-0.250614	-0.606037	0.0131435	-0.608979	0.704248	-0.797203	1.86019	0.959962	0.772288	1.41291	-1.31312	0.201002	-7.12657	-0.256853	-0.633397
FGSG_00272	-0.369663	-0.71242	-0.914393	-0.91201	-1.05199	-0.216833	0.0441568	0.758307	0.874422	0.686575	0.34892	0.161287	0.136507	-0.11221	0.100237	0.13173	0.15403	-0.00677681	-0.135073	0.432235	0.941366	0.940331	0.96048	0.332415	0.75798	0.711513	0.53992	0.418336	0.691093	0.0126696	-0.197933	0.0408998	0.112373	0.20051	0.0876765	-0.316083	0.7327	-0.40676	-0.431077	-0.551523	0.825927	-0.435535	0.69734	-0.519513	-0.318324	-0.682426
FGSG_00273	-0.45141	-0.39613	-0.886637	-0.90548	-0.893844	-0.0874703	-0.0265069	0.822585	1.05779	0.58244	0.52919	0.299266	0.233976	0.227267	0.18858	0.187613	0.212587	0.0217402	0.0197704	0.230468	0.0373657	0.133915	0.500446	2.77203	3.4684	3.9387	-0.0933332	-0.0698664	0.0525336	-0.0480378	0.00592995	-0.0465434	-0.0668335	-0.261857	0.244406	-0.028137	0.952546	0.0805965	-0.0445348	-0.303129	-0.251747	-0.153142	0.0515122	-0.572197	0.0830679	-0.0884645
FGSG_00274	-0.783813	-1.00308	-1.04742	-1.05114	-1.42071	0.6609	-0.568883	0.28482	0.401332	0.151564	0.0379133	-0.266346	-0.306513	-0.433957	-0.379763	-0.293897	0.17754	0.293946	0.0718298	-0.8383	-0.680656	-0.700054	-0.753758	-0.300137	0.440647	0.399753	0.21976	0.143164	0.3208	0.58121	0.00311661	-0.0237131	0.30702	0.0533533	-0.371254	-0.61662	-0.00391006	-0.46991	-0.304219	-0.360494	-0.298267	-0.0376904	-0.529323	-0.603113	-0.369817	-0.364152
FGSG_00275	-3.96825	-3.87915	-3.88871	-3.92139	-3.74449	1.43868	1.34976	-1.25643	-1.30965	-1.57834	-2.79066	-2.65909	-2.52945	-2.20721	-2.47613	-2.41265	0.40606	0.0502768	1.02872	0.642416	0.49313	0.452793	0.326724	1.84413	-0.66682	1.62243	1.46271	-0.0101337	-0.218777	0.179492	0.380053	0.102843	-0.522223	-0.115087	-1.13033	0.772674	-2.39351	-0.39365	-0.0853605	-0.103294	-0.0397172	0.142642	0.109777	-3.63757	0.398207	-0.00967598
FGSG_00276	-3.92483	-3.7686	-3.55751	-3.99056	-4.13603	-0.38385	-0.619487	-0.370902	-0.39351	-0.618028	-3.3286	-3.43592	-3.32001	-3.48449	-3.38815	-3.28834	-0.7221	-0.3622	-0.35512	-1.72838	-1.45675	-1.45799	-1.44615	-0.961684	-1.63873	-1.39229	-0.248806	-0.31072	1.12238	-0.151547	0.0158567	0.0717564	-0.0552864	0.222257	-1.29686	-0.97598	-1.06719	-0.554523	-1.07209	-1.08833	-0.761822	-1.19388	-0.54724	-3.95347	-1.156	-0.64254
FGSG_00278	-5.89655	-5.34657	-5.12669	-5.11985	-5.14614	-3.46837	-1.17956	-2.06354	-2.09135	-1.96156	-4.11482	-3.50372	-3.56495	-3.2115	-3.78407	-3.6531	0.671968	0.449057	-1.69256	0.833417	-2.41131	-1.78378	-2.47309	-3.49046	-5.98535	-5.76964	-0.85866	5.2093	4.90072	-0.0117817	0.859573	0.132414	0.0546732	0.0736799	-0.565861	1.15605	-3.46445	0.25352	-0.69287	-0.737377	0.0663538	-1.1425	-0.654288	-6.29721	-3.02331	-0.709452
FGSG_00279	-4.75761	-4.90421	-4.95682	-5.0234	-4.66034	0.252266	-0.129553	-1.35411	-1.42242	-1.50105	-3.8693	-4.09089	-3.75446	-3.8785	-4.39457	-4.6341	-0.77037	0.30294	0.6896	-0.345095	-0.183335	-0.712991	-0.630593	-0.437615	-1.52041	-2.53763	-0.247334	-0.0042696	-0.287467	-0.162271	0.170479	-0.162077	-0.0497398	0.102213	-2.28954	-0.786483	-1.4373	0.89929	-0.766436	-0.712345	0.0496011	-1.65728	0.0320292	-4.72785	-1.96619	-1.4858
FGSG_00280	-3.48823	-3.82767	-3.64922	-3.35175	-3.53073	1.0732	1.03558	-0.935903	-1.1614	-1.05828	-2.90484	-3.01272	-2.76708	-2.62164	-2.71228	-2.71175	-0.0277572	-0.114737	-0.018827	0.445427	0.364423	0.123081	-0.0545058	0.365304	-1.31791	-0.96828	-0.557394	0.23184	-0.40749	0.189515	0.0895572	-0.201117	-0.22142	-0.0691194	-0.683504	0.00993967	-1.24737	-0.740907	-1.14839	-1.07786	-0.749313	-1.07125	-0.570704	-3.61693	-0.198102	-0.836197
FGSG_00281	-3.1932	-3.25985	-2.77966	-2.60355	-2.46454	1.31245	2.21685	-2.03493	-1.81662	-1.74937	-1.3516	-1.11295	-1.18082	-0.593193	-0.944303	-1.37027	-0.605263	-0.176224	-0.206923	0.377598	-0.335051	-0.338151	-0.20329	0.272491	-0.0276365	1.22809	1.01904	2.52501	1.62282	-2.19e-05	0.339618	-0.27776	-0.238686	-0.0995793	-0.49715	0.335604	-2.46696	-0.503866	0.348162	-0.225007	0.201775	0.00776815	0.00110722	-3.10781	0.0123591	-0.615347
FGSG_00282	-2.66283	-2.71281	-3.12539	-3.39578	-3.63335	1.16857	-1.139	0.92252	0.946035	0.502275	-1.97774	-2.05089	-2.38469	-2.60487	-2.48054	-2.47546	0.63101	0.300833	0.65819	3.58667	3.83895	3.39247	3.39832	2.28999	0.781857	-0.422811	-3.26107	-2.89054	-3.313	0.341725	-0.11689	-0.20734	0.381193	-0.0450068	-3.2917	-2.55021	1.27717	0.86123	-1.11739	-1.0029	-0.975129	-0.716431	-0.545436	-2.86043	-0.337328	-1.61189
FGSG_00283	-1.96226	-2.07076	-2.24451	-1.888	-2.53913	-0.501143	-0.564456	1.03398	1.16998	0.816931	-1.94111	-1.89706	-2.00375	-2.03022	-1.80892	-1.6758	0.553687	-0.0735602	0.379643	0.348587	-0.221738	-0.257132	-0.0386019	0.149024	-0.3708	0.369624	1.70494	1.55862	0.348053	-0.142982	-0.265816	0.393524	-0.182837	-0.264156	0.0301294	0.279583	-0.117207	0.252994	-0.758164	-1.01793	-0.644175	-1.54422	-0.544159	-1.80882	-0.587929	-1.05709
FGSG_00284	-4.91278	-4.73417	-4.67366	-5.00286	-4.78582	-1.12226	-1.09613	-1.93033	-1.87912	-2.02916	-3.66422	-3.61732	-3.59759	-3.25757	-3.87314	-3.84741	-0.672573	-0.0546298	0.0782967	-0.520327	-0.743146	-1.1029	-1.24941	-1.61081	-2.58589	-3.03438	-1.89127	-1.20912	-0.509273	-0.00923824	-0.16214	-0.214953	-0.25083	-0.0706701	-1.32505	-0.731713	-1.84467	-0.709023	-1.50262	-1.65201	-0.879439	-1.19903	-1.18699	-4.83298	-1.19392	-1.37213
FGSG_00285	-6.87516	-6.45689	-5.91408	-6.30676	-5.57759	-3.71278	-4.17403	-0.0796556	0.0068903	0.0902595	-5.08969	-5.17639	-5.10035	-5.03289	-4.18827	-4.62373	0.69037	-0.397353	-0.613554	-1.85507	1.07354	1.54991	2.26756	1.94367	-3.25692	-3.41983	-0.744866	2.02244	1.93096	0.260566	-2.11084	1.43433	0.38342	0.141943	-3.29287	-1.51929	-4.23628	-1.26873	-1.9835	-1.93702	-1.9552	-2.86389	-2.0454	-6.80047	-1.83863	-3.90129
FGSG_00286	-5.32362	-4.41853	-3.35046	-3.14858	-2.39469	0.202744	0.246977	-2.45492	-2.55022	-1.87344	-3.606	-2.67666	-1.93214	-1.72713	-1.80363	-1.73686	-0.125362	-0.272249	-1.10745	-0.189616	-0.238077	-0.516549	-0.301795	0.690201	-1.65876	-0.662746	1.56673	0.136666	-0.611886	0.0594406	-0.107606	0.131209	-0.211037	0.0684462	1.0445	1.13386	-2.12188	-0.113663	-0.899705	-1.10877	-1.05637	-0.856888	-0.806695	-5.34282	-1.07225	-1.3087
FGSG_00287	-3.06745	-3.06531	-3.43441	-3.23359	-3.61201	-0.961444	-0.405273	0.0633173	0.14448	-0.313645	-2.15408	-2.12517	-2.40203	-2.5575	-2.54094	-2.41972	0.183846	-0.0294404	0.072763	0.545182	0.203781	0.342525	0.862986	0.220445	-1.68818	-1.21077	0.57637	3.2086	2.39444	0.146384	-0.164013	-0.277899	0.318757	0.0463271	-0.0467472	0.378493	-0.275741	-0.444263	-1.42132	-1.60882	-1.84296	-1.43391	-1.08349	-2.99384	-1.23699	-1.61566
FGSG_00288	-2.34716	-2.52844	-2.68495	-2.63703	-2.96612	0.32388	-0.0190372	0.341713	0.203362	0.0558739	-1.01394	-1.4564	-1.44734	-1.75612	-1.62519	-1.38834	0.0155835	-0.0455499	-0.501966	-1.28182	-1.43035	-1.28705	-1.56669	-1.28693	-0.213867	-1.07519	1.3749	-1.24666	-1.24132	-0.495348	0.256459	0.940184	0.293207	0.108693	-0.17126	-0.619347	-0.897998	-1.18167	-0.525456	-0.660152	-0.390967	-1.01773	-0.0613914	-2.40732	-0.419699	-1.15474
FGSG_00289	-2.85748	-3.01104	-3.25562	-3.42902	-3.53583	0.16694	0.115227	0.727075	0.787323	0.555882	-1.2825	-1.60022	-1.83282	-2.04378	-1.94103	-1.61862	0.25024	0.218334	0.101848	-0.593352	-0.272007	-0.00345182	0.171284	0.667621	-1.42264	-1.47917	0.4756	-0.780886	-1.28842	-0.0902376	0.144683	0.168194	-0.00543332	0.113783	-0.0256162	-0.18361	0.258757	-0.47497	-0.389181	-0.541055	-0.17313	-0.164977	-0.528723	-2.70341	-0.373012	-0.760201
FGSG_00291	-4.564	-4.35183	-4.60159	-4.58947	-3.68064	-0.199036	-0.602474	-2.0252	-1.92223	-1.98527	-2.96093	-2.95642	-2.89987	-2.56397	-1.99962	-2.18932	0.388517	0.303131	-0.234139	-0.157387	-0.849503	-0.862446	-0.862608	-0.941447	-2.1717	-1.91508	-0.84964	0.36387	-0.17873	0.152349	0.347973	-0.124393	-0.126594	-0.122983	-1.4808	0.54766	-1.94209	-0.207353	-1.14855	-1.14853	-1.09824	0.0529299	-0.669696	-4.52347	-1.21629	-1.13673
FGSG_00292	-2.94242	-3.18689	-3.23548	-3.29416	-2.98385	-0.285737	-1.05754	-0.1611	-0.226255	-0.0896935	-1.7895	-1.85699	-1.16868	-1.49511	-1.06198	-1.24745	-0.467333	-1.01905	-1.93727	-1.34628	-1.14135	-1.94653	-1.6423	-0.438713	-0.328497	-1.41048	2.90694	-1.04082	-1.32899	-0.27344	-0.052917	0.488511	-0.22803	0.221046	0.67204	-0.0597038	-1.60078	-1.00964	-0.781261	-0.981024	-0.623765	0.666495	-0.213196	-2.68421	-0.992854	-1.14937
FGSG_00293	-3.36171	-3.52506	-3.50107	-3.21306	-3.76432	1.69121	1.32109	-0.102338	-0.0257955	-0.254024	-1.98298	-1.73142	-1.94315	-1.34265	-2.52333	-2.55432	-0.46266	-0.112623	0.15817	0.785877	-0.0161595	-0.401476	-0.334368	1.56784	-1.66999	0.94349	1.0542	1.41788	-0.252429	-0.405472	-0.222197	-0.170497	-0.220663	0.00718403	-0.245493	-0.67015	-1.14608	-0.857327	-1.0906	-0.917275	-0.320783	-0.203073	-0.631246	-3.27442	0.0192409	-0.944326
FGSG_00294	-3.02722	-2.88597	-2.90433	-2.93644	-3.0068	-1.51316	-0.47185	-1.9526	-1.7922	-2.0089	-2.56087	-2.40908	-2.1244	-2.04812	-1.71506	-2.06012	0.180126	-0.34906	-0.772857	0.739696	0.177767	0.515889	0.359247	0.157076	-0.324866	-1.34916	1.58727	1.25986	1.95669	0.779087	-0.0886669	0.138247	-0.209381	-0.106384	0.23557	1.36266	-0.414913	1.2204	-0.862155	-1.38322	-1.57921	-1.07023	-0.722105	-2.86901	-1.95989	-0.80461
FGSG_00295	-5.95099	-5.86111	-6.20895	-6.50596	-6.47245	-0.651876	-4.16573	-1.87895	-2.08086	-2.00508	-4.91622	-5.15643	-5.16823	-5.42953	-5.29568	-5.35583	-0.29251	0.454487	3.02415	0.107693	0.635805	2.10115	0.544034	-0.271913	-1.07875	-1.90902	0.0906029	-0.206014	1.74871	0.36471	0.117986	0.604579	0.557093	0.47302	-2.69554	-0.382519	1.28792	2.32587	0.534288	0.332192	-0.417986	-0.581338	0.10925	-6.22814	-0.525809	-0.616116
FGSG_00296	-5.34416	-5.47904	-5.12066	-4.89371	-4.2627	-0.942886	-2.17498	-1.13527	-1.36598	-0.855411	-3.58137	-3.67753	-3.47086	-3.32824	-3.07156	-3.91563	0.604556	-0.625684	-2.41839	0.205531	-0.372321	0.37205	0.369136	-0.11146	-0.83365	-2.43231	-0.668593	0.152103	0.0438166	-1.22188	-2.44175	-0.228247	-0.71197	0.059433	-2.01719	0.50099	-0.0226531	3.80028	-1.76407	-1.90303	-2.94549	-1.99263	-1.55466	-5.12653	-3.65988	-2.74716
FGSG_00297	-3.25724	-3.34192	-3.81986	-3.68893	-3.89525	0.697016	-0.29789	-0.0168824	-0.098557	-0.113589	-2.21857	-2.37571	-2.41546	-2.50659	-2.46701	-2.53592	-0.00763369	0.320243	-0.0815434	0.307958	0.35474	0.0355072	0.390555	0.585087	-1.7594	-1.20719	-0.244947	-0.776126	-1.21226	-0.0854054	-0.206973	-0.0833969	0.0641036	0.0381103	-0.0798473	0.28696	-0.807924	0.165063	-1.01237	-1.10256	-1.28389	-0.882174	-0.352462	-2.95512	-0.572755	-1.11189
FGSG_00298	-7.58078	-7.6256	-7.09289	-6.98676	-5.42266	-2.13614	-2.96361	-2.90081	-2.96033	-2.12462	-6.20658	-6.11803	-5.22259	-4.92102	-3.90087	-4.02006	0.327447	-0.50078	-0.118493	-1.07546	-2.1098	-1.90585	-1.99753	-1.30823	-4.63129	-4.28914	-0.295706	-0.257023	1.31207	0.340095	0.380587	0.187477	-0.330534	0.0209932	-1.98233	-0.545771	-2.9419	-0.102194	0.428036	0.188041	-0.0151992	-1.39174	-0.146056	-7.41858	-1.28681	-0.684315
FGSG_00299	-5.35367	-4.91348	-3.51008	-3.19396	-2.7408	-1.66342	0.972286	-4.24495	-4.3302	-3.47194	-3.83344	-2.57769	-1.86289	-1.48516	-2.3688	-2.68749	-0.394893	-0.285663	-1.36239	-0.434768	-1.61702	-1.8093	-1.24954	0.257379	-2.3674	0.429827	4.36878	3.61891	3.27154	-0.0508995	-0.00240326	-0.0344238	-0.515846	-0.21523	1.5888	1.58418	-1.62564	-0.101501	-0.511398	-0.886484	-0.31238	-0.411063	-0.298362	-5.42379	-1.22482	0.633734
FGSG_00300	-6.13271	-5.70282	-5.16579	-5.07966	-4.3406	-1.24848	-0.95302	-1.86617	-2.00879	-0.939677	-4.00274	-3.4512	-2.63784	-2.64375	-3.44955	-3.46801	-0.261407	-0.243727	-0.188257	-0.183416	-0.383762	-1.37764	-0.865538	-0.502733	-3.21085	-2.99331	0.58579	0.92918	0.0979004	0.19956	-0.298167	-0.157714	-0.158464	0.0347996	0.21627	0.511243	-2.13617	-0.328386	-0.861396	-0.939207	-0.742105	-1.38742	-0.200324	-6.21313	-1.49379	-0.782908
FGSG_00301	-2.87422	-3.12018	-2.85249	-2.81623	-2.44444	1.86166	1.38341	-0.35306	0.00397587	-0.309924	-1.51531	-1.68764	-1.59327	-1.46163	-1.64821	-1.93636	0.474023	-0.15589	-0.0839601	0.787466	-0.480464	-1.19132	-0.255949	1.95013	-1.64351	1.03442	1.09046	2.89322	1.31169	0.209647	0.45434	-0.0351543	-0.364654	-0.275454	-1.25639	-2.13459	-0.728953	-1.18255	-0.466488	-0.581656	-0.456019	0.410517	-0.0892272	-2.7784	-0.0425849	-0.678293
FGSG_00302	-3.92385	-3.78123	-4.08687	-4.1251	-3.91151	-0.0767732	-0.3834	-1.34689	-1.3409	-1.42028	-2.72093	-2.82506	-2.85735	-2.74143	-2.65033	-2.64914	0.168026	-0.295827	0.145183	0.255357	-0.448528	-0.704862	-0.762874	1.01658	-1.93077	-1.36847	1.90932	1.80422	1.06279	0.510875	0.19754	0.0904794	0.0656531	0.0400934	-0.783754	0.184216	-1.36573	0.310113	-1.24076	-1.49984	-1.26145	-0.983859	-0.924509	-3.74691	-1.44586	-1.83379
FGSG_00303	-5.55391	-5.47977	-4.8328	-4.98842	-4.29784	-0.149429	-0.389711	-3.29951	-3.4196	-3.13325	-3.65896	-3.08191	-2.55598	-2.48213	-2.27514	-2.21236	-0.00673962	-0.40921	-0.0633869	0.329422	0.084075	0.841599	0.572962	0.142438	-0.80081	-0.242321	0.993976	-1.01733	-0.693903	0.2924	0.776777	0.390697	-0.0447965	0.0685535	-0.909151	0.984653	-2.55034	0.59185	-1.83625	-1.6806	-1.34978	-1.40397	-0.713196	-5.61281	-0.335888	-0.235393
FGSG_00304	-4.2207	-4.19651	-4.20292	-3.89976	-3.82812	0.70459	0.499403	-0.596042	-0.482612	-0.545092	-2.73127	-2.53901	-2.33588	-1.94754	-2.8159	-2.7183	-0.26336	0.0572634	0.169497	-0.182914	-0.542467	-1.45218	-1.43039	0.255157	-1.96438	-1.36109	1.2999	2.26219	0.755117	-0.591913	0.0255661	-0.199257	-0.231131	-0.0106735	-0.399856	-0.844162	-1.92628	-0.464376	-1.21887	-1.23456	-0.497753	-0.885382	-0.866216	-4.3059	-0.695432	-0.5836
FGSG_00305	-4.08569	-3.87729	-4.14784	-4.18294	-2.60207	-0.545667	-1.1458	0.0299029	-0.0297918	0.28647	-2.90252	-2.84538	-2.40768	-2.82282	-2.05542	-2.15977	0.143003	-0.973991	-2.55933	-0.585014	-0.345744	-0.979321	-0.805531	-0.210392	-1.4283	-1.151	1.01626	0.497137	-0.94932	0.41066	0.321387	-0.0062294	0.0617003	-0.0384903	1.06107	1.08451	-1.11179	-0.618372	-1.16708	-1.12295	-1.24705	0.120728	0.142493	-3.70474	-1.19603	-1.56453
FGSG_00306	-5.56819	-4.6835	-3.77918	-3.56649	-2.58189	0.0901794	0.606199	-3.1814	-3.4332	-2.41569	-3.49195	-2.66579	-2.17432	-1.50574	-1.61288	-2.05238	-0.0439606	-0.2113	-0.616613	-0.179579	-0.918211	-1.40217	-0.847967	-0.782289	-1.2622	-0.232444	0.11127	2.60559	1.34575	0.0640631	0.0224266	-0.201107	-0.450827	-0.0697131	-0.381793	0.55699	-2.64721	-0.459147	-1.00982	-0.895584	-0.661396	-0.534605	-0.665184	-5.44025	-1.56249	-0.95914
FGSG_00307	-1.38208	-1.59729	-2.02025	-1.95505	-2.35591	1.48128	1.10214	0.120907	0.0439696	0.0921326	-0.683083	-1.33319	-1.19144	-1.42297	-1.93769	-1.62808	0.0759506	0.0220871	0.0419273	-0.378884	-0.23137	-0.528056	-0.336238	0.0375233	-0.510153	-0.619713	0.677207	0.103167	-0.180334	-0.215614	0.172626	0.000653	0.210411	-0.0292025	1.38721	0.402583	0.647367	-0.048347	-0.996879	-0.786469	-0.885627	-1.01385	-0.732683	-1.67235	-0.502212	-1.1021
FGSG_00308	-6.20082	-5.81235	-5.01496	-5.16943	-4.31389	1.65168	0.486026	-2.58521	-2.54155	-1.86268	-4.36187	-3.76944	-3.50181	-2.66989	-3.74766	-3.69053	-0.87054	0.224744	0.892754	0.385735	1.33735	1.30702	0.567907	0.466098	-1.5982	-2.44446	-4.79042	-3.37095	-2.64617	-0.152459	-0.420456	-0.220097	-0.192103	0.12767	-0.40755	0.21621	-2.03543	-0.23555	-0.606369	-0.896194	-0.407016	-0.388596	-0.105236	-6.44191	0.967175	-0.401481
FGSG_00309	-3.83891	-3.80328	-3.93664	-3.78204	-3.74608	-1.24395	-0.81761	-1.48346	-1.38155	-1.55143	-2.93083	-2.87226	-2.71483	-2.20474	-2.42951	-2.37028	0.200437	0.0543861	-0.106163	0.232957	-0.88486	-0.492817	-0.787972	-0.387351	-0.780503	-0.52456	1.3354	1.39924	0.482217	0.0777521	0.0139766	0.117176	-0.165224	0.0376458	-0.321642	0.893057	-2.08075	-0.479077	-1.44635	-1.64459	-1.50091	-1.81867	-1.02927	-3.95208	-1.81512	-1.41199
FGSG_00310	-6.78745	-5.68768	-4.32103	-4.14807	-3.3492	-1.12723	-0.781544	-4.47573	-4.42482	-2.97641	-4.45977	-3.03636	-2.54803	-2.2176	-1.87408	-1.76069	0.480184	-0.0591326	-0.29465	0.133602	-0.352629	-0.292013	0.0413609	-0.219004	-1.93617	-0.604154	0.570292	0.609607	-0.264717	0.376946	0.0941668	0.0524435	-0.138273	0.0276966	0.526754	1.99693	-2.59824	0.795003	-0.120621	-0.553496	0.0416164	-1.05814	0.163362	-6.77905	-0.634443	-0.500957
FGSG_00311	-1.33555	-1.44058	-1.34737	-1.62715	-1.64966	1.88159	1.65728	-2.41647	-2.37832	-2.76479	-0.325773	-0.384286	-0.438046	-0.423583	-0.373843	-0.604066	-0.0784066	0.00663662	3.60644	1.31933	1.45673	1.59982	0.60696	-0.086247	2.25755	2.64434	-0.67538	-1.128	-1.13886	3.50179	0.501544	0.0187826	0.0530901	0.00127697	-1.29031	-0.98202	0.0649228	-0.2152	0.291332	0.022079	0.0319698	0.467952	0.0558658	-1.23482	0.923271	0.541227
FGSG_00312	-1.74429	-1.71852	-2.00139	-2.48276	-2.65767	-1.81899	-1.74663	2.1717	2.12838	1.59	-0.852694	-1.40681	-1.43503	-2.09328	-1.54621	-1.47062	0.27994	0.16668	3.13207	-0.846785	0.193141	-0.236281	-1.38434	0.117929	-1.15437	1.16178	0.0892963	-0.15591	0.306457	-0.0710373	0.0186732	0.356747	0.381777	0.16642	1.36536	-0.344896	0.720467	-1.21424	0.119859	-0.271312	-0.173872	1.9616	-0.218497	-1.54347	-0.219059	-0.468021
FGSG_00313	-4.77191	-4.75076	-4.59348	-4.83273	-4.87462	-0.347209	-1.23918	-2.31571	-2.30096	-2.56206	-3.44596	-3.49977	-3.44798	-3.43484	-3.08943	-3.06902	-0.207277	-0.321587	0.90442	1.11196	1.71492	1.65186	1.61097	1.08551	-1.57043	-0.646473	-1.83613	-1.64786	0.614546	1.69019	1.94484	-0.0552568	0.0939367	-0.14888	-2.27762	-0.325623	-1.88559	-0.50228	-0.437812	-0.727961	-0.0329185	0.336883	-0.81561	-4.38764	0.239226	-1.49989
FGSG_00314	-6.14729	-5.46447	-4.50589	-4.17665	-3.65359	-2.46416	-0.334537	-1.28076	-1.37088	-0.263658	-4.30779	-3.3388	-2.19819	-2.06546	-3.79265	-4.0613	-1.3482	0.361429	-0.285538	-0.879469	-0.180748	-1.17113	-0.721139	0.110111	-2.42269	-2.89237	-1.49258	-0.326644	-0.0401697	-0.133002	0.5944	-0.364783	-0.358919	-0.0952663	-0.221276	-0.579844	-1.97002	0.0548096	0.982679	0.678449	1.32378	-1.15424	0.222706	-6.22662	-2.1949	-1.11439
FGSG_00315	-1.43555	-1.58893	-1.92064	-2.0862	-2.43876	0.19328	-0.45214	0.938338	0.90532	0.588682	-0.00568295	-0.30789	-0.372823	-0.935193	-0.88392	-0.641254	0.208333	0.28029	0.0675797	1.33781	0.764123	0.537346	0.0569382	0.383749	0.12418	0.18418	0.97361	-0.279233	-0.531706	-0.270277	-0.056674	0.252967	0.348176	0.20637	0.736834	0.17205	1.00929	0.00129366	0.14325	0.203552	0.121184	0.0905411	0.348141	-1.32103	0.191758	0.201015
FGSG_00316	-3.21563	-3.45815	-3.67535	-3.88834	-3.52708	0.782397	0.53644	-0.922102	-0.892265	-1.0561	-2.3372	-2.6451	-2.59456	-2.3307	-2.68693	-2.71219	-0.779217	-0.0457268	0.922586	0.452612	0.890576	0.467268	0.370984	0.524992	-1.12605	-1.17761	-1.59134	-1.83376	-1.79496	-0.410544	-0.106291	-0.256578	-0.0332532	-0.0302534	-1.04096	0.92412	-0.223454	1.02285	-0.208755	-0.294176	-0.286758	-1.05592	-0.755529	-3.21123	0.0208225	-0.997713
FGSG_00317	-3.62899	-3.55572	-3.34595	-3.15694	-3.34089	-0.4169	0.34723	-1.3643	-1.61735	-1.51331	-2.34012	-2.05701	-1.94899	-1.16763	-1.50368	-1.48989	-1.10696	-0.527924	-0.54135	0.12719	-0.537798	-0.63149	0.128932	0.115709	-0.448217	-0.135117	1.14804	2.27666	1.03911	0.0298824	0.403534	0.293307	-0.23364	-0.111126	-0.527527	0.654273	-1.65791	-0.228477	-0.292507	-0.662778	-0.154313	-0.547894	-0.649623	-3.75648	-1.95898	-1.31768
FGSG_00318	-2.61815	-2.69625	-3.04332	-3.28392	-3.41379	-1.14633	-0.32734	1.24195	1.35971	0.965397	-1.1632	-1.5977	-1.6662	-2.39361	-2.50923	-2.19195	-0.23833	-0.325537	-0.10358	-2.65247	-2.35402	-2.59788	-2.71735	-2.38901	-1.59399	-2.13711	-1.17251	-0.342793	-0.237806	-0.877205	0.0681868	0.182494	0.41671	0.2021	-0.264473	-1.80538	0.0223265	-1.54286	0.324751	-0.218631	0.246793	-0.22447	-0.0201688	-2.55632	-0.769909	-0.407033
FGSG_00319	-2.05325	-2.23539	-2.49773	-2.62117	-2.76431	-0.841677	0.2605	0.27222	0.286607	-0.00551891	-1.63922	-1.72862	-1.86229	-2.04362	-2.34917	-2.03453	-0.509207	0.141947	-0.751637	0.119769	-0.850531	-1.37175	-0.992316	-0.962972	-1.72955	-1.86004	2.78419	2.92295	1.46934	-0.474815	0.0552134	0.00788689	0.130817	0.0851669	-0.411243	0.346186	0.214473	0.0947466	-1.25353	-1.42486	-1.22619	-1.08588	-0.903089	-2.18306	-1.25195	-1.34488
FGSG_00320	-3.59586	-3.80228	-3.55755	-3.02914	-2.34597	-1.51236	0.14191	-0.661665	-0.830318	-0.141249	-2.64069	-2.34319	-2.21757	-1.50193	-0.785553	-1.37627	0.296339	-0.387224	-0.241877	0.730275	-0.222761	-0.780261	-0.991004	-1.16071	-3.23467	-2.07937	0.090157	3.82527	2.65414	-0.457217	-0.143376	-0.128716	-0.19563	-0.0862699	-1.38452	-0.0123701	-2.29162	-1.18888	-1.07162	-1.12439	-0.650275	-1.82658	-0.767381	-3.94307	-1.22614	-1.47673
FGSG_00321	-3.66966	-3.82616	-1.53829	-2.40227	-2.34694	-1.29887	1.54213	0.0876598	0.00584459	0.796002	-3.12912	-3.0177	-2.23593	-1.20042	-1.60591	-1.60175	0.447753	1.03414	-0.391247	0.0206165	-1.98463	-2.26773	-2.18665	-1.87427	-1.81521	-1.21292	1.86966	5.26776	4.17782	-2.72411	-1.56912	0.268291	-0.278693	-0.0110464	-3.86045	0.0814524	-1.39411	1.56381	-1.09368	-1.33046	-0.819482	-0.822454	-1.19649	-3.8255	-2.9168	-0.295532
FGSG_00322	-0.461483	-0.665427	-0.877353	-0.9246	-1.17171	-0.317527	-0.0537767	1.20721	0.919175	0.77731	0.713907	0.357316	0.383983	-0.0806832	-0.0156534	0.347683	0.506297	0.29204	0.00932622	-0.0679398	-0.161381	-0.0212862	0.881578	4.06093	1.0221	2.18658	0.28217	0.208093	-0.198257	-0.14023	-0.125353	-0.0283935	0.1855	0.171293	0.85116	0.0996301	0.929547	-0.17675	-0.00157952	-0.0187168	0.115135	0.679344	0.116902	-0.542903	0.449185	-0.000693
FGSG_00323	-4.24459	-4.15997	-3.78647	-3.40042	-2.7998	-1.11759	-0.22485	-1.85509	-1.96602	-2.05834	-2.49057	-2.06997	-1.76772	-1.12611	-1.3687	-1.17015	1.23662	-0.317976	-1.72805	0.161849	-0.271148	-0.132478	-0.385092	0.638109	0.22056	-0.0923972	3.20338	2.57114	1.93263	0.429305	0.192659	0.446377	-0.393124	-0.132113	0.259231	1.27792	-2.35007	0.297567	-0.939777	-1.01003	-0.939877	-0.627826	-0.47723	-4.40357	-3.49096	-1.94574
FGSG_00324	-2.53121	-2.35802	-2.92697	-2.85198	-2.8968	0.31826	0.455707	-0.836798	-0.954863	-1.11928	-2.29009	-2.33403	-2.06848	-2.07731	-2.26641	-2.2989	0.118547	-0.012063	0.537023	-0.0834422	0.379729	0.117994	0.359944	0.452411	-1.23573	-1.27547	-0.432367	-1.1137	-1.28668	0.0805006	-0.095253	-0.127884	-0.238516	-0.0991735	-1.47815	-0.829086	-1.43832	-0.409216	-0.615104	-0.61388	0.00243998	-1.24401	-0.207813	-2.3471	-0.30062	-0.850615
FGSG_00325	-4.39108	-4.38982	-4.56601	-4.38432	-4.39455	0.27127	0.463464	-1.41974	-1.2409	-1.3692	-2.78663	-2.51955	-2.66465	-2.17764	-1.97614	-2.39955	-0.320754	-0.533581	-0.317997	-0.0310616	-0.308249	0.393194	0.536246	-0.187829	0.0362105	0.5151	2.40602	2.3402	0.87291	-0.166432	-0.0314064	0.272966	-0.251676	-0.152416	-0.989304	1.50444	-2.57265	0.726884	-1.7127	-1.87686	-1.98346	-1.31707	-1.32348	-4.52131	-0.943623	-1.16304
FGSG_00326	-0.67052	-1.00116	-0.855573	-1.0081	-1.25781	-0.143403	0.0759902	1.80941	1.72252	1.21831	0.16037	0.0606601	-0.0170698	-0.190677	-0.42126	-0.235637	0.40904	0.0813437	-0.275103	-0.0464134	-0.0374963	0.587773	0.767239	0.515969	2.59454	1.84746	0.307373	0.45726	0.214657	-0.270425	-0.12487	-0.0211868	0.0458064	-0.107624	0.657167	-0.280483	0.89913	-0.335187	-0.0978446	-0.148583	-0.296774	0.131752	-0.176997	-0.551937	0.0183153	-0.0413771
FGSG_00327	-2.64511	-2.59717	-2.72811	-2.62228	-2.23393	1.59736	1.4399	-1.54451	-1.4931	-1.68338	-1.36912	-1.3135	-1.19019	-1.01599	-1.02835	-1.15635	0.0858069	-0.264303	-0.0407634	0.238035	-0.182449	0.0633717	0.685871	0.763715	2.00706	1.40857	1.16699	1.14499	0.240167	-0.166275	-0.0949569	-0.137474	-0.496104	-0.199153	-0.358856	0.227683	-1.67555	0.0490069	-0.652328	-0.489329	-0.652883	0.0352693	-0.379828	-2.22695	-0.845669	-0.67646
FGSG_00328	-4.87446	-5.03965	-4.21425	-4.26697	-2.92461	-0.650117	-0.664174	-2.28092	-2.37179	-1.73169	-4.08281	-3.47727	-2.83311	-2.48007	-2.31716	-2.23783	0.712254	-0.120139	-1.48186	0.393707	-0.00201893	-0.118043	-0.371406	-0.476392	-2.91635	-2.08906	1.36572	0.737954	-0.225873	0.374929	-0.1035	0.226784	-0.4332	-0.14452	0.660903	2.111	-2.39102	0.277437	-0.885355	-1.22727	-1.05082	-1.40901	-0.0762134	-5.26675	-1.18852	-1.3538
FGSG_00329	-2.96256	-3.10618	-3.0039	-2.96612	-2.99643	1.59215	1.33612	-0.638107	-0.84539	-0.822954	-1.96119	-1.93394	-1.95624	-1.48839	-1.97012	-2.1404	-0.15888	-0.20531	-0.0313168	0.192601	-0.844467	-0.721438	-0.300062	0.276451	-1.70104	-0.73978	2.73599	2.16698	0.121567	0.0869546	-0.0637274	-0.00952911	-0.0624266	-0.0201898	-1.10599	-0.225196	-1.19778	-0.61523	-0.796331	-1.10979	-0.672133	0.689031	-0.844726	-2.77271	-0.276542	-0.549808
FGSG_00330	-9.48001	-7.79242	-5.57126	-6.12329	-5.37966	-1.9794	-2.13185	-0.0383129	-3.27258	-0.86756	-8.57055	-5.89296	-4.5857	-4.10502	-4.2143	-4.86592	1.50626	1.88616	-1.32363	0.0801153	-3.87092	-3.78509	-5.0545	-5.03212	-7.10878	-7.42894	-1.07316	-0.148842	-0.732729	-0.915338	-1.50473	0.296031	0.252167	0.276397	2.06043	4.01139	-1.98137	4.55429	1.44391	1.01459	1.30331	-0.679175	-0.806444	-9.70136	-2.34711	0.306413
FGSG_00331	-6.30004	-5.90827	-6.02137	-5.77256	-6.09395	0.201281	0.689047	-2.66868	-2.76335	-2.80925	-5.15352	-5.09346	-4.25914	-3.79117	-4.91058	-5.18583	-0.634467	-0.105333	0.412867	0.53459	0.86022	0.18201	0.0792379	0.776446	-3.77548	-0.58079	0.591477	0.735957	2.30294	1.06515	-0.93429	0.0158005	-1.02605	-0.100301	-1.1145	0.150494	-0.994907	0.961146	0.0502152	-0.703274	1.12651	-0.764845	0.28826	-6.1208	2.35301	0.815809
FGSG_00332	-4.31571	-4.44295	-4.31208	-4.50064	-4.18953	-0.78251	0.372213	-1.12129	-1.17153	-1.3321	-3.05848	-3.19767	-2.95546	-2.97492	-3.39347	-3.49554	0.13507	0.42868	0.59094	0.441267	0.698905	-0.374953	-0.887888	-0.190476	-2.44822	-2.71672	0.0268402	-0.653347	-0.730884	-0.608273	-0.0941596	-0.29328	-0.128593	-0.15172	-0.595893	0.331486	-1.84227	-0.209953	-0.56176	-0.680687	0.908758	-2.44422	0.0469623	-4.34435	-0.177075	-0.86586
FGSG_00333	-4.53237	-4.38409	-4.73322	-4.60995	-4.67451	-0.365597	-0.348874	-0.879077	-0.767813	-0.876587	-3.16209	-3.28742	-3.24991	-3.10635	-3.72118	-3.7083	-0.65727	0.192526	0.16704	-0.484909	-0.218197	-0.666149	-1.07724	-0.873216	-2.39864	-2.84549	-0.380127	-0.025557	0.28373	-0.00315666	0.134623	-0.146204	-0.21391	0.304163	-0.255404	0.2857	-1.44523	-0.63315	-1.16156	-1.12323	0.0466385	-2.23571	-0.700216	-4.55428	-0.879972	-0.978453
FGSG_00334	-3.13348	-3.40941	-3.62308	-3.55229	-3.59569	0.168443	0.667073	-0.355712	-0.27152	-0.642846	-1.69488	-1.78213	-1.91165	-1.93317	-2.0721	-2.00146	-0.224504	-0.101977	0.339103	0.742452	-0.28643	-0.130778	0.178042	0.144408	-1.39607	-1.08291	1.22915	0.692416	0.102696	0.284363	-0.272627	0.186913	0.04776	-0.0318499	-0.207413	0.66126	-0.62671	0.0960731	-0.51817	-0.718522	-0.889599	-0.964453	-1.17248	-3.34531	-0.40838	-0.758097
FGSG_00335	-2.14377	-2.27816	-2.70338	-2.85365	-2.96035	0.68651	0.514554	0.525803	0.49144	0.00615931	-1.34621	-1.83701	-1.62402	-1.8065	-1.96693	-1.83058	-0.141933	0.191347	-0.11784	-0.558555	-0.595962	-1.25825	-1.14007	-0.542826	-1.27084	-1.38424	0.0904331	-0.0378275	-0.0600405	-0.0889201	-0.0168538	-0.269377	0.0138636	0.11864	-0.20558	-0.0402265	0.985224	0.355556	-1.52291	-1.7053	-1.00903	-2.07362	-0.809489	-2.25992	-2.0933	-1.4807
FGSG_00336	-3.30266	-3.32285	-3.53796	-3.39564	-2.99225	-1.53185	-1.56228	-0.84188	-0.888965	-0.993286	-2.08202	-2.21553	-2.11439	-1.94452	-0.849727	-1.08917	0.1525	0.44267	-1.37952	-1.35245	-1.94975	-1.71246	-1.10986	-1.32081	-1.01808	-1.07862	1.18374	1.34054	2.08102	-1.27689	-0.370527	0.497107	-0.509773	-0.12946	0.202737	3.79932	-0.438354	2.57298	-0.689296	-0.970676	-0.49874	-1.40651	-0.491969	-3.18407	-2.11027	-1.6144
FGSG_00337	-4.5671	-4.48709	-4.32049	-4.09208	-3.47113	0.674194	0.952717	-2.65071	-2.59364	-2.37381	-3.42847	-3.33902	-2.78568	-2.10668	-3.2371	-2.92412	-0.121907	0.168147	0.44345	0.896359	0.438241	-0.0578704	-0.759005	0.214787	-2.37132	-1.99765	-0.61515	-0.368693	-1.41619	0.0544024	-0.215003	-0.16906	-0.237629	0.114154	-0.811473	1.18942	-2.40825	0.413564	-0.980052	-1.08689	-0.486177	-1.16853	-0.343549	-4.76044	-1.18042	-0.937578
FGSG_00338	-6.29741	-6.36404	-6.22119	-6.45102	-6.34	-1.10575	-0.29669	-1.31863	-1.45886	-1.76685	-5.56877	-5.4015	-5.30202	-5.19384	-6.49963	-6.47189	-1.72912	-0.0585704	0.471277	-1.40714	-0.960294	-0.496702	-1.10342	-0.450082	-2.0698	-3.74163	-0.55446	-0.976623	-0.653359	-0.0276155	-0.350966	0.48814	-0.0291462	0.0398903	-4.04647	-0.38587	-1.03763	2.50907	0.0141668	-0.488576	1.22812	-1.5726	0.139627	-6.1607	-2.16696	-0.117311
FGSG_00339	-1.7418	-1.79126	-2.39644	-2.31227	-2.56661	-0.265606	-0.41204	1.06838	1.14939	1.1228	-0.807073	-1.367	-1.33324	-1.87673	-2.14482	-1.92045	0.525273	-0.232963	-0.26062	-0.239629	-0.0797281	-1.05503	-0.302735	0.480908	-0.560604	-1.50006	2.38762	-0.343256	-1.17163	-0.288758	-0.411117	0.0568228	0.0679536	0.0235739	0.667686	-0.242484	-0.153367	-0.780147	-0.959615	-1.07852	-1.21994	-0.117446	-0.580368	-1.96854	-1.39524	-1.16654
FGSG_00340	0.16171	-0.03444	-0.452163	-0.31041	-0.674247	0.114703	0.0659733	1.86652	2.00674	1.47597	1.1866	0.661647	0.364563	0.05671	0.150823	0.335957	0.442146	0.208006	-0.282387	0.119444	0.0426612	-0.0255928	0.197492	-0.168226	1.04819	0.900543	0.570373	0.235793	-0.0207999	-0.0814447	-0.0490968	-0.0478201	0.401827	-0.0412436	0.689904	-0.326923	1.75924	-0.165613	-1.08412	-1.20005	-1.32927	-0.728255	-1.22677	0.414857	-1.36601	-0.865495
FGSG_00342	-3.44054	-3.09462	-2.56784	-2.28514	-1.99725	-0.84021	-0.287164	-1.15834	-1.02122	-0.802728	-1.79126	-1.21453	-0.811721	-0.0913534	-1.26856	-1.17679	-1.0616	-0.596523	0.408584	-3.97335	-2.67684	-2.0273	-3.1468	-2.9659	-1.01057	-1.34881	-0.81892	-0.33362	-0.0310202	-0.389613	-0.797619	-0.17983	-0.167116	0.0280199	-1.72179	-1.88618	-1.13135	-0.298604	-0.959975	-1.22101	-1.11519	-1.8929	-0.205289	-3.45463	-1.28976	-1.8001
FGSG_00343	-5.44766	-5.29106	-5.41272	-5.17584	-4.89841	-0.843129	-0.730563	-1.59292	-1.92365	-1.29096	-4.09338	-4.12569	-3.84553	-3.14465	-3.03884	-3.48722	-0.20998	0.0311966	-0.0748596	-0.956123	-0.679351	-0.470426	-0.387855	-0.706576	-2.61839	-2.14244	-1.57431	-1.18014	-0.578017	-0.0315361	0.0280571	-0.0851297	-0.2519	-0.18647	-0.692491	0.488093	-2.01771	-0.2421	-0.712234	-0.802498	-0.60608	-1.4567	-0.448181	-5.4864	-0.757412	-1.24982
FGSG_00344	-0.0928235	-0.462467	-0.61858	-0.64751	-0.81956	-0.034167	0.0468864	2.0648	2.0808	1.34052	0.762993	0.582787	0.610056	0.28661	0.29625	0.539257	0.242003	0.121003	-0.0336969	0.192591	2.41019	2.34914	1.79459	0.157845	1.24638	0.939866	-0.0724502	0.00387645	-0.00916028	-0.164785	0.11654	0.00175309	0.35511	0.0769799	1.01949	-0.0185366	1.5146	-0.0985002	-0.00917101	-0.000643	0.287019	-0.0230727	0.300648	-0.0647933	0.290475	0.0202138
FGSG_00345	-2.7527	-2.79943	-2.59547	-2.8316	-2.7403	-2.13057	-0.556016	-0.28982	-0.109027	-0.353485	-1.51165	-1.61451	-1.6752	-1.51101	-1.85656	-1.91452	-0.830327	0.183507	-1.04427	0.608301	0.79668	0.921792	0.802896	1.13423	0.659767	-0.0349932	1.99006	-1.06128	0.229183	1.49718	0.356764	0.17104	-0.147799	0.264774	-0.88893	-1.90175	0.9027	-0.34975	-0.203972	-0.0906591	-0.104911	0.0765448	0.0513282	-2.97275	-0.532338	0.304808
FGSG_00346	-5.33974	-4.06594	-3.08358	-2.85999	-1.98168	-2.02686	-0.0764303	-2.5883	-2.75188	-0.581236	-3.5775	-2.47157	-1.39224	-1.34425	-1.54844	-1.88263	0.394383	-0.589828	-2.82715	1.01609	-0.834555	-2.1187	-1.28693	-0.16988	-2.87523	-1.13922	1.70146	1.97939	2.11601	-0.423627	-1.06744	-0.358183	-0.220344	0.175283	0.845946	0.182347	-2.41041	-0.58301	-1.18701	-1.94426	-2.53119	0.0156727	-1.51119	-5.83267	-3.26925	-2.4124
FGSG_00347	-2.61633	-2.85293	-2.88975	-3.16133	-3.41972	1.74415	-1.10984	1.12477	1.0134	0.468414	-2.09474	-2.30037	-2.31061	-2.70687	-2.22998	-2.39374	0.538847	0.102804	-0.23592	3.46792	1.03913	-0.784808	-0.506969	-0.752375	-1.8846	-2.10974	-1.83678	-1.86256	-0.851493	1.29931	0.00950289	-0.035203	0.391777	-0.0321701	-2.40434	-3.3183	0.217508	-1.08479	-0.423941	-0.0945775	-0.129135	0.0102887	-0.176722	-2.47776	1.3594	-0.125705
FGSG_00348	-0.10606	-0.361113	-0.587823	-0.46714	-0.782464	-0.170697	-0.128097	1.37225	1.44417	1.06456	1.03521	0.56269	0.402473	0.136786	0.148603	0.491943	0.32869	0.200353	0.369043	0.101236	1.21141	0.900153	3.11082	6.26569	1.54148	4.67161	0.556677	0.39676	0.180304	-0.219785	0.0633633	-0.313333	-0.0066669	-0.0741367	0.541703	-0.100197	1.20458	-0.1573	-0.0288663	-0.0160744	-0.216659	2.47938	-0.145859	-0.0656202	-0.296699	-0.0161374
FGSG_00349	-3.23582	-3.67935	-3.76482	-3.37546	-3.17426	0.144693	-0.135307	-0.423627	-0.169905	-0.223547	-2.29238	-2.64093	-2.21467	-2.22302	-2.09649	-2.28519	0.333198	-0.330053	0.152507	0.496259	0.319825	-0.548291	-0.409642	0.155612	-1.17534	-1.06605	1.78464	0.195776	-0.0906434	0.043047	0.035677	0.0115676	-0.0306597	0.0184336	-0.717577	-0.458877	-1.30032	-0.52396	-0.998804	-1.12738	-1.00702	-0.680571	-0.640202	-3.20933	-0.82973	-1.01527
FGSG_00350	-3.01848	-2.49789	-1.74727	-1.54211	-0.854691	1.35639	2.06165	-2.09308	-2.15878	-1.70796	-1.70551	-0.929936	-0.12345	0.16959	-0.943877	-0.829907	-0.42955	-0.60364	-0.528303	-0.384634	-0.71822	-0.968574	-1.13736	0.526277	-1.59722	0.133703	3.86058	3.45689	1.53685	-0.374261	-0.25717	-0.226097	-0.17108	-0.0448899	0.989247	0.291554	-1.80373	-0.134443	-0.170406	-0.483558	-0.250655	0.212172	-0.301218	-2.43267	-0.104456	-0.657409
FGSG_00351	-3.41031	-3.85422	-4.03084	-4.09763	-4.32687	-2.5113	-1.53923	0.662747	0.289948	0.133398	-2.30598	-3.02909	-3.17729	-3.47607	-3.3775	-3.30942	0.38745	0.00671315	1.45497	-0.167746	0.505035	0.755793	-0.527958	-0.848057	0.329617	-0.974267	-2.64595	-2.65093	-0.791643	-0.273767	0.305087	0.13082	0.936983	0.0528631	-2.00146	-0.760567	0.570113	0.455806	0.77202	0.155193	1.94171	0.379776	0.538755	-3.6895	0.0306737	0.64974
FGSG_00352	-3.83052	-4.22915	-3.92057	-3.7205	-3.86998	0.283999	0.747399	-0.547277	-0.486977	-0.903275	-3.06844	-3.01176	-2.97211	-2.53132	-3.5378	-3.3998	-1.04422	0.243843	1.13821	-0.679731	-0.636382	-1.07106	-1.47404	0.118503	-0.86478	-1.03281	-0.221707	0.318579	-0.0210876	-0.265762	-0.119724	-0.29548	-0.281803	-0.0711203	-2.61666	-1.76741	-1.93694	-0.565587	-0.763102	-1.01613	-0.225578	0.0869741	-0.625208	-3.82503	-0.444709	-0.784922
FGSG_00353	-4.78845	-4.49755	-4.00446	-3.45161	-2.42595	-2.07958	-1.29474	-1.69118	-1.694	-0.363498	-2.98717	-2.13047	-1.66792	-1.15988	-0.693287	-0.693917	0.0607834	-0.454567	-1.83213	0.215883	-0.165616	-0.101094	0.432844	-0.321198	-2.09451	-0.819794	-1.64056	2.14038	2.07172	0.292044	-0.540006	-0.481164	-0.329428	-0.0684948	0.276907	0.317963	-1.85017	-0.527525	-0.395002	-1.0251	-0.838125	0.979812	-0.378283	-4.59157	-0.867767	-1.19807
FGSG_00354	-0.690443	-0.659413	-0.96072	-1.00525	-1.08749	0.489037	-0.201313	0.288763	0.553808	0.0517864	0.42939	0.322647	0.175357	-0.0872667	0.142717	0.178487	0.559373	0.23937	-0.0873134	2.54537	2.19908	2.39052	2.66646	4.26107	3.39869	5.57352	-2.40664	-3.55386	-3.80814	-0.891318	-0.303777	-0.0416667	0.107193	0.219787	0.652843	0.516486	0.518724	3.24572	-0.0588741	-0.207021	0.409718	0.870468	-0.120231	-0.64337	-0.211949	-0.0772877
FGSG_00355	-5.09022	-5.2705	-5.032	-4.63209	-4.22664	0.69394	0.91411	-2.2495	-2.43663	-2.44022	-4.11752	-3.64996	-3.75737	-2.26039	-3.56799	-4.18321	-1.07451	0.535143	0.28961	0.640449	0.0264082	-0.088798	0.0381293	0.220982	-2.50322	-3.11201	-0.91534	-0.97118	-1.06904	-0.325035	-0.264807	-0.374623	-0.465276	-0.00394249	-1.53355	-0.209889	-2.12576	0.5127	-0.529466	-0.778606	-0.166269	-1.43201	-0.0677237	-5.38118	0.438434	-0.376328
FGSG_00357	-1.72325	-1.88937	-1.78592	-2.00588	-2.07353	-0.979747	-0.724134	0.861013	1.22297	0.67047	-0.67083	-0.545144	-0.346947	-0.56496	-0.59232	-0.501517	0.406264	-0.11402	-0.26398	-0.196671	-0.277584	-0.296997	0.0570259	0.673173	0.204403	0.302903	3.47894	1.98461	3.23915	-0.586755	0.79324	0.460814	-0.375033	-0.00474644	-1.28731	-0.0368099	-0.65443	0.20409	-0.484241	-0.86852	-1.0285	-1.14264	-1.56482	-1.72365	-1.95715	-1.7784
FGSG_00358	-5.72613	-5.32625	-4.47435	-4.07585	-3.46515	0.0060873	-0.31964	-2.78008	-2.98066	-1.73474	-3.89963	-3.22365	-2.5288	-2.02849	-2.35458	-2.64026	0.298011	-0.33424	-0.420313	0.118302	-0.295661	-0.690787	-0.717896	0.127349	-2.61131	-0.957546	0.785279	0.496057	-0.4879	-0.147628	0.111093	0.193504	-0.36809	-0.155637	-0.203489	0.698247	-2.84524	-0.0307274	-0.207168	-0.464708	-0.866487	-0.65738	-0.25725	-5.85224	-0.712652	-0.910659
FGSG_00359	-3.73589	-3.86542	-3.84441	-3.80169	-3.16237	1.11951	1.1445	-1.11525	-1.352	-1.14205	-1.71499	-1.44297	-1.43516	-1.09609	-0.753326	-0.80856	0.527626	0.16582	-0.265804	0.462183	0.373335	0.0116563	-0.0577178	-0.0520978	-0.798214	0.555393	0.756544	0.13485	-0.0979805	-0.351783	-0.195426	-0.0633364	0.0404797	-0.0181608	0.633587	0.84519	-1.20162	-0.120449	-0.645576	-0.762178	-0.469601	-0.645979	-0.444966	-3.64365	0.0741849	-1.28224
FGSG_00360	-5.3963	-4.87929	-3.84199	-3.12925	-2.81988	-0.905927	-0.258057	-4.58442	-4.49468	-4.09841	-3.85533	-3.18491	-2.65044	-1.59677	-1.39257	-1.89426	0.340913	-0.382527	-0.501307	0.431067	-0.309707	0.00407314	-0.046217	-0.272846	-1.90383	-0.283841	2.40409	1.93738	1.20547	0.242792	0.0606337	0.225083	-0.71964	-0.2494	-0.913993	1.54343	-3.71946	0.488903	-0.91691	-1.20693	-1.3599	-1.1217	-0.478681	-5.45984	-1.7806	-1.24426
FGSG_00361	-2.74026	-2.63746	-2.93587	-2.87889	-3.04395	0.0635929	0.33932	-0.170457	-0.122607	-0.31587	-2.24933	-2.31681	-2.23247	-2.26386	-2.01758	-1.91104	1.07746	0.149927	-0.29997	0.273289	-0.254867	-0.0809708	-0.0328059	0.773552	-0.572227	0.253323	1.74412	0.272057	0.66506	-0.0547557	0.102767	0.0767364	-0.111557	-0.0216568	-0.58896	0.444163	-1.03039	0.181363	-1.16609	-1.51876	-1.13575	-0.10157	-0.54164	-2.58762	-1.42414	-1.75668
FGSG_00362	-3.7629	-3.77492	-4.02686	-3.89598	-3.87981	0.151303	0.36657	-1.75154	-1.64589	-1.5857	-2.71892	-2.5792	-2.52754	-2.45567	-2.83804	-2.93968	-0.5451	-0.340096	0.556003	0.00422049	0.111553	-0.0652566	0.0456343	0.148094	-0.44862	-0.437796	0.481831	0.12002	0.0857668	-0.0576153	-0.15757	-0.19448	-0.37717	0.0547066	-0.437004	0.103993	-1.37703	-0.125257	-0.373986	-0.90421	-0.685435	-1.43694	-0.874401	-3.88713	-0.367602	-1.19065
FGSG_00363	-1.29818	-1.42892	-1.91826	-1.85327	-2.3789	0.51866	0.79321	-0.0889154	-0.035388	-0.363	-0.389167	-0.740137	-0.747443	-0.818563	-0.75031	-0.927894	-0.0310998	-0.269257	0.460487	0.0253878	0.545413	0.721784	0.68704	0.711114	-0.96447	-0.217994	1.23486	0.502087	-0.243517	0.230437	-0.241743	-0.0748963	0.00194693	-0.0850301	0.287834	0.690683	-0.111629	0.0757928	-0.593275	-0.835169	-0.920538	-1.04449	-1.07062	-1.55133	-0.750427	-1.19783
FGSG_00364	-4.76132	-4.57186	-4.63842	-4.68352	-4.65055	-0.637107	-0.21839	-1.15916	-1.34697	-1.18268	-3.29618	-3.29917	-3.3072	-3.09065	-3.60473	-3.39133	-0.48769	0.166923	0.300803	-0.0973058	-0.457017	-0.756928	-0.70329	0.206128	-1.75888	-0.707307	-0.293417	1.7398	1.02992	-0.457607	-0.267107	-0.0863018	-0.0913162	0.0513501	-0.994019	0.220827	-1.52174	-0.128147	-1.18216	-1.44638	-1.14769	-1.41637	-0.774699	-4.44057	-1.38413	-1.72329
FGSG_00365	-3.13248	-3.26692	-3.45445	-3.51466	-3.44851	1.01753	-0.497967	0.287038	0.381542	0.198417	-2.20041	-2.24906	-2.07523	-2.42776	-2.31086	-2.22173	-0.186397	-0.819243	-1.51998	-0.95974	-0.185746	-0.334877	-0.269936	0.156116	0.819144	-0.619283	0.818523	-2.14117	-2.28663	0.0176377	0.61451	0.68147	-0.0285497	-0.0260429	-0.752636	0.0172172	-0.73376	-0.265247	-1.2371	-1.38396	-1.44707	-0.775234	-0.472727	-2.90872	-1.83741	-1.77843
FGSG_00366	-5.33424	-5.46307	-5.31734	-5.23096	-4.17404	0.342196	-0.194837	-2.15041	-2.15993	-1.94649	-2.88242	-2.78702	-2.5271	-2.24989	-2.09742	-2.75658	-0.0469503	-0.316744	-0.549324	0.559458	0.230711	0.220235	-0.0643001	0.327971	-2.77948	-0.791967	0.93469	0.338406	0.0657301	0.182327	-0.374684	-0.0343571	-0.412927	-0.0247831	-1.00623	-0.333413	-2.35817	-0.340269	-0.977192	-0.993419	-0.858676	-0.651599	-0.423366	-5.29952	-0.549244	-1.06789
FGSG_00367	-4.26476	-3.94663	-3.11324	-2.86378	-2.35044	0.0358105	0.57116	-2.62994	-2.57263	-1.77012	-3.20527	-2.44484	-1.80237	-1.10564	-1.46103	-1.47486	-0.0609932	-0.293087	-0.447783	-0.145352	-0.880467	-1.50895	-0.980756	-0.657192	-1.16596	0.0603266	1.04146	3.43497	2.30079	0.0484438	0.00639916	-0.155255	-0.43845	-0.202264	-0.419853	0.721109	-2.80749	-0.175653	-0.243486	-0.438326	-0.296289	-0.356014	-0.295633	-4.48592	-0.379921	-0.279348
FGSG_00368	-5.20631	-5.23723	-5.06375	-4.97435	-4.58328	0.06464	0.75455	-1.82135	-1.74037	-1.75066	-3.60843	-3.49701	-3.185	-2.94175	-3.20175	-3.12246	-0.261456	0.382101	-0.494953	-0.268606	-1.16647	-0.799595	-0.577664	0.161625	-0.918186	-1.33095	-0.0548062	-0.242927	-0.224633	-0.261092	-0.0570197	0.0735168	-0.473483	-0.0630565	-0.821894	0.51173	-1.64772	0.13709	0.0516748	-0.145989	0.139181	-1.10815	-0.0359325	-5.06316	-0.0934024	-0.524958
FGSG_00369	-3.48925	-3.29268	-2.73866	-2.89478	-2.22904	1.49229	1.49897	-2.33783	-2.62554	-2.19938	-2.18703	-1.50177	-1.0078	-0.748237	-1.22357	-1.3287	-0.0172167	-0.383344	-0.217303	0.505454	0.600092	0.678878	0.606667	-0.419149	-0.776323	-0.74719	-1.04679	0.180389	-0.660459	0.467296	0.183773	-0.725837	-0.0330768	0.0392799	0.644533	1.48491	-1.41068	1.06568	0.560698	0.0846596	0.394636	-0.598837	0.0920291	-3.73749	-0.515089	-0.26993
FGSG_00370	-2.42407	-2.85831	-2.85321	-2.91524	-2.92802	0.244993	-0.0570335	0.167132	0.230688	-0.0282116	-1.36836	-1.61793	-1.63429	-1.81023	-2.06016	-1.81348	-0.0978165	-0.336979	-0.22509	-0.137943	-0.255281	-0.742322	-0.620178	0.203187	-1.49184	-1.57492	1.20623	0.436263	-0.48159	-0.193066	0.169783	-0.0214901	-0.0125399	-0.0620899	0.0139637	-0.0945292	-1.29306	-0.915432	-0.645466	-0.900175	-0.645588	0.172045	-0.470522	-2.46953	-0.806381	-0.67672
FGSG_00371	-5.04678	-5.33029	-5.08566	-4.98957	-4.74004	-0.742497	-0.832102	-1.25415	-1.39263	-1.33281	-4.01607	-4.26661	-4.22808	-3.8317	-3.79684	-3.69399	-0.340509	0.664894	0.0468798	-0.250427	-0.515214	-0.601963	-0.785502	-0.8819	-2.66734	-1.88153	-0.905052	-0.907202	0.0100842	-0.939657	0.0929356	0.0106792	-0.324733	-0.0686703	-1.87761	0.063736	-0.542083	1.46092	-0.545821	-0.959602	-0.947709	-0.884469	-1.06141	-4.98389	-0.951065	-1.06573
FGSG_00372	-5.16132	-4.97498	-4.9569	-4.75742	-3.97975	-0.505397	-0.649207	-1.74836	-1.72385	-1.57888	-3.33763	-3.12043	-2.7564	-2.4457	-2.02446	-2.1846	-0.317443	-0.765284	-1.26719	-0.326718	-0.553339	-0.964861	-1.27672	-0.529405	0.409536	-0.328043	3.09708	0.128346	-0.404714	-0.0172443	0.470269	0.706737	-0.261174	0.111526	-0.154316	0.693503	-3.42205	-1.14657	0.321419	-0.270006	0.105861	-0.350116	0.223078	-5.1569	-0.860381	-0.316073
FGSG_00373	-7.19914	-6.6774	-5.66804	-5.52102	-4.33748	-1.35272	-0.94886	-3.81177	-4.43015	-1.59702	-4.63834	-3.43137	-2.78982	-2.79221	-3.15881	-3.18067	-0.0811253	-0.235952	-0.358316	0.181439	-0.388007	-0.713534	-0.64861	-0.816297	-3.47363	-2.91733	0.685846	0.8087	0.285899	0.454801	-0.0674524	0.00693512	-0.0906105	-0.0574102	0.59826	1.33854	-2.84551	0.192596	-0.895318	-1.01202	-0.867588	-1.34392	-0.175919	-7.62107	-1.3935	-0.692955
FGSG_00374	-3.80241	-3.80073	-3.75026	-3.75724	-3.18438	0.973881	0.152023	-0.0870151	-0.145187	-0.05372	-2.36545	-2.46808	-2.51115	-1.93372	-1.49485	-1.84475	0.50332	-0.143034	-0.158327	-0.190699	-0.301471	0.0516653	-0.12244	0.223135	-1.10858	-0.493156	-0.192924	-0.311994	-0.300404	-0.443258	-0.0363636	-0.12323	-0.316753	-0.204243	-1.88503	-1.73001	-0.576463	-0.02038	-1.28923	-1.26377	-0.695783	-0.987473	-1.06808	-3.71152	-0.996601	-1.35303
FGSG_00375	-4.03663	-4.2144	-4.49874	-4.35042	-4.5249	-1.87346	-1.81362	-0.366787	-0.325032	-0.518435	-3.96752	-4.03995	-4.19126	-4.10536	-3.27923	-3.38588	0.491111	-0.327219	-1.27744	-0.0677628	-0.890864	-0.682953	-0.929102	-0.946816	-3.08655	-2.91505	0.63465	1.3248	1.14964	0.0493774	0.0206499	0.174654	0.17223	-0.00161982	-2.13769	0.31304	-1.5147	0.995677	-1.77987	-2.13623	-1.65355	-1.70011	-1.06474	-4.36303	-3.2259	-2.08381
FGSG_00376	-4.03663	-4.2144	-4.49874	-4.35042	-4.5249	-1.87346	-1.81362	-0.366787	-0.325032	-0.518435	-3.96752	-4.03995	-4.19126	-4.10536	-3.27923	-3.38588	0.491111	-0.327219	-1.27744	-0.0677628	-0.890864	-0.682953	-0.929102	-0.946816	-3.08655	-2.91505	0.63465	1.3248	1.14964	0.0493774	0.0206499	0.174654	0.17223	-0.00161982	-2.13769	0.31304	-1.5147	0.995677	-0.541172	-0.65344	-0.92207	-0.697397	-0.545765	-4.36303	-0.684092	-0.233551
FGSG_00377	-3.25218	-3.13898	-3.24194	-3.01911	-3.33159	-0.46537	-0.313814	-2.22161	-2.10983	-2.63291	-2.19752	-2.22139	-2.07655	-2.07628	-2.44367	-2.19348	-0.481546	-0.428637	0.560106	0.660267	-0.37335	0.182374	0.0314488	-0.397866	-1.24044	-1.15942	0.8491	2.50925	4.97605	-0.570222	0.437838	0.0383363	0.0600567	-0.0436397	-2.00405	0.916296	-2.91938	-0.53711	-2.49022	-3.11928	-2.44683	-0.0740914	-1.9013	-3.00037	-2.95786	-1.31189
FGSG_00378	-4.4762	-4.4338	-4.19365	-4.34715	-4.19881	-0.12093	0.217507	-0.514953	-0.408152	-0.766566	-3.05948	-2.93916	-2.69478	-2.73536	-3.6102	-3.41505	-0.853147	-0.548944	-0.493017	-0.444104	-0.138621	0.372726	0.261286	0.71772	0.142834	-0.480326	0.178339	0.693023	-0.354597	-0.388406	-0.18449	-0.189546	-0.0312529	0.203204	-0.255106	-0.578124	-1.94196	-1.47523	-0.638733	-0.987442	-0.600605	-1.40006	-0.259682	-4.35505	-0.406212	-1.16884
FGSG_00379	-0.0237067	-0.124903	-0.2234	-0.450703	-0.490277	0.0818267	0.0164266	2.1072	1.84519	1.22561	0.844533	0.735653	0.621743	0.595387	0.700987	0.70868	0.0348966	0.0505366	-0.153633	0.0200093	-0.0892015	-0.154904	-0.137956	-0.0995171	0.852607	0.81601	-0.0204101	0.0351832	-0.00016	0.00891733	0.0128701	0.0391932	0.0779164	0.0991597	0.469623	-0.0475867	1.02319	0.0295901	-1.36652	-1.6378	-1.38741	-1.15511	-0.909092	0.0486965	-0.572482	-1.2323
FGSG_00380	-3.82847	-3.87637	-4.02737	-3.97721	-3.89693	0.135344	-0.746733	-0.92927	-1.18369	-1.05786	-2.79234	-3.02954	-2.81676	-2.80356	-2.62142	-2.74001	-0.0309868	-0.305543	0.515173	-0.237486	-0.102427	-0.0338154	-0.342622	0.0235281	-0.25516	-0.677573	-1.63067	-1.93127	-1.7848	0.247457	-0.541656	-0.0910597	-0.101747	-0.122944	-0.326007	0.676144	-1.54451	0.229693	-2.21489	-2.33335	-2.14456	-2.56926	-1.54197	-3.78683	-2.34383	-2.21074
FGSG_00381	-0.375447	-0.85225	-0.83061	-0.96273	-1.12305	0.07935	0.0792301	0.608877	0.579663	0.290936	0.539183	0.317647	0.16844	0.00367999	0.0611701	0.154567	0.09342	0.14475	-0.132297	-0.552441	1.0466	0.946186	0.252122	-0.610884	1.10723	0.858483	-0.0525768	-0.136474	-0.138824	-0.0504727	0.120977	-0.0569468	0.27818	0.0426598	0.349173	-0.097307	1.00995	-0.13957	0.676265	0.843758	0.592244	0.722977	0.349393	-0.656733	0.672486	1.05217
FGSG_00382	-3.94073	-3.90917	-4.12912	-3.91818	-3.63522	0.864367	-0.0482101	-2.39498	-2.45667	-2.62618	-3.3008	-2.89873	-2.83435	-2.17775	-2.26228	-2.55308	0.147617	-0.00953674	-0.493586	0.207293	-0.450053	-0.409697	-0.632802	-0.117198	-2.15841	-1.24341	-1.12881	-1.40193	-0.977593	-0.0961046	-0.424307	-0.0298395	-0.328773	-0.0288501	-1.49531	-0.20671	-1.58809	0.43401	-1.01831	-1.08387	-0.655585	-0.941524	-0.638598	-4.04373	-0.745128	-0.722394
FGSG_00383	-3.2394	-3.45972	-3.43866	-3.24274	-3.26099	0.146654	-0.368979	-0.397386	-0.208377	-0.711541	-2.3469	-2.70471	-2.55312	-2.13867	-2.01267	-2.07558	0.412193	-0.0565567	-0.0496802	0.410935	-0.119277	0.0101476	0.0261459	-0.104406	-0.0127301	0.431377	0.70115	1.70513	1.27103	-0.150742	-0.0218539	0.0476837	0.0358067	-0.078773	-1.05238	0.456263	-1.47313	-0.190969	-0.733076	-0.860493	-0.589079	-0.672919	-0.619949	-3.33782	-0.601643	-0.761551
FGSG_00384	0.0919232	-0.0803065	-0.521224	-0.828397	-1.06738	-0.336087	-0.42392	2.87484	2.82339	2.1802	0.503797	0.169963	0.134223	-0.279357	-0.23168	-0.175647	0.394953	0.0297031	-0.320437	-0.0277393	-0.0774684	0.00357127	0.00321627	0.185078	0.285207	0.337713	0.162504	0.176917	0.15647	-0.498103	0.0922337	-0.106366	0.20337	-0.15328	1.36201	-0.129054	2.24581	0.185643	-0.19145	-0.149485	-0.313707	-0.375658	-0.459484	-0.216497	-0.348282	-0.0508223
FGSG_00385	-7.64314	-6.36847	-5.1196	-4.87762	-4.38611	-0.353703	-0.221946	-4.43997	-4.60804	-2.02416	-6.15151	-4.4037	-3.66863	-3.22783	-4.11008	-3.85824	-0.400002	-0.416296	-0.250425	0.648181	0.0193405	0.105757	-0.241186	-0.0235901	-3.18248	-2.22917	-3.07609	0.176188	0.405237	0.263511	0.214636	-0.0505209	-0.138113	0.0694399	-0.65346	-0.76701	-1.38025	-0.345726	-0.637352	-0.684282	-0.355874	-0.861546	-0.387899	-8.61349	-0.141235	-0.261305
FGSG_00386	-3.38022	-2.64947	-1.62333	-1.96076	-1.34993	-1.36862	0.91258	-3.10148	-2.7651	-2.34762	-2.56824	-1.82592	-1.81798	0.0939698	-1.66094	-1.86526	-1.2703	0.674503	1.90673	-3.03269	-2.76087	-0.9756	-2.17658	-1.06462	-1.46412	-0.914201	0.0812492	2.53099	3.10259	0.139153	-0.6618	-0.158974	-0.227514	0.145353	-2.71863	-2.35692	-0.714573	-0.543791	-1.10768	-1.21879	-1.54907	-2.22149	-0.687941	-3.41125	-0.173615	-0.621796
FGSG_00387	-5.04223	-3.82604	-2.70874	-2.31698	-1.61405	-1.28504	0.685777	-3.84411	-4.09901	-1.51422	-3.44653	-1.45768	-0.811907	-0.388666	-1.12979	-1.47162	-0.212207	-0.530746	-0.6804	-0.429215	-0.874787	-1.28074	-1.26593	-0.700166	-2.5045	-1.13193	-0.43044	5.10014	4.55355	0.162099	-0.0136271	-0.610563	-0.52924	-0.142223	0.320197	-1.3976	-2.7122	-2.27912	-0.384548	-1.03513	-0.935021	0.564272	-0.414559	-5.18215	0.534914	0.403042
FGSG_00388	-3.84519	-3.52131	-3.20097	-2.54242	-2.14856	-0.757953	-0.0293598	-1.21192	-1.5704	-0.998269	-2.25691	-2.20525	-2.04245	-1.22344	-0.287723	-0.45893	0.594262	-0.864287	-0.331327	0.957396	-0.534967	-0.332198	0.285566	0.0299191	-1.17838	0.21043	3.48583	3.40664	2.1366	0.880757	-0.196473	0.473876	-0.205114	-0.0451574	-0.778617	0.670493	-1.27696	0.94244	-0.982177	-1.63463	-1.68592	0.135265	-2.09955	-3.6336	-1.00393	-1.26005
FGSG_00389	-2.02957	-2.43247	-2.50202	-2.44785	-2.1154	1.46103	0.556987	-1.36259	-1.51786	-1.01428	-0.585784	-0.288147	-0.688523	0.604087	0.0481963	0.0833297	-1.20752	-1.16934	3.62435	-0.196743	-0.81081	0.424637	-0.135628	0.0779066	1.03932	1.42306	1.27398	1.69132	1.14634	0.877636	-0.13621	-0.46005	0.219806	0.693779	-0.726513	-0.407847	0.369521	0.42331	-0.705447	-1.27113	-1.45996	-0.431006	-1.46227	-2.28031	-0.489894	-1.03033
FGSG_00390	-5.64946	-5.60573	-5.76627	-5.62051	-5.68087	0.228187	-0.982594	-2.4291	-2.52095	-2.43966	-5.75076	-5.09668	-4.63348	-4.44925	-5.69852	-5.82113	-1.05086	-0.198133	2.29523	-0.0100441	0.0463438	-0.334181	-1.14829	-1.65991	-3.92284	-5.58892	-2.11139	-1.29971	-0.477166	2.98576	-0.42399	0.0911236	0.306306	0.106266	-1.59063	-3.94808	-2.34442	-3.11239	-1.04769	-1.53595	-0.266921	-0.409379	1.10849	-5.69154	1.05423	-0.182838
FGSG_00391	-2.34257	-2.64651	-2.74836	-2.71011	-2.82066	1.7415	0.93761	-1.00218	-0.866607	-0.936502	-1.32372	-1.15476	-1.18849	-1.20819	-1.48909	-1.10722	-0.394494	-0.26792	0.379623	1.20045	1.1451	1.739	2.05967	2.80594	0.825036	2.16943	1.22885	-0.570967	-0.637194	1.3711	-0.333313	-0.173934	0.0654564	0.126806	-0.156271	-0.69932	0.793003	0.0941868	-0.58182	-1.0238	-0.369771	0.0173659	-0.242468	-2.66194	0.763937	-0.533735
FGSG_00392	-5.04408	-4.80993	-4.69475	-4.40505	-2.78019	0.914523	-0.787433	-2.47866	-2.91305	-1.80912	-3.92841	-3.22006	-2.88021	-1.86563	-2.27681	-2.42147	-0.356092	0.396071	0.723758	0.970565	0.599283	1.52655	0.25125	-0.236235	-2.06329	-1.05001	-1.09882	-1.77206	-1.00271	2.12756	-0.750637	0.154393	0.000566	0.193199	-1.52431	-2.32006	-2.22664	-1.9498	1.19611	0.755937	1.32487	0.419222	1.16421	-4.72613	6.06758	0.544358
FGSG_00393	-8.05147	-7.19756	-5.80245	-5.37761	-4.69118	-1.01504	-0.587837	-4.48831	-5.10027	-2.51884	-4.82794	-3.24129	-3.23106	-2.60849	-1.8606	-2.29221	-0.00878906	-0.453673	0.1988	0.386845	-0.187389	-0.0227375	0.261914	-0.276138	-1.07184	-0.38049	0.227278	0.721388	0.440664	0.362371	0.0856524	0.0726967	-0.251117	-0.141601	-0.788666	0.874468	-2.89987	0.410789	-0.334966	-0.505945	-0.61066	-0.544319	-0.219227	-8.03487	-0.246719	-0.297165
FGSG_00394	-1.7922	-1.80336	-2.05492	-2.16599	-2.1399	-0.970494	-1.14529	1.09341	1.34011	0.759277	-0.71135	-1.06701	-1.12245	-1.37558	-1.17217	-1.03951	0.4685	0.161447	-0.0596035	-0.274928	-0.19875	-0.160611	1.93678	5.9791	-0.220767	2.52923	-0.318757	-0.132776	-0.437256	-0.0804353	0.0954368	-0.0207968	0.221086	0.0665333	-0.202187	-0.39874	0.679007	0.0184932	-0.567728	-0.56314	-0.608768	-0.326544	-0.5091	-1.57238	0.0943806	-0.59907
FGSG_00395	-3.24089	-1.12681	0.0694599	0.60739	1.15607	1.38582	2.00225	-4.01374	-5.23238	-0.65149	-0.0848036	1.6153	2.04337	2.16074	1.72556	1.66944	-0.0772543	-0.304917	-1.33767	-0.450064	-0.704076	-1.00964	-0.646908	-0.287683	0.619273	2.29782	1.63824	1.45905	0.205693	0.15095	-0.163322	-0.0236197	-0.167353	0.0553398	1.55669	0.274853	-1.79798	-1.44119	0.0643787	-0.0829124	-0.330258	0.155477	-0.694945	-5.03378	-1.92251	-1.82211
FGSG_00396	-4.39283	-4.34382	-4.47435	-4.84908	-4.67531	0.249476	-0.143467	-0.564915	-0.590287	-0.78912	-3.50314	-3.50632	-3.23323	-3.02816	-3.58869	-3.55553	-1.81638	-0.956836	1.54174	-0.221137	0.406769	0.442916	0.0672483	-0.15587	-0.80277	-1.38074	-1.46078	-1.60464	-2.01477	0.378402	-0.28239	-0.187423	-0.345827	-0.0162268	-1.17674	-0.652944	-2.51036	-0.67731	-2.1946	-2.26509	-2.27443	-2.71233	-1.15343	-4.5698	-0.497904	-1.88833
FGSG_00397	-4.81327	-4.34388	-3.1348	-2.77948	-2.38122	-0.333445	-0.15619	-2.45139	-2.41669	-1.19571	-2.03233	-1.30946	-0.607451	-0.350137	-2.02118	-2.16539	-1.52903	-0.535376	-1.09675	-1.19789	-1.65038	-2.4235	-1.78772	-1.82966	-2.6071	-2.6026	1.59168	3.18995	2.55827	-0.131	-0.338416	-0.468639	-0.175405	-0.00429249	-0.152794	-1.21191	-1.63698	-1.26692	-0.533577	-0.732695	-0.956308	-0.629254	-0.474658	-5.17763	-0.185492	-0.316114
FGSG_00398	-4.44343	-4.51572	-4.62252	-4.75505	-4.69023	-0.191566	-1.56384	-0.932893	-0.928218	-1.1074	-2.71165	-2.88275	-2.59986	-2.94346	-2.82992	-2.61913	-0.424593	-0.618953	-1.03411	-0.137144	-0.578309	-1.25279	-1.15793	-0.402813	-1.70346	-2.78055	3.01281	-1.13908	-1.00352	0.0167017	-0.008183	0.65534	-0.0701065	0.125387	0.536993	-0.24252	-1.49579	-0.858917	-1.01947	-0.929097	-0.847546	0.161969	-0.432702	-4.33324	-0.707631	-0.820138
FGSG_00399	-2.37082	-2.48465	-2.71846	-2.56426	-2.77211	0.60503	-0.446663	0.172807	0.400495	-0.0610421	-1.34689	-1.45383	-1.516	-1.48707	-1.56529	-1.56841	0.0496733	0.00353646	0.0223832	0.0150399	-0.319475	-0.460007	-0.463422	-0.333587	-0.86532	-1.02413	-1.13899	-1.37551	-1.78445	-0.494202	-0.0688436	-0.460816	0.0412369	0.0320301	-0.283553	-0.151337	-0.109687	0.237487	-0.988873	-1.28691	-1.24866	-1.25238	-0.497828	-2.0153	-0.237747	-1.05359
FGSG_00401	-2.69723	-2.85109	-2.85656	-2.89475	-3.02766	0.981307	0.45232	-0.426945	-0.372035	-0.581826	-2.06744	-2.13155	-2.1276	-2.25985	-2.14811	-1.9489	-0.288056	-0.0439897	-0.48776	0.0695114	0.0932627	-0.326599	-0.3093	0.0918045	-1.60777	-0.52817	0.210713	0.0606232	-0.647427	-0.331016	-0.0432396	-0.13329	-0.149143	-0.0506263	-0.636107	0.33755	-0.57262	0.0623097	0.105246	-0.207839	-0.161318	-0.40417	-0.414157	-2.88749	0.464178	-0.570182
FGSG_00402	-3.49507	-3.64348	-3.56571	-3.66853	-3.74291	0.215771	0.622736	-1.15962	-1.27938	-1.40456	-2.41953	-2.55389	-2.49227	-2.34494	-2.55469	-2.47102	-0.11315	0.0149736	0.450264	-0.446044	-0.61568	-0.506761	-0.842236	-1.08985	-1.12792	-1.60877	1.30219	1.17598	0.46355	-0.373533	0.19057	-0.2877	-0.101007	0.0570302	-0.567913	0.63428	-1.00452	-0.11163	-0.388161	-0.561819	-0.0794542	-0.801955	0.23597	-3.48343	0.214607	-0.165029
FGSG_00403	0.19725	-0.0239899	-0.349117	-0.347153	-0.5377	0.1435	0.04807	1.47566	1.37229	0.832341	0.81596	0.570487	0.548517	0.263573	0.399513	0.51888	0.37317	0.187484	0.0804501	-0.0425575	0.871949	1.64475	2.08093	3.09523	1.98356	3.03053	0.226477	0.124307	0.00287342	-0.0213771	-0.0529864	0.0238969	0.194356	0.0419302	0.678043	-0.0077498	0.56368	-0.21679	-0.389933	-0.190246	-0.27474	0.296554	-0.245621	0.23273	-0.257745	-0.232504
FGSG_00404	-1.87619	-1.90672	-2.20035	-2.00883	-1.86527	-0.421323	0.636114	-0.277718	-0.020895	-0.245089	-0.995513	-1.16469	-1.26841	-1.40276	-1.30898	-1.3939	-0.414277	-0.668724	-0.35554	0.995341	0.469566	-0.931275	-1.11547	-0.414762	2.42642	0.611153	0.73426	0.77375	2.3499	-1.3511	0.546907	0.242236	0.115534	-0.0494132	0.743047	2.53305	0.21298	1.09215	1.64633	1.13812	2.98746	1.64272	0.210281	-1.98102	-0.534452	0.0325036
FGSG_00405	-4.60386	-4.82038	-4.87037	-5.15669	-5.0203	-0.787889	-0.526735	-2.10741	-2.27724	-2.51387	-3.70711	-4.07003	-3.913	-3.88544	-3.90791	-4.18506	-0.110464	0.411137	1.78004	0.697776	0.623723	0.893106	0.380698	0.305743	-0.972556	-1.13717	-2.14137	-0.835766	-0.620047	0.409887	0.486107	-0.10931	0.069653	0.13634	-3.14198	0.116233	-2.39782	0.774598	-1.13188	-1.43586	-0.284415	-2.18519	-0.64006	-4.64912	-1.01201	-1.14379
FGSG_00406	-6.21536	-5.78719	-5.15752	-5.30709	-5.04986	-3.33207	0.80123	-2.86785	-2.80313	-2.55266	-4.52724	-4.25809	-4.17599	-3.95175	-4.75193	-4.70003	-0.451883	-0.0914335	-0.177883	-0.390356	-0.691542	-0.890926	-1.18321	-1.77823	-5.59269	-5.17964	2.08874	6.2339	6.86161	0.739812	-0.64532	-0.15911	-0.113837	-0.105723	-1.83277	0.818626	-3.08079	0.253272	-2.72324	-2.41627	-1.73276	-3.2114	-1.98123	-6.40161	-2.54514	-0.318353
FGSG_00407	-4.08238	-3.94086	-3.76952	-3.87149	-3.89073	3.20126	0.0204334	0.148922	0.367725	0.571082	-2.63982	-2.14982	-2.14812	-1.85201	-2.12204	-2.15498	-1.10543	-0.276227	1.12034	0.886501	1.79907	1.61192	0.463297	0.801015	0.0592065	-0.998297	-6.15051	-5.80676	-4.59083	-0.880577	-1.05064	-0.47707	-0.156024	0.292777	0.949503	2.6072	-0.727837	0.41531	-1.0934	-1.27687	-1.17018	-1.68824	-0.187793	-4.4079	-2.34057	-1.05403
FGSG_00408	-3.48311	-3.45015	-3.48053	-3.2911	-3.41034	0.37903	0.762114	-1.0166	-1.05781	-1.12905	-2.46287	-2.51227	-2.41081	-2.3936	-2.94022	-2.90082	0.282891	0.394514	0.0903969	-0.0263834	0.0980282	-0.206643	-0.705636	-0.17447	-3.02282	-2.61005	-0.0659633	0.124144	-0.2627	-0.0441399	-0.24207	-0.133409	-0.0548534	0.0972695	0.428263	0.10147	-0.32265	-0.116613	-0.64935	-0.863016	-0.476347	-1.59905	-0.324068	-3.52375	-0.103107	-0.988163
FGSG_00409	-3.66867	-2.80876	-2.25625	-1.61872	-1.77078	0.968334	1.24173	-1.78834	-1.78365	-2.03232	-1.37486	-0.567833	-0.32674	0.44511	-1.22774	-1.26424	-1.6874	-1.47385	-0.502547	-0.177578	-0.222801	-0.0233307	0.292868	0.802179	1.45	0.741907	0.404203	-0.0638771	-0.76127	0.931308	-0.0335264	-0.499397	-0.207583	-0.127873	-1.28334	-2.00714	-1.85406	-1.66459	-0.366996	-0.595535	-0.323652	0.460622	-0.388116	-3.44634	1.08567	0.750451
FGSG_00410	-5.0487	-5.20153	-5.28702	-5.29694	-5.19508	-0.269373	-0.3617	-0.52139	-0.486831	-0.789186	-3.63705	-3.81482	-3.67128	-3.48036	-3.85349	-3.66698	-0.30318	0.0622792	1.04686	-0.755296	-0.106413	-0.700942	-1.02774	0.596491	-3.30192	-3.24599	-0.67061	-0.52043	0.66977	-0.183243	-0.21318	-0.40076	-0.251563	0.125703	-2.3856	-1.91074	-1.3673	-1.10496	-0.234065	-0.174173	-0.0496197	-1.92813	-0.68943	-4.83666	1.03762	-0.228773
FGSG_00411	-0.923927	-1.05097	-1.0596	-1.17755	-1.20768	0.99336	-0.0525668	-0.465605	-0.440165	-0.791625	0.17911	0.0151	-0.0243068	-0.128197	-0.121627	-0.00595331	0.29182	0.242133	0.334313	0.721492	0.1931	-0.189449	0.239898	0.396215	1.45917	0.69505	0.2071	0.373094	0.251227	1.34853	0.109367	-0.31268	0.0759299	0.0564966	-0.732197	-1.06036	0.88374	0.0221269	1.5331	1.51215	1.03659	1.08517	0.814115	-0.693817	1.57664	0.85129
FGSG_00412	0.0587635	-0.273503	-0.711697	-0.81569	-1.04743	-0.0996337	-0.123483	1.32165	1.37377	1.01403	0.70033	0.267487	0.0852902	-0.291843	-0.359727	-0.11504	0.540723	0.18945	0.747657	0.861076	4.41665	4.82196	4.88156	3.22497	4.31563	3.62119	0.0933502	0.0984566	-0.0954199	0.234535	0.0693402	-0.221307	0.327113	-0.00891018	0.736667	-0.182007	1.46399	-0.21661	0.339902	0.289129	0.322989	0.494342	0.363784	-0.388337	0.580196	0.40008
FGSG_00413	-0.681746	-0.79971	-0.93136	-0.910683	-1.06919	0.0494165	-0.10882	0.186923	0.326415	0.198047	0.391297	0.336184	0.379823	0.212387	0.31103	0.338317	0.0176797	-0.0149536	0.0346131	0.380161	2.49771	2.14062	1.87071	1.33604	1.30663	1.23136	0.769277	0.0498269	0.0797367	0.20266	-0.0268166	0.0399566	0.0914266	-0.0489302	0.149747	-0.0326731	0.164587	-0.0113897	-0.029598	-0.352315	-0.0918901	0.267375	-0.0136337	-0.66012	0.0866389	-0.148881
FGSG_00414	-0.203003	-0.342977	-0.616293	-0.779567	-0.787107	-0.214723	-0.0848603	2.39395	2.36905	1.56911	0.82869	0.638773	0.355013	0.40157	0.38516	0.554886	0.45832	0.200147	-0.0180333	0.235906	-0.107453	-0.35658	-0.287176	-0.21682	0.71895	0.651013	0.240703	0.339997	-0.0356967	0.0874124	-0.188933	0.0329232	0.00635672	-0.181923	0.117577	-0.151326	1.47943	-0.129253	-0.65065	-0.744243	-0.612637	-0.767907	-0.574247	-0.3133	-0.141518	-0.451836
FGSG_00415	-6.39435	-6.14328	-5.86846	-5.49985	-4.88832	-1.44073	-0.391547	-0.631225	-0.71773	0.0780382	-3.89841	-3.49276	-2.9053	-2.68978	-4.36889	-4.60698	-1.05188	-0.493099	-1.06192	-1.79491	-1.43148	-3.21223	-2.43038	-2.27315	-5.01409	-6.03839	3.1704	6.07403	6.33074	0.021574	0.343416	-0.790093	-0.144712	0.0719128	-1.38663	-2.90044	-1.8313	-1.74001	-0.111506	0.0177336	0.272516	-0.828327	-0.0147467	-6.60361	-0.191719	-0.159201
FGSG_00416	-4.31422	-4.31948	-4.55321	-4.36673	-4.77906	-2.93347	1.65922	-4.12419	-4.31746	-3.42475	-2.8696	-3.02391	-3.08647	-3.16515	-3.30104	-3.68789	-0.514713	0.750413	2.22938	-0.286194	-1.91209	-0.930834	-1.19231	-1.81797	-0.866144	-1.03286	0.9315	1.35739	4.41703	2.50061	-1.8788	-0.0206261	0.19424	0.180437	1.87009	2.86015	1.90053	3.02326	-1.65202	-1.68435	-2.02829	-1.79166	-1.60285	-4.42986	-1.29523	3.7005
FGSG_00417	-3.95963	-3.7561	-3.51156	-3.50015	-3.22868	-2.48527	-1.03085	-0.401848	-0.400373	-0.192562	-2.15709	-2.37327	-2.01873	-2.76527	-2.64947	-2.70569	0.421347	-0.423639	-2.58671	-0.734971	-1.53974	-1.57865	-1.52677	-0.557642	-1.02976	-2.26971	4.62299	1.99305	0.66015	0.241095	-0.941058	0.8622	0.206324	0.288683	2.06071	1.18926	-0.459189	-0.0654831	-1.26786	-1.45247	-1.58943	-0.700079	-0.549136	-4.12763	-2.45608	-1.22636
FGSG_00418	-1.0519	-1.53765	-1.56655	-1.51742	-1.76728	1.42207	0.631883	0.603233	0.71714	0.0854731	-0.636114	-1.08766	-1.10048	-1.12429	-1.36104	-1.0709	0.51725	0.155737	0.0700135	-0.0164809	0.313735	0.705836	0.820432	1.04777	-0.592327	-0.752944	0.97982	-0.708267	-1.42104	0.358827	-0.0956364	0.0854669	0.0518765	-0.00577331	0.342423	-0.000703	0.292433	-0.517563	-0.099211	-0.318703	-0.212847	-0.445483	0.946938	-0.54259	1.37295	0.132608
FGSG_00419	-0.919484	-0.688297	-0.970694	-0.904813	-1.21771	1.28641	1.61442	0.204795	0.0999823	-0.301454	-0.0835733	-0.562337	-0.240113	-0.359727	-0.658723	-0.464017	0.122611	-0.203443	-0.418383	-0.158207	-0.244405	-0.557686	-0.56054	0.368694	0.28576	0.42978	1.41623	0.660007	-0.171227	-0.1257	0.286044	0.129251	-0.0454006	0.0141163	1.04467	0.64863	0.0700631	-0.424366	-0.42353	-0.432092	-0.919448	-0.59391	-0.309531	-0.933517	-0.12901	-0.150291
FGSG_00420	-2.80102	-2.69201	-2.64958	-2.63581	-2.57425	0.389997	0.570744	-1.05811	-0.957943	-1.15759	-1.53348	-1.45673	-1.38944	-1.28067	-1.46032	-1.61652	-0.500547	-0.166563	-0.65964	0.39304	-0.441915	-0.457864	-0.3738	0.207336	-0.97119	-0.87439	2.55367	1.12966	0.179543	0.00264072	-0.23848	0.300307	-0.120953	0.0143471	0.87342	1.37133	-1.82451	-0.611551	-0.575984	-0.728972	-0.416315	-0.354356	0.112591	-2.82466	-0.611495	-0.658489
FGSG_00421	-6.15254	-5.51965	-5.13056	-4.77315	-3.50764	-1.95415	0.230932	-4.28693	-3.89904	-2.82626	-4.32126	-3.62002	-2.8979	-2.73988	-3.25423	-3.41711	-0.636427	-0.165787	-0.682547	0.50727	-0.668765	-1.15438	-0.83136	-0.626177	-3.0449	-3.46397	3.21416	1.36988	2.08226	1.81346	1.00335	0.0640297	-0.335967	0.0211029	0.580967	0.160092	-2.34013	-0.875457	0.222244	0.211538	0.609125	0.566565	1.25069	-6.59604	-1.71699	1.6019
FGSG_00422	-4.64463	-4.61329	-5.03298	-5.33927	-5.49505	3.74344	0.103184	-0.33839	-0.343378	-0.886672	-3.68184	-4.04568	-3.84121	-4.15691	-4.02415	-3.90337	0.128877	0.0678301	0.855483	5.89043	5.83133	5.42786	4.93098	4.08387	-0.44401	-2.21543	-1.06491	-1.97054	-1.53571	2.77721	1.35689	-0.264969	0.557387	-0.0422263	-2.47745	-0.738337	-2.42864	0.976356	0.181161	0.189667	-0.000433	1.52281	0.740653	-4.38385	-1.35345	-0.565219
FGSG_00423	-2.10879	-2.17895	-2.41328	-2.21566	-2.84339	0.910284	0.519827	0.125275	0.0729971	-0.329105	-0.577053	-1.10679	-1.1614	-1.1688	-1.34299	-1.387	-0.24003	-0.192127	-0.48501	2.08961	1.85462	1.41761	1.03588	-0.0595345	0.331493	-0.54148	-1.4129	-1.2358	-2.16996	-0.30062	-0.0613799	-0.145164	0.14456	-0.0236235	0.130286	1.25203	0.0390668	0.373023	-0.236099	-0.358369	-0.612203	-0.521978	0.0145669	-2.09225	-0.891269	-0.828265
FGSG_00424	-6.22034	-5.28704	-4.06837	-3.67293	-1.76489	1.23366	0.771373	-4.3681	-4.70181	-2.05267	-4.38755	-2.42535	-1.45284	-0.80885	-0.58606	-0.70177	0.106303	-0.3806	-0.619413	-0.583381	-0.322829	-0.575161	-0.740616	-0.930672	-1.59343	-1.3976	-1.72782	-1.51515	-0.513356	0.353432	0.0435028	-0.0417032	-0.23085	-0.0372467	0.141087	0.490253	-0.835574	1.13188	-0.0613194	-0.368782	-0.0196838	-1.18605	0.049964	-6.30849	0.92392	-0.282809
FGSG_00425	-3.70335	-3.77307	-3.7353	-3.58429	-3.12136	-0.232473	-0.220307	-1.2616	-1.35352	-1.17308	-2.26229	-2.38355	-2.39535	-1.78712	-1.72826	-1.88211	-0.138861	-0.262304	-0.563441	-0.533075	-0.948612	-0.441281	-0.066802	0.201065	-1.39821	-0.98614	1.96406	2.12262	1.36521	-0.135075	0.0310597	0.1616	-0.115947	-0.00696087	-2.02058	-0.173126	-1.4916	0.0621233	-1.3122	-1.63132	-1.41872	-1.48317	-1.1416	-3.86278	-2.17051	-1.65216
FGSG_00426	-0.47108	-0.62157	-0.943604	-1.07542	-1.25773	-0.27442	0.0259733	1.8975	2.08501	1.56333	0.430167	0.294263	-0.0329301	-0.419067	-0.402037	-0.262397	0.278254	-0.194186	-0.00125313	-0.090503	0.593549	2.76503	3.79044	4.23418	2.79239	2.71922	0.539867	0.625313	0.410773	-0.152072	0.111177	-0.0124798	0.423023	0.0801766	0.614986	-0.42835	1.77222	-0.0452967	-0.715416	-0.496172	-0.755433	-0.260415	-0.453729	0.0626664	-0.160617	-0.225556
FGSG_00427	-1.8968	-1.61297	-2.02244	-1.95564	-2.25978	-0.317984	0.543287	0.673233	0.751443	0.191648	-0.725093	-0.792887	-0.80859	-0.96152	-0.74023	-0.745687	0.280406	0.0395169	-0.0424066	-0.222885	-0.307763	0.205015	0.376894	0.0431948	0.245473	0.32746	0.357157	1.71521	2.39309	-0.529617	0.116043	0.128103	0.0535867	-0.0485001	-0.596647	-0.0159264	0.338807	0.85706	-0.945213	-0.880895	-0.569329	-0.701846	-0.250727	-1.79097	-0.42129	-0.739627
FGSG_00428	-2.50625	-2.54278	-2.5191	-2.54605	-2.42664	0.510389	0.65974	-0.757068	-1.0663	-1.09656	-1.34378	-1.37547	-1.29273	-1.19376	-1.01474	-1.48199	-0.33512	-0.292357	-0.220693	0.200887	0.100368	0.0142035	0.0236955	-0.0587168	-0.241148	0.049263	-0.175987	0.784423	-0.0757599	0.333068	-0.190973	-0.326799	0.0384731	-0.0154972	0.0186234	-0.0330267	-0.767736	-0.41827	-1.00594	-1.49715	-1.0017	-0.979693	-0.868784	-2.44735	-0.96677	-1.36749
FGSG_00429	-7.49842	-7.0166	-5.56249	-5.24638	-4.47418	-1.95273	-1.55696	-4.13243	-4.08859	-2.19335	-4.87441	-3.73263	-3.15713	-3.1939	-3.51336	-3.46842	0.289341	-0.111256	-1.05421	0.43959	-0.521433	-0.846568	-0.80098	-0.293078	-2.8115	-2.00478	0.346237	0.0950899	-0.253066	0.410235	0.130123	0.0819645	-0.346061	-0.0984802	0.129288	1.43068	-2.9464	0.608467	-0.876176	-1.12111	-0.892733	-1.30523	0.0752611	-8.06166	-2.19062	-0.591886
FGSG_00430	-5.21559	-4.38751	-3.20777	-2.90647	-2.2924	-0.24713	0.917043	-3.14269	-3.13414	-1.58622	-3.83405	-2.77137	-1.72967	-1.17554	-2.32725	-2.69394	-0.208893	-0.282252	-0.956633	8.01e-05	-0.968194	-1.70057	-1.18736	-0.647229	-2.46429	-1.58472	0.44686	3.51773	1.83838	-0.30972	-0.346186	-0.509867	-0.511143	-0.00767279	0.754357	0.382891	-2.86621	-1.10139	0.192474	-0.234871	0.131114	-0.254658	0.231722	-5.47239	-0.935603	-0.421502
FGSG_00431	-0.63672	-0.38766	-0.76358	-0.91587	-1.06387	-0.264084	-0.111544	1.3561	1.53899	0.916998	0.389066	0.299196	0.214783	-0.0554435	-0.0158436	-0.00978351	0.241254	-0.0319831	0.00235009	-0.0650289	-0.116252	-0.0506821	0.48663	2.70355	0.61931	0.603063	0.503553	0.222377	-0.0178566	-0.306148	0.0290966	-0.165873	0.21105	0.0902267	0.88444	0.0209866	1.24271	0.0631266	0.275135	0.691649	0.234384	1.03086	0.54667	-0.4333	0.363935	0.367959
FGSG_00432	0.39053	0.424987	0.110953	-0.302623	-0.8995	-0.327804	-0.155027	2.6134	2.66533	2.25742	0.971316	0.447663	0.170297	-0.491303	-0.397346	-0.252157	0.508263	-0.105267	-0.446393	0.266947	0.00169396	-0.238166	0.01349	-0.0251427	-0.503867	-0.431344	0.410354	0.221776	-0.169203	0.13222	0.0935531	0.263534	0.531383	0.124666	1.65112	0.00238991	2.62291	-0.0655365	-0.118574	0.0681987	0.0228407	0.282854	-0.148218	0.561833	-0.270109	-0.0303276
FGSG_00433	-5.08418	-5.08787	-5.3318	-5.28682	-5.00341	0.324003	-0.274024	-2.05206	-1.98655	-1.91498	-3.67092	-3.63747	-3.42467	-3.19414	-3.15853	-3.63076	-0.605617	-0.288917	0.459567	0.0865064	-0.218466	-0.105484	0.0370784	1.46286	-0.42457	0.821214	0.304333	-0.464717	-0.451133	-0.0681477	-0.0692234	-0.0623932	-0.25924	-0.0564241	-1.26341	-0.401934	-1.64442	0.104949	-0.580351	-0.842279	-0.17009	-0.769374	-0.137011	-5.10504	-0.168779	-0.560318
FGSG_00434	-7.87402	-8.17201	-8.15674	-7.87428	-7.3537	-0.963249	-0.858873	-2.38027	-2.47566	-2.32779	-6.65269	-6.40291	-5.88974	-5.3908	-5.35154	-5.88444	-0.409982	0.63485	-0.318806	-1.4284	-0.644723	-0.784925	-0.846796	-1.34058	-3.90286	-4.26157	-1.91064	-0.752717	1.16386	-1.74158	0.239743	0.158507	-0.361223	-0.119896	-3.72383	-0.350138	-2.27941	2.424	-0.326519	-0.559039	0.355988	-1.94702	-0.505489	-7.67536	-2.05806	-1.47875
FGSG_00435	-4.1492	-4.02768	-4.17242	-4.04267	-4.29231	-0.342757	-1.53522	-0.764396	-0.902538	-1.06806	-4.03764	-4.07003	-3.8975	-4.19984	-4.09354	-4.09089	0.428763	0.63682	0.47784	-0.0351257	-0.274185	-0.348536	-0.949426	-0.874402	-0.888921	-1.78319	-2.35451	-4.21461	-3.16503	-0.243155	0.62927	0.146354	0.2944	0.25203	-2.21248	0.000767	-0.731827	1.80722	-0.522949	-0.818424	0.287582	-1.47157	0.12338	-3.88572	-0.703791	-1.30816
FGSG_00436	-4.12395	-4.03551	-4.01874	-3.99486	-3.52901	-0.320114	-1.70725	-0.617405	-0.588828	-0.535752	-2.6211	-2.54148	-1.7948	-2.15712	-1.41194	-1.58031	0.0787363	-0.685727	-1.49539	-0.43806	-0.732825	-0.647354	-1.10626	-0.387884	1.10422	0.41819	2.95109	-1.58431	-0.774497	-0.103044	0.40759	0.718053	-0.189567	-0.105363	0.58202	0.558153	-2.05773	-0.995289	-0.840217	-1.39133	-1.22069	0.706387	-0.361314	-3.93281	-1.28016	-0.981046
FGSG_00437	-4.13988	-4.03178	-4.12382	-4.28221	-4.0451	0.16636	0.0826235	-1.40242	-1.19193	-1.31052	-3.16354	-3.23827	-2.89647	-3.02388	-3.36983	-2.94605	-0.531957	0.0735273	-0.581377	-0.0348182	-0.0512443	-0.0506253	-0.164986	-0.0884852	-1.44142	-1.43467	-0.411834	-0.944383	-1.26579	-0.266621	-0.22465	0.238047	-0.374366	-0.113583	-0.219317	0.548987	-0.972223	0.237733	-1.13066	-1.42259	-1.14695	-1.88639	-0.939994	-3.86371	-1.08771	-1.20529
FGSG_00438	-6.7432	-6.82204	-6.37132	-6.25298	-5.95125	0.52491	-1.29057	-1.3476	-1.25017	-1.13648	-5.33607	-5.33551	-4.75466	-3.95709	-4.72647	-5.01811	-1.2057	0.154914	1.49202	-0.465079	0.647065	0.717509	0.486935	-0.262407	-2.50626	-3.9727	-4.27967	-1.66947	-1.05281	0.202431	0.83708	0.123111	-0.126567	-0.123	-2.54513	-1.258	-2.11717	-0.641167	-1.38108	-1.20427	0.370544	-2.39962	-0.169607	-6.97014	-0.154206	-1.13827
FGSG_00439	-2.66621	-2.8816	-2.66709	-2.60795	-2.57989	0.540013	0.59025	-0.643807	-0.485683	-0.635962	-2.12234	-2.00157	-1.91437	-1.73264	-1.55732	-1.84154	0.289797	0.21114	-0.103733	0.483587	0.0628514	0.0923438	-0.0415277	0.30572	-1.48309	-0.0528865	-0.309333	1.07535	0.269083	0.378577	0.32861	-0.366079	-0.17031	-0.111873	0.177761	1.0966	-0.293533	0.857473	-0.336502	-0.624914	-0.499991	-0.59786	-0.350596	-2.53764	-0.180789	-0.416828
FGSG_00440	-3.00277	-3.21968	-3.294	-3.47579	-3.53329	-1.28598	-0.364626	0.213562	0.158895	0.0532699	-0.863539	-1.50936	-1.72332	-1.7892	-1.48255	-1.24315	-0.0757766	-0.127397	-0.176033	-0.0205216	-0.466086	-0.718368	-0.569246	-0.790902	-2.04177	-1.73608	1.04817	2.05092	1.07443	0.138479	-0.0322366	0.0665407	0.0476065	0.0929799	0.36915	-0.0116768	-0.280553	-0.795763	-0.916197	-1.59009	-0.888701	0.181763	-0.942856	-2.76575	-0.882289	-0.929349
FGSG_00441	-0.356983	-0.399283	-0.605387	-0.605013	-0.632097	-0.0401666	0.00326681	1.46808	1.23085	0.744074	0.890527	0.56147	0.593574	0.32456	0.305913	0.431597	0.116564	-0.0781198	-0.207203	-0.0315061	0.329232	0.694224	1.31585	1.36124	1.16476	1.15729	0.368716	0.000337	-0.20501	0.00930738	-0.0630531	0.0867104	0.219287	-0.0789399	0.707187	0.0868933	1.42158	-0.00635004	-0.537653	-0.496364	-0.315176	-0.190996	-0.0247982	0.301693	-0.36168	-0.712352
FGSG_00442	-4.2668	-4.38187	-4.74099	-4.67352	-4.81665	-1.50451	-1.43269	0.38426	0.45515	0.0513558	-3.30341	-3.62041	-3.50582	-3.79044	-3.71992	-3.74964	-0.341866	0.47362	-0.358176	-0.295174	-0.479927	-0.161208	-0.1148	-0.185711	-3.62413	-3.4557	-0.5269	-0.21934	0.742737	-0.240054	-0.228746	-0.0690198	0.288446	0.124963	-0.28355	0.320817	0.847364	0.802604	0.485569	0.306335	1.15604	-0.293995	1.44998	-4.58175	-1.05122	-0.242663
FGSG_00443	-3.60778	-3.64716	-3.70861	-3.78824	-3.96534	-2.37291	-1.76571	-0.143438	-0.230133	-0.387737	-3.19014	-3.48048	-3.19905	-3.52418	-3.25628	-2.91668	0.504284	-0.234083	-0.990416	-1.44002	-1.5646	-1.65438	-1.85349	-1.80223	-2.54501	-3.29172	1.81669	2.96815	2.50308	-0.597542	0.135739	0.280263	0.00466681	-0.0997896	0.997494	1.85421	0.308477	0.73365	-0.540242	-0.705815	-1.12351	-0.66157	-0.999817	-3.78194	-1.7901	-0.883756
FGSG_00444	-8.35015	-8.2252	-8.44899	-8.28733	-7.59197	-2.73042	-3.54136	-1.90914	-1.89126	-1.4017	-6.86697	-6.82329	-5.96458	-6.15169	-6.02144	-6.54674	-1.32018	-0.429024	1.35164	-1.98388	-0.81302	-0.998617	-1.9671	-1.55374	-4.99598	-5.54297	-0.745664	-0.0682764	2.37016	0.459205	-0.328742	0.263027	-0.145447	0.00801754	-0.81267	-1.34385	-1.55602	-1.2785	-1.38409	-1.37271	-1.08409	-1.03348	-0.603227	-8.05213	-0.251295	-0.276942
FGSG_00445	-9.11673	-9.09687	-9.10136	-9.11544	-8.55078	-1.07204	-2.39468	-3.43043	-3.35618	-3.09869	-7.69016	-7.79674	-7.36746	-7.29426	-7.22205	-6.98266	-0.569143	0.32734	1.19113	0.457088	1.10896	0.630555	-0.396782	0.431441	-2.47529	-3.64643	-1.605	-3.20468	-1.01925	0.274425	0.121476	0.151103	-0.17773	0.13596	-4.61759	-2.44538	-1.82336	1.11378	-0.94469	-0.712547	-0.196142	-1.75645	-0.327284	-9.04589	-0.586887	-0.61403
FGSG_00446	-2.49935	-2.94214	-3.00084	-2.9805	-2.73588	0.336807	-0.597403	-3.3951	-3.33686	-3.36438	-1.53546	-1.68789	-1.66573	-1.5858	-0.63487	-1.01173	0.420906	0.21544	-0.416297	0.0773273	-0.550839	-0.591343	-1.00293	-0.838053	-0.109827	-0.395864	-1.17489	-1.78201	-2.0143	1.20263	0.143873	0.0249395	-0.115223	-0.0736966	-0.744763	0.9426	-1.19452	0.525116	-0.92845	-1.23806	-0.966348	-0.892836	-0.63391	-2.8489	-1.28336	-1.18387
FGSG_00447	-2.44133	-2.48244	-2.84377	-2.62035	-2.29281	-1.34073	-1.11559	-2.31237	-2.09813	-2.20185	-1.63536	-1.52109	-1.34187	-1.33974	1.23163	0.301676	1.27913	0.11968	-0.609419	-0.488904	-0.828376	0.0219522	0.112828	1.10465	1.02273	4.19261	-0.268937	0.573566	1.42404	1.5067	-0.457953	0.47387	-0.36793	-0.213967	0.812453	3.66225	0.476664	3.22423	-0.558194	-0.944913	-1.28344	0.25314	-0.652099	-2.35785	-1.66635	-0.29755
FGSG_00448	-5.01204	-5.10132	-4.96654	-5.12742	-4.83665	0.478757	-0.164997	-1.83923	-1.76183	-1.27965	-3.05673	-2.97917	-2.90552	-2.72297	-2.79115	-3.10176	-0.364703	-0.1083	0.0943499	0.0394387	0.212674	0.141509	-0.296391	0.113542	-1.45073	-1.17822	-0.105205	-1.00403	-0.763377	0.0018425	0.0630608	-0.120502	-0.190147	0.0244002	-1.61994	-0.528373	-1.53694	-0.34653	-1.28556	-1.49171	-0.737291	-1.97906	-0.901536	-5.08706	-0.87757	-1.43747
FGSG_00449	2.12223	2.07937	1.29674	1.10531	0.394917	-0.291364	-0.376857	2.98059	2.95856	2.24983	0.567729	0.204583	0.346386	-0.461187	-0.578007	0.014483	0.86509	0.093667	-1.33718	-1.03003	-0.755528	-1.01835	-0.915626	-0.616273	0.226146	-0.41632	3.55606	-0.499746	-0.302773	-0.00204277	0.112226	0.427866	0.65498	0.146709	2.20735	0.61433	2.22959	-0.426944	-0.240903	-0.349802	-0.909071	0.999881	-0.0693517	1.71167	-0.898693	-0.829402
FGSG_00450	-7.40225	-6.98288	-5.61752	-5.43168	-4.84294	-0.67027	0.288414	-4.33716	-4.43185	-2.94237	-5.14942	-4.662	-3.76304	-2.46926	-3.5185	-3.96686	-1.21308	0.655592	1.67227	-0.889161	-0.458313	-1.0915	-0.468933	0.350659	-2.3707	-2.92589	3.60582	2.68469	3.17781	0.280555	0.581535	-0.0439463	-0.0234137	0.231197	-2.80141	-0.0279436	-3.37635	1.22101	0.486594	0.427979	0.148296	-1.54448	0.1241	-7.36281	-0.842964	-0.400072
FGSG_00451	0.0783067	-0.14304	-0.486703	-0.435027	-0.72767	-0.293063	-0.07535	1.01865	0.7459	0.362648	0.962214	0.801563	0.76132	0.572223	0.75238	0.78867	0.164666	0.263137	-0.245754	0.123866	-0.131244	-0.0931439	-0.072262	0.0853426	0.772293	0.85046	1.54169	0.639223	-0.295704	0.117175	0.06038	0.0836835	0.00229979	-0.155167	0.619339	0.486883	0.394097	0.219314	0.126808	-0.295297	-0.617347	-0.273159	-0.306109	-0.252627	-0.65782	-0.247999
FGSG_00452	-6.13487	-5.87685	-5.92917	-5.81294	-4.49555	-1.24948	-0.89168	-1.6728	-1.93072	-1.71717	-4.85059	-4.63492	-3.97493	-3.96716	-3.66766	-3.68529	0.16512	-0.452087	0.010397	-0.146636	-0.617172	-0.907473	-1.11916	0.999697	-3.71605	-1.00478	-1.05914	-0.37147	-0.23595	-0.117758	0.459053	-0.288503	-0.172526	-0.0650635	-0.982804	0.55181	-1.87798	0.743381	-1.06022	-1.42988	-0.844956	-2.18986	-0.816032	-5.93737	-0.897828	-1.04236
FGSG_00453	-7.19958	-7.30051	-7.30936	-7.48309	-7.70513	-4.90053	-4.70266	0.44738	0.682288	0.24164	-5.81085	-6.01883	-6.11238	-6.40011	-6.37734	-6.29472	0.128063	-0.115173	3.06187	-0.795746	-0.628923	-1.34539	-3.39359	-2.06941	-3.8255	-5.42034	-0.255984	0.214666	7.06577	0.803105	0.202613	0.292557	0.164533	-0.0600233	-1.09278	-1.84316	0.186813	-0.959646	0.37468	0.280769	0.0297842	0.091949	-0.123964	-6.82767	-0.495841	0.524942
FGSG_00454	-3.53726	-3.50193	-3.21056	-3.40584	-3.67785	-2.02663	-0.109644	-1.54621	-1.41577	-1.76908	-2.65529	-2.58999	-2.53202	-2.72196	-2.77665	-2.74346	0.56888	0.221963	-0.498857	0.481429	-1.35131	-0.0735264	-0.889998	-1.03146	0.0599861	-0.449543	2.56697	4.58533	5.60832	-0.170054	-0.227274	-0.10203	0.00907993	0.0570598	-0.60617	1.1758	-1.64156	0.256755	-3.40167	-3.4276	-2.32302	-2.70083	-1.54299	-3.41119	-4.7017	-2.84272
FGSG_00455	-8.12082	-8.00907	-7.69552	-7.67441	-7.15349	0.473872	-0.77672	-3.45799	-4.09318	-3.19561	-6.28374	-6.19498	-5.42755	-5.38057	-5.35655	-5.64095	-1.03004	0.26363	1.65054	0.552949	1.72307	1.32819	0.866127	1.00198	-1.231	-1.93548	-2.33032	-2.45962	-2.16826	-0.1968	0.177583	0.56473	0.0750833	0.15431	-4.94699	-0.945806	-2.3872	2.64276	-1.47267	-1.84875	0.0514965	-2.76593	-0.241776	-7.46727	-2.05737	-1.00699
FGSG_00456	-1.38509	-1.54375	-1.71735	-1.65673	-2.01657	-0.123227	-0.1463	1.93735	1.83019	1.54572	-0.138196	-0.655	-0.67954	-1.2298	-1.14437	-1.1596	0.384893	-0.0532336	0.04636	0.0451484	0.277707	1.14	2.25541	3.1506	3.43766	2.772	0.191453	0.324963	0.0900066	0.0194521	0.0567136	-0.00217009	0.452703	0.216053	0.958817	0.0552235	1.51947	-0.291997	-0.560832	-0.556445	-0.403932	-0.492947	-0.56716	-1.22864	-0.825942	-0.531532
FGSG_00457	-0.0423934	-0.0551603	-0.409323	-0.49762	-0.783	0.224916	0.489663	0.79764	0.526742	0.301003	0.731063	0.42072	0.2849	0.11247	0.201897	0.25167	0.277843	0.11945	-0.16542	0.0561473	-0.136931	0.0263841	0.231376	-0.0748994	2.21732	1.41306	-1.40577	-1.15751	-0.528807	-0.0302625	0.00944996	0.13329	0.19898	0.14384	-0.0285902	0.237697	0.683377	0.500416	-0.653285	-0.947763	-0.62179	-0.0338156	-0.626717	-0.290957	-0.630803	-0.709418
FGSG_00458	-0.0423934	-0.0551603	-0.409323	-0.49762	-0.783	0.224916	0.489663	0.79764	0.526742	0.301003	0.731063	0.42072	0.2849	0.11247	0.201897	0.25167	0.277843	0.11945	-0.16542	0.0561473	-0.136931	0.0263841	0.231376	-0.0748994	2.21732	1.41306	-1.40577	-1.15751	-0.528807	-0.0302625	0.00944996	0.13329	0.19898	0.14384	-0.0285902	0.237697	0.683377	0.500416	-1.29002	-1.6034	-1.3592	-1.30342	-0.916325	-0.290957	-2.07141	-1.47664
FGSG_00459	-3.84417	-3.90349	-4.26535	-4.36173	-4.49113	0.743206	-0.119317	-0.469575	-0.493262	-0.685467	-2.91183	-3.18651	-3.1186	-3.19515	-3.3973	-3.25997	-0.40442	-0.000663	0.61442	0.765341	1.28815	1.6056	1.28785	1.34499	-0.710397	-0.940927	-1.59703	-1.89375	-1.71354	0.480542	0.75351	0.292487	0.0685635	0.0978565	-2.73327	-0.791146	-1.11778	0.55351	-1.70907	-1.75303	-0.549802	-1.08675	-1.13825	-3.65655	-1.03158	-1.17887
FGSG_00460	-4.92517	-4.95253	-5.02584	-5.02642	-4.73826	-0.138016	-1.10482	-1.67659	-1.33999	-1.33613	-3.83343	-3.92106	-3.76941	-3.46818	-3.47113	-3.80088	0.0955834	0.319503	0.265584	-0.254701	-0.316052	-0.326275	-0.349998	0.766229	0.620293	0.0231266	-0.43996	-1.86019	-2.0899	-0.264959	0.0948334	0.0349202	-0.23284	0.0424736	-1.75305	0.0314636	-2.20697	-0.134674	-0.525634	-1.06242	-0.788218	-1.86067	-0.543377	-4.95056	-1.10245	-1.00052
FGSG_00461	-2.9922	-3.2427	-3.23565	-3.30051	-2.78738	-0.94649	-0.655687	0.0397701	0.197175	-0.0117941	-1.86509	-2.06498	-2.13075	-2.57219	-2.44638	-2.14445	0.5544	-0.340084	-1.32456	-0.00144243	-0.590738	-0.875726	-0.830545	-0.331069	-1.99807	-1.36306	1.35226	1.58447	0.565703	0.0834026	-0.16097	0.0302897	0.0297103	-0.11138	0.109278	0.797117	-0.499063	-0.0064764	-1.30593	-1.35644	-1.14332	-1.53499	-0.856905	-3.23671	-2.63154	-1.92379
FGSG_00462	-2.22305	-2.05133	-2.4739	-2.32081	-2.05212	1.17389	1.41704	-0.79537	-0.611048	-1.00344	-1.47829	-1.46631	-1.34146	-1.19998	-1.00171	-1.00277	0.678826	-0.164707	-0.785947	0.277927	-0.0835033	-0.0716257	0.206492	0.249224	-0.377513	0.0454664	1.86028	2.52223	0.86828	0.0562811	-0.0482931	0.0719566	-0.472727	-0.113883	-0.296573	0.557231	-1.25486	-0.868073	-1.93342	-1.90909	-1.5129	-1.38336	-0.993619	-2.43092	-1.76724	-1.7291
FGSG_00463	-4.83701	-4.96136	-5.2402	-5.06221	-5.04714	-0.532897	0.884246	-1.75187	-1.56519	-1.45992	-3.86464	-4.04697	-4.03907	-3.67798	-4.16622	-4.4287	-0.917913	0.178143	1.25271	0.0871124	0.534871	-0.233375	-0.460735	0.801325	-2.79534	-2.84492	-1.40356	-1.00171	-1.7254	-0.70886	0.749927	-0.288642	-0.500064	0.12825	-2.54878	-0.55861	-1.7347	-0.183083	-0.31807	-0.250942	0.981217	-0.935605	0.16331	-4.73247	0.246984	0.262001
FGSG_00464	-3.43568	-3.58355	-3.51017	-3.52414	-3.36653	0.243776	0.628933	-0.604939	-0.677475	-0.425013	-2.36003	-2.26999	-1.83145	-1.56635	-2.40479	-2.6429	-0.229013	-0.236777	-0.761019	-0.154351	-0.325124	-1.07589	-0.183982	0.241343	-2.21662	-1.97732	-1.76085	0.604418	-0.757273	-0.0786085	-0.31023	-0.434437	-0.361727	-0.0754032	-0.0554304	0.0745802	-1.56388	-0.457207	-0.0988841	-0.502185	0.0890222	-1.16502	-0.0913768	-3.84151	-1.54298	-0.607529
FGSG_00465	-3.87274	-3.3138	-2.62658	-2.5532	-2.10341	0.95342	2.27434	-4.07904	-4.03894	-3.14148	-2.42428	-1.68967	-1.5499	-0.745633	-1.2035	-1.03419	0.0312061	-0.654831	-0.6751	0.734922	-0.78322	-1.50355	-1.36663	-1.42191	-1.86181	-1.0842	1.10823	2.72486	1.53745	0.62689	-0.142684	-0.311757	-0.23147	0.00243664	0.52745	0.81691	-2.38225	-0.34618	-1.52999	-1.47313	-1.1242	-0.527998	-0.585998	-4.1592	-0.702034	0.85265
FGSG_00466	-3.09768	-2.88436	-2.26788	-2.29817	-2.07003	0.254971	0.235527	-2.92504	-3.12959	-2.91754	-1.12701	-0.68149	-0.984646	-0.585257	-0.224976	-0.91038	-0.210777	-0.127107	0.276457	0.297136	0.0786996	0.34621	0.435034	0.206153	0.14727	1.00582	1.42889	1.5602	1.04925	-0.599913	0.0446038	0.314327	-0.219106	-0.0806265	-0.704753	1.64499	-2.89393	0.00900984	-0.369099	-0.768222	-0.466273	-0.482728	-0.0502334	-3.16272	0.373461	-0.482049
FGSG_00467	-4.28364	-4.08752	-4.35952	-4.13665	-3.87421	0.70976	0.25614	-1.21818	-1.08802	-1.42221	-2.84498	-2.90499	-2.4364	-2.64458	-2.18994	-1.99711	0.451933	0.0553365	-0.0719166	-0.0661964	-0.249394	-0.522526	-0.15686	-0.16117	-2.2616	-2.20639	0.548093	-0.591791	-0.916717	-0.2543	0.0968337	-0.00365639	-0.349113	0.00634623	-0.55928	0.24615	-1.665	0.634453	-1.12497	-1.02093	-0.901947	-1.13214	-0.489507	-4.21142	-0.411552	-1.41472
FGSG_00468	-3.6008	-3.62483	-3.54475	-3.53047	-3.48237	1.16811	0.346683	-0.969973	-0.72379	-1.23009	-2.22947	-2.41496	-2.29614	-2.09994	-2.04662	-1.89619	-0.15313	0.00634384	-0.443293	0.442819	0.0895867	-0.00618792	-0.303844	0.0996885	-1.43725	-1.09505	0.355741	-0.575273	-0.950399	0.52983	0.563276	-0.095633	-0.1696	-0.232964	-0.338543	-0.0563436	-1.296	-0.748967	-0.690404	-0.810082	0.0766392	0.101165	-1.06944	-3.75325	-0.271796	-1.00816
FGSG_00469	-4.58549	-4.78211	-4.82953	-4.94921	-5.04815	0.487843	-1.65983	-0.131087	-0.176917	-0.425301	-4.05646	-3.97288	-3.93723	-4.26376	-4.26466	-4.28884	-0.689033	-0.560496	-0.759993	-0.00662422	0.254323	0.254499	0.116718	0.638721	-1.91427	-2.88024	-0.0394354	-2.43246	-1.00649	0.32887	1.01079	0.18501	0.0747867	0.102193	-2.4769	-2.31912	-0.336886	-0.246449	0.276415	-0.330967	0.409374	-0.736201	-0.295615	-4.4985	0.00437212	-1.22097
FGSG_00470	-2.75479	-2.26235	-1.40507	-1.65299	-2.15956	0.779833	-0.15529	-0.88824	-1.14696	-1.0545	-1.99546	-1.14092	-1.43439	-0.35943	-2.27976	-2.73139	-2.3573	-0.0268669	-0.15757	2.23012	2.20288	2.31395	2.54332	1.62764	0.11723	0.846293	-1.16376	-1.76586	0.27371	0.64303	0.749603	-0.0233135	0.292477	0.16434	0.83179	-2.60741	-0.132896	-1.51898	1.2641	1.035	0.969317	1.1871	0.360222	-2.45953	2.46983	1.05934
FGSG_00471	-5.4403	-4.75333	-4.0837	-3.88461	-3.06392	-1.08332	-0.45317	-2.19536	-2.30707	-0.91217	-3.75658	-2.88233	-2.21285	-2.0871	-2.36346	-2.26194	0.0424671	-0.145446	-0.583413	-0.221198	-0.515908	-0.897434	-0.758278	-0.268185	-3.28941	-2.234	0.578811	0.48845	-0.13008	0.171315	-0.127288	-0.0471163	-0.200133	-0.0420742	0.566561	1.02441	-1.80986	0.190053	-0.206281	-0.284166	-0.15721	-0.661788	0.125144	-5.18892	-0.532824	-0.388277
FGSG_00472	-5.30644	-4.91601	-4.31668	-4.02773	-3.11132	0.110424	-0.178676	-3.32174	-3.19845	-2.06792	-4.3591	-3.13154	-2.62918	-1.95107	-1.71857	-2.03387	0.217277	-0.014617	-0.847333	0.0708103	-0.750975	-1.16905	-1.26172	-0.874193	-2.03849	-1.3831	1.32184	0.430029	0.323293	-0.32574	-0.402493	0.111713	-0.323594	-0.155597	0.0583525	0.483339	-2.93937	-0.18222	-0.329603	-0.606926	-0.0690947	-1.33685	-0.0887299	-5.67807	-0.734734	-0.609293
FGSG_00473	-0.480393	-0.46869	-0.835333	-0.821237	-0.978073	0.16008	0.0461633	1.48883	1.65081	1.29124	0.55466	0.23576	0.188527	0.0744133	0.14022	0.13571	0.22122	-0.13399	-0.109687	-0.0368977	-0.0950329	-0.00138807	-0.0324359	-0.179205	1.14248	1.03244	0.4173	0.415343	0.542384	-0.157783	0.138417	0.182433	0.221977	0.0555367	0.505937	0.137347	0.858587	0.12638	0.097538	0.0952725	0.165902	-0.170329	0.687326	-0.37939	-0.273211	0.324689
FGSG_00474	-2.23722	-2.70016	-3.04234	-3.16505	-3.15274	0.0145864	-0.425213	1.5364	1.5255	1.20029	-1.59168	-1.87745	-1.69478	-2.13671	-2.34318	-1.91366	0.207311	0.00337029	-0.294549	-0.344908	-0.186425	-1.23486	-1.32406	-0.655098	-1.71862	-1.85785	0.211137	-0.73367	-0.648746	-1.49741	-0.229507	-0.0411596	0.02526	-0.0899899	0.702017	-0.092823	0.546701	-0.0603862	-1.14065	-1.09405	-0.880714	-1.60684	-0.349389	-2.53949	-0.550144	-1.14446
FGSG_00475	-3.90962	-3.85601	-4.06277	-3.84723	-3.6585	-0.782087	-0.244847	-1.30663	-1.23769	-1.14206	-1.63338	-1.59431	-1.53398	-2.20057	-1.31987	-1.45553	0.67485	-0.323477	-2.05181	-0.459979	-0.941978	-1.7748	-1.62904	-0.32642	-0.780354	-1.72572	1.28228	-0.790424	-0.557457	0.899888	-0.905497	0.327484	-0.0655499	-0.0203228	1.59979	0.625707	1.05385	-0.0808768	-0.935595	-1.45046	-0.966484	-1.04217	-0.841629	-3.84935	-0.886126	-0.930312
FGSG_00476	-4.94327	-4.89909	-4.56473	-4.29117	-2.76013	-1.20459	-0.799919	-1.80256	-2.0299	-0.59284	-2.836	-2.6656	-2.60433	-2.13505	-0.66324	-0.771669	0.12703	0.213404	-2.22378	-1.63459	-2.53537	-2.55663	-1.74776	-0.558208	-0.22921	0.841484	1.03958	0.658876	1.77661	-0.640735	0.13794	0.408983	-0.489407	-0.44913	-0.1795	1.87081	-0.003757	1.74623	-0.710298	-1.3639	-1.67079	-1.15035	-1.59167	-4.87768	-2.04962	-1.65922
FGSG_00477	-3.74216	-3.8128	-3.90037	-3.91588	-3.69354	0.739073	0.148803	-0.939117	-1.07039	-0.900163	-2.80914	-2.74391	-2.53798	-2.41832	-2.6126	-2.56837	-0.361307	-0.29592	0.10154	0.307184	0.241548	-0.0973754	-0.287168	0.642604	-1.86387	-1.17687	-0.00267029	-0.419977	-1.73647	0.152989	0.28027	0.122246	-0.331273	-0.145129	-0.423623	0.0220404	-1.2012	-0.109923	-0.960499	-1.20977	-0.769384	-1.24184	-0.345239	-3.66506	-0.746907	-0.926598
FGSG_00478	-3.65129	-3.50453	-3.22946	-3.17071	-3.10728	-0.289564	0.59242	-1.07721	-1.11156	-1.32151	-2.19526	-2.2082	-1.85042	-1.56859	-1.8632	-1.80325	-0.369997	-0.557723	-1.63724	-0.11552	-0.681463	-1.22369	-0.80172	-0.245004	-1.44002	-0.907134	3.31555	1.50145	2.5729	-0.0243111	-0.942654	-0.120653	-0.372853	0.00942326	0.532949	1.11855	-1.15095	0.391374	-1.36455	-1.84248	-2.76583	-0.72774	-2.34144	-3.5661	-3.06694	-2.6354
FGSG_00479	-0.714	-0.52168	-0.782006	-0.91465	-1.31165	-0.218627	-0.105997	1.81739	1.82927	1.41196	0.47482	0.0753603	-0.133883	-0.411883	-0.375526	-0.294013	0.305884	-0.10045	-0.0972695	0.114759	-0.0996656	-0.00562787	0.0704739	-0.0089817	1.13948	0.71234	0.0393605	0.0755269	-0.0464096	-0.4416	0.0907166	-0.153497	0.0665236	0.150447	0.651393	0.0629802	1.07691	-0.0108633	-0.190803	-0.188733	-0.490821	-0.167581	0.0288601	-0.398726	-0.184809	-0.0624416
FGSG_00480	-2.9101	-2.86739	-3.08898	-3.28703	-3.19444	-0.0673795	-0.193753	-0.035398	-0.162033	0.00212383	-2.29254	-2.43914	-2.28868	-2.3456	-2.21455	-2.04515	-0.218307	-0.59895	-0.156993	0.414166	-0.0558515	-0.344184	-0.032352	-0.434621	-1.92214	-1.24843	1.40896	1.26174	0.411034	0.0578523	-0.143037	-0.21526	-0.0245867	-0.104116	-0.544	-0.36952	-0.898536	-0.64869	-0.636423	-0.984559	-0.888623	-0.842395	-0.816845	-2.8236	-0.251333	-0.699415
FGSG_00481	-3.38345	-3.77766	-3.28971	-3.3591	-3.55547	-0.730317	0.72935	0.477385	0.58501	0.756906	-2.14151	-2.38248	-2.58521	-2.15249	-1.90345	-2.3483	-0.188773	0.313697	-0.407619	-0.850221	-1.58868	-2.1552	-2.06253	-1.78565	-2.17679	-1.47832	-1.2291	-0.668926	-0.445124	-2.1528	-1.22439	0.426426	-0.0133996	-0.0748267	0.00245666	1.47928	0.811444	1.38086	-1.36783	-2.01804	-1.65745	-2.40362	-1.15955	-3.51929	-2.16765	-1.94446
FGSG_00482	-0.746956	-0.74931	-0.98405	-0.666713	-0.620566	0.229774	1.25294	-0.746317	-0.860167	-1.0291	0.14924	0.24961	0.290411	0.786167	0.80072	0.547143	-0.26815	-0.562827	-0.512687	0.402759	-0.155552	0.200306	0.774642	1.15208	1.35407	2.20436	1.71033	1.23021	1.19703	-0.112168	-0.219463	-0.148287	-0.467354	-0.245717	-0.43103	0.680944	-1.68822	-0.505903	-0.986827	-1.31207	-0.828288	-0.909733	-0.871031	-0.946056	-1.01074	-1.23204
FGSG_00483	-7.80392	-7.92923	-8.62177	-8.75469	-8.98579	-0.268726	-2.23254	-0.0933499	-0.0484395	-0.563355	-6.76931	-7.21196	-7.58911	-8.1712	-7.80381	-7.78891	0.605594	1.51064	1.09448	3.37193	3.86073	4.51674	3.43124	1.77963	-3.0883	-5.07057	-4.35309	-1.39527	-0.726566	-0.790829	1.20758	1.3379	0.74376	0.146141	-6.24305	-1.07255	-3.23498	1.8411	-3.64945	-2.87368	-0.475288	-4.6757	-0.302319	-7.80039	-4.41735	-0.752797
FGSG_00484	-4.35752	-4.57458	-5.0086	-5.21856	-5.39721	-0.93583	-3.74469	1.86597	2.02823	1.67644	-3.74254	-4.13932	-4.37381	-4.68738	-4.65846	-4.61772	0.65945	0.0508103	0.376667	2.94332	1.61398	0.876775	1.13898	1.21011	-1.099	-1.25792	-0.164614	0.0710001	0.516477	-0.501515	0.50883	-0.147837	0.183747	-0.0407801	-0.13061	0.946583	1.44309	1.43004	-0.420546	-0.240849	-0.454826	-0.196716	-0.248964	-4.82888	-0.309331	-0.847957
FGSG_00485	-4.40232	-4.52043	-4.25275	-4.29607	-3.64334	-0.255456	-1.39625	-0.650913	-0.683538	-0.482095	-2.81925	-2.54315	-2.26769	-2.5899	-1.79777	-2.19073	0.0509334	-0.90776	-1.90213	-0.182853	-0.448054	-1.08165	-0.940301	-0.224807	-0.382793	-0.593227	2.13664	-1.47019	-1.33557	0.197716	0.187063	0.525241	-0.0354462	0.118354	0.559071	0.338387	-2.04304	-0.736634	-0.548056	-0.956833	-0.599622	0.668591	-0.442598	-4.46127	-1.30949	-1.07725
FGSG_00486	-4.03188	-4.13886	-4.06977	-4.21665	-4.06993	-0.336529	-0.594027	-1.08474	-1.00537	-1.26423	-2.30222	-2.45452	-2.47374	-2.24666	-2.43283	-2.36047	-0.36599	-0.448723	-0.367164	1.05627	0.164981	0.560272	-0.135184	-0.615581	-1.72632	-1.79575	0.90522	0.867233	-0.695303	-0.113182	-0.132303	0.039753	-0.216013	0.221056	-1.66467	-0.00261307	-2.66548	-0.33088	-2.14554	-2.01509	-2.18226	-1.33488	-1.73052	-4.2441	-2.53322	-1.75212
FGSG_00487	-1.15043	-1.164	-1.3358	-1.23908	-1.13405	-0.805297	-0.630313	1.57916	1.5602	1.41162	-0.616473	-0.376633	-0.47046	0.337027	-0.121603	-0.0659633	-0.922199	-0.66767	0.678133	0.0552278	0.532536	0.911925	1.39138	1.03647	1.1191	0.938563	0.71944	0.48524	0.166756	-0.331783	0.0039196	-0.136131	-0.271564	-0.227026	0.170934	0.599584	0.278113	0.308826	-0.294739	-0.204086	-0.139476	0.0131712	-0.136428	-1.01678	-0.364396	-0.199451
FGSG_00488	-2.27745	-2.17013	-1.74598	-1.16872	-0.465656	2.53746	0.937874	0.47054	0.343739	1.74732	-0.8563	-0.0930533	0.333933	1.87214	1.08379	0.779077	-1.96003	-1.90653	1.52355	3.01651	4.98854	5.21307	4.3199	2.99043	2.35992	1.35741	-4.22477	-3.87141	-3.73273	0.17826	-0.320766	-0.390114	-0.130424	0.14352	-1.70527	-4.63297	0.79414	-1.31362	0.0453265	-0.0574176	0.0390112	-0.506303	-0.205168	-2.49385	2.55636	-0.349128
FGSG_00489	-6.89919	-6.893	-6.43259	-6.28954	-5.6912	-1.08643	-2.37042	-3.50927	-3.30257	-2.90605	-5.85839	-5.41113	-4.72324	-4.03127	-4.91106	-5.11768	-0.800733	-0.495183	-0.57557	1.47151	1.29556	0.719319	0.149233	-0.278611	-0.935384	-2.97	-2.39011	-1.68849	-1.79662	-0.116683	-0.348906	0.853349	-0.0929832	-0.0335269	-3.60937	-1.03002	-3.47018	0.186257	-1.09659	-0.887657	-0.0140781	-1.3962	-0.35119	-7.12167	-3.3031	-0.269562
FGSG_00490	-5.65262	-4.90875	-3.82034	-4.0334	-3.75085	-0.694674	1.2147	-2.07678	-2.32945	-0.789778	-3.51608	-2.47875	-2.10844	-1.72371	-2.57581	-2.87737	-1.04683	0.163256	-0.261888	-0.338223	-0.930229	-0.91422	-1.39985	-1.44294	-4.05904	-2.80789	-0.998673	-0.502598	0.0542736	-0.368808	-0.417924	0.00969696	-0.207389	0.0842705	1.53977	2.31064	-3.63026	-0.764738	1.10985	1.08208	1.5312	0.0832176	0.655167	-5.73805	1.28387	0.616932
FGSG_00491	-4.53318	-3.10685	-1.78549	-2.40008	-1.72102	1.11813	2.54657	-3.39139	-3.11525	-1.73867	-2.36884	-1.14307	-0.449176	-0.468559	-2.15245	-2.30887	-0.755465	-0.397404	-0.65095	-0.161107	-0.519949	-1.278	-0.575277	-0.15441	-1.91597	-1.02019	-0.0758362	3.31978	1.87147	-0.032527	-0.346674	-0.985083	-0.277883	0.0622673	1.289	0.530013	-2.29187	-1.01415	0.422681	-0.048789	0.440133	-0.180917	-0.0460529	-4.70449	-0.657162	0.0829744
FGSG_00492	-7.75718	-5.52534	-3.71928	-3.64268	-2.97785	-0.582383	-0.198724	-2.88262	-2.92498	0.416632	-5.76019	-3.39544	-2.73455	-1.90968	-3.09243	-2.93355	-0.610763	0.0348492	-0.170717	-0.789348	-0.740519	-0.991511	-0.802853	-0.867662	-3.6824	-3.76647	0.562626	1.08408	1.34616	-1.58401	0.27503	-0.0750732	-0.189539	0.0302105	-0.54545	-0.309654	-1.23177	-0.206535	-0.166119	-0.050703	0.275805	-1.0478	0.249714	-8.60135	0.239484	-0.63238
FGSG_00493	-5.23747	-5.21121	-5.32348	-5.14547	-4.64814	-2.50515	-0.850019	-0.49144	-0.568925	-0.694576	-3.35905	-3.32707	-2.95698	-2.84985	-2.30295	-2.76626	-0.389267	-0.255464	-1.33232	-0.642648	-1.41496	-1.48355	-1.2584	-1.01684	-3.83033	-3.54451	2.58857	2.34611	1.74321	-0.166175	0.403609	0.0791569	-0.328406	0.0433402	-0.229501	0.27768	-1.46539	-0.260536	-1.13717	-1.20157	-1.21208	-1.25729	-0.708641	-5.50867	-1.29731	-1.26983
FGSG_00494	-4.11392	-4.2408	-4.07638	-3.97554	-3.34	-0.0294633	0.0964227	-1.00343	-0.911052	-0.996212	-2.92353	-2.62318	-2.59894	-2.21402	-2.14472	-2.23005	0.0315866	-0.133327	-1.76524	-0.0736337	-0.780188	-0.84207	-1.04514	-0.496606	-2.12255	-1.6191	-1.22972	-0.013092	-0.676829	-0.151213	0.420983	-0.195244	-0.42749	0.00903988	-1.40749	0.681957	-1.67297	0.461081	-1.19297	-1.94664	-0.781607	-2.3002	-1.13623	-4.14815	-2.06182	-1.59563
FGSG_00495	-3.26972	-3.11213	-3.27927	-3.306	-3.29877	-1.07246	-1.50024	0.262652	0.391562	-0.00654602	-2.45407	-2.53026	-2.55213	-2.12727	-2.1438	-2.12429	0.25608	-0.153937	-0.452027	-0.150885	-0.13438	-0.358912	-0.381344	0.0592213	-1.53098	-1.13693	0.796863	0.240016	-0.555543	0.187032	0.121433	0.027276	-0.0802436	-0.215307	0.100877	1.93467	-1.95672	-0.0598302	-1.5878	-1.84995	-1.81955	-1.69824	-0.958481	-3.1906	-2.36236	-1.91209
FGSG_00496	-6.64387	-4.62507	-3.38861	-3.21899	-2.88605	-1.6676	-0.27705	-3.91092	-4.4661	-0.797729	-4.2963	-2.59676	-1.80306	-1.79597	-2.36889	-2.20862	-0.186924	-0.330257	-1.54346	4.86e-05	-1.02326	-1.41833	-0.78442	-0.802395	-2.81446	-2.43997	0.971785	1.49217	1.19727	-0.243868	-0.595937	-0.095583	-0.0389481	0.0513868	1.16298	1.00201	-2.20575	-0.128	0.0603895	-0.0208559	-0.181047	0.0447273	0.0882063	-8.35766	-1.72276	-0.283148
FGSG_00497	-4.72235	-5.03607	-5.22975	-4.79028	-2.6077	2.59119	0.256003	-1.84326	-1.94149	-1.51706	-3.97512	-3.54752	-3.27537	-2.63687	-1.02638	-1.15123	-0.0437803	0.49747	0.121812	-1.02208	-0.341519	-0.445877	-0.637335	-0.174178	0.235514	0.611323	-5.55156	-6.09557	-2.54435	-0.0513172	-1.52281	0.485447	-0.521334	-0.264093	-1.91455	-2.70529	0.68563	2.1366	-1.2906	-1.61428	-2.35069	-1.68963	-1.14667	-4.88012	1.65792	-0.717186
FGSG_00499	-4.30899	-3.75053	-2.50424	-2.42473	-1.59639	0.158557	0.746047	-2.73483	-2.78204	-1.64787	-2.55219	-1.45172	-1.0293	-0.555654	-1.03924	-1.32097	-0.167666	-0.154209	-0.818526	0.274281	-0.827841	-1.17732	-0.630298	-0.47015	-2.12933	-0.496406	-0.0368729	3.33173	2.34612	-0.355375	-0.105755	-0.554842	-0.291026	-0.0423098	0.509247	-0.0702333	-2.60709	-1.02085	-0.135589	-0.582509	-0.575972	-0.785307	-0.415134	-4.17266	-1.18474	-0.850289
FGSG_00500	-5.38348	-5.41208	-4.44342	-4.24004	-3.62591	-0.751953	0.9599	-3.20328	-3.15875	-2.31919	-4.07386	-3.05574	-2.68012	-1.91699	-2.30782	-2.21986	-0.26683	0.217759	-0.998218	0.22606	-0.649632	-1.34983	-0.527687	0.146214	-2.86919	-1.13763	-0.154643	5.86163	5.88194	0.276307	0.0603476	-0.446144	-0.491484	-0.119471	-1.08176	0.492106	-2.52386	0.542752	-1.51615	-1.10798	-1.22702	-1.59748	-0.819934	-5.06933	-2.29907	-0.963583
FGSG_00501	-2.09594	-1.64554	-1.89619	-1.5126	-1.97668	1.38915	1.92641	-0.459097	-0.539959	-0.897847	-0.824377	-0.836757	-0.911023	-0.34249	-0.77732	-0.799743	-0.767053	-0.737299	-0.800283	0.552978	-0.0793362	-0.527908	-0.831558	-0.254045	-0.904397	0.290927	2.54939	0.97582	-1.04742	-0.154034	-0.157994	0.0896835	-0.186863	-0.116917	0.92134	0.915667	-0.971653	-1.15336	-0.823777	-0.889893	-0.815923	-0.455544	-0.224026	-1.99182	-0.755395	-1.07844
FGSG_00502	-5.11211	-5.17592	-4.88306	-4.82262	-3.93535	0.21948	0.345676	-2.52629	-2.57727	-2.03833	-3.78106	-2.98932	-2.75817	-2.51191	-3.27251	-3.94569	-0.732654	-0.0661001	-0.501797	0.351113	-0.412861	-0.756007	-0.649209	0.87944	-2.83111	-0.34626	0.230673	-0.540743	-1.18463	0.306028	0.00993061	-0.121033	-0.10453	0.160517	0.25096	1.00796	-1.88853	-0.0625792	0.709709	0.300866	0.422605	0.931953	1.33483	-5.51553	0.0907822	-0.325022
FGSG_00503	-1.31063	-1.46241	-1.36153	-1.53538	-1.65171	4.20482	0.167337	0.483672	0.743653	0.204607	0.149014	-0.18349	-0.23499	-0.427144	-0.202014	-0.296847	0.124917	0.0866535	0.0902269	0.469162	1.65024	2.99095	3.95264	3.72409	1.8645	1.50564	-6.37236	-7.09754	-7.47024	0.0191674	0.0476666	0.758007	0.21873	0.0818832	0.19487	0.02841	1.15714	-0.0801969	-0.412557	-0.416319	-0.608584	0.0220931	-0.50161	-1.02869	0.0549891	-0.31751
FGSG_00504	-2.8881	-3.16011	-3.33593	-3.58187	-3.40005	1.40619	1.79136	-0.0799427	0.0606999	-0.245492	-1.31468	-1.60986	-1.51237	-1.37358	-2.08236	-2.16048	-0.291161	-0.239513	-0.266544	-0.255792	-1.04601	-1.42433	-0.875061	-0.558912	-1.81431	-1.41932	2.99444	2.63747	0.911703	-0.134243	-0.141577	-0.182556	-0.21712	-0.0493236	0.104504	-0.486519	-0.561909	-0.794319	-1.43948	-1.42784	-0.620705	0.261948	-0.938033	-3.02958	-0.959473	-1.06467
FGSG_00505	-3.93089	-2.60686	-1.34686	-1.08954	-0.994819	0.711944	0.844211	-2.9412	-3.43867	-1.90252	-2.5843	-1.24234	-0.53077	-0.188153	-0.85209	-0.79232	-0.172432	-0.0355625	-1.4828	0.181935	-0.689442	0.0246744	-0.0512123	-0.578655	-1.13417	0.268061	0.858206	1.64516	-0.00471115	0.805227	-0.35643	0.0295906	0.0321503	0.0677938	1.42372	0.956019	-1.08651	-0.230686	-0.455302	-0.590695	-0.570211	-0.0532613	-0.433605	-4.8743	-1.00461	-0.91025
FGSG_00506	-1.97114	-2.21444	-2.6433	-2.41823	-2.39119	-0.46221	-0.84485	0.0183024	0.11755	-0.202846	-1.08431	-1.21375	-1.00692	-1.19503	-0.74976	-0.49989	0.542604	-0.85654	-0.987623	0.0189509	-0.376923	-0.239936	0.0510874	0.851625	0.52869	1.00902	4.25167	0.493876	1.00946	-0.36778	-0.0394397	0.781814	0.140917	-0.0533271	0.763546	0.577893	-1.90361	-1.14479	-1.06254	-1.53468	-1.10458	-1.10505	-1.10174	-2.1845	-1.57746	-1.66172
FGSG_00507	-4.38974	-4.02929	-3.87135	-3.87924	-3.34962	0.57616	1.08465	-2.89093	-2.89458	-2.82413	-2.88067	-2.61845	-2.39255	-1.67558	-2.1966	-2.58981	-0.498667	-0.275931	-0.180681	0.308647	-0.0195589	0.0596876	-0.232876	-0.895449	-1.26446	-0.827117	0.0695734	1.45645	0.739723	0.135295	-0.0730171	-0.264074	-0.39397	-0.202209	-0.661031	1.40751	-2.19129	0.787968	-0.934588	-1.42777	-0.86478	-2.48759	-0.925437	-4.41285	-0.643843	-1.23356
FGSG_00508	-4.32842	-4.34118	-3.82515	-4.08837	-3.92142	0.979983	0.88756	-2.2657	-2.15255	-2.06378	-3.3157	-3.00646	-2.92106	-2.43422	-2.795	-3.4509	-1.08854	0.100547	0.306753	0.662202	0.365188	0.242023	0.331058	-0.232358	-1.85068	-1.49384	-0.0952396	-0.323819	-0.644296	0.0919704	-0.143703	-0.15037	-0.229086	0.0538769	-0.754896	0.02596	-1.61962	-0.600456	-0.871567	-1.22718	-0.833683	-1.6034	-0.465221	-4.54049	-1.0536	-1.23342
FGSG_00509	-4.13153	-4.15814	-4.14352	-4.12088	-3.95788	0.765635	0.39366	-1.94787	-2.04242	-1.8349	-3.1091	-2.64969	-2.71963	-2.21312	-2.83727	-2.96354	-0.667183	0.0403471	0.614173	0.526236	0.224246	0.20708	0.128569	0.332376	-2.49729	-1.31679	-0.0961065	0.279158	-0.306089	0.318012	0.168147	-0.0213766	-0.248667	-0.133054	-0.80627	-0.288854	-1.68315	-0.28802	-1.53112	-1.37506	-0.794532	-1.46731	-0.755653	-4.28781	-0.360933	-1.02952
FGSG_00510	-4.36972	-4.19506	-3.64529	-3.44262	-2.74042	-0.41129	0.127403	-2.08573	-1.83457	-1.41782	-3.48683	-2.92126	-2.6769	-1.87201	-1.13532	-1.01146	0.477914	-0.378634	-1.20694	-0.594739	-1.07268	-1.22636	-0.904416	-0.445972	-1.57341	0.162618	1.70279	2.87241	1.76851	-0.0708904	0.0673447	-0.210836	-0.319107	-0.179996	-0.901337	0.69772	-2.45189	-0.472917	-0.759157	-1.04922	-0.510407	-0.698012	-1.23229	-4.25271	-1.56078	-1.48774
FGSG_00511	-3.2582	-3.27458	-3.2306	-3.30851	-2.79918	0.737994	0.417127	-0.651537	-0.44758	-0.73279	-2.27898	-2.38848	-2.46486	-1.94329	-1.75994	-1.45998	0.6114	0.00150394	0.0811806	0.600123	0.131103	-0.0841413	0.276253	0.748279	-1.4965	0.366804	0.286354	0.548564	-0.453293	0.285862	0.160046	-0.050087	-0.71009	-0.307333	-0.789466	0.212397	-0.89513	-0.359033	-1.08655	-0.902406	-0.638854	-1.16056	-0.814668	-2.89163	-0.506079	-1.15679
FGSG_00512	-4.0546	-3.66817	-3.92336	-4.1884	-3.96615	-0.175614	0.518939	-1.03755	-0.728077	-0.898436	-2.65636	-2.51817	-2.43049	-2.34205	-2.61284	-2.37635	-0.786589	0.251844	-0.0336828	-0.000547	0.430232	0.34385	0.190288	0.750713	-0.331307	-0.716817	-0.590116	-0.82026	-0.967399	0.06776	0.05581	0.342109	-0.24217	0.0716767	-1.22638	0.53602	-2.31198	-0.170977	-1.51352	-1.84386	-0.661951	-1.67323	-0.932963	-3.83153	-0.825927	-1.31882
FGSG_00513	-2.69773	-2.88123	-3.08296	-3.08969	-3.38675	0.314214	-1.28475	-0.548098	-0.577068	-1.11576	-2.44029	-2.53506	-2.54551	-2.60709	-2.81844	-2.67351	-0.149264	0.045743	0.653826	0.438987	0.797588	0.357447	-0.413853	0.0496502	-1.48942	-1.65885	-2.30658	-2.54288	-2.40931	0.245005	-0.192423	0.31016	0.0360765	0.0788069	-0.156327	-0.419603	-0.0291066	-0.419806	-0.765293	-0.697863	-0.682842	-0.968479	-0.544478	-2.97493	0.283365	-0.652268
FGSG_00514	-2.17951	-2.21565	-2.39836	-2.68852	-2.65761	0.0904803	-1.12263	0.729773	0.578478	0.363111	-0.89408	-1.13881	-1.21482	-1.33808	-1.43957	-0.90099	0.2843	0.13573	-0.128057	0.0292444	0.312957	0.0301743	0.131236	-0.248679	-1.00464	-0.99913	-2.13315	-1.89479	-2.14013	0.31931	0.208056	0.279103	0.20295	-0.0575066	-0.436417	-0.456314	0.23607	-0.250376	-0.961507	-1.22904	-0.977748	-2.33101	-0.511939	-2.13861	0.109501	-0.705788
FGSG_00515	-4.37509	-3.14157	-2.27186	-2.35977	-1.50216	0.36394	0.577637	-4.36898	-4.62802	-3.06212	-2.63011	-1.79982	-1.66164	-0.490983	-2.80104	-3.11398	-2.19866	0.209054	0.365236	-1.91622	-1.03015	-1.35639	-2.20967	-2.40436	-2.44388	-3.00443	-0.98753	-0.531424	0.44254	-0.0503969	-1.30195	-0.24862	0.00847053	0.333011	-1.40488	-1.39081	-0.94419	-0.400341	-0.679344	-0.660391	-0.544506	-1.97947	-0.920558	-3.89828	1.34319	0.117389
FGSG_00516	-0.0824699	-0.30516	-0.71446	-0.76579	-1.16142	-0.305397	-0.0230134	1.98316	1.98707	1.50727	0.693161	0.0611568	0.0275497	-0.561867	-0.493473	-0.109963	0.697119	0.210479	-0.0848739	-0.302262	-0.273587	-0.271752	0.109186	-0.442262	0.65403	0.431707	0.0372462	0.2535	-0.1155	-0.0116444	-0.0159934	-0.00395346	0.28228	-0.00356317	1.77926	-0.337817	2.0405	-0.504653	0.514702	0.222845	0.195514	0.555216	0.0750709	0.110177	0.816555	0.550737
FGSG_00517	1.01855	0.8869	0.347297	-0.0590863	-0.832226	-0.87383	-0.318863	3.44252	3.66611	3.33662	1.85732	1.29682	1.03038	-0.697114	-0.522343	-0.183363	0.986913	0.530157	-0.422517	-0.679068	-0.362985	-0.175511	2.1177	1.96426	2.65822	2.50039	0.497239	0.0139031	-0.349311	-0.395412	0.60245	-0.00781632	0.616823	-0.0167403	2.54048	0.0118361	3.69324	0.331566	0.0315914	0.71987	-0.128269	1.01053	-0.0292308	1.13372	0.575426	0.861241
FGSG_00518	-3.78017	-3.6914	-2.78043	-2.84741	-1.85602	0.62446	1.58179	-3.02667	-3.272	-2.52954	-2.10496	-1.71882	-0.919887	-0.22479	-1.2972	-1.3305	-0.717646	-0.319487	-0.486103	-0.788054	-0.706106	-1.63354	-1.34871	-0.996907	-2.0478	-2.22828	0.504213	1.43514	0.253376	-0.225477	-0.349743	-0.319214	-0.215734	0.00318337	0.217464	-0.3499	-2.5105	-0.635063	-0.752185	-1.00545	-0.141215	-1.15343	-0.380189	-3.77624	-0.0447836	-0.610638
FGSG_00519	-3.92005	-4.08073	-4.12795	-3.94584	-3.98358	0.16053	-0.0356503	-0.17188	-0.0870199	-0.152166	-3.27278	-3.32904	-3.09412	-2.84512	-2.82208	-2.64771	0.304294	-0.408403	-0.596163	0.746543	0.0833259	-0.0426536	0.0810242	0.260476	-2.20922	-1.28831	0.589763	0.628053	-0.349803	0.0615845	-0.114619	0.0525875	-0.0989699	-0.00497341	-0.710656	0.34139	-1.09957	-0.031476	-1.04189	-0.947577	-0.840333	-0.862989	-0.611998	-3.66706	-1.09765	-0.988787
FGSG_00520	-2.71241	-2.60827	-2.66193	-2.67663	-2.67741	2.92218	2.33365	-1.91945	-1.96088	-2.19095	-1.73636	-1.59586	-1.65712	-1.25367	-1.95184	-2.12684	-0.67565	-0.125626	1.5103	0.866938	0.519068	0.655815	0.340376	0.664558	-0.106758	0.952682	-2.93665	-1.76222	-1.92956	-0.0712748	0.332756	-0.39012	-0.328967	-0.0052371	-1.06539	0.512865	-1.19375	0.2559	0.664261	0.340442	0.645219	0.446801	0.018815	-2.51914	1.77943	-0.140432
FGSG_00521	-1.87571	-1.99332	-2.12615	-2.39625	-2.6576	-0.76533	-0.859184	1.10447	1.37114	0.664989	-0.874943	-1.26832	-1.26351	-1.54378	-1.72725	-1.44244	0.189747	0.155657	0.13644	0.661331	0.504658	0.281912	0.622044	2.48353	-0.301217	0.196513	-2.40058	-2.27555	-2.53337	-0.0803003	0.4213	0.32269	0.51734	0.0977736	-0.161307	-0.919094	-0.537567	-1.47542	-0.925315	-0.791768	-0.867295	-0.832842	-0.587102	-1.7705	0.89564	-0.502874
FGSG_00522	-1.77772	-2.20554	-2.35966	-2.45542	-3.11721	0.9751	-0.6442	1.28359	1.10841	0.740993	-0.724077	-1.36524	-1.41585	-1.89793	-2.07719	-1.82225	0.042563	0.34545	1.12714	0.457285	1.87162	1.59913	1.81209	1.77784	0.20361	-0.455944	-2.31352	-1.99201	-2.11795	0.0529799	0.202737	0.17952	0.520443	0.0922832	-0.0289435	-0.274154	1.42605	0.266467	-1.27481	-1.41433	-1.55061	-1.21817	-1.28067	-1.71202	1.00239	-1.03227
FGSG_00523	-6.99504	-6.21057	-4.96619	-4.45758	-4.20078	1.16859	-0.960501	-1.88095	-2.39406	-1.00737	-4.64079	-3.24694	-2.90367	-2.12963	-3.79918	-3.9484	-2.66546	-0.541786	0.756214	1.26052	1.16064	0.908051	0.836896	0.868797	-2.22962	-1.68862	-4.1761	-1.94866	-1.73948	1.09845	-0.64373	-0.324022	-0.0392494	0.0444365	-1.48907	-5.19265	-1.96796	-1.53631	-2.48679	-2.77307	-1.64738	-1.57014	-0.230497	-6.89987	4.27859	1.90845
FGSG_00524	-5.97486	-4.52425	-2.96797	-2.57904	-1.72587	0.610264	1.71587	-4.30113	-4.16684	-0.801583	-3.8768	-2.13964	-1.12727	-0.808097	-1.47393	-1.87708	-0.244878	-0.332357	-0.905993	-0.309715	-0.462051	-1.16773	-0.697715	-0.0498142	-2.84289	-1.04535	1.15777	3.88673	2.32201	-0.0961647	0.30696	-0.237129	-0.446877	-0.0834799	0.753783	-0.598527	-2.11662	-1.2941	-0.163861	-0.523421	0.0959158	0.239274	0.113258	-5.84277	0.370459	-0.104738
FGSG_00525	-1.15695	-0.913003	-0.78105	-0.664084	-0.8306	0.561343	1.507	-1.07489	-1.13441	-1.05733	0.286767	0.0937529	0.10007	0.547496	-0.290993	-0.0300834	-0.103514	-0.51632	-0.231187	-0.453076	-1.73575	0.864908	3.21003	3.73169	3.66958	3.98474	0.483907	1.64968	0.174824	-0.296861	-0.105396	0.0272036	-0.338594	-0.0296969	0.6984	-0.21427	-1.59875	-2.77952	0.147767	0.0300028	0.0648849	0.0421536	0.114428	-0.709877	-0.00282121	0.48187
FGSG_00526	-2.90307	-2.74226	-2.99201	-2.89469	-3.19263	-0.0937004	-0.1026	-0.0720677	-0.273707	-0.426729	-1.97452	-1.96143	-1.96446	-1.9461	-1.58321	-1.54083	0.234573	-0.40864	0.490513	1.41015	1.58393	2.15691	2.31681	1.69419	0.62726	0.75605	2.35431	2.93392	2.26124	0.499282	0.0204434	0.136343	0.0379858	-0.1211	-0.720733	0.883834	-1.08601	0.0125871	-1.92845	-2.06346	-1.97433	-1.08954	-1.78145	-2.17335	-0.860586	-1.67688
FGSG_00527	-4.06471	-4.43999	-4.3775	-4.425	-4.47021	-0.27207	0.70689	0.274489	0.340115	-0.00215817	-3.34762	-3.35157	-3.26237	-3.25678	-3.93324	-3.82705	-0.91671	1.36581	0.22753	-1.09761	-1.18058	-2.06368	-2.23051	-0.252176	-2.62505	-2.93688	0.0565567	1.64048	2.19779	-0.255758	0.774756	-0.656164	-0.268313	-0.11961	0.687436	0.0233898	0.534993	-0.03228	0.399524	-0.173949	1.73591	-0.33737	1.8663	-4.51875	0.591733	-0.367195
FGSG_00528	-0.650393	-0.701037	-1.00965	-1.05899	-1.11907	-0.51734	-0.222933	2.00423	2.03681	1.41668	0.37093	0.521233	0.3378	0.156197	0.253977	0.264443	0.12672	0.0429802	-0.0650666	0.19636	-0.0253975	-0.0311968	0.0116599	0.0794132	1.50388	1.20337	-0.0171738	-0.0941401	-0.27562	-0.150293	0.0360098	0.134437	0.0983231	0.145873	0.35442	0.14573	0.81063	0.42594	-0.683699	-0.955685	-1.07767	-1.44936	-0.240218	-0.657717	-0.383897	-1.16577
FGSG_00529	-6.39919	-6.01666	-5.27519	-4.7896	-3.87908	-5.07788	1.73967	-5.67405	-5.5924	-5.05359	-5.23398	-4.52054	-3.32695	-3.36048	-4.04575	-4.64718	0.801727	2.6707	2.6548	1.64558	0.868289	1.11947	0.358727	-0.447106	-2.21329	-2.59446	4.67686	3.12269	3.79651	0.614796	0.369593	-0.129746	-0.0585799	0.344787	1.19936	3.17359	2.60928	6.62046	1.25881	2.46804	-0.610241	-0.891193	0.801185	-6.50866	-1.44755	3.88091
FGSG_00530	-4.2374	-4.40909	-4.20679	-4.14516	-3.38016	0.51245	0.196873	-1.44237	-1.27432	-1.22378	-2.44656	-2.45158	-2.17412	-1.84721	-1.71087	-2.03441	-0.0114737	-0.0225201	0.99049	0.535247	0.574963	0.325833	0.280694	0.00938702	-0.717836	-0.86827	-1.7256	-0.969327	-1.40418	-0.0257702	-0.223024	-0.0887756	-0.08816	0.0972366	-0.90725	0.23365	-1.59854	0.526326	-0.891903	-0.992489	-1.11585	-1.66142	-0.695278	-4.34273	-1.10671	-1.52631
FGSG_00531	-1.32565	-1.26349	-1.44481	-1.43731	-1.58575	1.68728	1.09438	0.171963	0.187442	-0.033843	-0.2602	-0.33133	-0.469387	-0.708297	-0.52545	-0.483623	0.226377	0.0907035	2.14117	3.37503	5.71493	5.63932	6.64813	7.28941	4.08081	4.85024	-0.615073	-1.80592	-4.02599	0.535583	-0.21267	0.31463	0.318866	0.0708296	0.37268	-0.0290771	-1.11378	1.16673	-0.472498	-0.756221	-0.768234	0.820844	0.775817	-1.05665	-0.261206	-0.451191
FGSG_00532	-4.9976	-5.06513	-4.82195	-4.55146	-4.3625	1.14966	-0.0113163	-4.22596	-4.1338	-3.94252	-3.84284	-3.69427	-3.51321	-2.78173	-3.14382	-3.52406	-1.43677	-0.00330973	2.66762	1.1005	4.12947	4.58627	3.85217	3.53192	1.12238	-1.20607	1.32407	0.85233	2.28681	0.526525	-0.0868034	-0.300509	-0.101113	0.114754	-2.4409	-0.16097	-2.1859	0.162699	-0.703573	-0.92303	-0.012475	-1.34071	-0.492747	-4.79654	0.0474205	-0.783111
FGSG_00533	-5.51983	-5.56534	-5.60375	-5.77187	-6.04198	1.65637	1.0908	-3.49015	-3.73968	-3.63731	-4.27461	-4.08792	-4.25756	-4.29811	-4.29878	-4.36908	0.15756	0.297057	0.6721	3.83194	3.41267	1.30493	1.91603	1.45536	-1.35674	-2.6184	-1.59918	-1.63179	-0.723116	0.21255	0.185874	0.29729	-0.0256197	0.0511768	-4.04598	-1.58776	-2.18598	0.318808	-1.89934	-1.83085	-1.95016	-0.548851	-0.235516	-5.41955	-0.670595	-0.629309
FGSG_00534	-3.95293	-3.7544	-3.68207	-3.46072	-2.7421	-0.642954	-0.164893	-0.931315	-0.91976	-0.942067	-2.85127	-2.45008	-2.43542	-1.97441	-2.26695	-2.42778	0.0895968	0.041194	0.341577	-0.233306	-0.519431	-0.397173	-0.801291	-0.61343	-2.07222	-1.19784	-1.29898	-1.084	0.88025	0.940041	0.99516	-0.493221	-0.32052	-0.0800934	0.195141	0.0919428	0.371601	0.0836673	-0.44047	-1.04444	-0.0295219	-1.13195	-0.325356	-3.90966	0.213391	-0.27106
FGSG_00535	-3.81734	-4.00583	-4.40373	-4.60156	-4.46926	-1.45895	-2.03631	0.205685	-0.0594649	-0.271474	-3.025	-3.19523	-3.2059	-3.24786	-3.49899	-3.48327	-1.00387	-0.474423	0.282461	-1.39297	-1.11933	-1.261	-1.50809	-1.40665	-2.67405	-2.43263	0.822183	0.338127	2.00985	0.0708275	-0.26322	0.017693	0.0905733	-0.18073	-0.201033	0.277734	-0.308089	0.195984	0.167224	-0.086961	-0.15604	0.0524325	-0.251364	-4.07976	0.066092	-0.342206
FGSG_00536	-5.69638	-5.31046	-4.55013	-4.33275	-2.68486	0.193379	0.692623	-2.94894	-3.11618	-1.58507	-4.21066	-3.57637	-2.1295	-2.02642	-2.5138	-2.67338	0.888	0.225904	-0.198454	-0.989246	-0.447189	-1.18031	-2.19557	-0.938356	-3.11602	-3.74488	-0.34983	-0.892989	-0.51863	-0.722753	0.254963	-0.129543	-0.218627	0.0313859	-1.02994	-0.406883	-1.99771	0.511192	-1.41663	-1.14816	-0.532676	-2.08116	-0.667666	-6.05847	-0.513581	-0.379364
FGSG_00537	-2.80274	-2.95629	-2.97293	-2.98247	-2.76692	0.743647	-0.379586	-0.741045	-0.711093	-0.7061	-1.62513	-1.69703	-1.72848	-1.69059	-1.1487	-1.43015	-0.59135	-0.123273	-0.579847	-0.777658	-0.413892	-0.283292	-0.552002	-0.419282	0.0521402	0.105204	-1.80965	-1.65577	-0.483337	0.183772	-0.0650568	0.179903	-0.07758	0	-2.70111	-0.660236	-0.0601959	1.72467	-1.02862	-1.14875	0.247078	-1.4604	-0.659701	-2.97891	-1.2128	-1.02453
FGSG_00538	-4.44323	-4.142	-3.21419	-2.95946	-2.39911	0.47482	0.980757	-2.09544	-2.22532	-1.49794	-3.38379	-2.19317	-1.9179	-1.31853	-2.23903	-2.63908	-0.25439	-0.0945578	-0.137513	-0.103868	-0.468224	-0.730277	-0.958477	-1.18841	-1.95583	-1.73498	-1.10419	1.66265	1.06508	-0.0901623	-0.118347	-0.77293	-0.126149	0.114863	-0.405231	-0.46088	-2.06984	-0.400197	0.197403	-0.19644	0.249141	-0.682157	-0.344634	-4.77778	-0.067236	0.429761
FGSG_00539	-6.16996	-5.97029	-4.80753	-5.17797	-4.86072	-6.28796	-6.20081	1.69755	1.71697	1.50318	-5.17169	-5.12859	-3.97395	-4.18666	-5.2029	-4.98684	0.97658	1.78396	-2.57867	-0.571601	-1.32674	-1.89906	-2.29555	-2.74072	-3.02641	-3.88802	0.396227	1.89257	2.76043	0.0532603	0.0487001	-0.645504	-1.06067	-0.15154	-2.75174	-2.37837	-0.93523	-4.24322	-1.58414	-1.52627	-1.22553	-1.42401	3.19231	-6.11993	-1.41941	-1.27336
FGSG_00540	0.142104	0.497984	3.02853	2.71103	2.47977	-0.272346	-0.0821698	1.6712	1.65392	2.51137	1.34837	2.51176	3.92191	4.70531	3.36515	3.36754	-1.07066	0.749883	-2.29154	-0.871265	-0.5708	-1.972	-1.0205	-1.47614	1.37546	1.14569	-0.0559335	-0.0824201	-0.316897	-0.212147	-0.0617697	-0.37966	-1.11534	-0.124603	4.79261	0.121523	1.59772	-0.0149231	-0.000695	0.0470767	0.0844808	0.0947456	0.177843	-0.0307097	0.295359	-0.150621
FGSG_00541	-0.0847633	0.0916467	0.759843	0.77508	0.302447	-0.00384045	-0.20127	1.79145	1.7538	1.35637	1.29932	1.40042	1.82286	1.84979	0.98634	0.76323	1.03832	1.49345	-2.131	-0.785667	-0.568918	-0.465197	-0.648112	-0.735961	1.04354	1.33243	0.715887	-0.44612	-0.563493	0.666855	0.0322435	-0.249466	-0.546504	-0.0190897	3.08184	0.655827	2.31335	0.450847	-0.142777	-0.201743	-0.0252569	-0.0999899	-0.104698	-0.16106	-0.0505412	0.0446272
FGSG_00542	-0.969203	-0.889236	-1.26177	-1.48739	-1.41634	-0.0838394	0.0386972	0.880165	1.11736	0.592903	0.655897	0.451474	0.279757	0.101227	0.410027	0.47493	0.116616	-0.239424	-0.956217	-0.847204	-0.854177	-0.935491	-0.791978	-0.499691	0.223337	0.29086	0.777283	0.56814	0.45077	0.450655	-0.0497341	-0.0329404	0.26532	0.15128	1.04977	0.201667	1.37741	0.24844	-0.0912463	-0.17682	-0.164536	0.352408	-0.165192	-0.92874	-0.337724	-0.270384
FGSG_00543	-3.44947	-3.43688	-3.15238	-2.88671	-2.91286	1.7676	2.0378	-0.910168	-0.680248	-0.620253	-2.0144	-1.73535	-1.61516	-0.851198	-2.25291	-2.30279	-0.446303	0.00776339	0.639944	-0.160534	-0.52854	-1.69658	-1.5599	-0.748911	-2.36845	-2.05469	1.14777	1.36007	0.0408196	-0.671596	-0.190873	-0.45469	-0.47017	-0.086853	-1.0701	-1.9849	-1.50198	-1.0474	-1.10887	-0.747767	-0.352534	-0.603525	-0.571854	-3.25435	0.549081	-0.23737
FGSG_00545	-2.28221	-2.45362	-2.70122	-2.85748	-2.95252	0.50787	0.939707	0.263501	0.322045	0.146393	-1.6289	-1.63892	-1.67867	-1.66046	-1.76659	-1.8717	-0.0643768	0.12775	0.362167	0.735032	0.250855	-0.147235	-0.483348	0.0904918	-1.63005	-1.57174	0.409576	-0.6202	-1.07294	0.120584	0.120183	0.112803	0.0772071	0.0774837	-0.0751095	-0.118806	-0.10786	0.0570369	-0.745869	-1.11666	-0.0757232	-1.41379	0.0382967	-2.696	-1.19749	-1.42286
FGSG_00546	-4.5304	-4.7416	-4.64574	-4.80005	-4.76724	-1.03857	-0.579423	0.899437	0.94108	0.580415	-3.31484	-3.40574	-3.35154	-3.49688	-3.89085	-4.00782	-0.649457	-0.118307	-0.564943	-0.0274835	0.0898523	-1.03966	-0.612724	-0.17667	-2.68094	-3.20389	-0.624097	0.244617	-0.308527	-0.88571	0.439497	-0.51633	0.164551	0.418317	-0.282476	-0.941993	-0.75656	-0.759747	0.0827217	-0.324772	0.661352	-1.17097	0.344547	-4.46866	-0.143711	-0.672464
FGSG_00548	-0.795396	-1.04344	-1.14249	-1.34103	-1.76495	0.84256	0.710063	1.84287	1.65096	1.13468	-1.00127	-1.1364	-1.36035	-1.40364	-1.57518	-1.20715	0.390517	0.0540533	0.0125937	0.267886	-0.220648	-0.263094	0.605351	2.47074	-0.431293	1.91671	0.29536	1.22655	0.490414	-0.413583	0.03264	-0.0705566	0.197657	-0.00213337	0.534994	0.013587	0.862657	-0.0104961	-0.907648	-0.822574	-0.997772	0.121531	-0.605006	-0.943846	-0.674158	-1.03207
FGSG_00549	-3.30754	-2.89482	-3.06732	-3.00733	-2.89086	-0.347033	0.97333	-1.41989	-1.52697	-1.82047	-2.18967	-1.91343	-1.84842	-1.09911	-1.77584	-1.90237	-0.329043	0.200681	-0.129603	0.438461	0.773366	0.411433	0.814769	0.320766	-0.952746	0.0598974	0.157997	1.34876	0.527166	-0.0583525	-0.0171366	0.0549736	-0.123366	-0.0331764	-0.817214	0.400017	-1.14465	0.456424	-0.818687	-1.19792	-0.437221	-0.621411	0.181475	-3.07174	0.367947	-0.320231
FGSG_00550	-1.52381	-1.66211	-1.71027	-2.04563	-1.94737	-0.0767999	0.348467	-0.151583	0.151018	-0.401597	-0.425483	-0.729206	-0.732107	-1.06683	-0.88317	-0.77186	-0.0127468	-0.17909	-0.38579	-0.542018	-1.11215	-1.08626	-0.8688	-0.148251	-0.010603	0.453257	0.32234	1.30148	0.0194368	-0.188337	0.209243	-0.075387	1.1099	-0.053813	-0.0957866	-0.628704	-0.36017	-0.47771	-0.320107	0.0400994	0.868933	3.40275	0.35554	-1.75905	-0.381477	-0.926756
FGSG_00551	-3.54744	-3.46422	-3.46521	-3.5292	-3.54867	1.2796	1.51686	-1.07227	-0.943535	-1.15219	-2.37262	-2.23164	-2.16309	-2.14451	-2.25626	-2.36328	-0.10038	0.0598197	0.0601897	0.346166	-0.216979	-0.392591	-0.213048	1.18455	-1.14727	-1.17099	1.41767	0.358804	-0.59049	-0.43668	-0.13521	0.0315032	-0.336313	0.0211134	-0.261877	-0.0104036	-1.76473	-0.144196	-0.807648	-0.898553	-0.919956	-0.0463939	-0.463122	-3.26668	-0.583489	-0.992914
FGSG_00552	-4.79764	-5.03885	-5.05154	-5.11247	-5.06822	0.407036	0.0602202	-1.59724	-1.52456	-1.66931	-3.83293	-3.74729	-3.60921	-3.47701	-3.802	-3.75471	-0.506631	0.378206	0.41796	0.231129	0.0953622	-0.511147	-0.664207	-0.0808973	-1.77049	-1.84065	-1.26142	-1.33653	-0.687233	-0.162738	-0.286364	-0.19988	-0.198434	0.0879068	-0.551493	0.299016	-0.636184	0.271739	0.254251	-0.184101	0.320435	-0.777079	0.0274444	-5.09739	0.541528	-0.192378
FGSG_00553	-3.54853	-3.5975	-4.04163	-4.12318	-4.18343	-0.845956	-0.626333	0.213607	0.196119	-0.00953436	-2.87083	-2.89831	-2.79945	-2.94999	-3.34295	-3.33655	-0.39252	0.477317	-0.0204067	-0.762766	-1.15933	-1.22015	-1.44616	-0.454429	-1.47271	-2.09778	-0.946879	0.113417	-0.11728	0.329392	-0.039093	-0.293657	-0.131547	0.0196071	-0.684654	-0.0117235	0.295264	0.849924	-0.328877	-0.517932	0.088861	-1.3592	-0.341514	-3.70919	-0.494236	-1.10343
FGSG_00554	-6.81495	-7.17782	-7.36791	-7.22901	-7.00508	1.8871	1.84935	-4.79373	-4.93217	-4.60375	-5.62106	-5.80121	-5.60151	-5.81987	-4.83405	-4.83664	-0.51004	0.134833	-2.0629	-3.51511	-5.51727	-4.69772	-4.63874	-4.57561	-2.36856	-4.14973	-1.0605	-2.15512	-1.9839	-1.28553	1.55717	0.0752134	0.310377	0.257344	-6.78441	-1.03418	-2.22832	1.05883	1.998	1.88771	1.82176	-1.88593	0.610712	-6.95384	-1.4125	-0.0199823
FGSG_00555	-4.13904	-4.06894	-3.6494	-3.13071	-1.66682	0.73901	-0.186047	-0.90766	-0.994135	-0.222331	-2.87771	-2.46199	-1.75037	-1.44622	0.381493	0.244717	0.606977	-0.15863	-0.5754	-1.1726	-1.42839	-0.9961	-1.02993	-1.00053	-0.41501	0.157936	0.53688	0.16932	0.436867	0.406807	-0.37234	0.187445	-0.27218	-0.13597	-0.0167675	-0.0730867	-0.3768	1.13512	-0.791223	-1.00873	0.0711417	0.193951	-0.506156	-4.56469	-0.47651	-1.26446
FGSG_00556	-4.60773	-4.59573	-5.07073	-5.17931	-4.08074	-2.05366	-1.29061	-0.232113	-0.23165	-0.153163	-3.32789	-3.85814	-3.51144	-3.79346	-2.04257	-2.07481	1.22514	-0.355703	-1.44761	-1.34149	-1.72179	-1.02195	-0.642214	1.01253	-1.11416	1.10616	1.76748	1.63531	1.51257	0.153663	0.21134	0.464979	0.0230837	-0.21471	-1.15862	1.81591	-1.5156	1.10296	-1.24624	-1.89739	-1.1001	-0.855064	0.0859423	-4.7551	-3.80339	-3.16409
FGSG_00557	-0.76477	-1.01168	-1.2637	-1.08824	-1.27816	-0.537817	-0.4869	1.48467	1.64557	0.981737	-0.0462565	-0.0843298	-0.368343	-0.382513	-0.313243	-0.282417	0.63586	0.0360167	-0.146674	-0.134768	0.00377345	-0.252117	0.700824	2.90669	0.621806	2.54312	0.0313234	0.420327	0.276	-0.429362	0.0743332	-0.0394607	0.14378	-0.150313	0.16022	0.27745	0.665086	0.101384	0.412898	0.0389407	-0.0132229	0.096802	-0.0757265	-0.643707	-0.421559	-0.460512
FGSG_00558	-3.61887	-3.17371	-2.23891	-1.62455	-0.98125	0.511736	1.19519	-3.29957	-3.42943	-2.12419	-2.4961	-1.34238	-0.75069	-0.611387	-0.76798	-0.96636	0.259614	-0.435227	-1.99423	-0.340362	-0.719492	-0.768355	-0.855792	-1.00533	-1.41906	-0.44463	2.74954	2.27425	0.446653	0.0914555	-0.12351	-0.00360966	-0.353934	-0.104753	1.72699	1.61453	-3.18323	-0.97137	-0.24889	-0.412485	-0.532628	0.259713	-0.389049	-4.05287	-1.16134	-1.03751
FGSG_00559	-4.98352	-4.22776	-2.58923	-2.48183	-1.82637	0.684626	1.06816	-3.50529	-3.42801	-1.64081	-3.17384	-1.61792	-0.907638	-0.521157	-0.605454	-0.586847	0.01859	-0.204841	-0.75201	-0.0685844	-0.967215	-0.956899	-0.751246	-0.0955753	-0.804564	1.31826	1.10822	2.86898	1.84001	0.127783	-0.0993433	-0.175473	-0.228043	0.0250549	0.695963	1.03545	-2.36456	-0.507833	-0.184309	-0.300803	0.128153	-0.34559	-0.351744	-5.05848	-0.929093	-1.00782
FGSG_00560	-4.52743	-4.6215	-4.15205	-4.07534	-3.32848	0.56035	-0.0704956	-2.05338	-1.70844	-1.51153	-3.78371	-3.46184	-2.7534	-2.67682	-2.82854	-3.21741	0.31435	0.122297	0.0869637	-0.460702	-0.395774	-0.818198	-0.698848	0.127358	-1.57383	-0.843337	-0.246812	-0.16566	-0.283649	-0.309908	0.348257	0.0194998	-0.427626	-0.14683	-1.21706	0.0696926	-1.89629	0.44804	-1.14698	-1.22007	-0.130953	-1.51005	-0.558896	-4.54826	-0.599712	-1.1067
FGSG_00561	-6.62889	-6.20575	-5.61215	-5.37013	-4.8208	-2.09767	-1.55063	-2.69299	-2.73188	-1.52472	-4.78436	-3.89235	-3.52421	-3.4822	-3.9128	-4.25914	-0.389047	-0.552243	-0.630998	-0.00805664	-0.417201	-0.985276	-1.07998	-1.059	-3.62557	-3.74246	0.237737	0.466503	0.197658	0.463596	-0.28867	0.0884609	-0.0823526	-0.000502	-0.249646	0.646966	-2.56609	0.182731	-0.955666	-1.13842	-1.79647	-1.28085	-0.872724	-6.92939	-2.24676	-0.876661
FGSG_00562	-3.82358	-3.45359	-2.39409	-2.16693	-1.66488	-0.106061	0.899909	-2.71049	-2.82611	-2.09704	-2.71073	-1.92528	-1.17837	-0.489561	-0.230913	-0.47844	-0.0580225	-0.771603	-1.64891	0.215302	-0.269441	-0.348374	-0.113087	0.075222	-1.77387	-0.963964	3.55673	2.31535	0.857344	0.305005	-0.0442038	0.0202065	-0.230183	-0.0816002	0.478551	0.811741	-2.02503	-0.272902	-0.937709	-1.55742	-1.30565	-0.314538	-0.938507	-3.86712	-2.65439	-1.35708
FGSG_00563	-2.51002	-2.18214	-1.85741	-1.61522	-1.29457	0.6461	0.0776234	-0.728096	-0.856842	-0.658406	-1.86154	-1.07469	-0.88974	0.287593	-1.23415	-1.38343	-1.41194	-0.403786	0.267864	-1.30221	-1.45738	-1.27921	-0.799486	-0.875266	-0.919233	-1.3933	0.0965734	1.09188	1.20174	-0.470718	-0.981066	0.591617	-0.354374	-0.0580635	-3.4778	-5.16618	-2.98039	-4.13512	-0.460073	-0.81276	-1.04467	-0.683465	-0.862515	-2.43315	0.431329	-1.01171
FGSG_00564	-3.82638	-3.60542	-3.06734	-2.70857	-2.29945	0.0193043	0.644407	-2.75754	-2.58244	-1.69937	-3.59237	-2.33244	-1.76913	-0.921603	-0.766719	-0.908133	-0.00587559	-0.407712	-0.68964	0.116902	-0.783865	-1.14113	-0.66768	-0.646705	-2.01845	-0.373976	0.595263	3.11498	1.67964	0.143822	-0.0378838	-0.100715	-0.408586	-0.198856	-0.0936069	0.439274	-2.35642	-0.681097	-0.724058	-1.05889	-0.960444	-0.848621	-0.765289	-3.74604	-1.35324	-1.22088
FGSG_00565	-1.9096	-2.06886	-2.04906	-2.18424	-2.55616	1.00955	1.36823	1.17352	1.1978	0.891726	-0.828793	-1.42749	-1.44154	-1.44731	-2.14548	-2.04666	0.0551867	0.30161	-0.0134501	0.501371	0.601891	-0.744132	-0.603826	0.851264	-1.17726	-1.35155	-0.219403	-0.541834	-1.455	-0.87185	-0.262303	-0.191487	0.0152168	0.00810003	0.2385	-1.28521	-0.00220299	-0.997006	-1.26392	-0.910028	-1.16071	-0.410356	-0.231754	-2.11205	-0.139269	-0.894564
FGSG_00566	-2.89591	-2.96162	-3.08541	-3.11746	-2.91905	0.0333595	0.0697131	-0.707308	-0.604103	-0.907863	-1.57646	-1.73368	-1.64704	-1.54989	-1.67221	-1.62412	-0.0858498	-0.299277	-0.35499	0.553293	0.136698	0.225176	0.0704517	0.409399	-1.19142	-0.84207	2.52877	1.1355	-0.234394	0.00803518	-0.0642662	0.0599937	-0.0868835	-0.0135102	0.12732	0.709583	-1.87318	-0.698927	-0.79626	-1.0187	-1.06047	0.832937	-0.368879	-2.85966	-0.87627	-0.435986
FGSG_00567	-3.90372	-3.67258	-4.13283	-4.06855	-4.00042	0.0810771	-0.72684	-1.16181	-0.896372	-0.948607	-1.86756	-1.83622	-1.98393	-2.15831	-0.851556	-1.93777	0.00441933	-1.08945	-1.78992	-0.361961	-0.548424	0.00361157	-0.108582	0.674422	0.533411	0.21479	2.46837	-1.98103	-1.53996	0.299862	-0.216232	0.778443	-0.173213	0.162467	0.375684	-0.21238	-1.54529	-1.04362	-0.858169	-0.875727	-0.845803	0.949413	0.159054	-4.01353	-1.44635	-1.07244
FGSG_00568	-5.30207	-5.17794	-5.09127	-5.09236	-4.08111	-1.05172	-0.42601	-1.38905	-1.40834	-0.810971	-3.80568	-4.11463	-3.92029	-3.56114	-2.0351	-2.18386	0.401937	-0.274274	-1.05369	-1.78247	-1.31138	-1.62682	-1.33041	-1.04055	-0.123743	-0.505516	1.40002	0.453967	0.647203	0.101083	0.581499	0.397447	-0.19699	0.00860643	-0.701953	1.71712	-2.05321	1.12827	-1.72168	-2.12886	-1.36271	-1.35894	-0.625696	-5.16941	-1.21935	-1.59566
FGSG_00569	-2.018	-1.96534	-2.54359	-2.62035	-2.85074	-0.165894	0.0906367	2.02047	2.08105	1.64286	-0.880727	-1.39851	-1.47512	-1.84248	-1.46057	-1.38244	0.42819	-0.45206	0.363217	0.0407305	2.13758	1.98887	3.22503	6.68796	1.59441	6.9434	0.264444	-0.159233	-0.0854993	-0.598873	-0.0794368	0.10202	0.01949	-0.12844	0.576123	0.946123	1.90262	0.645206	-0.19239	-0.0686502	-0.397455	0.845036	-0.0896704	-1.90893	0.130581	-0.114921
FGSG_00570	-2.64078	-2.69584	-2.88469	-2.8268	-2.99687	0.96201	0.417014	0.203264	0.0902595	-0.317959	-1.5825	-1.77514	-1.66684	-1.85705	-2.31149	-2.1781	-0.177416	0.20388	-0.0717139	0.39916	0.310825	-0.225057	-0.324688	-0.12294	-2.01146	-2.26134	-0.127206	-0.8428	-1.57195	0.198602	-0.136907	-0.220243	-0.0692801	0.00400686	-0.243894	-0.529573	-0.135853	-0.26131	-1.09763	-1.31999	-0.960652	-0.932444	-0.741047	-2.50126	-0.437	-1.20488
FGSG_00571	-0.714247	0.0125999	1.91896	1.09709	1.38954	-0.112473	0.0839663	1.32668	1.40742	4.47961	-0.172161	1.74247	1.95177	3.68304	1.59618	0.995986	-4.72141	0.568568	2.025	-0.0883326	0.318209	0.164847	-0.0391707	-0.19175	-0.732873	-1.1288	-0.49706	-0.48844	-0.607733	0.0836973	0.38412	-0.0534797	0.0687561	0.16939	-3.44657	-6.974	1.02839	-0.5419	0.349947	0.486069	0.314734	0.550928	0.179956	-0.971124	0.423033	0.524667
FGSG_00572	-4.50964	-4.27986	-3.47701	-3.6605	-3.73138	-2.9216	2.93409	-3.25563	-3.23568	-3.48151	-3.29138	-2.78731	-2.77507	-3.04698	-4.39712	-4.38715	-0.42986	0.39632	1.73779	0.440327	1.47853	1.44145	-0.483647	-2.17317	-2.47332	-3.58181	-2.24835	-1.95881	-1.75018	1.99981	1.62608	0.208576	-0.0193729	0.455367	-1.13554	-2.15076	-1.30744	-3.23108	0.110014	0.287028	0.167655	0.591037	0.486414	-4.60665	4.0789	2.82533
FGSG_00573	-4.37388	-4.41692	-4.3285	-4.42345	-3.66672	0.78312	1.1715	-3.03437	-3.1175	-2.8466	-3.01068	-2.78751	-2.63919	-1.59753	-1.6709	-1.94209	-0.59735	0.07058	-0.192174	1.97493	0.947672	0.302747	0.637388	1.18177	-1.27321	1.16885	-1.19319	-0.812427	-1.22375	0.137452	-1.24824	-0.0913963	-0.410423	-0.19383	-1.89235	-0.110733	-2.21514	1.16402	-0.987746	-1.23954	-0.124152	-0.410239	-0.590536	-4.73766	-0.222253	-1.01378
FGSG_00574	-3.9716	-4.24238	-4.4622	-4.31635	-4.10197	0.60078	0.83705	-1.47965	-1.25219	-1.3945	-2.75063	-2.75147	-2.64055	-2.49665	-2.37586	-2.69043	-0.00515652	-0.16966	0.410303	1.77802	0.729933	0.321689	0.67362	1.15306	-1.35143	0.876983	-0.219407	-0.413904	-0.775663	0.402883	-0.29492	-0.0998287	-0.122693	-0.0231867	-0.432973	0.44532	-1.28598	0.284583	-0.83376	-1.1645	-0.0588541	-0.773586	-0.50746	-4.02033	-0.24004	-0.919021
FGSG_00576	-5.63666	-5.70062	-5.68159	-5.63678	-4.81525	1.14338	-0.0480146	-0.57511	-0.760071	0.0493422	-4.3095	-4.50665	-4.27643	-3.47515	-3.21031	-3.51264	-1.63881	-1.57348	2.39802	-0.00425243	1.70542	0.720561	0.781098	1.11743	-0.634518	-0.501548	-2.41396	-0.918453	-0.91516	-1.61117	1.67556	0.024292	-0.293704	-0.163967	-3.05176	-3.0404	-4.25255	-3.81735	-1.19356	-1.40664	-0.889204	-0.149586	-0.584482	-5.59141	1.68779	-1.65432
FGSG_00577	-3.31384	-3.50339	-3.42964	-3.42551	-3.0496	-0.00464249	-0.187503	-0.254462	-0.243374	-0.21327	-3.05	-2.86363	-2.39952	-2.41026	-2.38001	-2.40193	0.541347	0.00414658	-0.0715103	0.201928	-0.0832367	-0.0579748	-0.124142	0.124039	-1.70819	-0.494096	-1.26748	-0.25851	-0.444034	0.00104904	0.269806	-0.0505676	-0.0746775	-0.0377207	-0.207562	0.517037	-0.0630074	0.208827	-0.736834	-0.745166	-0.441733	-0.813713	-0.0618982	-3.71295	-0.191347	-0.528233
FGSG_00578	-4.72253	-4.83942	-4.69269	-3.50864	-1.15487	-3.80568	-0.848223	-0.555995	-0.269138	2.73378	-3.33684	-2.86986	-2.345	-2.31094	0.864586	1.64929	1.08087	-1.49913	-1.16799	-0.527464	-2.46387	-3.46563	-3.06952	-2.05139	-2.46927	0.12032	-0.196647	-0.392654	1.79652	-2.34985	-0.22847	0.342362	-0.741183	-0.337626	0.327623	0.16904	1.38149	0.01897	3.85147	2.55756	1.6959	1.56953	0.6836	-4.59903	0.322011	0.415283
FGSG_00579	-1.77299	-1.84406	-1.88174	-2.10875	-2.13027	0.0536466	0.0189199	1.17546	1.42147	0.953739	-0.18109	-0.429717	-0.741397	-0.94378	-1.01205	-0.715493	0.219177	0.03653	0.17909	0.295514	0.350594	0.255504	0.235592	0.896564	-0.178133	0.32347	1.2128	0.396606	0.375103	-0.203668	-0.0937962	0.02496	0.331093	0.0316265	-0.0607705	0.460837	1.01567	0.573723	-1.75874	-2.08296	-1.63079	-1.10951	-1.94562	-1.68699	-2.10488	-1.86603
FGSG_00581	-2.70893	-2.71463	-2.41479	-2.30454	-1.9563	1.75222	1.92044	-2.33598	-2.2723	-2.14191	-1.46365	-1.05843	-0.71889	0.261947	0.680377	0.148407	-0.71371	-0.729763	-0.860174	-0.398758	-0.973863	-1.07642	-0.839044	-0.422508	-0.792133	0.253923	-0.0629101	1.02754	0.933076	-0.534932	-0.25023	-0.292417	-0.400887	-0.0117836	0.343736	-0.145894	-1.99713	-0.796066	-0.0135875	-0.0849986	0.584655	0.0731258	-0.249118	-2.72494	0.909945	-0.523687
FGSG_00582	-1.21085	-1.08753	-1.41103	-1.47582	-1.54665	-0.0830333	-0.0773268	0.00598741	0.0453124	-0.231155	-0.23623	-0.292647	-0.346277	-0.47788	-0.43444	-0.379463	0.163743	-0.0754001	-0.0349467	-0.25835	-0.511315	-0.319943	0.381792	0.0352435	0.878537	0.72402	1.67273	0.472073	0.94253	-0.85816	0.279203	0.332463	-0.0138135	0.0397167	-0.29465	-0.0348766	-0.525677	0.49413	-0.442495	-0.845999	0.0584462	-1.03718	-0.628752	-1.21841	-0.925962	-0.743176
FGSG_00583	-4.61571	-4.55574	-3.59096	-3.39806	-2.75062	-1.86438	1.04962	-1.7267	-1.7452	-1.0016	-2.93413	-2.21015	-1.09619	-0.61426	-1.87418	-2.52793	-1.55022	-0.3846	-1.53948	-1.97301	-2.42257	-3.15346	-2.5909	-2.47928	-0.982743	-1.67005	1.88587	3.43342	4.45563	-1.51838	0.93275	-0.264269	-0.221063	0.225237	-0.709496	0.653634	-3.43673	-0.16136	1.87569	1.72684	2.55408	0.0415816	1.33205	-5.20401	-2.05962	-0.347138
FGSG_00584	-6.11449	-6.06986	-6.39749	-6.16691	-5.89204	-1.11321	-1.44915	-1.37971	-1.34578	-1.51902	-4.96046	-5.29646	-5.18376	-4.9165	-5.26862	-5.49658	-0.70752	0.43163	0.891767	0.109418	0.598516	0.115902	-0.554624	-0.0160217	-3.50412	-4.50107	-3.2959	-2.7118	-1.51955	0.194456	0.0620866	0.0174961	-0.0639529	0.18505	-1.13559	-0.409217	-1.02849	-0.54666	0.438076	0.272783	0.603643	-0.529918	0.0965867	-5.91254	0.36061	-0.321222
FGSG_00585	-4.22798	-4.37788	-4.08737	-4.34237	-4.41688	-0.00183344	-1.20535	-1.35543	-1.21367	-1.51701	-3.28736	-3.35696	-3.50386	-3.29461	-3.55851	-3.39854	-0.787026	0.27743	1.1737	0.475746	0.978611	1.41855	1.24931	0.438436	-0.17768	-0.33571	-3.39029	-2.7183	-1.88565	0.567388	0.175056	0.38403	-0.00492716	-0.0508041	-1.43195	0.714993	-0.707207	0.43398	-0.278767	-0.499456	0.0475879	-1.03532	-0.529548	-4.11738	0.462587	-0.6346
FGSG_00586	-6.83069	-6.99306	-6.79321	-6.72088	-6.1256	-1.29421	-1.05292	-2.88435	-2.57631	-2.44245	-5.6834	-5.32453	-4.68253	-4.54613	-5.46869	-5.64028	-0.921687	-0.281134	1.60558	-0.157506	-0.175029	-1.02372	-1.39676	-1.81808	-2.65708	-3.33521	-1.47299	-0.627733	1.69688	0.548402	-0.436007	-0.666393	-0.0900264	0.229994	-0.9395	0.130583	-1.15471	1.71594	-0.137573	-1.39678	-0.0481238	-1.54438	0.337115	-6.82994	1.09838	-0.671024
FGSG_00587	-3.13355	-3.29205	-3.28534	-3.43079	-3.26903	-0.61526	-0.62399	-0.730273	-0.382783	-0.961903	-2.54279	-2.55762	-2.63915	-2.25434	-2.35796	-2.4772	-0.443613	0.279154	-0.464396	-0.690618	-1.01687	-1.16459	-1.30523	-0.649448	-2.27142	-1.97841	-0.684993	0.715824	0.0460472	-0.79004	0.146136	0.0511436	-0.0242734	0.0295362	-0.84335	1.31891	-1.35567	1.02391	-1.88911	-1.93463	-1.54939	-2.29776	-1.31922	-3.21253	-2.46878	-1.61158
FGSG_00588	-4.17895	-3.91729	-3.51163	-3.71019	-3.25091	0.876575	-0.520988	-1.02547	-0.933391	-0.750734	-2.87683	-2.48501	-2.14964	-1.83323	-2.59645	-2.66279	-0.45693	-0.022233	0.30279	1.39182	1.65338	1.54517	1.29897	0.898429	-1.32392	-0.527424	-1.65922	-0.314587	-0.106503	-0.396803	0.0390339	0.14859	0.414163	0.295583	-1.14539	-0.564271	-1.44796	0.706796	0.67368	0.713395	0.677263	-0.325132	1.07557	-4.10484	0.248968	-0.660997
FGSG_00589	-5.4777	-4.67609	-3.3159	-3.00057	-2.47443	-2.09181	-0.919267	-2.77904	-2.6526	-1.20104	-4.09409	-2.9518	-2.32887	-1.64091	-1.65736	-1.59359	0.713358	0.314807	-1.57571	0.00264931	-1.59056	-1.71969	-1.60325	-1.84566	-3.78691	-2.82485	0.085247	3.03987	2.8414	-0.131212	0.304603	0.134266	-0.217043	-0.108572	-0.554581	0.599116	-2.69006	-0.538337	-1.03238	-1.35807	-0.822521	-1.34436	-0.580106	-5.25585	-2.75075	-1.30582
FGSG_00590	-5.0593	-5.23426	-4.49335	-4.59153	-4.53046	-1.56009	-2.94421	-0.249993	-0.0489502	0.00904512	-3.97079	-4.42396	-3.8224	-3.83868	-3.55828	-3.30129	0.73177	-0.147743	-1.91713	-0.176073	-0.411397	-0.283556	-1.11455	-1.22965	-2.34005	-3.30357	-0.317007	0.579657	0.0527611	-0.456141	1.07885	0.889246	0.0416069	-0.105653	-2.73255	-0.278136	-2.43495	0.47939	-1.27877	-1.61599	-1.46964	-1.9211	-0.659442	-5.11897	-5.65318	-2.2868
FGSG_00591	-7.01975	-6.93534	-6.75647	-6.97692	-6.27809	-0.871757	-0.450553	-1.88811	-1.87413	-2.22573	-5.47845	-5.45961	-5.24226	-4.66757	-4.93953	-4.90401	-0.143574	-0.123967	0.53175	0.427009	0.30377	0.190975	-0.0245037	0.332868	-3.62195	-2.96738	-2.13422	-0.40702	0.584159	-0.151715	0.396387	0.289486	-0.397053	-0.14523	-3.48369	-0.448153	-3.25434	0.472443	-1.9645	-2.2374	-1.16873	-3.11194	-1.25234	-6.98051	-1.75227	-1.58499
FGSG_00592	-3.17254	-3.44676	-3.77827	-3.67199	-3.43056	-0.371812	-0.204553	-0.175828	-0.28491	-0.256344	-2.47666	-2.4484	-2.25345	-2.01594	-2.52806	-2.76155	-0.761374	-0.410007	-1.08292	-0.597854	-0.256528	-0.792557	-0.0463319	0.366549	-1.98991	-2.39929	0.924103	1.03601	0.243176	-0.0653982	-0.350926	-0.00609684	-0.26461	-0.126791	0.364554	-0.174043	-1.17045	-0.41172	-0.207222	-0.674359	-0.834315	-0.719285	-0.54666	-3.24898	-0.93658	-1.18856
FGSG_00593	-3.39847	-3.60872	-3.61166	-3.75177	-3.89629	-0.607964	0.143716	0.142292	0.209762	-0.49094	-2.13486	-2.53741	-2.70278	-2.56183	-2.61932	-2.79276	-0.47636	-0.230597	1.43825	1.17178	2.08197	2.62323	2.30907	0.825396	-0.417487	-1.28048	-0.609093	-1.87045	-0.89753	0.88158	-0.641917	-0.11761	-0.0453901	0.00528336	-1.40283	0.0981064	-0.44778	0.178679	-0.826524	-0.94794	-0.756153	-0.312681	0.417408	-3.51533	1.12549	-0.603917
FGSG_00594	-1.18521	-1.11837	-1.42481	-1.60376	-1.67402	0.99397	1.05395	0.68477	0.847578	0.250295	0.0383069	-0.296623	-0.445497	-0.446607	-0.575516	-0.391793	-0.0870066	0.0312202	0.380143	0.655934	1.06734	1.2455	0.675268	0.411087	1.11806	0.576647	-0.394373	-0.468037	-0.360993	-0.18738	0.19419	0.07865	0.147083	0.00581336	-0.28936	-0.244464	0.753513	-0.110317	0.0473535	0.155746	0.460199	0.134987	0.362034	-1.27627	-0.0450144	0.366735
FGSG_00595	-0.669843	-0.720127	-0.77045	-0.751757	-0.834657	-0.00841355	-0.0612268	0.257642	0.380118	-0.020411	0.623023	0.62767	0.544283	0.50372	0.666973	0.512963	-0.0545232	-0.0131464	-0.0631397	0.226335	0.00503564	-0.0746787	0.0831802	0.0672548	0.86433	0.929573	0.0511866	-0.0319133	-0.0672965	0.0662825	0.0977731	0.0345802	0.0261167	-0.03407	0.164233	0.0763335	0.182667	0.00618005	-0.360721	-0.715131	-0.141496	-1.65869	-0.255547	-0.66225	-1.40243	-1.23887
FGSG_00596	-4.06342	-4.08093	-4.43716	-4.45352	-5.11093	-1.93667	-2.51715	0.24477	0.0943322	-0.546909	-3.64817	-3.89091	-3.87448	-4.19287	-4.51564	-4.75693	-0.20228	0.698393	0.185886	-0.455169	-0.766827	-0.717962	-0.57747	-0.624891	-3.33218	-3.75377	-0.5867	0.766216	1.94746	-1.10474	0.499386	-0.76149	-0.00607014	0.0674601	-0.538343	1.52688	-0.82498	-0.67875	0.328308	-0.424483	0.301558	-1.33414	-0.0159116	-4.13143	0.612567	-1.32094
FGSG_00597	-4.55938	-4.19842	-3.84487	-3.87901	-2.79787	0.712474	-0.182983	-1.63214	-1.68592	-1.13584	-2.96565	-2.84524	-2.07672	-1.72266	-1.30448	-1.18416	0.517563	0.385794	0.457571	0.446272	1.23986	1.55482	1.35702	1.62736	-0.279802	0.332451	-0.220959	-0.514792	-0.332046	0.172532	0.271104	-0.254963	0.0602732	0.0891504	-0.881317	1.00286	-0.741286	1.10046	-0.700191	-0.786128	0.570808	-1.33831	-0.260215	-4.51272	1.53799	-1.17056
FGSG_00598	-2.67271	-2.9739	-2.84441	-2.82425	-2.82501	-0.631193	-0.00179958	-1.56392	-1.21392	-1.53409	-1.16252	-1.3641	-1.28532	-0.855856	-1.20856	-1.14331	-0.23307	-0.340044	-0.679087	0.297529	0.351272	-0.0395803	0.369331	-0.47005	-0.641417	0.0436373	2.92135	3.47112	4.10539	0.055604	-0.546076	-0.236373	-0.415393	-0.0950093	-0.1398	0.382733	-1.52578	-0.55749	-1.88184	-2.13217	-1.70362	-1.10858	-1.27696	-3.07824	-2.48415	-2.23693
FGSG_00599	-2.80223	-3.27528	-3.35516	-3.42596	-3.84728	1.27381	-2.11702	1.815	2.02805	1.73506	-2.45417	-2.84986	-2.87691	-3.10208	-3.28187	-3.22703	-0.105506	0.601303	2.0249	1.88912	2.71107	2.22583	2.43629	1.35968	0.455496	0.47701	-2.82545	-3.5329	-3.71381	-1.38036	0.95021	0.31911	0.466603	0.377474	-0.35598	-0.264446	1.48002	0.8511	2.11073	1.67633	0.827157	0.946847	0.338358	-2.95662	1.99374	0.488384
FGSG_00600	-3.40572	-3.09908	-2.84098	-2.7366	-2.81822	1.26833	0.0146198	-0.0764852	0.0935798	-0.493642	-1.90154	-1.62735	-1.63968	-1.03442	-1.62331	-1.58232	-0.168966	-0.0113029	0.26305	0.163126	-0.587647	-0.56631	-0.689968	-1.30997	0.0801802	-0.0455899	-2.04092	-0.221614	0.248126	-0.55964	-1.35672	0.248542	-0.110602	-0.126332	1.21313	2.59498	-2.814	-1.62464	-0.725458	-1.12284	-0.838018	-1.80357	-0.0564089	-3.37208	-1.6387	-1.80076
FGSG_00601	-3.71455	-3.82269	-3.66547	-3.95896	-4.10298	-0.66336	-0.994216	0.140598	0.0389447	-0.145372	-2.6546	-2.91081	-3.04983	-3.24852	-3.09565	-3.0669	0.365921	0.294673	0.36878	0.667397	0.561518	0.641356	0.962696	2.5574	-0.237243	0.617683	1.24371	0.789514	0.772117	0.066505	0.56042	0.436247	0.0132899	0.0322433	-2.7245	-1.71898	-1.00746	-0.538506	-2.14635	-2.04803	-2.13667	-2.3369	-1.89807	-3.37796	-2.24449	-2.46645
FGSG_00602	-0.89562	-1.06165	-1.02451	-0.60214	-0.650487	1.46285	1.61401	0.888967	0.775384	0.584981	-0.903817	-0.422446	0.0404797	0.575687	-1.58306	-1.28389	-0.0481729	-0.28163	0.350974	-3.81752	-3.17328	-3.89418	-4.14981	-4.59108	-0.817327	-1.22324	0.85588	2.86788	1.36675	1.63794	-0.21417	1.21824	-0.90295	-0.0967402	-2.39194	-6.04589	-1.2961	-4.5361	-0.935226	0.0447235	-0.271208	0.25711	-0.755928	-1.04113	2.86995	0.238635
FGSG_00603	-5.80316	-5.937	-5.57698	-5.05826	-4.73169	-0.166663	0.58527	-1.83672	-2.09536	-1.63064	-5.1361	-5.02142	-4.20628	-3.86476	-4.36907	-4.83368	-0.125904	0.523693	0.171853	-0.147361	-0.0510235	-0.0353546	-0.689925	-1.24967	-2.53723	-3.70132	-1.07845	-1.45037	0.883578	-1.56786	0.83528	0.33343	-0.0879631	0.0210104	-2.00378	1.70943	-0.22764	2.77079	0.720749	0.410477	1.12514	-1.12358	0.491775	-5.9567	-0.721415	-0.34851
FGSG_00604	-1.01746	-1.28865	-1.57426	-1.72498	-2.04632	-0.12335	-0.146713	1.6747	1.6221	0.808312	-0.305636	-0.87389	-0.811496	-1.25021	-1.35166	-0.98613	0.261736	0.319463	-0.537397	-0.0583792	-0.245181	-0.231452	-0.163092	-0.130399	-0.62179	-0.804709	2.30444	1.2193	0.351276	-0.321008	0.224843	0.220863	0.0239196	-0.0493369	1.40271	0.81246	0.0163331	-0.336037	-0.0808954	-0.120499	0.838939	-0.770972	0.106958	-0.938816	-0.239565	-0.286525
FGSG_00605	-0.458547	-0.703836	-1.2971	-1.23184	-1.44127	-0.0318499	-0.0490499	2.07787	2.14021	1.66583	0.656307	0.10955	-0.0366497	-0.25803	-0.1704	-0.145133	0.740757	0.35195	0.30461	-0.00795937	1.16394	1.23255	1.01793	0.109171	3.04572	2.10084	0.049237	0.275104	0.0564201	-0.19887	0.0527768	0.157907	0.5113	0.24635	0.44272	-0.163757	1.61947	-0.192491	0.04372	0.0361137	0.523644	0.0381901	0.00843597	-0.42958	0.178114	0.359424
FGSG_00606	-0.0223732	-0.338473	-0.496107	-0.56115	-0.68754	0.04649	0.0860767	2.26335	2.30054	1.927	0.88221	0.561697	0.3676	0.156897	0.236743	0.31373	0.31378	0.111323	-0.138856	0.0843508	1.53595	0.858894	0.743824	0.117767	1.07712	0.849966	-0.0192101	0.13868	-0.06761	-0.0617948	-0.0820999	0.0353401	0.13461	-0.0355968	0.68141	0.0774965	1.42987	0.0660937	-1.21254	-1.18501	-0.944024	-1.43426	-1.13116	0.15297	-1.16277	-1.18265
FGSG_00607	-4.08361	-4.06854	-4.0167	-3.99496	-3.99858	-0.06599	0.358493	-1.47612	-1.51192	-1.69389	-2.78815	-2.67208	-2.8474	-2.57058	-2.54836	-2.64555	-0.577766	-0.0089798	0.14209	0.203324	-0.381758	-0.116466	-0.172762	0.413564	-0.72189	-0.500487	-0.28452	0.725408	0.0562301	0.065815	-0.101057	-0.234817	-0.0971298	-0.0948138	-0.3206	0.964093	-1.75419	-0.308811	-0.73395	-0.859316	-0.390244	-1.52518	-0.484924	-4.21508	-1.03928	-1.03796
FGSG_00608	-3.98238	-3.7747	-3.4745	-3.52148	-2.88367	-0.143666	-0.15579	-2.36828	-2.44478	-2.12396	-3.08233	-2.897	-2.52397	-2.19133	-3.15881	-3.3112	-0.614017	-0.369237	0.323796	0.13486	0.843464	-0.0536356	-0.241665	-0.556123	-2.16354	-2.16684	-0.102446	1.82753	1.63771	0.20391	-0.0107794	-0.696813	-0.253866	0.0877237	-0.860121	-0.950144	-2.01421	-0.284889	0.0124388	-0.524169	-0.324485	-0.59975	0.135003	-3.92125	0.217567	-0.102464
FGSG_00609	-5.99969	-4.01715	-2.46688	-2.3738	-1.91021	-1.66686	0.254964	-5.26263	-5.50019	-2.39413	-4.09328	-2.16236	-1.56814	-0.772093	-0.994919	-0.85948	0.17908	-0.342996	-1.37156	0.159019	-0.587965	-1.18827	-0.692554	-1.25908	-1.75713	0.092474	0.967806	2.78903	3.1565	0.13868	-0.704501	-0.214192	-0.296693	-0.112353	0.269919	1.45013	-3.58079	0.117826	-0.630671	-1.00888	-0.875397	-1.37932	-0.226583	-6.3947	-2.40552	-1.19521
FGSG_00610	-4.48417	-3.61416	-2.97922	-2.64109	-1.82707	-0.0832663	0.552144	-2.52454	-2.69532	-1.56331	-2.84195	-1.34393	-1.05896	-0.717716	-0.60025	-0.834296	-0.196834	-0.410038	-0.720552	-0.426795	-0.869063	-0.863455	-0.75009	-1.04019	-1.74272	-0.381504	-2.15555	2.91733	1.9284	0.104011	0.0666466	-0.264048	-0.306491	-0.181588	0.517027	0.633803	-1.92624	-0.519513	-0.165755	-0.645226	-0.239396	-0.351451	-0.144442	-4.86538	-0.788515	-0.907362
FGSG_00611	-0.545853	-0.569343	-0.705377	-0.846197	-1.05405	0.113607	0.239887	1.89177	1.58502	1.32918	0.90888	0.313687	0.18433	-0.14987	0.01384	0.0632298	0.489443	0.13018	0.0658631	-0.314594	-0.593881	-0.99996	-0.400502	-0.238317	0.61796	0.9353	1.09933	0.606603	-0.286403	0.128285	-0.0976171	0.00254631	0.236547	-0.211403	0.63516	0.110424	1.02406	-0.58335	-0.289974	-0.545122	-0.415221	0.0226095	-0.210231	-0.491463	-0.254634	-0.412447
FGSG_00612	-4.30106	-4.33215	-3.41277	-3.70542	-3.31417	-0.341943	-0.00896358	-2.98012	-2.92184	-2.53433	-3.13005	-2.87575	-2.45778	-1.83867	-2.48038	-2.31715	-0.303076	-0.0412669	-0.588893	-0.034193	-0.969401	-1.20375	-1.10407	1.67766	-3.47033	0.227097	1.70946	1.10618	0.72433	-0.180014	-0.37028	-0.127388	-0.449201	0.0883832	-0.14068	0.521704	-2.27913	-0.0462666	-0.419128	-0.743361	-0.31605	-1.31536	-0.0442743	-4.37179	-0.795181	-0.573821
FGSG_00613	-5.48416	-5.76404	-6.02566	-5.97897	-5.90797	-0.639619	-0.162019	-3.12315	-2.91214	-3.22333	-4.53124	-4.40514	-4.61613	-4.51246	-4.36481	-4.52251	-0.135027	-0.11031	1.77155	1.55826	0.749272	1.09029	0.744231	0.163691	-3.0855	-2.91472	-2.37083	-2.21539	-0.497053	2.27778	0.79149	-0.0954294	-0.212847	0.0963898	-2.16106	0.0261374	-1.44378	0.0974894	-0.278656	-0.569439	0.353606	-1.09245	1.16588	-5.59323	0.918196	1.17056
FGSG_00614	-3.96003	-4.0411	-3.73593	-3.85801	-4.06011	0.107673	0.606304	-0.449201	-0.355411	-0.496634	-2.83301	-2.89544	-2.35431	-2.3079	-3.19007	-3.05164	-0.48143	-0.217297	0.247897	-1.27468	-0.514598	-1.24541	-1.48107	0.38325	-1.65786	-1.37795	-0.34879	1.62064	0.57486	-0.545409	-0.10188	-0.37853	-0.0996337	-0.0548668	-0.141729	-0.203969	-1.8166	-0.853766	-0.353472	-0.00965118	0.855073	-0.183927	0.288267	-3.82444	0.662169	-0.298611
FGSG_00615	0.144144	-0.02405	-0.30077	-0.606816	-0.870613	-0.14335	-0.192843	2.37853	2.3272	1.91149	0.77569	0.69538	0.506917	0.234347	0.52614	0.450011	0.358023	0.211716	0.204326	0.248395	-0.0737805	0.252375	0.370144	-0.232768	1.68473	1.2628	0.241857	0.29211	0.159906	-0.0958023	0.2133	-0.00940323	0.43601	0.0517297	0.851674	-0.502073	1.16645	-0.57178	0.129996	-0.159025	0.328085	-1.18543	-0.139095	-0.23543	-0.333391	-0.476807
FGSG_00616	-5.40125	-5.79226	-5.49607	-5.54705	-5.02547	-1.55868	-0.42926	-2.42875	-2.51537	-2.10978	-4.44683	-4.40099	-3.835	-3.43966	-4.33834	-4.46821	-1.16071	0.401924	0.673397	-1.06242	-1.4115	-1.82835	-1.64681	-1.17195	-3.59327	-3.74577	0.111769	0.942234	0.88014	-0.722137	0.452863	0.197523	-0.477503	-0.0994096	-0.604227	1.823	-2.37859	0.146647	-0.781537	-0.942927	-0.846643	-1.74891	-0.139366	-5.43949	-0.442804	-0.367568
FGSG_00617	-3.02051	-2.97626	-3.31966	-3.43052	-3.27196	-0.1834	0.7814	0.0354376	-0.164167	-0.0954132	-1.83096	-1.79931	-1.86031	-1.62306	-1.42971	-2.17502	-0.326587	-0.51682	-0.0817404	0.937648	0.472123	0.764902	0.402471	0.677764	-1.47649	-0.0971165	1.68826	0.459041	0.0577173	0.139736	0.0306506	0.228573	-0.765187	-0.291891	-0.249903	0.198956	-0.931037	-0.0258603	-0.25298	-0.425721	-0.506067	0.131015	-0.319118	-3.06882	-0.886695	-0.554959
FGSG_00618	-3.35249	-3.70682	-3.68604	-3.70437	-3.82128	-0.12849	0.69615	0.687717	0.557337	0.56007	-1.59413	-1.782	-1.6931	-1.62192	-2.4844	-2.10586	0.0132566	0.15697	-0.348837	0.633722	0.622839	-0.196888	-0.381894	-0.278071	-2.10888	-2.38334	-0.285577	0.331059	-0.918863	0.281562	-0.105073	-0.661709	-0.27317	-0.0990334	0.68133	-1.06699	-0.80498	-2.08332	0.585125	-0.105568	0.804907	0.133559	0.971237	-3.45891	1.7137	0.481497
FGSG_00619	-2.25856	-2.19354	-2.40143	-2.32154	-2.34046	-0.887707	-0.312986	0.29036	0.498608	0.137317	-1.29111	-1.32796	-1.39676	-1.65464	-1.40578	-1.47047	0.12121	0.0262368	0.180897	-0.828599	0.549929	0.528801	1.33168	3.62011	-0.0720167	3.03645	0.419667	0.337717	0.713567	0.337932	0.0359764	-0.0359802	0.18744	0.0556169	1.00048	1.53461	0.627914	1.54809	-0.031682	0.0891583	-0.192438	0.0647299	0.235614	-2.16848	0.582804	2.07348
FGSG_00620	-6.1194	-5.94915	-5.8212	-5.44358	-3.56047	-1.94555	2.30682	-6.85938	-6.79598	-6.77384	-4.69979	-4.3503	-3.87131	-3.50924	-3.72109	-3.95672	-0.480183	1.23981	3.63136	0.942596	1.27816	1.49958	1.1424	0.248426	0.712585	0.332306	-0.18024	-0.595953	2.13215	0.818663	-0.18177	0.108274	0.165596	0.508274	-0.36988	4.84365	0.195614	5.90996	-0.731385	-0.163422	-1.32947	-1.23965	0.194011	-6.19568	-1.29864	3.78189
FGSG_00621	-0.81221	-1.01993	-1.19108	-1.31508	-1.57442	-0.0616336	0.00683689	1.30664	1.46977	0.905845	-0.174704	-0.46224	-0.569637	-0.791657	-0.938717	-0.71883	0.387496	0.123753	0.353686	0.0346119	0.0315294	0.327709	1.19402	0.848455	0.862773	0.48502	0.53441	0.47389	0.129174	0.21341	0.196579	-0.05023	0.24406	0.0202	1.19864	-0.2599	1.80314	-0.30777	0.171462	0.419111	0.185182	0.721113	0.0866706	-0.532834	0.214896	0.355111
FGSG_00622	-2.3533	-2.02822	-1.93555	-1.87459	-1.05985	5.21675	4.05637	-1.18074	-1.28661	-1.23823	-1.26535	-0.765014	-1.17469	-0.263844	-0.621133	-0.913653	-0.315047	0.19111	1.06496	1.31658	2.49022	2.59308	1.16035	1.09217	0.843197	0.837884	-5.61843	-5.10503	-3.57476	-0.882385	-0.00857019	-0.241117	-0.14219	0.220866	0.12925	0.519093	-0.969826	-0.793916	-0.67945	-0.0755014	-0.499584	-0.419921	-0.440568	-2.47065	1.32255	-0.241013
FGSG_00623	-3.89861	-3.49957	-3.21334	-3.12479	-2.51423	0.741813	1.93912	-2.35689	-2.37295	-2.15222	-2.37746	-2.0232	-1.91781	-1.13205	-1.601	-1.57551	0.133347	-0.0198536	-0.0290732	0.120345	-0.252322	-0.301552	-0.089438	-0.223409	-1.49281	-0.101533	-1.33622	2.09011	1.03372	0.204051	0.00734281	-0.394719	-0.239799	-0.0492234	-0.143871	0.38596	-2.33056	-1.13651	-0.484086	-1.40707	-0.291854	-0.821259	-0.924584	-3.40761	-1.01793	-0.961422
FGSG_00624	0.0957501	-0.113707	-0.396087	-0.602873	-0.866293	-0.30447	-0.181277	2.42682	2.46768	2.16961	0.78632	0.41845	0.310997	-0.231147	-0.31274	0.0115268	0.44515	0.25197	2.09245	-0.137515	6.68378	6.90611	7.28598	5.82172	5.92056	1.26876	-0.0353401	0.355503	0.122687	-0.421762	-0.0120332	0.0151038	0.306654	0.0834932	0.954684	-0.112639	1.84656	-0.301587	-0.371193	-0.233557	-0.561866	0.036551	-0.188127	0.214427	-0.361919	-0.609713
FGSG_00625	-0.66076	-0.930944	-1.23007	-1.26253	-1.397	-0.192687	0.332483	0.443088	0.20145	-0.122027	0.410456	0.0425134	-0.15366	-0.318217	-0.409244	-0.162793	0.328527	0.0141001	-0.12566	0.121781	-0.0812759	-0.161702	-0.089016	0.276141	0.16573	0.52294	1.00014	1.12102	0.431536	0.145417	-0.02948	0.227077	0.204073	0.10503	0.602637	1.12322	1.04275	0.703337	-0.638282	-0.77445	-0.937164	-0.44046	-0.634665	-0.676533	-0.423853	-0.937338
FGSG_00626	-3.13754	-3.15612	-3.14997	-2.89013	-3.07229	0.72691	1.55198	-2.05198	-1.8698	-2.41333	-1.7807	-1.88906	-2.00003	-1.51961	-1.64629	-1.86968	-0.360147	-0.17861	-0.33061	1.04666	0.615055	1.18007	1.42981	1.59643	0.377556	1.812	1.04592	0.101943	-0.142887	0.536752	0.473974	-0.17997	-0.1355	0.154453	-0.234	2.37358	-1.59634	0.450837	-1.04293	-1.18003	-1.21941	-1.24226	-1.03828	-3.10436	-1.83075	-1.23827
FGSG_00627	-2.61158	-2.84629	-3.09942	-3.03084	-2.96478	0.15957	0.26541	-0.616367	-0.384687	-0.877842	-1.96074	-2.38953	-2.22031	-2.30389	-2.80226	-2.67298	-0.468147	0.355803	0.32315	0.735773	0.628367	0.124633	-0.237188	0.375889	-2.05662	-2.38327	-1.11912	-2.58326	-2.70098	-0.382665	0.0451698	-0.221054	-0.0253835	0.176913	0.35858	0.215214	-0.0975766	-0.12456	0.365952	0.165675	0.48764	-0.551424	0.96697	-2.36858	0.336735	0.032382
FGSG_00628	-1.98272	-2.02164	-2.4436	-2.31069	-2.10403	1.42888	0.89989	-1.42535	-1.17797	-1.71404	-1.94177	-1.99154	-1.94854	-1.61004	-1.02053	-1.29164	-0.0432096	-0.145697	0.932844	0.865336	0.7753	0.799193	0.629764	-0.165334	-1.01346	-0.761547	-0.994577	-1.06799	-0.874958	0.54016	0.374154	0.116377	-0.12741	-0.184933	-1.54511	1.34772	-0.217504	1.88613	-1.28861	-1.28533	-0.7938	-1.47404	-0.765442	-2.22878	0.738511	-0.860565
FGSG_00629	-4.93592	-4.40926	-3.87781	-3.96229	-3.90243	-0.45242	-1.08863	-1.6228	-1.72752	-1.26747	-3.75083	-3.33714	-2.7439	-2.58728	-3.36099	-3.3695	-0.266223	0.16613	-0.589538	0.102365	-1.24643	-1.51292	-1.7391	-1.03568	-3.90022	-3.05506	-0.298866	0.0796471	0.24512	0.011035	0.52412	0.00947094	-0.0862732	0.031857	-1.17593	-0.189093	-1.9093	0.00495052	-1.30463	-1.64157	-1.17946	-0.932464	-0.336684	-5.00861	-2.09732	-0.92156
FGSG_00630	-0.44003	-0.67177	-0.961427	-1.17798	-1.3523	-0.439283	-0.00826669	1.68329	1.69701	1.4375	1.03057	0.230353	0.214627	-0.144253	-0.23794	-0.199697	0.61574	0.335617	0.181176	-0.0350785	0.0402131	0.300428	0.920596	0.919521	1.71716	1.29915	0.321677	0.40406	0.159233	-0.029685	-0.12215	-0.123293	0.612903	0.15985	0.957073	-0.358211	2.0633	-0.13051	-0.804537	-0.684598	-0.774997	-0.524533	-0.737416	-0.506357	-0.410683	-0.663307
FGSG_00631	-3.09556	-1.74752	-0.620304	-0.180403	-0.0151634	0.335417	1.02539	-2.15511	-2.62046	-0.259594	-0.80345	0.546663	1.18331	1.09164	0.66523	0.791563	-0.2717	-0.541683	-2.46736	-0.937193	-0.711466	-0.883553	-0.627968	-0.470771	-0.18117	1.26734	2.14361	1.87528	0.336501	0.176296	-0.247147	0.108211	-0.16986	-0.00612259	1.52771	-0.136864	-1.56505	-1.62058	-0.491586	-0.76096	-0.711192	0.0664597	-0.94255	-3.9676	-2.46409	-1.96873
FGSG_00633	-7.1326	-6.95881	-6.3104	-5.62142	-4.22778	-0.454004	-0.451191	-5.80658	-5.90884	-3.29333	-5.60367	-4.28315	-3.62011	-2.94363	-2.559	-3.63017	0.270633	0.353986	-0.102357	-0.0829124	-0.435818	-0.132468	-0.139412	0.455347	-2.21668	-1.03683	-0.200207	0.112067	0.145953	-0.0327673	0.0246391	-0.232811	-0.564406	-0.0189295	-1.72659	-0.687456	-2.94878	0.191894	0.030076	-0.216952	0.662352	-0.869691	0.118031	-7.12108	-0.13751	-0.210983
FGSG_00634	-2.45368	-1.08078	0.0827999	0.374014	0.58025	1.32742	2.17377	-2.78349	-3.15316	-0.627258	-0.519314	1.16769	1.87113	1.88532	1.35077	1.34551	-0.210073	-0.602034	-2.23779	-0.860615	-0.978279	-1.29818	-1.05002	-0.605872	0.322849	1.8364	2.16252	1.97625	0.699614	0.0568829	-0.259063	0.037859	-0.25058	-0.0282669	1.36834	-0.85418	-2.46278	-2.17436	-1.09328	-1.36375	-1.26725	-0.178936	-1.43602	-4.27286	-3.60902	-2.5681
FGSG_00635	-3.22467	-3.07889	-2.8874	-2.815	-2.31126	0.915433	1.11988	-1.29297	-1.22906	-1.11571	-1.77503	-1.67466	-1.10856	-0.550429	0.0141139	-0.416777	-0.056643	-0.416493	0.233694	0.203315	0.135614	-0.132941	0.123842	0.0510087	0.32917	0.692754	3.27994	1.95303	1.45969	-0.172295	0.0205002	0.11164	-0.576216	-0.111584	0.29053	1.52684	-0.960756	0.905333	-0.649557	-1.06766	-0.83984	-0.752063	-0.531918	-3.12908	0.0332866	-0.964763
FGSG_00636	-2.43458	-2.71444	-2.40056	-2.25229	-2.07872	-0.130677	-0.0387635	-0.823055	-0.737715	-0.947271	-1.4923	-1.33972	-1.39913	-0.951086	-0.286396	-0.587706	0.18004	-0.39892	-0.640023	0.0860024	-0.477654	-0.498651	-0.255741	-0.149597	-0.18182	0.325326	2.66745	1.60436	0.86618	0.162148	-0.556013	0.397167	-0.2162	-0.144174	-0.56109	0.295406	-1.76051	0.100993	-1.42378	-1.58752	-1.19171	-0.791843	-0.886794	-2.4979	-2.02436	-1.386
FGSG_00637	-7.38898	-5.82224	-4.24424	-3.82412	-2.67473	-0.00421047	0.010603	-5.43881	-5.80161	-2.14899	-5.00298	-3.15559	-2.29015	-1.90873	-2.16367	-2.37995	-0.329273	-0.0930061	-0.0177631	0.0642633	-0.329911	-0.541459	-0.526484	-0.414777	-2.82142	-1.653	-1.65461	1.23885	0.894346	0.190133	0.0703106	-0.399147	-0.283369	-0.0757065	-0.127723	-0.171997	-2.60245	-0.124916	-0.439771	-0.53011	-0.328493	-0.288979	-0.198187	-7.39715	-0.00205994	-0.243605
FGSG_00638	-4.41422	-3.72324	-2.52297	-3.12748	-3.38026	0.760797	0.558787	-1.55987	-1.59557	-1.72618	-3.66067	-3.07047	-2.55155	-2.09747	-2.60193	-2.60912	-0.041873	0.366723	-0.40223	0.769963	-0.337088	-0.316687	-0.61729	-0.797697	-2.53053	-1.40602	-1.26238	1.36901	0.0531626	-0.00663185	0.0977974	0.3922	-0.36607	-0.0946369	0.55697	3.23782	-4.45213	-0.532536	-0.627152	-0.822438	-0.534297	-0.962649	0.413203	-4.13178	-1.25468	-1.2805
FGSG_00639	-3.39501	-3.05606	-2.52076	-2.39115	-2.35862	-0.525183	0.167444	-1.8307	-1.66901	-1.16153	-2.30946	-1.69645	-1.13161	-0.941579	-2.15267	-2.65779	-1.22605	-0.505426	-0.71563	-1.2286	-1.48105	-2.09946	-1.27666	-0.36695	-2.33022	-1.47177	2.03168	3.11129	1.92207	-0.312167	-0.212618	-0.264429	-0.00887108	0.0892696	-0.41339	-1.20195	-2.2136	-1.65707	-0.408389	-0.721847	-0.405168	-0.561084	-0.496629	-3.79823	-0.776889	-0.490807
FGSG_00640	-3.03582	-3.30774	-3.10562	-3.09767	-3.39118	-0.295863	0.0732374	-0.89673	-0.999583	-1.15886	-2.70534	-2.81656	-2.74419	-2.63357	-2.89686	-2.85721	-0.251097	-0.160627	0.190747	0.777251	-0.0127611	0.061862	0.324076	0.0389185	-0.802273	-0.73883	0.36267	1.69358	0.909901	0.134242	0.0502434	0.0841274	-0.0327468	-0.15518	0.0694466	1.37908	-0.3338	0.19564	-0.494748	-0.435395	-0.678883	-0.769762	-0.325566	-2.90434	-0.322518	-0.380077
FGSG_00641	-4.33904	-4.41473	-4.43013	-3.96589	-3.85568	0.56127	1.22268	-1.94622	-1.91389	-1.78532	-3.47568	-3.37429	-2.32377	-2.03386	-3.24509	-3.08298	-1.22371	-0.479357	0.0717568	-0.576585	-0.523109	-0.914315	-0.984916	-0.270551	-2.98683	-2.97637	-0.349607	-0.745873	0.218507	-0.54952	-1.21415	-0.0597897	-0.368927	-0.119193	0.685424	-0.38719	-2.05136	-1.3889	0.673789	0.242274	0.179622	-0.0488095	-0.249011	-4.18916	0.465623	0.246474
FGSG_00642	-1.69996	-1.75756	-1.62739	-1.41478	-0.83769	0.31081	1.2594	0.48286	0.610325	0.980609	-0.59602	-0.0373197	0.383037	0.878301	0.549251	0.079267	-0.88933	-0.422896	-1.40891	-1.95137	-1.03179	-1.54563	-1.31811	-2.16988	-0.300346	-1.9162	0.209104	0.532737	2.70871	-0.649853	-0.626567	-0.850261	-0.175027	-0.178864	0.88102	-1.00049	1.1836	0.585176	3.51016	2.66299	3.82517	0.96656	-0.348294	-1.4901	2.48724	1.05686
FGSG_00643	-1.07769	-1.36045	-1.79612	-1.84128	-2.0024	0.00605011	0.32945	0.0078001	0.0324817	-0.126585	-0.4234	-1.04093	-0.858047	-1.32363	-1.80169	-1.14921	0.737016	0.603606	0.0353599	-0.218921	0.219465	-0.880047	-0.538138	0.53399	-1.36267	-1.63388	0.69698	0.438967	0.4754	-0.740794	-0.433209	-0.490177	0.29017	0.02986	0.915287	-0.59327	1.26711	-0.412577	-0.251278	-0.62488	-0.362427	-1.0016	-0.192392	-1.16358	-0.399962	-0.81273
FGSG_00644	-6.46012	-5.94078	-5.30481	-5.18255	-4.7556	-2.12914	-1.44841	-2.75835	-2.76735	-1.78743	-4.15933	-3.78683	-3.3864	-3.34785	-3.73892	-3.9623	-0.38795	-0.571374	-1.29625	0.0650969	-0.939266	-1.43595	-1.3001	-1.21653	-4.2345	-4.36545	0.343722	0.703377	0.499927	0.194213	-0.120397	0.00898933	-0.0510836	-0.0424633	-0.0170403	0.84581	-2.46177	-0.0560055	-1.04988	-1.13149	-1.54824	-1.05617	-0.76957	-6.42856	-2.53423	-0.624286
FGSG_00645	-3.96129	-3.8133	-3.55251	-3.64174	-3.23533	0.169124	-0.585396	-1.4883	-1.63416	-1.81107	-2.85908	-2.75698	-2.15957	-2.09809	-1.69422	-2.03049	-0.268047	-0.491167	-0.811207	0.155143	0.250819	0.0966086	-0.0857005	0.692125	0.29594	0.781291	1.44036	-2.06795	-0.987121	0.0774145	0.16167	0.220716	-0.267537	-0.11252	1.57525	1.24483	-1.45797	-0.530523	-0.374487	-0.643844	-0.546086	0.185885	-0.401987	-3.99268	0.200264	-0.722531
FGSG_00646	-5.42831	-4.89715	-4.2032	-4.28439	-3.58377	-1.76354	-1.20063	-1.90958	-1.94551	-1.53527	-3.21598	-2.9798	-2.31601	-2.78848	-3.2417	-3.0986	0.0189934	-0.46474	-2.46531	0.00700092	-1.01023	-1.54707	-2.03786	-1.43826	-3.06794	-3.61999	2.64662	1.31827	0.736594	0.655171	-0.0571737	0.704666	-0.0842428	0.130027	1.08688	1.34291	-2.18579	-0.449427	-1.03471	-1.40639	-1.52198	-0.106841	-0.146184	-5.2451	-2.31753	-1.41879
FGSG_00647	-4.73216	-4.65731	-4.54155	-4.5602	-4.46025	0.157837	-0.268947	-0.83407	-0.59159	-0.737674	-3.41217	-3.21618	-3.2981	-2.5127	-3.73589	-3.4439	-0.384974	-0.26647	0.0503831	0.15706	-0.271512	-0.672916	-0.557628	-0.562687	-1.23673	-1.20202	0.0919228	2.47085	1.79451	-0.354652	-0.776016	-0.0346527	-0.31259	-0.184716	-1.85272	-2.21152	-2.59716	-1.04449	-2.23094	-1.52371	-0.836468	-0.741736	-0.531714	-4.49943	-0.0997391	-0.656612
FGSG_00648	-2.37422	-2.49415	-2.52111	-2.7031	-2.2694	0.625371	1.15422	-1.52883	-1.41824	-1.39154	-1.09706	-1.22476	-1.15346	-0.588476	0.40254	0.43269	0.933304	-0.396687	-0.17375	0.97993	0.0576577	0.475697	1.50257	0.774377	1.9618	2.39642	1.98392	1.92688	0.720856	0.770955	0.0870137	0.112524	-0.53297	-0.449399	-0.48544	2.38053	-1.20622	1.66837	-1.7243	-1.97928	-1.86124	-1.83239	-0.900165	-2.43507	-1.54223	-1.20953
FGSG_00649	-4.61444	-4.52529	-4.28507	-4.33564	-3.52808	-1.11151	-1.3739	-1.90704	-2.06614	-1.49907	-3.14126	-2.88551	-2.37462	-2.47136	-1.9549	-2.15752	-0.0588837	-0.580326	-1.34302	-0.312917	-0.380054	-0.650146	-0.586977	-0.464746	-2.45761	-2.27167	1.4111	0.734387	-0.242052	0.660052	-0.0415535	0.208596	-0.147947	0.1051	0.508927	1.1548	-2.09389	-0.0110159	-0.942803	-1.32121	-1.31079	-1.10537	-0.279799	-4.79146	-2.50058	-1.54223
FGSG_00652	-0.447143	-0.536633	-1.18369	-1.25189	-1.33797	5.85823	3.03483	-0.972469	-1.15849	-1.46684	0.305119	0.0751162	-0.19573	-0.449593	-0.0449066	-0.17063	0.24094	0.201576	1.46965	7.24725	7.44886	6.83891	6.69624	5.1153	4.99422	4.69872	-2.62777	-7.06955	-9.16164	4.18851	-0.723537	-0.0184932	0.495473	0.224533	-0.67996	-1.18463	1.71896	5.05132	0.0290701	-0.38729	-0.211084	0.532895	0.514838	-0.407017	1.77484	-0.307941
FGSG_00653	-2.11308	-2.39459	-2.45234	-2.52472	-2.50741	-0.0624032	-0.421742	1.96266	1.86589	1.60912	-0.398063	-1.09864	-1.05304	-1.40096	-1.31444	-1.31101	0.773537	-0.0247703	-0.0431604	-0.738378	-0.539233	-0.739557	-0.352706	0.35507	0.491573	0.155271	2.49058	0.586633	0.362817	-0.654482	0.84097	0.304857	-0.0758901	0.06879	0.241617	-0.304647	0.169717	-0.622153	-0.525949	-0.82941	-0.563333	0.636019	-0.199201	-2.21307	-0.605892	-0.956857
FGSG_00654	-6.18296	-5.99229	-5.60457	-5.29912	-3.48496	-0.607753	-1.3793	-2.95363	-3.2409	-2.13316	-4.7416	-4.14233	-3.59121	-2.91655	-1.53656	-2.0469	0.333416	-0.417689	-1.3088	-0.455237	-0.596628	-0.639924	-0.62402	0.716899	-1.4482	0.39856	0.504526	-0.66763	-0.73723	1.06026	0.232048	0.294991	-0.513403	-0.11262	0.0903397	2.25913	-3.2597	1.04679	-1.40938	-1.63338	-1.6117	-0.931506	-1.21201	-6.08073	-1.6973	-1.7145
FGSG_00655	-4.48056	-3.12397	-3.06238	-3.15139	-3.23367	0.0595627	-0.660257	-0.596268	-0.54871	0.600033	-2.76732	-0.986471	-0.895031	-0.907258	-2.44245	-2.90333	-1.50507	-0.314182	0.946783	0.997303	1.46823	2.04274	1.63737	0.542079	-2.85741	-3.6744	-3.43876	-3.78541	-2.88592	0.526188	0.671914	-0.16282	-0.107766	0.347631	1.25962	-3.03483	0.754534	-3.4536	-0.580818	-0.35966	0.439461	-0.357461	-0.117608	-5.30521	1.09104	-0.179605
FGSG_00656	-6.95925	-6.21343	-5.27886	-5.17055	-4.51977	-2.16707	-1.79734	-3.70291	-3.90314	-2.19123	-5.50152	-4.38681	-3.57564	-3.44039	-4.0502	-4.10494	-0.376263	-0.393446	-1.21925	0.303663	-0.742955	-1.18924	-1.58007	-1.18075	-4.19937	-3.53642	0.70511	0.639308	-0.36076	0.277031	0.0470667	0.298813	-0.168573	-0.0166168	0.28341	0.898948	-2.94093	-0.145103	-0.408103	-0.755969	-0.741633	-0.652699	0.109274	-7.10728	-1.75301	-0.255404
FGSG_00657	-1.8985	-2.2731	-2.16796	-2.33178	-2.38169	-0.0586638	0.111023	1.14589	1.70665	1.07856	-1.03373	-1.33376	-1.4885	-1.51117	-1.73067	-1.26507	0.812253	0.158187	0.126497	-0.0464444	-0.341629	-1.27317	-1.06092	-0.0579014	-1.60644	-1.71248	0.0602436	0.11013	-0.42391	-0.348385	0.0928831	-0.329037	-0.0508394	0.109877	0.18107	-0.71005	0.36852	-1.03993	0.107188	-0.435066	-0.141184	0.0909371	-0.203545	-1.48606	1.40476	-0.389338
FGSG_00658	-4.49475	-4.0771	-3.98819	-3.56927	-2.8261	0.963879	0.82411	-2.50748	-2.14807	-2.06359	-2.44651	-2.09554	-1.2774	-0.948256	-1.44094	-1.46024	-0.515487	-0.184497	-0.241474	0.286886	0.150797	-0.109638	-0.0544891	0.413821	-1.59007	-0.0350399	0.36621	0.258103	-0.876431	0.23319	-0.210994	-0.0798359	-0.3708	-0.207533	0.0271301	0.554753	-2.04194	0.286261	-0.52833	-0.67603	-0.587847	-0.640326	-0.763461	-4.31497	-1.05134	-1.13258
FGSG_00659	-3.08254	-2.91628	-2.87692	-2.87584	-2.9488	0.354219	1.13909	-2.34836	-2.3509	-2.27577	-0.889	-0.641847	-0.862157	-0.346824	0.24656	-0.0661373	-0.159103	-0.683813	0.161513	0.922363	1.11742	1.24543	1.18283	0.377163	2.80537	2.74424	-0.581413	-0.184983	-0.20624	1.02479	0.166467	-0.22409	-0.333696	-0.160416	-0.159157	-0.14553	-0.603997	-0.105584	-0.565327	-0.797033	-0.885218	-0.66605	-0.818855	-2.93466	1.38301	-0.309575
FGSG_00660	-1.06381	-1.19908	-1.37771	-1.61717	-1.81853	1.31291	0.999874	1.93417	2.06143	1.76818	-1.17393	-1.5489	-1.47101	-1.11346	-2.60276	-2.37895	-0.610353	-0.444097	0.28671	-0.544872	-0.86428	-1.66422	-0.380816	2.11491	-1.08854	0.706381	0.608479	2.69604	1.3508	-0.785533	-0.0152569	-0.330547	-0.460669	-0.285259	-0.67678	-2.39305	0.0905657	-1.79182	-2.0519	-1.36014	-0.880127	-1.27729	-1.11825	-0.864309	-0.679463	-1.37563
FGSG_00661	-3.60518	-3.92831	-3.74355	-3.92338	-3.53785	0.844267	-0.352037	-1.20736	-1.12758	-1.05575	-2.7778	-2.6491	-2.61765	-2.64551	-2.47997	-2.68465	-0.38018	0.0468802	0.737263	0.106085	0.449847	0.501628	0.64149	0.592312	-0.29226	-0.549527	-1.006	-1.94897	-1.75732	-0.129125	-0.371277	-0.117471	0.26361	0.240184	-0.886377	0.2941	-0.40661	0.857847	-0.513267	-0.905747	-0.86629	-1.27607	-0.785253	-3.93037	0.0776229	-0.689242
FGSG_00663	-2.41261	-2.67651	-2.38608	-2.42521	-2.16663	0.635084	0.735313	-1.81583	-1.74412	-1.79352	-2.22186	-1.79943	-1.76287	-1.34328	-0.78744	-1.07926	-0.00453281	-0.106056	-0.215323	0.222355	0.475354	0.937531	0.46661	-0.0920954	0.321873	0.0490532	-1.58503	-0.658359	-0.85168	0.207925	-0.0918236	-0.05376	-0.219757	-0.0718403	-0.923864	0.633826	-1.30473	0.458329	-0.748826	-1.10337	-0.654985	-2.23762	-1.4221	-2.62528	-5.52891	-1.82364
FGSG_00664	-2.41261	-2.67651	-2.38608	-2.42521	-2.16663	0.635084	0.735313	-1.81583	-1.74412	-1.79352	-2.22186	-1.79943	-1.76287	-1.34328	-0.78744	-1.07926	-0.00453281	-0.106056	-0.215323	0.222355	0.475354	0.937531	0.46661	-0.0920954	0.321873	0.0490532	-1.58503	-0.658359	-0.85168	0.207925	-0.0918236	-0.05376	-0.219757	-0.0718403	-0.923864	0.633826	-1.30473	0.458329	-1.42036	-1.95392	-2.27114	-2.60911	-2.02573	-2.62528	-1.95454	-2.3419
FGSG_00665	-1.2145	-1.27288	-1.54668	-1.46647	-1.32455	-0.206783	0.20555	0.757477	0.907125	0.769375	-0.56343	-0.920037	-0.73547	-0.97548	-0.806734	-0.834134	0.34759	-0.715947	-1.10665	-0.158817	0.109445	0.0175633	0.262008	0.93292	0.728207	0.0404201	2.65453	0.45481	-0.752314	-0.673388	-0.1756	0.387717	0.0336366	0.00696659	1.09266	0.35573	-0.0286198	-0.19444	-1.15012	-1.34499	-2.16144	-0.611155	-1.19289	-1.09186	-1.77621	-2.05887
FGSG_00666	-4.58768	-4.65321	-4.79204	-4.5636	-3.90672	1.42045	1.05699	-1.29942	-1.51882	-1.19649	-3.41255	-3.00089	-2.62406	-2.53779	-2.57507	-2.50079	-0.307436	-0.0163131	0.332774	-0.0363531	1.6349	1.64737	1.11594	1.00242	0.31221	-0.8208	-2.80532	-2.87213	-2.41899	-0.113188	-0.069037	-0.163353	-0.169667	0.032763	-0.205253	0.05725	-1.50407	-0.422597	-0.0137382	-0.14523	0.243001	-0.319963	0.671619	-4.8554	0.469857	-0.650675
FGSG_00667	-3.8453	-3.98783	-4.03145	-4.36663	-4.51505	0.345916	0.460396	-0.769295	-0.966387	-0.819481	-3.15916	-3.35008	-3.17799	-2.92329	-3.6448	-3.53474	-0.336083	0.20713	0.736784	0.64847	0.937881	0.427407	0.898132	1.15295	-2.29463	-2.37045	-1.63037	0.492677	0.032043	0.188805	-0.210484	-0.292013	-0.319386	0.251904	-0.447377	0.160333	-2.01618	-0.71802	-0.879363	-0.808526	-0.864028	-0.889773	0.293015	-3.53541	0.293684	-0.58419
FGSG_00668	-0.0306768	-0.234753	-0.285203	-0.358567	-0.75437	-0.393217	-0.177073	1.57502	1.65604	1.10776	0.46329	0.0836399	-0.136407	-0.0886567	-0.219767	-0.153727	0.476716	0.183313	-0.10066	-0.0884185	-0.111523	-0.0393817	0.269362	-0.109508	2.21372	1.56937	0.350377	0.22617	0.284983	-0.0396557	0.0540032	0.0992596	0.176083	-0.10083	0.00739002	-0.103813	1.3552	-0.1261	-0.203397	-0.347069	-0.408765	-0.486155	-0.244036	0.14681	0.0434916	-0.0607224
FGSG_00669	-3.38365	-3.47593	-3.02947	-3.3026	-2.36254	-0.135327	1.16287	-4.38743	-4.02926	-3.65252	-2.14072	-1.93273	-1.25251	-0.743904	-0.575901	-0.763151	0.00971317	0.426183	1.20153	-0.756453	-0.218481	0.88941	1.08365	0.99651	1.76461	1.43665	1.36388	-0.587847	3.2671	-0.123905	0.20076	0.32036	-0.893786	-0.899673	-0.77425	0.381257	-2.8367	0.013587	-3.2986	-2.69593	-1.14557	-1.13405	-1.208	-3.47706	-1.88407	0.0776501
FGSG_00670	-3.09877	-3.23813	-3.41825	-3.4596	-3.08904	-0.672536	-0.161513	-0.295382	-0.217841	-0.5979	-2.10159	-2.44668	-2.13291	-2.26224	-1.24883	-1.46259	0.461471	-0.244076	-1.28444	-0.110931	-0.323698	-0.281168	-0.289126	-0.425934	-0.45929	0.127864	2.78538	1.77327	0.581973	0.581594	0.0193939	0.382817	-0.129383	-0.0864196	0.677794	1.6816	-0.882643	0.595577	-1.28738	-1.88111	-1.66007	-1.57113	-0.873952	-3.30832	-2.0415	-1.80005
FGSG_00671	-2.22578	-0.80696	0.458203	0.96641	1.14325	1.36829	1.97757	-2.63732	-2.78378	-0.00326729	-0.28202	1.25401	2.05025	2.04216	1.39908	1.51892	-0.0686369	-0.440343	-1.80671	-1.09884	-1.03627	-1.44595	-1.17054	-0.519103	1.06435	2.40911	2.30393	2.08607	0.503557	0.0340185	-0.0933466	0.0956755	-0.102367	0.105083	1.66039	-0.349437	-2.10879	-1.81031	-0.351172	-0.451046	-0.606265	0.025918	-1.2444	-3.20673	-2.56439	-1.93318
FGSG_00672	-3.21585	-3.25292	-3.4729	-3.46566	-3.67038	1.86099	1.6297	-0.215217	-0.130555	-0.10623	-1.86267	-2.1033	-2.33404	-2.13882	-2.23747	-2.11724	-0.165964	0.146	0.33281	0.575981	0.199939	0.0422802	0.221962	0.815544	-0.669444	-0.17936	1.68845	0.679796	-0.312903	-0.277005	-0.0539265	-0.172937	-0.178063	0.0607061	-0.464077	-0.654973	-0.821266	-0.495166	-1.09443	-0.89043	-1.13	-0.601049	-0.812216	-2.98002	-0.494606	-1.025
FGSG_00673	0.181757	-0.227693	-0.559427	-0.527487	-0.823723	-0.315896	-0.266823	2.06574	1.83431	1.56335	0.69336	0.36585	0.185554	0.0456498	0.0730066	0.136643	0.44177	0.122534	0.0236869	-0.0334501	-0.0355103	-0.412647	-0.113986	0.00818634	0.220287	0.144504	0.516267	0.2892	0.0597334	-0.264975	-0.0339971	0.0723734	0.18964	-0.186984	0.67772	-0.12528	1.06362	-0.171093	-0.048811	-0.118125	-0.417732	0.314883	-0.530755	0.18212	-0.202093	0.25011
FGSG_00674	0.272363	-0.097887	-0.29525	-0.386627	-0.415374	-0.346584	-0.100774	1.53311	1.55959	1.36276	0.55828	0.347707	0.449426	0.0375297	0.196123	0.507846	0.183853	-0.16659	-0.32266	-0.123081	0.121536	-0.0266306	0.553154	0.345083	1.05135	0.927173	0.0635798	0.0381901	-0.239587	-0.478653	-0.0829833	-0.185223	0.230387	-0.0139999	0.899416	-0.061507	1.12716	-0.096343	-0.159324	-0.0093689	-0.284048	-0.145245	-0.175937	0.394156	-0.469341	-0.0370436
FGSG_00675	-2.52041	-2.42734	-2.66208	-2.72464	-2.52966	0.70348	0.749113	-1.18663	-0.95716	-1.22765	-1.92562	-1.98791	-1.87892	-1.71336	-1.68915	-1.51168	0.0317664	-0.337854	0.451827	0.779761	-0.0891771	-0.306476	0.108868	0.996598	-1.377	-0.489921	-0.0357761	-0.00229979	1.21137	0.0961428	0.0370932	-0.140453	0.120857	0.21422	-0.00530386	0.587756	-0.19858	0.439457	-1.45639	-1.4215	-1.15147	-0.9948	-1.5762	-2.43751	-1.01967	-1.20405
FGSG_00677	-5.98128	-5.76126	-4.50856	-4.45463	-3.03423	0.126953	0.706683	-4.44679	-4.59858	-3.04468	-4.44477	-3.6724	-2.55255	-2.13448	-3.13416	-3.4804	-0.313159	-0.332627	-0.175222	0.101933	-0.136631	-0.964898	-1.27897	-0.488477	-3.70572	-2.83033	0.827663	0.13277	-0.53591	-0.304541	-0.018013	-0.183824	-0.41566	0.06006	-0.33468	-0.10527	-2.83252	-0.310319	-1.07928	-1.11256	-0.878748	-0.679806	-0.682982	-6.22989	-0.0165205	-0.643534
FGSG_00678	-2.20198	-2.76985	-2.8226	-2.88374	-3.27633	0.635774	1.21763	-0.129965	-0.160607	-0.424423	-1.21739	-1.63631	-1.62189	-1.80042	-1.69282	-1.75586	0.109346	0.101807	0.39833	0.493361	0.495932	0.0822587	0.504096	1.05649	-0.121737	0.140281	0.757254	0.0969734	-0.31135	-0.0519953	-0.203113	-0.0774202	0.102557	0.139787	0.28823	0.168797	0.419394	-0.0871124	-1.46569	-1.12689	-1.03223	-0.805043	-0.664821	-2.38969	-0.438441	-0.71146
FGSG_00680	-3.4863	-3.43756	-3.49294	-3.32567	-1.79386	4.00406	1.35607	-4.34709	-4.64093	-3.28634	-2.41055	-2.17686	-2.0573	-1.41447	-1.31239	-1.69093	-1.51211	-0.32625	2.3185	0.219754	0.406086	0.693921	0.579822	0.42574	2.55612	2.59297	-3.38367	-2.55277	-1.89376	1.40438	0.797667	-0.0572147	0.35873	0.0509267	-3.14142	-2.85987	-0.550922	-1.28302	1.67144	2.23239	3.90357	2.74103	0.954651	-3.41828	3.08394	0.645361
FGSG_00681	-6.4512	-5.80448	-4.76963	-6.12893	-6.4593	1.64051	2.05159	-6.48048	-6.5571	-5.95525	-5.0069	-3.40754	-2.79729	-4.28373	-4.65337	-5.18562	-2.52326	2.30081	-2.76355	-2.01918	-1.92418	-1.90723	-2.71463	-4.12038	-3.05683	-2.62666	-3.50204	-1.16854	0.0891991	-0.0406351	0.0108719	1.57461	1.2574	0.787964	1.12628	3.46921	-1.36073	1.44168	0.795471	0.759779	0.57997	-0.886454	-2.81333	-7.85977	-1.46178	0.937174
FGSG_00682	-4.46904	-4.54413	-4.64407	-4.5499	-4.52728	0.131523	0.30137	-1.89885	-1.71896	-2.09147	-2.85445	-3.17097	-3.03135	-3.21908	-2.77363	-2.685	-0.132614	-0.32043	-0.14726	0.485533	0.26422	-0.104856	0.0335999	0.0791063	0.176203	-0.430423	1.85942	0.79396	0.423413	0.18143	0.0102568	0.175113	0.0011301	0.04724	-0.0871134	1.27174	-1.29622	0.469953	-1.59699	-1.56608	-1.21331	-1.87262	-1.28216	-4.25264	-1.02551	-0.800526
FGSG_00683	-2.55068	-2.28047	-2.42111	-2.3285	-2.30127	0.551363	2.04909	-1.16269	-1.26456	-1.40005	-1.18437	-1.19297	-1.30882	-1.05459	-1.09584	-1.04482	-0.120023	-0.38949	0.72919	2.21656	1.93597	2.43976	2.1112	1.91773	0.198523	0.743486	-1.88795	-0.025207	-0.896206	1.73849	1.17872	0.311963	-0.248937	0.0836701	-1.3097	-0.064743	-0.363584	0.723586	-0.188593	0.17416	0.321088	0.635959	0.0339408	-2.32664	1.52614	1.00402
FGSG_00684	-4.15346	-4.34221	-4.29205	-4.2856	-4.23667	-0.50283	-0.0723705	-1.53082	-1.50486	-1.59436	-2.58352	-2.81184	-2.78324	-2.52788	-2.67627	-2.87584	-0.38654	-0.6812	-0.102523	0.445871	-0.584527	-0.632219	-0.193803	-0.855396	-2.63088	-2.32166	-0.0187035	0.25644	-0.632007	0.304028	0.541274	0.00819635	-0.390294	-0.00573349	-1.02305	0.595187	-1.18302	0.292581	-1.40843	-1.57868	-0.903383	-0.978851	-1.27759	-4.67722	-1.4224	-1.27008
FGSG_00685	-1.11595	-1.35191	-1.44288	-1.5317	-1.79142	-0.133314	-0.0915468	1.05364	1.14143	0.482368	0.0489531	-0.517947	-0.55223	-0.676657	-0.722733	-0.697557	-0.00444651	-0.115417	-0.15963	0.131763	0.240948	0.159654	0.114596	-0.00375605	1.4862	1.16344	1.17347	1.04813	-0.11071	-0.0911102	-0.11219	0.12988	0.44037	0.0352335	0.82885	0.272017	0.85968	0.325423	-0.636648	-0.724495	-0.472697	-0.191899	-0.760584	-0.95248	-0.58571	-0.55699
FGSG_00686	-5.61836	-5.45608	-5.06244	-4.65613	-4.28774	-2.01624	-1.93945	-2.33472	-2.21507	-1.64993	-3.9722	-3.23352	-3.06911	-2.97214	-2.72468	-3.06389	-0.0369396	-0.460106	-1.85502	-0.124646	-1.05675	-1.34681	-1.56945	-1.44689	-3.46751	-3.2443	0.344613	0.716913	-0.39704	0.251348	-0.392147	-0.0406437	-0.182223	-0.0581236	0.307769	0.875836	-2.84876	-0.548986	-0.614385	-0.784614	-0.89285	-0.635057	-0.00708866	-5.4184	-1.95962	-1.0633
FGSG_00687	-0.622147	-0.59708	-0.871717	-0.789137	-0.823866	-0.107213	-0.116277	1.08377	1.09138	1.04307	1.38293	0.84184	0.736223	0.256397	0.462957	0.6888	0.16229	0.0481565	-0.0234902	0.150532	0.042417	-0.115171	0.251616	0.190199	0.889374	0.87414	0.0955334	0.129023	0.0847201	0.16795	0.20769	0.288197	0.565407	0.211046	1.03333	0.167933	1.37285	0.19934	-0.14678	-0.538432	-0.131031	-0.756713	-0.0745606	-0.446303	-0.00570202	-0.156568
FGSG_00688	-5.14687	-5.24549	-4.36934	-4.36098	-3.34925	0.22694	0.0927	-2.33817	-2.69576	-2.0567	-3.33635	-3.26793	-2.76436	-2.17363	-2.24554	-2.66427	-0.25205	-0.109774	-0.0937633	-0.149337	-0.288852	-0.26327	-0.501577	-0.253659	-1.13221	-0.513427	-0.813379	0.771387	0.895087	-0.0185757	0.199114	-0.515095	-0.24436	-0.0310302	-1.58465	-0.875772	-2.42005	-0.668807	0.20908	-0.235428	0.152401	-0.404371	-0.273021	-5.39945	0.208464	-0.232092
FGSG_00689	-1.59987	-1.99666	-2.03272	-2.09625	-2.26389	1.64081	2.01407	-0.47885	-0.461185	-0.627532	-0.55325	-0.693407	-0.70294	-0.86755	-0.77311	-0.974934	-0.452493	0.601827	0.58641	0.154836	0.14038	0.487866	-0.211312	0.297647	-0.544313	-0.42649	-1.42583	-1.41101	-1.22619	-0.0628872	0.0215664	-0.623813	0.220007	0.0852904	0.958773	0.2123	0.884677	0.0145602	-0.594759	-0.703445	-0.550497	-1.03232	-0.543886	-1.62287	0.835778	-0.771414
FGSG_00690	-0.272927	-0.386343	-0.661853	-0.808017	-0.957087	-0.0360401	-0.0483067	1.13545	1.27575	0.671512	0.53548	0.453197	0.449786	0.321043	0.451897	0.460647	0.23648	-0.00772977	0.178843	0.236078	-0.042742	0.0449748	0.0897598	0.134828	1.61429	1.3554	-0.0308132	-0.0407498	-0.170146	0.0513077	-0.0659733	0.103473	0.103657	0.13364	0.36771	-0.164927	0.774566	-0.0677733	-0.685739	-1.34792	-1.46356	-0.473238	-0.638172	-0.246277	-2.04555	-2.00247
FGSG_00691	-2.15575	-1.98311	-2.56264	-2.49936	-2.4625	-0.377986	-0.40504	1.32202	1.06008	0.824105	-1.2504	-1.56262	-1.85175	-1.88288	-1.47872	-1.64288	0.641867	0.343823	-0.363113	-0.00864553	-1.00655	-1.55653	-1.07176	-0.996152	-1.11695	-1.30382	0.503153	0.808896	0.0371828	-0.420807	0.73716	-0.091023	0.166257	0.0435734	0.20854	0.84987	-0.43269	-0.931573	-0.727319	-1.06129	-1.0287	-1.6501	-1.28491	-2.136	-1.64174	-1.15718
FGSG_00692	-1.00511	-1.15237	-1.57497	-1.68196	-1.88097	-0.100297	-0.0854301	1.29167	1.26716	0.867771	-0.244231	-0.451821	-0.565237	-0.883334	-0.880094	-0.615397	0.520677	0.0850704	0.238613	-0.0274298	0.0685763	0.014797	0.450792	0.304974	-0.155813	-0.329884	0.700317	0.577687	0.206167	-0.12266	0.16215	0.10968	0.1995	-0.181974	0.352704	-0.171849	0.241416	-0.87065	-1.01028	-1.00538	-0.401125	-1.09518	-0.424915	-0.94965	-0.66204	-0.971756
FGSG_00693	-2.8612	-2.85793	-3.17586	-3.32077	-3.31892	-0.4957	0.474456	0.0932474	-0.0783048	-0.212273	-2.15845	-2.59757	-2.59434	-2.68244	-2.66353	-2.45643	0.507937	0.115463	-0.0675302	1.16222	0.935202	0.552953	0.357948	0.0974226	-2.03252	-2.32501	1.61294	1.71192	1.13195	0.376345	0.376694	-0.100058	-0.011713	-0.0224929	0.36136	0.59166	-0.107937	-0.238907	-1.10594	-1.15438	-0.623745	-1.0991	-0.208808	-2.6131	-1.27711	-1.36316
FGSG_00694	-4.31926	-4.35401	-4.3088	-4.37581	-3.64111	0.486733	1.0906	-2.734	-2.7944	-2.56419	-2.77666	-2.61237	-2.62463	-1.97698	-2.66729	-2.79978	-0.726283	-0.40694	-0.3379	0.66987	-0.0547586	-0.134261	-0.202618	0.166669	-1.24454	-0.708894	0.67456	2.13137	0.721217	0.380582	0.0362244	-0.295925	-0.311326	0.0478172	-0.638293	0.908721	-2.44883	-0.0385532	-0.769543	-1.01854	-0.627297	-0.191569	-0.526355	-4.2229	-0.859911	-0.887092
FGSG_00695	-2.78898	-2.71998	-3.11676	-3.12291	-3.03838	-0.127863	-1.18105	-0.155845	0.0717626	-0.114061	-1.82544	-1.5092	-1.25631	-1.94342	-1.61344	-1.78734	0.0660596	-0.739537	-2.20742	-0.638717	-0.398611	-0.498187	-0.952724	-0.14977	-0.199407	-1.21337	2.74843	-1.29231	-1.02342	0.124875	0.208449	0.807004	0.187187	0.18898	1.43924	0.0870995	-0.970339	-1.14558	-0.575682	-0.984251	-0.624868	1.57449	-0.147404	-2.82884	-1.25343	-0.809032
FGSG_00696	-2.85387	-3.08599	-3.03528	-3.22876	-3.21823	-0.807543	-0.75132	-0.203023	0.133772	-0.245817	-1.77033	-2.00728	-1.97845	-2.20049	-2.13698	-2.00024	0.63904	0.22652	-0.16531	0.495329	0.119911	0.318319	0.314406	2.0348	-1.20243	-0.123077	1.52575	-0.345073	-0.366527	-0.329848	-0.122207	-0.0172229	0.144303	0.0524399	-0.51134	0.434567	0.0251098	0.886663	-0.823841	-0.832956	-0.632001	-0.52246	-0.432548	-2.72871	-0.740577	-0.809383
FGSG_00697	-1.68328	-1.86716	-2.05367	-2.27538	-1.99507	1.48013	1.61474	1.1992	1.08781	0.437914	-0.31926	-0.704037	-0.7652	-0.891296	-1.17421	-0.964376	-0.0330267	-0.10728	0.0768895	-0.178186	-0.641266	-1.00169	-0.616118	0.912903	-0.239573	0.717767	1.96201	2.2187	0.61823	-0.724107	-0.146354	-0.0897903	-0.00542021	0.0624065	-0.0850229	-0.975403	-0.264497	-1.41779	-0.94169	-0.907757	-0.579739	-0.569758	-0.572508	-1.14295	-0.326231	-0.802576
FGSG_00698	-8.29982	-8.46724	-8.68269	-8.60768	-8.23783	-1.93981	-4.79631	-0.131078	-0.424758	0.118137	-7.07427	-7.1486	-7.09686	-6.96016	-6.55814	-5.96934	-0.58616	-0.776383	0.476387	-0.302214	0.59512	1.0343	1.27705	0.809629	-3.5253	-4.15286	-2.48049	-2.68492	-0.139977	0.907587	-0.549743	0.148709	-0.0832071	0.163687	-3.637	-2.80311	-3.22634	-1.91798	0.228263	-0.514613	0.519441	0.0596704	0.167475	-8.16115	-0.390639	-0.610139
FGSG_00700	-2.76414	-2.98062	-2.23491	-2.30795	-2.31025	1.77734	1.67798	-1.7852	-1.6405	-1.5955	-1.47506	-1.01097	-0.89801	-0.376596	-0.85856	-1.1507	-0.44634	0.284152	0.407489	0.7779	0.264079	0.597174	0.785554	0.493017	-0.275663	0.47839	-1.44516	-0.0275755	-0.790566	0.131281	0.167832	-0.226698	-0.0340605	0.0128069	-0.237766	0.504061	-1.34482	-0.0146341	-0.921716	-1.08425	-0.792435	-1.1185	-0.583198	-3.52935	0.0299392	-0.754823
FGSG_00701	-1.17083	-1.4434	-1.66196	-1.70734	-2.03693	1.91386	0.145673	1.55029	1.37551	0.894079	-0.121044	-0.30252	-0.534727	-0.811247	-0.65847	-0.720377	0.280063	0.0993204	0.27783	0.156888	2.33782	2.57962	2.94093	2.28574	2.35358	1.28669	-1.43761	-1.46191	-1.74346	0.0734773	0.152803	-0.0932493	0.315134	0.08586	0.506967	0.0772138	1.58882	0.316796	0.351224	0.265029	-0.209891	0.235275	0.319871	-1.09723	0.56487	0.27697
FGSG_00702	-7.72417	-6.8094	-4.24247	-3.16211	-2.87859	0.598811	2.3092	-5.8809	-6.08259	-3.71956	-5.6593	-3.93524	-3.2568	-0.979046	-2.72441	-3.07503	-1.14225	0.54739	-0.0543232	0.74132	0.372632	0.163607	-0.0234289	-0.990317	-2.02083	-2.02564	-1.76166	-1.96297	-1.44247	-1.15248	-0.296639	-0.717433	-0.855309	-0.223399	-1.13816	-0.00893307	-2.67039	0.24297	0.659871	0.559894	1.81581	-1.84166	0.867093	-6.90105	1.75107	0.307169
FGSG_00703	-7.72152	-8.03845	-7.97078	-7.91172	-7.72575	-1.42664	-0.514197	-2.29313	-2.36141	-2.32392	-6.59017	-6.90647	-6.49199	-6.90168	-7.5608	-7.34105	-0.768397	0.4458	1.50054	0.174968	0.406408	-0.647475	-1.16821	-0.0471148	-5.95752	-6.40445	-2.37655	-1.76265	-0.547227	-0.129065	-0.17629	-0.748333	0.160403	0.25172	-1.05845	-0.214447	-1.85168	-0.40564	0.117334	0.0962353	0.224818	-2.44655	-0.75931	-7.90567	-0.267358	-0.061717
FGSG_00704	-2.00275	-1.98911	-2.29513	-2.28383	-2.15165	2.98751	1.10425	-0.275797	-0.125732	-0.234014	-1.40812	-1.80633	-2.06578	-1.94289	-1.87578	-1.9936	0.21777	0.3822	1.39918	0.973021	1.60632	1.6969	0.953095	0.345797	-0.372693	0.444837	-4.2248	-3.77221	-2.5787	0.343121	0.10937	0.0334825	-0.0412931	-0.0712266	-0.871967	0.91718	-0.449233	0.520227	-0.379497	-0.676443	0.0656395	-1.21413	-0.646922	-2.14175	0.605548	-1.73023
FGSG_00705	-2.37318	-2.43589	-2.55201	-2.51373	-3.15255	0.961117	1.1098	0.317153	0.301423	-0.221903	-1.70556	-2.0711	-2.16536	-2.24545	-2.66584	-2.62792	-0.381107	0.10955	0.108206	0.284175	0.177753	-0.0197721	-0.440271	-0.536615	-1.50024	-1.26028	0.392807	0.297127	0.357097	0.172378	0.20562	-0.0345507	-0.0274601	0.0376534	0.504384	1.05493	0.0426197	0.126247	-1.77977	-2.5115	-1.58615	-1.97325	-1.43473	-2.19247	-0.878814	-2.09895
FGSG_00706	-6.13111	-5.85156	-5.80354	-5.81093	-5.28754	-2.4187	-2.28624	-2.06511	-2.05635	-1.89248	-4.9967	-5.0371	-4.72899	-4.54613	-4.19561	-4.62171	-0.105747	0.185733	-1.07005	1.28296	0.487722	-0.246798	-0.116948	0.092382	-2.85875	-2.09812	-1.50583	-1.54782	-1.63008	0.300117	0.59436	0.241661	-0.299533	-0.161537	-2.05761	0.663168	-2.85056	0.952914	-1.50855	-1.76326	-1.87835	-0.98009	-0.339524	-5.81651	-2.18722	-1.83668
FGSG_00707	-4.62721	-4.38502	-3.95978	-3.54112	-2.20833	2.74525	2.5262	-4.32197	-4.2932	-3.21252	-3.06014	-2.48266	-2.62459	-1.28691	-1.4184	-2.00434	0.10089	0.145667	0.196826	-0.433071	-0.966858	-0.645064	-0.430755	0.039629	-1.16707	-0.0990868	-3.95033	-1.06965	-0.614409	-0.703647	-0.474391	-0.577827	-0.544013	-0.0563326	-0.817484	0.922389	-2.7841	0.212873	-0.25194	-0.634598	-0.608287	-0.2438	-0.844382	-4.58237	0.678931	-0.605587
FGSG_00708	-3.76244	-3.65901	-2.59262	-2.43956	-2.09557	1.36543	0.687523	-1.57656	-1.81674	-1.64013	-2.13875	-1.89515	-1.76227	-0.862594	-1.99759	-2.04735	-1.34937	0.497477	-1.1385	0.416247	-1.21456	-1.69898	-1.74261	-0.396072	-1.45913	0.344456	-3.37607	-0.504634	-0.568271	-0.581424	0.00414753	-0.633919	-0.48506	-0.192753	0.168507	1.89588	-1.73762	1.14893	0.236739	-0.375324	-0.264913	0.450997	-0.892616	-3.62678	-2.23532	-0.698457
FGSG_00709	-3.76244	-3.65901	-2.59262	-2.43956	-2.09557	1.36543	0.687523	-1.57656	-1.81674	-1.64013	-2.13875	-1.89515	-1.76227	-0.862594	-1.99759	-2.04735	-1.34937	0.497477	-1.1385	0.416247	-1.21456	-1.69898	-1.74261	-0.396072	-1.45913	0.344456	-3.37607	-0.504634	-0.568271	-0.581424	0.00414753	-0.633919	-0.48506	-0.192753	0.168507	1.89588	-1.73762	1.14893	0.812278	0.584172	0.438018	-0.301595	0.094841	-3.62678	-0.468524	-0.0962639
FGSG_00710	-4.36932	-4.30446	-4.17174	-4.15924	-3.10547	1.16352	0.310287	-1.97292	-1.83857	-2.109	-2.95462	-2.96638	-2.51791	-2.2968	-1.60006	-1.75337	0.72526	0.502182	0.31578	0.00821781	-0.523153	-0.543373	-0.394702	0.0516176	-0.633884	-0.416524	-0.395913	-0.941633	0.0209208	-1.12671	-0.632303	-0.0022192	-0.172913	0.0854669	-0.956846	0.507414	-0.166437	1.69671	0.0678334	-0.364365	0.161793	-0.751488	-0.948604	-4.2113	-0.402818	-0.897059
FGSG_00712	-6.6512	-6.97162	-6.94615	-6.86414	-7.07407	-0.71826	-2.34322	-0.972842	-0.88849	-1.22249	-6.2473	-6.51803	-6.35472	-6.36633	-6.17582	-6.58143	-0.13091	-0.143496	-0.908396	1.71688	0.996263	1.36392	-0.00763988	-1.18442	-3.61391	-5.29927	-4.00461	-2.007	-0.790647	-0.773327	0.567746	0.621633	0.0380735	0.105727	-5.53716	-0.813768	-2.4771	2.16805	-2.94316	-3.05457	-1.00098	-2.50146	-0.922782	-6.82964	-5.10326	-0.63644
FGSG_00713	-4.78282	-4.88738	-4.83391	-5.01348	-4.9815	0.761573	-0.886674	-1.72447	-1.79565	-1.98575	-3.42626	-3.64116	-3.73539	-3.61932	-3.21405	-3.50078	-0.00510359	-0.138987	-0.113197	1.33895	1.5513	1.75201	0.722116	-0.408719	-0.41366	-1.60434	-4.89511	-4.13172	-2.71967	0.74225	0.175363	0.0355201	-0.0293169	-0.0305972	-4.64536	-1.20543	-1.28036	1.90171	-2.53912	-2.32506	-1.63157	-1.9032	-1.56302	-4.44097	-2.59707	-1.01823
FGSG_00714	-7.6977	-7.69159	-6.99049	-7.1029	-5.78201	-0.471036	-1.90378	-3.20892	-2.94006	-2.18875	-6.18553	-5.97843	-5.01592	-4.86743	-5.4004	-5.921	-0.936037	0.258957	0.931806	-1.05368	-0.276531	-0.574736	-1.38562	-0.364736	-2.76832	-4.66419	-1.06811	-1.34491	-1.13547	0.525143	0.355826	-0.233493	-0.179254	0.132437	-2.91889	-2.31592	-1.8051	-0.395769	-0.00308609	0.0327425	0.79265	-0.908241	0.575046	-7.86152	0.7961	-0.0256386
FGSG_00715	-2.57252	-2.79736	-2.69679	-2.67832	-2.66894	0.548333	0.466973	-1.55647	-1.51702	-1.92591	-1.51117	-1.95476	-1.82799	-1.67891	-1.85014	-1.78602	-0.0118971	0.147639	0.00011	0.642559	-0.537738	-0.693972	-0.656638	0.158645	-0.961397	-0.540647	-0.875556	0.421864	0.227937	0.0972328	-0.480136	-0.0613766	-0.38284	0.00309992	-0.818469	0.160324	-1.35667	-0.0468102	-1.23297	-1.3304	-1.301	-1.19085	-0.815527	-2.63787	-1.20578	-1.1264
FGSG_00716	-3.43587	-3.33847	-3.4494	-3.41791	-3.5425	1.06847	0.848816	-0.810232	-0.74336	-0.847274	-1.8313	-1.95185	-1.92996	-1.79086	-1.67186	-1.83197	-0.0695534	0.0594268	0.259233	0.481718	0.189443	0.508687	0.28742	-0.106692	-0.556446	-0.319334	-0.828097	-0.207926	0.0191202	-0.061317	-0.16024	-0.22574	-0.0358005	0.00180292	-0.0540133	0.0933838	-1.28966	-0.773497	-0.587019	-1.50863	-1.11806	-0.641845	-1.20545	-3.07752	0.111833	-1.45645
FGSG_00717	-5.50289	-5.35616	-4.70233	-4.17092	-3.45178	-0.927456	-1.24973	-2.01263	-2.05471	-0.890063	-4.34176	-3.67782	-2.97661	-2.52972	-1.3285	-1.45028	0.596956	-0.314553	-1.41774	-0.248586	-0.705596	-0.620796	-0.545074	-0.278393	-2.09378	-0.895367	2.07954	1.07038	0.53052	0.18891	-0.0316105	0.348663	-0.288954	-0.165857	0.54035	1.91891	-2.63694	0.667289	-1.3237	-1.63657	-1.34992	-1.26226	-0.665992	-5.72294	-1.79062	-1.66248
FGSG_00718	-5.17035	-5.01364	-4.50145	-5.07462	-5.13533	-0.861109	-0.42719	0.75027	0.730983	0.542761	-2.89525	-3.16869	-2.96426	-3.34424	-2.68752	-2.60412	-0.877527	-0.999166	-0.699677	0.763424	0.91401	1.14541	1.12694	1.00266	-1.92618	-0.907996	-0.798271	0.31887	-1.66196	0.0298519	0.885367	0.0242109	0.175986	0.0790663	-0.43787	-0.310664	-2.38442	-1.27599	-1.58396	-1.44738	-0.980163	-0.671737	0.0490284	-5.2738	1.2458	-0.693367
FGSG_00719	-4.3688	-4.55807	-4.34072	-4.34418	-3.92509	0.76465	0.516643	-1.64703	-1.84811	-1.81395	-3.20102	-3.02122	-2.68528	-2.5275	-2.84698	-3.06459	-0.54462	0.3	0.393657	0.342271	0.429051	-0.0571394	-0.182274	0.746518	-1.49622	-2.26086	-0.73529	-1.26914	-1.24658	-0.0492325	-0.0559034	-0.0776901	-0.336363	-0.0253029	-1.31277	0.645483	-2.26169	0.516687	-1.59233	-1.50819	-0.973117	-1.75155	-0.46436	-4.51757	-1.21108	-1.65638
FGSG_00720	-8.58282	-8.6328	-8.26451	-8.41919	-8.36559	0.207706	-0.267862	-2.76133	-2.60732	-2.65742	-7.12964	-7.22043	-6.70931	-6.61975	-7.41978	-7.38828	-1.44438	0.729884	0.349967	2.10475	2.04154	1.11832	0.67562	-0.714329	-4.68094	-5.67914	-1.55693	-1.5907	-1.37894	-0.94572	0.437553	-0.476334	-0.525533	-0.336247	-3.55095	0.10015	-2.74127	-0.310843	-1.49286	-1.25404	-0.260265	-2.24562	0.914215	-8.65067	1.54134	0.68923
FGSG_00721	-3.70098	-3.96084	-4.05627	-4.22983	-3.6805	0.155483	0.028326	-1.28215	-1.40196	-1.14362	-2.46269	-2.83522	-2.51639	-2.56467	-2.58451	-2.73132	-0.33653	-0.26141	0.0268707	0.154478	0.30502	0.0462475	-0.246144	-0.486425	-0.847933	-1.69036	-0.431221	-0.326406	-0.726624	0.320058	-0.168807	-0.0733166	0.0720735	0.162197	-0.0992398	0.232169	-0.83366	0.0833931	-0.783647	-0.929064	-0.980204	-1.29166	-0.435309	-3.80125	-0.452857	-0.518034
FGSG_00722	-5.29121	-5.31047	-4.80757	-4.5887	-4.19411	-0.547966	-0.504032	-3.44167	-3.26979	-2.88357	-2.87409	-2.80122	-1.38052	-1.78565	-3.50488	-3.47564	-0.900429	-0.210299	-0.797952	-0.217302	0.0847998	-0.387269	-0.550973	0.233914	-1.75375	-2.97627	1.68099	0.222504	-1.20732	-0.335076	0.6646	0.106164	-0.506313	0.0806403	-0.261189	-0.116914	-1.92905	-0.510362	1.47379	1.04386	1.64728	0.532245	0.850174	-5.13066	-0.165533	0.567256
FGSG_00723	-3.01473	-3.08233	-3.34116	-3.37621	-3.19266	1.25605	-0.0373631	-2.65638	-2.29213	-2.88619	-1.89425	-2.16931	-2.17555	-2.21772	-2.51239	-2.28494	0.241857	0.75661	0.515534	0.969346	0.913209	0.67048	0.367589	0.289213	-1.25609	-1.46222	-2.51666	0.307286	0.133763	0.387216	-0.0838671	-0.287626	0.0863266	0.126146	-1.57488	0.700763	-1.83777	0.504157	-1.50987	-1.62741	-0.726772	-1.77231	-1.12098	-3.074	-1.20006	-1.32539
FGSG_00724	-3.3068	-3.34806	-3.36556	-3.43775	-3.39926	3.05834	2.19456	-0.1116	-0.236045	-0.220583	-2.51996	-2.2551	-2.35963	-2.07943	-1.85058	-2.33485	-0.183743	0.256363	0.745266	1.90919	1.83233	2.01982	1.26812	0.806751	0.209297	0.443963	-3.06128	-1.76231	-1.4591	-0.208972	0.271333	-0.137593	0.144674	0.00254679	-0.601066	-0.164526	-0.318587	-0.172953	-1.29186	-1.8024	-1.09389	-1.4863	-1.02069	-3.49959	1.29929	-1.4536
FGSG_00725	-0.956023	-1.2044	-1.27663	-1.53835	-1.53407	4.14721	2.22688	1.73564	1.63414	1.32525	0.0729301	-0.268007	-0.402227	-0.762667	-0.626737	-0.68377	0.0233665	0.20634	1.58041	5.35866	5.12978	4.76004	4.20496	2.54174	1.68764	0.95508	-3.00212	-4.76106	-4.21856	0.19296	1.83965	-0.451893	0.0848436	0.234057	-4.58779	-4.98557	1.39771	-0.0232334	-0.257731	-0.381097	-0.313344	1.44001	0.634975	-0.620676	4.99713	-0.0531917
FGSG_00726	-3.61167	-3.64188	-3.58768	-3.71846	-2.92035	1.18126	0.4448	-2.47414	-2.50808	-2.42362	-2.57629	-2.51957	-2.53376	-1.90768	-2.07801	-2.15568	0.0936003	0.20473	0.839247	0.780289	0.673144	0.731842	0.546024	1.17898	-1.46554	-0.418611	-0.730263	0.150497	0.355434	0.231708	-0.29759	-0.36413	-0.366384	-0.0855799	-1.4135	0.163084	-2.37926	-0.0898409	-1.35106	-1.7713	-0.949924	-1.89352	-1.40644	-3.57841	-0.546382	-1.49834
FGSG_00727	-3.65611	-3.64521	-3.58056	-3.77162	-3.60454	0.375103	0.90767	-2.10451	-1.94997	-1.89693	-2.91603	-2.67082	-2.6235	-2.32912	-2.5621	-2.69367	-0.0962467	0.460246	0.483927	-0.117657	-0.18112	-0.434311	-0.235388	-0.0375938	-2.09392	-1.54248	-0.70866	-0.848226	-0.972167	-0.452878	-0.299097	-0.196983	-0.0519938	0.11432	-1.06186	0.450474	-1.64007	1.12387	-0.734124	-0.79247	0.201994	-2.09215	-0.101042	-3.66023	-0.391294	-0.66082
FGSG_00728	-5.33414	-4.47263	-3.32627	-2.63507	-1.71751	-0.14062	0.725873	-3.14086	-3.05361	-1.55645	-3.61297	-1.78967	-1.18005	-0.393977	-0.124566	-0.21101	0.228765	0.0969048	-1.07669	-0.327311	-0.310057	-0.320439	-0.25185	-0.732316	-1.49515	-1.20485	1.18377	3.24668	3.22046	1.39368	-0.9595	-0.276234	-0.395041	-0.262824	1.00395	-0.59237	-1.8313	-2.05328	0.867806	0.463134	1.04372	0.780071	0.676345	-5.33305	0.203992	-0.521596
FGSG_00729	-5.28723	-5.2438	-5.32385	-4.68073	-4.70833	-0.551466	0.17354	-1.88241	-1.5786	-1.4864	-4.40232	-4.29153	-3.89693	-3.02016	-4.85047	-4.66891	-1.48753	-0.23963	0.68343	-0.0499134	0.154078	-0.898629	-1.1543	-0.240316	-3.32447	-3.98374	-0.873949	1.06313	0.513721	0.061368	-0.174636	-0.24133	-0.364696	-0.059876	-1.60236	-2.45735	-3.28331	-2.1194	-1.49429	-0.978957	-0.221087	-0.707798	0.0442386	-5.54245	0.499199	-0.0652266
FGSG_00730	-3.18736	-3.46757	-2.91328	-3.00534	-2.84002	-0.239984	0.166443	-0.646035	-0.817308	-0.721627	-2.32287	-2.07748	-1.71231	-1.36808	-1.28681	-1.78316	-0.286784	0.0784664	-0.102327	-0.144713	-0.768955	-0.469507	-0.563076	0.13629	-1.02776	-0.0634298	1.39933	2.34034	1.12043	0.0724649	-0.0363998	0.10901	-0.209967	-0.0641866	0.308313	1.2409	-1.29913	0.467509	-1.25623	-1.41043	-1.13812	-0.985147	-0.932143	-3.79773	-1.5378	-1.71665
FGSG_00731	-6.66524	-6.19414	-5.91812	-5.76324	-4.58533	-0.7271	-0.832887	-2.33409	-2.27111	-1.5042	-4.62989	-4.21523	-3.29946	-3.07981	-3.04292	-3.13529	-0.17935	0.0217695	-0.742637	-0.472562	-0.73593	-1.2388	-1.19626	-0.818152	-2.65969	-2.65945	0.575823	0.112113	-0.354997	-0.293022	0.0100069	0.0250092	-0.324557	-0.00824642	-0.337683	1.15652	-2.48677	0.651814	-0.95716	-0.896766	-0.332193	-1.33346	-0.103032	-6.56929	-1.46645	-1.05864
FGSG_00732	-3.32326	-3.59479	-3.50983	-3.63639	-3.1939	-0.114061	-0.79597	-1.2726	-1.26655	-1.19692	-1.6185	-1.64102	-1.35254	-1.77627	-1.35287	-1.9396	-0.246664	-0.77441	-1.67459	-0.589934	-0.755994	-0.807148	-0.672335	-0.104521	-0.350103	-0.499357	2.63257	-1.16094	-1.1867	0.000908	-0.366907	0.59963	-0.309177	-0.0229106	1.37246	0.577389	-1.65086	-0.91059	-1.34033	-1.21307	-1.44828	0.845153	-0.291376	-3.38064	-2.46692	-1.48309
FGSG_00733	-0.0880666	0.0963969	-0.422606	-0.304206	-0.430786	-0.00633287	-0.0251832	1.32838	1.45344	1.04243	1.04386	0.798137	0.549837	0.201297	0.363427	0.44286	0.17928	0.0781634	-0.19677	-0.255009	0.622581	0.353254	0.23912	-0.112313	0.795457	0.765617	0.315013	0.180947	0.0400298	-0.314808	-0.0156231	0.285266	0.277313	0.0697632	0.706394	-0.26613	1.54101	-0.19362	0.00113606	0.245233	-0.224373	0.14868	-0.101504	0.30801	0.145673	0.0244865
FGSG_00734	0.0603435	0.0575333	-0.274217	-0.50414	-0.5979	0.409954	-0.21697	1.70897	1.38282	1.60918	1.05518	0.644067	0.622723	0.292127	0.461914	0.42889	0.288296	0.0200531	0.76955	0.230021	1.68217	1.06667	0.305104	0.315622	1.19412	1.11897	0.394544	0.123287	-0.10575	-0.231087	-0.159453	-0.0414605	0.4455	-0.0193598	0.370697	-0.149023	1.09033	-0.0331967	0.166533	0.0852652	0.187152	0.228447	0.268374	0.0257099	0.168385	0.297484
FGSG_00735	-1.27266	-1.40802	-1.28962	-1.6093	-1.81234	0.0608273	-0.411943	1.39224	1.23308	1.29219	-0.76507	-0.75978	-0.925957	-0.963527	-0.0252299	-0.316507	-0.225037	-0.323057	-1.66	-1.22535	-1.06045	-1.40768	-1.83621	-0.927433	-1.86279	-1.38711	2.2673	-0.13654	3.86963	-0.82893	-1.79504	-1.09767	0.180483	0.17303	-0.114384	-1.037	2.31661	0.94369	-0.323037	-0.167607	-0.806735	-0.138542	2.0178	-1.85285	-1.27377	-1.02336
FGSG_00736	-0.595673	-0.736687	-0.92883	-1.03713	-1.09061	-0.23838	-0.229153	0.415075	0.46273	0.148945	0.544434	0.35583	0.230557	0.170047	0.24432	0.32627	0.0970499	0.026473	-0.0518835	-0.0157506	-0.0869789	0.00307918	0.178974	-0.0572772	0.90979	0.92841	0.0298197	0.16364	0.0697067	-0.0641651	0.0812533	-0.0538268	0.0415099	-0.153086	0.295623	0.334817	0.302007	0.08548	-0.902791	-1.38184	-1.25791	-1.6826	-0.955658	-0.83071	-0.60084	-1.33404
FGSG_00737	-5.72645	-5.93536	-6.03274	-6.05314	-6.01638	-1.57036	-1.78468	-1.41048	-1.32737	-1.44381	-5.07057	-5.34139	-4.9111	-5.3042	-5.34297	-5.40297	-0.636204	0.150233	-0.542191	-0.0175891	-0.219933	-0.345279	-0.9009	-0.613002	-3.75468	-4.52293	-0.516797	-2.06814	-1.62108	0.396315	0.17413	0.0569124	0.132206	0.318563	0.00115013	0.50924	-0.321766	0.877747	-0.598095	-0.396491	-0.357926	-1.27777	0.0066843	-5.76959	-0.0118604	-0.534144
FGSG_00738	-4.91669	-5.00463	-4.96961	-4.95465	-4.79041	-3.89586	-3.14475	2.01908	1.97492	1.90449	-3.90451	-4.08396	-3.95681	-3.80628	-2.27946	-2.53114	0.115849	0.75764	-0.42344	-4.40941	-4.13702	-4.18199	-3.35358	-1.92697	-3.03859	-2.12692	0.58754	0.55786	5.15437	-2.23783	-0.0491228	-0.13714	-0.249076	-0.27794	-1.28257	-0.465478	1.38279	0.606673	-0.736322	-1.73296	-1.39393	-2.21031	-1.8155	-4.85143	-2.49255	-2.79907
FGSG_00739	-3.81161	-3.92138	-2.84716	-2.35808	-1.70866	1.19277	-0.380693	-0.139888	-0.307493	0.570724	-3.74788	-1.60141	-0.948329	0.122293	-1.00978	-1.13949	-0.0951004	-0.682928	-0.231991	-0.474221	0.295079	-0.212421	0.0918856	-1.31358	-0.922547	-2.00591	0.446603	1.05783	2.62795	0.414345	-0.905507	-0.41448	-0.12046	0.132487	0.178734	-2.74345	-0.568225	-2.23053	1.34069	0.620839	0.718315	-0.525931	-0.558311	-4.21119	3.20286	-0.357167
FGSG_00740	-3.47069	-3.41502	-3.37224	-3.24837	-3.21389	-0.36172	1.59576	-3.29219	-3.25569	-3.74727	-1.88408	-2.24579	-1.65726	-1.6211	-1.82759	-1.94771	-0.10634	0.76897	2.10554	0.85605	-0.0376072	0.337763	-0.325847	-0.736323	-0.8022	-0.33666	-0.650784	0.977661	1.19682	0.340202	0.1852	0.294313	-0.158683	0.174264	0.303976	2.92417	0.142043	3.50077	-0.924338	-0.594773	-0.642827	-2.29089	-0.533914	-3.28209	-2.57196	0.878021
FGSG_00741	-4.00649	-3.96562	-4.19593	-4.3805	-4.34082	0.192087	0.0521731	-2.77557	-2.71869	-2.69819	-3.18585	-3.25563	-3.34207	-3.09956	-3.0321	-3.11783	0.313283	0.397804	0.11384	0.392566	0.280082	0.502776	0.424504	0.992942	0.157314	-0.194864	-1.19801	-1.15891	-1.42192	0.126307	-0.035573	-0.0755339	-0.245293	-0.173436	-1.31937	0.0658169	-1.86862	-0.324557	-1.35926	-1.42384	-0.850132	-2.08198	-0.615695	-4.16419	-1.03499	-1.37582
FGSG_00742	-0.48076	-0.102417	-0.481083	-0.795536	-1.1225	0.0933471	-0.0119567	1.06186	1.08558	2.85664	0.76943	0.51828	0.105943	-0.0553865	-0.0676332	0.0927768	0.432413	0.10216	0.123043	0.108535	-0.129724	-0.232116	0.0736463	0.432931	0.724633	0.982546	0.53444	0.0324831	-0.0741537	0.0305204	-0.0668335	0.173456	0.431547	0.238517	0.263423	-0.0557766	1.62636	0.169767	0.523257	0.152554	5.39694	3.32553	4.62479	0.16869	0.277669	0.157156
FGSG_00743	-8.02438	-7.08132	-5.89759	-5.87567	-5.3034	-1.44712	-1.43235	-3.33632	-3.70963	-1.56798	-6.01331	-4.57038	-4.05051	-3.66753	-4.25428	-4.31138	-0.572165	-0.242314	-0.126285	0.369485	-0.351838	-0.642956	-0.934943	-1.04437	-3.61317	-3.50232	-1.0643	-0.513835	-0.635522	0.135195	-0.100697	0.1535	0.00222683	-0.00400066	-0.269913	0.627764	-3.39581	0.408517	-0.499989	-0.53603	-1.0063	-0.990579	-1.16983	-8.94924	-0.516071	0.0828075
FGSG_00744	-2.97722	-3.02998	-3.17194	-3.00196	-3.20905	-1.27092	-2.00321	0.711467	0.825469	0.575436	-2.15307	-2.40193	-2.08485	-2.85254	-2.25055	-2.46957	0.0628104	-0.29357	-1.30611	-0.278481	-0.10893	-0.514804	-0.926411	-0.337478	-1.46351	-1.51642	1.42746	-0.39192	-0.815227	0.342877	-0.135717	0.509685	0.197974	-0.0147266	0.935281	1.19653	-0.114537	0.03792	-1.96583	-2.09447	-2.17201	-1.21013	-0.949658	-2.97846	-2.8083	-2.66726
FGSG_00745	-2.96747	-2.92604	-2.76797	-3.01441	-3.03385	0.498343	0.503993	-1.21405	-1.05391	-1.44189	-1.6165	-1.89174	-1.99794	-1.93319	-2.33682	-2.13858	-0.717597	-0.251331	0.435209	0.684111	0.304973	0.268831	0.0267253	1.20936	-1.48776	0.490036	1.52744	0.771763	-0.246017	-0.0539322	1.02812	0.0590458	-0.154901	-0.0147467	-0.599821	-0.19839	-0.808303	-0.921803	-2.01972	-1.75474	-1.46808	-1.79781	-1.36273	-3.21972	-0.959223	-1.43894
FGSG_00746	-4.26216	-4.19125	-4.01123	-3.89643	-3.58903	0.274103	0.64072	-1.64433	-1.46539	-1.56806	-3.64733	-3.08498	-2.82808	-2.50836	-2.70793	-2.76295	-0.0937929	0.067873	0.559543	-0.0645928	-0.0614881	-0.056499	-0.130275	0.234171	-2.22543	-1.60787	-1.3567	-0.096034	-0.550283	0.0857897	0.226237	-0.0917025	-0.260489	-0.0976663	-1.53032	-0.39789	-2.02153	-0.421328	-0.973052	-1.05319	-0.581204	-1.0849	-0.668058	-4.13552	-0.572167	-0.339209
FGSG_00747	-3.85457	-3.11962	-2.88065	-2.76645	-2.37867	3.95606	2.34175	-0.190662	-0.268337	0.42628	-2.30967	-1.09486	-1.26389	-0.37012	-0.93335	-1.59945	-1.60733	-0.773347	0.427813	0.373464	1.36591	1.23253	0.498433	0.25699	-0.593466	-0.40163	-7.25276	-6.43499	-5.78709	-0.680185	-0.0888605	-0.292324	-0.327787	0.189957	0.340754	-0.53144	-0.15605	-0.892684	0.25016	-0.343152	-0.0637131	0.605053	-0.2835	-4.04029	1.05141	-0.00325632
FGSG_00748	-4.18237	-3.96289	-3.71763	-3.53186	-3.10765	0.218737	1.44176	-2.07347	-2.12488	-1.95384	-2.8086	-2.46809	-2.15824	-1.50987	-1.90671	-2.27181	0.217407	-0.0806937	-0.319787	0.295828	-0.125768	-0.042408	-0.199234	0.239855	-2.00783	-0.517963	1.84721	1.86749	0.922833	0.1035	0.0461969	0.0212536	-0.332236	-0.129024	0.14983	0.658231	-2.02262	-0.642082	-1.16135	-1.44762	-0.732487	-1.06997	-1.02609	-4.24809	-1.35778	-0.926671
FGSG_00749	-4.02261	-3.66141	-3.8002	-3.78654	-3.24018	-0.601123	-0.589403	-1.52256	-1.31254	-1.50465	-2.11557	-1.80667	-1.93113	-1.67492	-1.566	-1.38401	-0.213093	-0.802656	-0.962666	0.267038	-0.327201	-0.0328784	-0.282009	-0.362782	-0.326986	0.0956006	3.08358	2.44146	0.854147	-0.38492	-0.0681028	0.0918493	-0.0319099	-0.00882339	0.242064	1.78348	-2.17634	0.159076	-1.29159	-1.6977	-1.35127	-1.87167	-1.01225	-3.62719	-1.63498	-2.25288
FGSG_00750	-4.27011	-4.19166	-4.12715	-4.19174	-3.54398	1.77081	0.703144	-3.34267	-3.34319	-3.50346	-3.39277	-3.29258	-2.96182	-2.14562	-1.2481	-1.51451	0.88461	0.366783	0.33287	1.50627	0.98586	0.999338	1.13592	4.35982	-1.29922	3.52207	-1.22127	0.154913	0.0752459	0.180095	0.19985	-0.0338764	-0.951537	-0.385943	-3.04787	1.01792	-3.05656	1.48338	-0.377005	-0.700364	-0.354237	0.825039	-0.122816	-4.35212	-0.476079	-1.04307
FGSG_00751	-1.12491	-1.17098	-1.0795	-1.15364	-0.683056	-0.351903	1.81852	-0.862557	-0.759404	-0.891006	-0.883363	-0.58783	-0.390196	-0.0475664	-0.525597	-0.363586	-0.179523	-0.647423	-1.74873	-0.166145	-1.19597	-1.43449	-1.17909	-1.24586	-1.06745	-0.527663	2.10284	3.69697	1.13089	-0.19132	-0.17392	0.194421	-0.243017	0.0698504	1.05036	0.392667	-0.95592	-0.715623	-0.468313	-1.04439	-0.817081	-0.544061	-0.813244	-1.46793	-0.601102	-0.677524
FGSG_00752	-2.52383	-2.70645	-2.91878	-2.87459	-3.06546	0.465214	0.252211	-0.0427027	0.114452	0.0465217	-1.8107	-2.01291	-1.88285	-2.04258	-1.98324	-2.05119	-0.317584	-0.0422902	0.226133	0.346534	0.564328	-0.057549	0.342632	0.648811	-2.0403	-1.48086	-0.727366	-0.18941	-1.09079	-0.149109	-0.221746	-0.0616593	-0.132403	-0.0808868	-0.0754299	-0.29567	-0.376613	-0.473177	-1.23232	-1.18752	-0.828433	-1.13873	-0.376896	-2.59137	-0.384744	-0.830661
FGSG_00753	-5.0359	-4.58693	-4.15929	-4.33015	-3.74921	-0.0107899	0.206046	-2.19335	-2.14027	-1.73256	-3.39149	-2.86159	-2.39936	-2.17544	-1.74703	-2.12833	-0.0746532	0.0816097	0.0631995	0.0567555	-0.136496	0.067615	-0.0832124	0.397372	-2.01283	-0.23551	0.229033	0.0847321	-0.237854	0.38993	-0.244483	-0.133174	-0.336103	-0.128536	0.636336	1.00891	-1.37344	-0.293197	-1.23289	-1.37756	-1.09198	-1.35746	-0.871345	-5.00193	-0.204754	-1.21297
FGSG_00756	-4.73195	-4.04541	-3.11627	-3.02819	-2.20953	-0.782369	0.049221	-2.95912	-3.12977	-2.10172	-3.71886	-2.70586	-2.01906	-1.10386	-0.632706	-0.951753	0.32336	0.0476666	-0.083993	0.824521	0.66348	0.802151	1.34942	1.60701	-0.524123	1.09691	-1.64981	0.80407	0.59199	-0.187893	0.405543	-0.0252066	-0.590696	-0.195626	-0.698889	0.73933	-2.05477	0.565864	-0.936081	-1.63804	-0.669684	-1.52652	-0.933217	-4.89567	-0.667989	-0.88369
FGSG_00757	-4.73195	-4.04541	-3.11627	-3.02819	-2.20953	-0.782369	0.049221	-2.95912	-3.12977	-2.10172	-3.71886	-2.70586	-2.01906	-1.10386	-0.632706	-0.951753	0.32336	0.0476666	-0.083993	0.824521	0.66348	0.802151	1.34942	1.60701	-0.524123	1.09691	-1.64981	0.80407	0.59199	-0.187893	0.405543	-0.0252066	-0.590696	-0.195626	-0.698889	0.73933	-2.05477	0.565864	-0.842911	-1.12568	-0.972038	-0.764778	-0.637301	-4.89567	-1.13292	-1.64392
FGSG_00758	-3.12923	-2.77758	-3.32833	-3.37358	-3.45583	0.0939264	-0.519824	0.129425	0.307908	-0.00182676	-1.76425	-2.11475	-2.1584	-2.27623	-1.85105	-1.79499	0.798386	0.155354	-0.190014	0.0639443	-0.262878	-0.481059	-0.241451	-0.414113	-1.36947	-1.25784	0.566462	-0.226627	-0.93135	-0.187881	0.364504	-0.17949	-0.10494	-0.0114341	-0.355093	0.00178337	-0.519673	-0.445303	-1.47932	-1.56613	-1.34219	-1.46027	-0.946427	-2.6946	-1.03308	-1.38633
FGSG_00759	-4.34552	-4.57342	-4.3059	-4.0326	-3.80325	-1.40936	-0.874284	-0.992003	-0.93057	-1.23223	-3.56692	-3.50288	-3.27273	-3.03424	-3.14219	-3.28789	0.725213	0.276186	-0.752517	1.04376	-1.38926	-1.65698	-1.4989	-1.66061	-2.08176	-2.223	2.89428	4.10065	2.98487	0.16339	1.05509	0.121333	-0.449543	-0.11328	-1.61504	0.303277	-2.08468	0.396492	-0.740188	-1.36049	-0.534245	-2.32259	0.0944285	-4.70822	-3.11526	-0.80451
FGSG_00760	-1.21233	-0.95115	-0.308914	-0.355174	-0.697524	1.36506	1.3754	-0.439077	-0.306365	-0.356965	0.0442967	0.177533	0.720127	1.29946	0.42203	0.40251	-1.41987	-1.12863	-0.0448761	-1.88014	-0.527626	-0.601834	-1.26584	-1.18345	0.32653	0.848597	2.82283	0.79529	0.916417	0.200967	-0.346986	0.32037	-0.632917	-0.0495672	-0.159697	-1.67714	-2.97734	-2.89017	-0.955275	-0.845546	-0.404704	-0.970315	-0.903946	-1.36654	-0.133394	-0.921522
FGSG_00761	-5.00637	-5.4569	-5.44479	-5.48298	-5.03309	-1.70218	-1.86708	-2.01124	-1.66994	-1.76433	-3.93308	-3.86067	-3.60413	-3.57065	-2.70384	-2.63486	-0.291513	-0.0023098	1.58682	-0.349275	-0.23845	-0.679635	-0.946621	-0.751429	-1.19993	-2.09913	-0.123923	1.00155	2.32786	1.22282	-0.107083	0.379641	-0.0410528	0.0374308	-0.368874	1.07698	-0.734547	0.719683	-0.758432	-0.952199	-0.227968	-2.15026	-1.27894	-5.08676	-1.75764	-1.20102
FGSG_00762	-5.40499	-4.02126	-2.66105	-2.6753	-2.4076	-0.98971	0.709516	-3.12227	-3.04329	-1.31476	-4.09349	-2.57574	-1.50032	-0.91873	-0.877583	-1.04959	0.64604	-0.14696	-2.48997	0.652933	-1.47671	-2.49314	-2.64086	-1.52072	-4.01434	-1.15673	-1.26687	2.99528	1.59652	0.109256	-0.611875	-0.0732927	-0.527336	-0.14485	1.06637	1.68099	-2.93623	-0.163587	-1.10784	-1.51677	-0.763932	-2.44668	-0.602436	-5.56872	-2.01526	-0.500942
FGSG_00763	-3.05273	-3.16655	-3.35944	-3.30228	-2.93751	-0.770477	0.798353	-0.932715	-1.17705	-1.36219	-1.87714	-2.05324	-2.24988	-1.88146	-1.93801	-2.09043	-0.65505	-0.0343399	0.101817	0.0654669	-0.90271	-1.39942	-2.12905	-2.1244	-1.51284	-1.52154	0.136443	0.22746	0.97405	1.04295	0.620721	-0.48123	0.171136	-0.00791359	-1.01152	1.22138	1.17205	1.6428	-0.274821	-0.366472	-0.123757	-0.239752	0.0911906	-3.0363	0.935467	0.625239
FGSG_00764	-2.18246	-2.16865	-2.34164	-2.32726	-2.15234	-0.671883	-0.363797	-0.212578	-0.206773	-0.199551	-0.93073	-1.00158	-0.984524	-1.08088	-1.0604	-0.919737	-0.208707	-0.158117	-0.0494199	-0.528232	-0.902378	-1.91873	-1.6611	-1.8841	1.15279	0.36262	0.254554	0.191527	0.644117	0.136245	0.425404	0.115173	0.178194	0.0299435	-0.141113	0.20015	0.630833	0.31692	0.180108	-0.0391555	0.266465	-0.072916	-0.278206	-1.96902	0.802273	0.303054
FGSG_00765	-8.63298	-8.7212	-8.96391	-9.15772	-8.8949	-0.643502	-2.14996	-0.522407	-0.496835	-0.659873	-7.50742	-7.79711	-7.64045	-7.89942	-7.86488	-7.88815	-0.323637	0.237773	-1.92619	1.81225	3.37419	2.70215	1.46784	-0.487251	-3.82529	-7.42642	-1.45142	-1.6757	-2.56754	-1.88891	0.500947	1.07323	-0.26024	-0.284843	-6.60988	-1.41086	-4.26448	1.14878	-1.02493	-0.631309	-0.200555	-1.88502	0.519945	-8.34978	-1.71328	0.557271
FGSG_00766	-5.44146	-4.7712	-3.6925	-4.23388	-4.08877	-0.897673	1.6378	-3.18621	-3.22998	-3.07207	-4.22539	-3.32062	-2.89819	-2.82636	-3.32143	-3.43118	-0.88486	-0.911914	-1.48579	-0.585275	-0.621025	-1.04973	-0.606711	-0.526945	-0.639282	-1.01688	1.20853	1.56261	0.91018	0.606732	-0.0951376	-0.0674229	-0.496083	-0.05476	-0.694105	0.292833	-2.84503	-1.1525	-0.736375	-0.762492	-0.669914	-0.633873	-0.404286	-5.48307	-1.05979	-0.749358
FGSG_00767	-2.22113	-1.91006	-0.683594	-0.252233	-0.142257	-0.0851173	1.63016	-0.791233	-0.893608	0.468829	-0.32133	0.943374	0.68975	2.02334	1.39261	0.66722	-2.18706	-0.479238	-0.437933	-0.223096	-0.290287	0.0345135	0.621955	-0.49071	0.293077	0.281923	-0.54964	-0.121733	0.104377	-0.772305	0.290797	-0.14529	-0.332757	0.0217333	1.29281	0.768637	-0.404611	-0.121284	-0.40627	-0.887793	-1.46223	0.757641	-1.51678	-2.53223	-0.258739	-1.07447
FGSG_00768	-3.87625	-4.23054	-4.068	-4.13376	-4.07323	0.586369	0.00350618	-0.148319	-0.13888	-0.381256	-3.16946	-3.00106	-3.22089	-2.99564	-3.40278	-3.47476	-0.9106	0.0510831	-0.63346	0.279706	0.378892	0.228462	0.108278	0.700886	-1.50417	-1.31574	-1.73428	-2.10085	-2.63262	-0.544601	0.608901	-0.084743	-0.0962429	0.056427	-0.67391	0.209943	-0.74917	-0.0438938	-0.786851	-1.20168	-1.32855	-1.19919	-1.03703	-4.27589	-1.1503	-1.49861
FGSG_00769	-8.25102	-8.28142	-7.25554	-6.91836	-6.23284	-0.277132	-1.81459	-3.69932	-3.96627	-2.90349	-6.63503	-6.36398	-6.0896	-4.76429	-5.5202	-5.9078	0.395067	0.382184	0.0599537	0.708674	0.693154	2.35911	2.79429	2.78666	-1.17144	-1.75194	-5.55823	-1.84787	-2.18342	0.214212	0.556169	1.18697	-0.139999	0.0767837	-5.63225	-3.41302	-4.87117	0.54042	-0.783724	-0.830457	-2.09612	-1.44449	-2.53086	-8.06001	-3.06981	-0.0874734
FGSG_00770	0.86824	0.674523	0.440834	0.0738568	-0.32922	-0.23905	-0.0672066	2.33368	2.25556	1.92188	1.79861	0.975883	0.652387	0.225097	0.182147	0.570653	0.406037	0.174317	-0.0634198	0.0574887	-0.0571978	0.0194955	0.34563	0.185226	1.43709	1.05492	0.137353	0.220923	0.0437331	0.0803528	0.0850668	0.1041	0.475873	0.0423732	1.19261	-0.0317566	2.441	-0.116496	-0.0845137	0.0102797	0.320546	-0.191736	0.0605645	0.89515	0.123784	-0.248215
FGSG_00771	-4.58998	-4.42561	-3.98084	-4.02427	-4.23987	-3.19889	-2.68583	-0.795015	-0.951187	-0.708101	-4.92659	-4.28971	-3.94617	-3.73784	-3.75533	-3.45724	-0.104581	0.383679	-0.201281	0.607842	0.338894	0.0922022	0.279643	-0.401651	-3.05306	-2.22588	-0.868203	1.80457	3.08661	-0.52085	0.0993137	0.149163	-0.244537	0.0158625	-1.02838	0.347397	-1.15001	1.46016	-0.617116	-0.805927	0.0520763	-1.95524	-0.603886	-4.68517	-0.633354	-0.319383
FGSG_00772	0.0120535	-0.482337	-0.53042	-0.623043	-1.18631	-0.174603	-0.115047	2.1156	2.16959	1.57134	0.459674	0.135003	0.122947	-0.332033	-0.13741	-0.166747	0.558994	0.24513	0.131747	-0.0543497	-0.10066	0.9844	1.86969	2.02936	0.67846	0.433604	0.375584	0.267554	-0.0602896	-0.203928	0.0714865	-0.00971317	0.502553	0.0899699	1.16857	-0.172373	1.942	-0.22836	-0.313268	-0.189248	-0.164582	-0.268895	-0.0493596	-0.0261664	-0.0989861	-0.219211
FGSG_00773	-4.08321	-4.41041	-4.42467	-4.54053	-4.34173	-3.61043	-2.82422	-0.21317	-0.234032	-0.424144	-2.46872	-2.22389	-2.45791	-2.2297	-2.49487	-2.1959	0.578027	2.58967	-2.78645	-0.690378	-1.54502	-1.8218	-1.2893	1.3602	-2.6732	-0.4785	-3.33826	-0.318831	4.04612	1.03951	0.404543	-0.219024	0.108796	0.900326	-1.13367	3.42446	0.00518274	4.87133	6.14329	6.05398	6.84579	5.26885	6.76852	-4.31395	-1.93524	-1.31316
FGSG_00774	-2.83755	-2.63943	-2.84422	-2.76676	-2.85063	0.0838833	0.307474	-1.35944	-1.26112	-1.44297	-1.95703	-2.17425	-2.04565	-2.08063	-2.12362	-2.11419	-0.0508366	0.20887	1.03905	0.358881	0.390047	-0.178489	-0.828052	0.121031	-1.89796	-1.7253	-0.514857	-1.19957	-1.40528	0.0111952	-0.17514	-0.233093	-0.0632968	0.0422466	-0.473867	0.771137	-0.451717	0.975256	-1.28884	-1.12508	0.627852	-1.82786	-0.801922	-2.54799	-0.44151	-1.0476
FGSG_00775	-1.40496	-1.37716	-1.52497	-0.901946	-0.779743	0.7373	-1.34673	2.12827	2.22808	2.09649	-1.26022	-1.14138	-0.792313	0.3983	-1.17764	-1.20863	-0.120747	0.415663	-0.633034	-0.536452	-0.0715284	-0.581712	-0.860859	-2.61187	-1.07147	-2.3195	0.326933	0.235076	2.00961	-0.00310516	0.11885	-1.52506	-0.540649	-0.24232	-1.20253	-2.1677	2.2304	0.176557	0.281559	0.112395	1.32492	0.205971	0.747132	-1.54094	-0.0432272	-0.941823
FGSG_00776	-3.4184	-3.11453	-3.23149	-3.30647	-2.90449	0.0048275	0.31463	-0.693485	-0.561893	-0.598943	-2.33533	-2.28704	-2.05647	-1.99263	-2.0924	-2.05866	-0.25184	-0.301707	-0.532767	-0.481706	-0.539421	-1.11006	-0.832683	-0.568278	-2.70128	-2.48326	0.636226	0.802816	0.00677681	-0.0185652	-0.119217	-0.248734	-0.179403	0.0792265	-0.0486336	-0.0721941	-1.46818	-0.79045	-0.555103	-0.924071	-0.932544	-0.636672	-0.106958	-3.18023	-1.22429	-1.10275
FGSG_00777	-5.74168	-3.83119	-2.5609	-2.19974	-1.58006	-0.835525	-0.0560446	-4.63128	-5.08597	-0.764963	-3.93839	-1.95166	-1.19507	-0.72107	-0.79596	-0.735463	-0.0966902	-0.147388	-0.641192	0.0661984	-0.230102	-0.540921	-0.553234	-0.308596	-2.16568	-1.13718	1.9851	2.3067	2.19973	0.0100384	-0.0936575	-0.090786	-0.152839	-0.0144262	0.517603	0.453646	-1.22622	-0.293396	0.467305	0.30621	0.423342	0.284788	0.661101	-7.42573	-0.293921	0.0735359
FGSG_00778	-1.615	-1.88066	-1.92517	-2.18236	-2.24975	-0.0344496	-0.198783	0.499435	0.566175	0.179453	-0.870063	-1.21909	-1.24813	-1.50317	-1.55618	-1.17909	-0.139937	-0.396133	-0.680064	-0.375362	-0.49916	-1.23692	-0.77519	1.24627	-1.10695	-0.188786	2.20126	-0.371183	-0.98071	0.195635	-0.0462098	0.204017	0.0586638	-0.00838947	0.619947	0.149124	-0.361373	-0.87501	-0.968459	-1.1654	-0.769358	1.19475	-0.525987	-1.87192	-1.60978	-1.26395
FGSG_00779	-0.936287	-1.06892	-1.36448	-1.482	-1.68936	-0.0850868	-0.00247312	0.8016	0.684375	0.410474	0.320197	-0.00918674	-0.0978935	-0.248977	-0.242227	-0.33597	0.19166	0.198423	0.384533	0.216287	-0.0327072	1.31948	0.909194	0.607494	3.55965	2.90056	0.0530767	0.149663	0.195767	-0.0277252	0.29588	0.11821	0.0834401	-0.0756967	0.528029	0.03193	1.78505	0.156343	-0.232729	-0.18779	-0.0231073	2.32141	-0.0603757	-0.88577	-0.0648525	-0.223051
FGSG_00780	-3.94253	-4.14432	-3.91548	-3.96249	-3.83864	0.495469	0.177726	-1.3365	-1.29776	-1.63897	-3.37037	-3.30948	-2.87326	-2.73999	-2.93145	-2.88979	-0.023797	-0.0677567	0.3002	0.810431	0.293712	4.53e-05	-0.049582	0.171835	-2.42853	-2.07404	0.864697	0.814567	-0.364066	0.386339	-0.00956583	-0.00286674	-0.405323	0.10424	-0.510409	0.268646	-1.66244	-0.1655	-0.779356	-0.862636	-0.733303	-2.74594	-0.227118	-3.96663	-0.30269	-0.854813
FGSG_00781	-6.54904	-5.77635	-4.47219	-4.27985	-3.24259	0.203873	-0.0578375	-5.21168	-4.89954	-2.91247	-4.99393	-3.55835	-2.68455	-1.77786	-1.67335	-1.97085	-0.0522537	-0.239094	-0.562691	0.0654602	-0.823613	-0.987929	-0.887451	-0.499247	-3.39089	-1.38428	0.4329	2.17428	1.12227	-0.0558462	-0.053607	-0.0768566	-0.328726	-0.169823	-0.416493	0.368987	-2.99541	-0.405767	-0.671818	-0.822677	-0.664959	0.424031	-0.517613	-6.76555	-1.18242	-0.754632
FGSG_00782	-1.4968	-1.75465	-1.84646	-1.96179	-2.31208	0.34426	0.104937	0.470375	0.593752	0.0764513	-0.420897	-0.666827	-0.787057	-1.00271	-1.02825	-1.03176	0.127193	0.310724	0.0652933	-0.485713	-0.256226	-0.12841	-0.056354	-0.119136	-0.30291	-0.40879	-0.00301671	0.29635	-0.136217	0.11613	-0.0713234	0.166214	0.140267	0.0346832	-0.104939	-0.118477	0.22293	-0.152689	-1.48388	-1.24299	-1.40566	-1.58166	-1.11623	-1.57748	-0.564734	-1.38672
FGSG_00783	0.538953	0.11157	-0.0514503	-0.42655	-0.99241	0.363829	-0.0707269	2.96741	2.94104	2.66433	1.44608	0.813233	0.6646	-0.0068903	-0.143777	0.00235653	0.09166	-0.124043	-0.14723	0.433865	0.0424733	-0.160992	0.499774	0.366275	0.355293	0.230659	0.777617	0.48043	0.0925064	-0.611132	0.182067	0.128236	0.357944	0.2028	1.65463	-0.53518	2.21662	-0.515717	-0.274665	-0.0625362	-0.434583	0.763192	-0.0335097	0.12574	-0.118683	-0.0503056
FGSG_00784	0.482247	0.0802166	-0.367934	-0.458327	-0.89798	-0.227643	-0.0165398	3.17273	3.13749	1.96444	1.5448	0.89032	0.769713	0.299773	0.544863	0.311316	-0.130443	-0.0131397	-0.229226	0.247599	-0.0487728	0.00951886	-0.00924206	0.0339754	0.669083	0.65288	0.037087	0.01039	-0.210913	-0.130688	0.0787334	0.152794	0.57599	0.162507	1.625	0.21776	2.86206	0.138967	0.10269	0.446577	-0.118485	0.236899	0.0728362	-0.0374935	-0.0446141	0.408309
FGSG_00785	0.132803	-0.0304899	-0.517423	-0.547636	-0.775777	-0.204736	-0.0477967	1.47879	1.31728	0.947138	1.1321	0.778297	0.674697	0.25763	0.19506	0.30651	0.32189	0.0278099	-0.0623531	0.00819135	0.030313	0.764965	1.23386	0.869112	3.2381	2.83595	1.23029	0.408454	-0.10627	0.110975	-0.156393	-0.0527401	0.477277	0.0433764	1.24929	0.482666	1.65634	0.0992703	-0.506666	-0.536505	-0.679716	-0.284275	-0.239687	-0.121567	-0.609259	-0.656679
FGSG_00786	-4.79838	-4.91103	-5.04607	-4.9253	-4.0959	-0.617857	-0.289577	-0.573767	-0.552752	-0.297684	-3.44036	-3.38623	-3.39609	-3.54224	-3.2521	-3.1541	0.0444102	0.530147	-1.15548	-1.36785	-0.88374	-0.952396	-1.42563	-1.05518	-3.70391	-3.92794	-2.20564	-1.83015	-0.574459	-1.13276	0.644373	0.197752	-0.102353	0.0806832	-2.25426	-1.42398	-0.177501	1.06147	-0.159052	-0.766064	-1.19398	-0.90333	-0.812554	-4.92324	-1.25466	-1.42579
FGSG_00787	-4.99633	-4.96036	-4.91639	-5.09678	-4.45272	0.143896	0.195112	-2.21454	-2.06692	-2.4052	-3.4408	-3.43589	-3.54294	-3.33793	-3.6565	-3.48968	-0.613537	0.467689	0.649156	0.279644	0.957923	1.05817	0.952538	1.17177	-0.9628	-0.69089	-0.040103	-1.7439	-1.18101	0.771542	0.706733	0.0365934	0.0546565	0.14582	-1.87819	0.459339	-1.37369	0.886063	-0.286203	-0.507751	0.0951056	-0.8604	0.394593	-5.25289	0.576419	-0.144178
FGSG_00788	-1.32334	-1.58419	-1.74825	-1.8575	-2.16972	-0.446203	0.393627	0.776005	0.99301	0.165359	-0.51247	-0.82143	-0.95956	-1.3896	-1.30491	-1.15599	0.39642	-0.0372434	-0.261444	-0.795271	-0.739783	-0.486808	-0.10651	-0.0695515	0.541574	0.392427	2.9643	4.02963	2.464	-0.751102	1.13529	0.717736	0.27618	0.0889802	0.445157	1.0481	-0.545146	0.0938005	-2.40409	-2.406	-2.59191	-1.63045	-1.73567	-1.2214	-2.09028	-1.70377
FGSG_00789	-3.62441	-3.62808	-3.68726	-3.63161	-3.83467	-0.352284	-0.251924	-0.882245	-0.86381	-1.08916	-2.73503	-3.01437	-2.76	-2.75323	-2.9453	-3.09156	-0.16019	0.118303	0.180843	0.768912	0.444413	0.516851	-0.206288	-0.747458	-2.34608	-1.93891	-2.54488	-1.07277	-1.41974	0.465612	0.88205	0.0438709	0.162426	0.12986	-1.04555	-0.115077	-1.39379	-0.911996	-1.0637	-1.4231	-0.569376	-1.69835	-0.613633	-3.55619	-1.48973	-1.02935
FGSG_00790	-4.69801	-4.72814	-4.26497	-4.19309	-4.38583	-1.05423	-0.377196	-0.876353	-0.836015	-1.09287	-3.38343	-3.31055	-3.29152	-2.61952	-2.68931	-2.87114	-0.87562	-0.257069	-1.22244	1.75988	1.24547	1.22941	-0.284483	-2.33493	-2.79839	-2.71834	-0.979783	-1.6577	-1.5119	-0.0170183	0.352364	0.22385	0.0591307	0.313583	-3.20312	-1.1914	-1.44578	0.323486	-0.574616	-0.472466	-1.21367	-0.587561	-0.48987	-4.62276	-0.724493	-0.00916243
FGSG_00792	-5.55954	-5.79447	-5.89716	-5.84935	-5.83869	-0.0123663	-0.816714	-1.22029	-1.51956	-1.59786	-4.34683	-4.75721	-4.64348	-4.42012	-4.91059	-5.00208	-1.03962	2.96e-05	1.03556	-0.645081	-0.00417709	-0.146354	-0.825789	-1.11406	-2.60259	-3.4261	-0.229393	-0.734573	0.847378	-0.0727711	0.198713	0.0422497	0.166539	0.0982656	-1.55561	-0.574543	-0.527396	-0.202283	-1.22121	-1.49907	-0.0341129	-1.41286	-0.669779	-5.66007	-0.188187	-1.28651
FGSG_00793	-4.59477	-4.24297	-4.62549	-4.78916	-4.43443	-2.14951	-4.36499	1.41663	1.53515	1.75114	-3.15815	-0.940503	-2.34129	-1.40998	-3.36858	-3.28583	-2.76836	1.49571	-0.999707	3.37167	3.0766	1.92997	2.03959	1.5092	-0.768744	-0.997713	-5.30059	-4.63894	-0.342807	-0.0212874	0.21433	-0.0363159	0.11884	0.584577	-3.25638	-3.45039	-2.48153	-0.986636	4.52621	4.68687	5.72536	5.70677	6.21566	-4.37678	-0.0343168	-0.659351
FGSG_00794	-1.18182	-1.40018	-1.59003	-1.49529	-1.68544	0.0109668	-0.585867	1.48054	1.85416	1.39623	-0.36892	-0.626937	-0.7203	-0.911137	-0.927867	-0.616423	0.90246	0.159776	-0.0225568	0.146411	-0.172367	-0.178055	-0.26192	-0.162169	1.97123	0.94745	0.133327	-0.19326	-0.537243	-0.681865	-0.0291471	-0.00450659	0.101427	0.227346	0.24833	-0.0271001	0.855783	-0.109204	-0.283943	-0.0728202	0.0731502	0.36111	0.638618	-0.96765	0.380027	-0.505914
FGSG_00796	-1.31434	-1.6689	-1.69903	-1.81962	-2.04116	1.26432	0.695247	-0.179615	-0.196632	-0.51451	-0.28317	-0.590076	-0.69414	-0.75401	-0.83131	-0.754303	0.34203	-0.014884	0.48402	0.452682	0.132888	0.231145	0.0394592	0.584506	2.80221	2.74439	0.757736	0.944519	0.982613	-0.915215	0.16336	-0.342043	0.147254	-0.0620432	0.238453	0.937883	-0.148324	0.0516834	-1.619	-1.53358	-1.30145	-1.2536	-1.12506	-1.29202	-1.37836	-1.38739
FGSG_00797	-3.1703	-3.39223	-3.55739	-3.54385	-3.51306	-0.33793	-1.14819	0.1563	0.506665	0.147293	-1.46498	-1.54664	-1.85038	-1.40807	-0.507381	-0.888924	0.352714	-0.496704	-0.40805	1.77555	1.4129	1.05698	1.06258	0.971867	-0.937143	0.750363	1.36486	-1.17925	-1.15539	-3.13004	0.438053	0.0691128	-0.559743	-0.111473	-1.83416	-1.82308	0.671741	-0.0996399	0.485497	0.323279	0.521674	0.635207	0.112091	-3.13872	1.10837	0.0752826
FGSG_00798	-2.92741	-1.82668	-0.543313	-0.00447941	0.0696506	1.00772	1.69949	-1.90012	-1.57539	-0.187198	-0.00847244	1.07387	1.59399	1.57031	1.20052	1.45753	0.0887499	-0.420042	-1.99827	-0.730289	-0.914391	-1.1077	-0.581862	-0.375583	0.475367	2.21319	2.55116	2.22153	0.75858	0.293449	-0.179816	0.104897	-0.183937	-0.0893297	1.25899	0.0749502	-1.79856	-1.30754	-1.61807	-1.59925	-1.29218	-0.856249	-1.42598	-3.97782	-3.37539	-2.90316
FGSG_00799	-2.43783	-2.91755	-2.84294	-2.92054	-2.87031	1.48587	1.46027	-0.522597	-0.40805	-1.00758	-1.45688	-1.76376	-1.64718	-1.76337	-1.76834	-1.73442	-0.04322	-0.202173	-0.396656	1.64421	0.883059	-0.124682	0.136728	0.452481	-1.04039	-0.648933	2.09928	0.495216	0.80814	0.448535	0.48333	-0.24589	0.0272703	-0.10334	-0.233223	-0.15412	-0.0130663	-0.247593	-1.9631	-1.85162	-0.0343146	-1.01403	-0.343296	-2.4011	0.622419	-2.15738
FGSG_00800	-3.43913	-3.68857	-3.67323	-3.84978	-3.74688	1.09594	0.786363	-1.72845	-1.75778	-2.12275	-3.30335	-3.40838	-3.34147	-3.13292	-2.46297	-2.494	0.0677533	0.0962496	0.430636	1.12701	0.524773	1.26754	1.32523	0.765391	-1.1264	-1.10564	-0.921761	-1.7014	-1.39268	1.12024	0.00664663	0.10778	0.0273566	0.171704	-0.760243	0.734197	-1.46384	0.0623269	-1.46676	-1.34475	-0.591934	-1.9874	-0.46818	-3.13194	-0.874038	-1.41898
FGSG_00801	-2.40028	-2.55339	-2.62944	-2.75642	-2.88372	2.8786	0.801636	1.23973	1.4447	0.989829	-1.47916	-1.46133	-1.90348	-1.8271	-2.22129	-2.12546	-0.0314231	-0.11048	0.84049	-0.0173254	0.569643	0.363398	-0.0370064	-0.546029	0.28027	-0.127193	-3.59702	-3.99385	-3.71689	-0.577388	-0.265573	-0.343451	0.0693197	0.296607	0.977774	1.395	0.18106	-0.294203	-1.53001	-1.70232	-1.0896	-1.13254	-0.712266	-2.00492	0.263058	-1.63852
FGSG_00802	-2.10752	-0.769464	0.225717	0.591244	0.644453	1.05064	1.6995	-2.67644	-2.81247	-0.641351	-0.283417	1.05061	1.70194	1.53977	0.541256	0.743847	-0.302198	-0.442343	-2.19758	-0.911486	-1.13612	-1.36987	-1.04107	-0.523369	-0.145583	1.03776	2.07457	1.92659	0.632179	0.153524	-0.43093	0.113154	-0.137357	0.0376158	1.31142	-0.843243	-1.88138	-1.65633	-1.11348	-1.48802	-1.36235	-0.595386	-1.46481	-3.0073	-3.65939	-2.62263
FGSG_00803	-3.50293	-3.33108	-3.55466	-3.66597	-3.83465	-0.140297	-0.0210867	-0.0992923	0.0105801	-0.170626	-2.35122	-2.3459	-2.29266	-2.48027	-2.45053	-2.46578	0.127443	-0.15899	0.25068	-0.488849	0.00222874	-0.0864763	0.0285816	0.626161	-0.0339475	-0.418097	1.01186	-0.195097	-0.53282	-0.186347	0.24152	0.248623	0.0589666	-0.0777934	-0.154837	-0.038373	-0.206117	0.103487	-0.644083	-0.832233	-0.946644	-0.633329	-0.23926	-3.34365	-0.825855	-1.18107
FGSG_00804	-5.37092	-5.16124	-4.55591	-4.4514	-3.6489	0.399223	0.410447	-1.97693	-1.90866	-1.63085	-2.72791	-2.51417	-2.17622	-1.58935	-2.16579	-2.31182	-0.727236	-0.0300989	0.0573769	0.272395	0.166495	0.0207319	-0.0952196	-0.63925	-1.84646	-1.41138	-0.402163	0.602474	0.14319	0.42973	-0.149367	-0.285776	-0.250933	-0.0702028	-0.649814	0.488627	-0.864946	0.622157	-0.302174	-0.662745	-0.3102	-0.596589	-0.249813	-4.99915	-0.0128617	-0.766567
FGSG_00805	-5.37092	-5.16124	-4.55591	-4.4514	-3.6489	0.399223	0.410447	-1.97693	-1.90866	-1.63085	-2.72791	-2.51417	-2.17622	-1.58935	-2.16579	-2.31182	-0.727236	-0.0300989	0.0573769	0.272395	0.166495	0.0207319	-0.0952196	-0.63925	-1.84646	-1.41138	-0.402163	0.602474	0.14319	0.42973	-0.149367	-0.285776	-0.250933	-0.0702028	-0.649814	0.488627	-0.864946	0.622157	0.827269	-0.00146007	0.878487	0.619575	0.00349474	-4.99915	-1.38495	-0.109956
FGSG_00806	-0.20198	-0.421	-0.832353	-1.02016	-1.28518	-0.4483	-0.215497	2.60803	2.58916	2.29998	1.20808	0.52565	0.245047	0.0109868	-0.0706899	-0.140393	0.620037	0.168226	0.0497	-0.332211	-0.362094	-0.0762572	-0.354536	-0.437488	2.60682	2.07566	0.106013	0.20312	0.10446	-0.247688	-0.15681	-0.139026	0.461033	0.0115631	1.35048	-0.196923	2.4364	-0.323854	0.138498	-0.139643	0.0931971	0.0885866	-0.14509	-0.299533	4.09077	0.173805
FGSG_00807	-1.67624	-1.43248	-0.980567	-0.0027771	0.69796	0.50032	-0.66316	0.176743	0.161728	1.05608	-0.070363	1.07555	1.24288	2.37519	3.15905	2.65205	0.186449	0.471133	1.62335	1.20076	2.85917	3.50094	3.51472	3.10487	3.17194	3.2602	-1.28804	-1.69166	-1.6079	1.37267	0.0628667	-0.51787	-0.356722	-0.214996	-2.40553	-5.63722	-1.55593	-2.98671	0.428338	0.238308	0.277248	-0.000731	-0.0351722	-1.44658	2.64861	-0.230408
FGSG_00808	-6.07395	-6.27931	-6.21881	-6.17857	-5.93592	-0.75238	-2.39956	-1.83755	-1.73665	-1.71562	-4.9523	-4.71908	-4.63144	-4.58244	-4.24852	-4.50219	-0.165047	0.21024	0.58708	0.692666	0.971337	0.674335	0.531028	0.435475	-3.18434	-3.25894	-2.66983	-0.53779	-0.446383	0.421736	0.344004	0.211123	-0.130046	-0.102026	-2.52205	-0.496753	-1.23717	1.40309	-1.46695	-1.5494	-0.921182	-1.62579	-0.924527	-5.9248	-0.98167	-1.46097
FGSG_00809	-5.62321	-4.99225	-4.06693	-4.23261	-4.71491	2.35207	-0.820123	-1.4604	-1.55531	-1.23348	-4.34893	-2.84002	-2.95703	-2.11536	-2.445	-2.54626	-0.69358	-0.190426	0.966741	0.894845	1.06618	1.23046	0.189072	0.0183611	-0.526294	-0.729636	-5.67989	-4.87092	-2.52336	-0.445025	-0.226748	0.00536346	-0.194843	0.0818133	1.12036	3.52748	-1.86758	0.739957	-0.218706	-0.732723	-0.386089	-0.42192	-0.314984	-5.85237	-0.774497	-1.76185
FGSG_00810	-4.47522	-4.57178	-4.84455	-5.01254	-5.29544	-2.1238	-1.61525	0.119137	0.231718	-0.20359	-3.15018	-3.66408	-3.59265	-3.71142	-3.93313	-3.63712	-0.06043	0.13913	0.300114	1.30126	0.582249	-0.535895	-0.46898	0.0582018	-1.53532	-2.09543	-0.447844	0.292877	0.120513	0.0401077	-0.663107	-0.07201	0.139347	0.144534	0.336624	0.812744	0.0797401	0.571603	-2.02636	-2.20236	-2.64161	-1.70498	-0.864809	-4.38909	-2.11538	-2.20595
FGSG_00811	-0.69948	-0.850473	-1.08719	-0.76354	2.17949	8.73316	1.76446	-1.34454	-1.50675	-0.806236	0.294694	1.44632	3.20684	4.07824	2.42218	2.33656	-0.106583	-0.0312066	1.7048	6.81196	7.51709	7.0122	6.83862	6.2504	4.02279	4.05818	-5.45064	-6.96978	-7.50165	3.26638	0.11533	-0.0413971	-0.0506401	0.0458956	3.41242	-1.72947	1.21024	0.51905	-0.535913	-0.298152	-0.361433	-0.380544	-0.22254	-0.568293	1.30863	-0.676647
FGSG_00812	-3.91093	-3.98422	-4.11776	-4.10981	-4.14582	-0.732089	0.6351	-1.18188	-1.01452	-1.26634	-2.16167	-2.52363	-2.46558	-1.83429	-2.38717	-2.56913	-1.19862	0.514	1.12895	-1.06516	-1.27431	-1.29555	-0.379256	-0.375334	-2.66264	-2.98088	0.54628	2.26691	1.99728	-1.16782	0.872806	0.156529	-0.10392	-0.0706468	-1.24442	0.936964	-2.19336	0.75431	-0.802536	-0.984849	-0.782284	-1.42045	-1.08625	-4.1977	-0.954195	-1.42276
FGSG_00813	-6.69869	-6.51709	-6.27348	-6.33481	-5.93016	-1.21962	-1.76318	-1.98334	-1.99991	-2.13518	-5.27062	-5.13835	-4.86112	-3.96412	-4.22467	-4.33842	-0.971277	0.482377	0.769783	0.442285	-0.0690641	-0.0795155	-0.437441	-0.816229	-4.06482	-3.81153	-0.698962	-0.920065	-0.388203	-0.13584	-0.0444098	0.0199099	-0.526941	-0.0326805	-1.72214	0.432264	-3.79095	-0.10177	-1.45045	-1.74956	-1.58659	-2.11183	-1.15846	-6.6498	-0.554796	-1.75814
FGSG_00814	-4.9097	-4.50373	-3.99511	-4.16713	-4.16945	0.0755172	0.55298	-1.39931	-1.51829	-1.30254	-3.37866	-3.14184	-2.79448	-2.45776	-2.4079	-2.65669	-0.776753	0.219714	-0.0121098	1.41631	0.501354	1.14328	0.250137	-0.357481	-1.87621	-1.42766	-5.019	-2.88291	-0.42578	-0.224058	-1.21273	0.205764	-0.59987	0.0681395	-2.34567	-1.26301	-1.52309	0.270357	-2.50946	-2.57813	-2.09757	-2.24548	-1.59641	-4.82197	-2.56625	-1.92748
FGSG_00815	-5.45747	-5.70293	-5.06756	-5.1368	-3.75281	1.24652	0.227299	-1.73513	-2.14965	-1.24619	-3.73541	-3.74385	-3.19658	-2.44061	-2.14553	-1.83308	-0.338173	-0.65109	-0.0396137	1.20096	1.00299	0.815513	0.138847	-0.412104	-3.61452	-3.43284	0.18413	0.0674968	1.74445	0.420563	-0.376377	0.180364	-0.41916	0.0892529	-1.84904	-1.27133	-2.92215	-2.09063	-1.22749	-1.54417	-1.14927	-1.26779	-0.927083	-5.70819	-1.05207	-1.39349
FGSG_00817	-6.07681	-5.99254	-5.90086	-5.89808	-5.81295	1.05523	-2.45078	0.217655	0.311587	0.613137	-4.44676	-4.61507	-4.44847	-3.85825	-4.30507	-4.38306	-2.31643	-0.918266	-0.474969	-0.0985603	1.2712	0.284556	0.556493	0.98953	-3.49126	-4.52477	-1.07662	-1.48929	-2.14052	-0.768205	0.313743	0.00077	-0.217807	-0.198517	-4.10853	-4.50744	-3.79299	-3.14376	-3.07511	-4.16157	-1.27341	-3.57025	-1.14555	-5.81147	-0.609943	-5.09421
FGSG_00818	-5.5884	-5.48615	-4.961	-4.8044	-3.60956	-0.12404	-0.13951	-3.13653	-2.86522	-2.49872	-3.8996	-2.77684	-2.38069	-1.91323	-2.23296	-2.68864	0.339523	0.213657	0.0350065	-0.0447559	-0.304228	-0.275208	-0.498981	-0.504055	-1.74614	-0.944477	-1.28558	-0.692818	-0.506721	0.0879116	0.0358667	-0.19439	-0.288084	0.0648327	-0.505177	-0.0580397	-2.15973	-0.18026	-0.0969472	-0.334223	0.0474305	-0.798513	-0.00408936	-6.37533	0.141321	-0.300623
FGSG_00819	-1.05377	-1.21205	-1.42185	-1.53532	-1.91357	0.49016	0.326727	0.943234	1.14969	0.791155	-0.359263	-0.81427	-0.946164	-1.03929	-1.53129	-1.10581	-0.093617	-0.389181	-0.566567	0.0407038	-0.297813	-0.434572	0.0065918	0.62916	-0.226993	0.598974	1.92331	1.35659	0.143406	-0.0350103	0.0105629	-0.00636005	0.11286	-0.0383606	0.558227	0.391866	0.291933	-0.250903	-1.06348	-1.05196	-1.10276	-0.888777	-0.966692	-1.18494	-0.778811	-1.37479
FGSG_00820	-3.66245	-3.76914	-4.03248	-3.97446	-3.92518	0.527787	0.690307	-1.33868	-1.54795	-1.7556	-2.92701	-3.02312	-2.83402	-2.73195	-3.05672	-2.82219	-0.286967	0.0670767	-0.171957	0.69555	0.768567	0.254346	0.362612	1.09458	-1.61503	-1.95995	-0.317694	-0.58469	-1.25255	-0.166857	-0.44419	-0.36191	-0.0933404	0.0516565	-0.401554	0.166363	-1.42735	-0.336733	-1.04163	-1.39227	-1.14249	-1.80206	-0.924093	-3.64	-0.240748	-1.12303
FGSG_00821	-1.73344	-1.65097	-2.12547	-1.86426	-2.19198	-0.467673	1.25236	-0.263597	-0.462085	-0.719665	-1.30654	-1.36041	-1.37572	-1.4309	-1.08785	-1.25269	0.0582533	-0.176377	-0.350407	0.576615	-0.702106	-1.37603	-1.17042	0.292492	-1.30248	-0.610733	1.02728	1.49714	0.43449	-0.693891	-0.291021	0.517243	-0.14979	0.12849	-0.896359	0.802101	-1.32399	0.286753	-0.834362	-0.997085	-0.658122	-0.695922	-0.499819	-1.85419	-1.00807	-0.750782
FGSG_00822	-6.12074	-5.60361	-4.31951	-3.81472	-2.9673	-0.290052	0.380163	-3.81832	-3.73509	-2.7764	-4.7301	-3.63745	-2.82515	-1.77248	-1.64406	-1.83386	0.00930309	-0.0760708	-0.75925	0.29682	-0.588568	-0.887317	-0.542226	-1.02326	-3.42055	-1.97145	0.49726	2.56105	1.81142	-0.174037	0.10642	-0.0277224	-0.511127	-0.24084	-0.528999	1.07419	-3.48436	-0.0172005	-0.854634	-1.1799	-0.796447	-1.50329	-0.585816	-6.00368	-1.26143	-1.22573
FGSG_00823	-4.73964	-4.60229	-4.54719	-4.38062	-3.41755	-0.0555563	0.372087	-2.05669	-2.03053	-2.08066	-3.11487	-3.01629	-2.99512	-2.40721	-1.45442	-1.5385	0.478337	-1.14985	-1.48169	1.03092	0.242321	-0.114589	0.279744	0.538259	-1.75792	0.0350933	2.85318	1.4013	0.169874	-0.0320206	-0.373454	0.355074	-0.41227	-0.113844	-0.26011	1.52954	-1.7747	0.46175	-0.957113	-0.936083	-0.931345	-0.663124	-0.817098	-4.64203	-1.47236	-1.42576
FGSG_00824	-4.13056	-4.18991	-4.1495	-3.99242	-4.15061	-0.0749702	0.278379	-1.92589	-1.78898	-1.74788	-3.61564	-3.61054	-3.42035	-3.05123	-3.77505	-3.54283	-0.80424	0.000807	0.511463	0.203677	0.0433893	-0.188354	-0.181105	-0.0279498	-3.23191	-3.16956	-0.819357	-0.423883	-0.743657	-0.156677	-0.272537	-0.0665159	-0.380227	0.0841064	-0.983946	0.58325	-1.53793	0.329464	-0.916103	-1.18778	-0.698423	-1.33729	-0.485892	-4.15503	-0.800497	-0.786307
FGSG_00825	-4.17754	-3.89219	-2.85222	-2.64096	-2.44813	-0.902974	0.00415993	-2.08163	-2.13035	-1.96503	-3.55917	-2.77967	-2.07083	-1.2935	-1.2831	-1.35391	-0.0989237	-0.51824	-0.267553	0.618766	-0.146161	-0.425562	-0.213564	-0.745942	-0.900247	-0.166197	2.74522	2.99192	1.80602	-0.153101	-0.0668936	0.268357	-0.33281	-0.051857	-0.435206	1.15969	-3.14668	-0.0626802	-1.12221	-1.29841	-1.37336	-0.221577	-0.7919	-4.4827	-1.95634	-1.54528
FGSG_00826	-2.94618	-2.96836	-2.80862	-3.30162	-3.32409	0.1208	0.863699	0.463195	0.475767	0.332702	-1.16527	-1.21335	-1.1477	-1.24171	-1.04716	-1.29131	0.334076	-0.265343	-0.591787	0.718956	-0.0459576	-0.110234	-0.142178	-0.100414	-0.799114	-0.3903	1.24891	1.62087	0.71261	-0.184782	0.00512314	0.117954	-0.0886998	0.0256038	0.912027	1.6501	0.089283	-0.305873	-0.791246	-1.13107	-0.58917	-0.863463	-0.640718	-3.02866	-1.42086	-0.889381
FGSG_00827	-3.75848	-3.96509	-4.14874	-4.23164	-4.01862	-0.210844	-0.92377	-0.0795555	-0.204203	-0.174149	-3.23567	-3.54168	-3.18976	-3.35265	-3.52938	-3.30414	-0.325853	-0.0546036	0.00474644	-0.388736	-0.0488052	-0.810486	-0.763437	0.701951	-2.45133	-2.00887	-0.351524	-0.666153	-0.919733	-0.0360594	-0.171546	-0.0296669	0.0770168	0.118154	-1.41285	-0.927297	-0.64	-0.0992937	-1.24692	-1.48189	-1.56222	-0.909399	-0.515261	-3.9197	-0.921089	-1.26753
FGSG_00828	-1.69706	-2.17721	-2.24017	-2.07291	-0.0709429	0.103786	-0.369287	-0.409793	-0.220637	0.743131	-1.01288	-1.09412	-0.339046	0.757317	2.83106	2.69941	0.658263	0.615953	0.704083	-0.888621	0.775386	2.45557	0.811	0.73758	2.71514	1.46344	-2.43729	-2.48153	-1.28953	0.648622	-0.25327	0.629043	-1.15362	-0.0106096	0.693734	0.328574	-0.39954	-0.58005	-0.404219	-0.742899	-0.573133	-0.571511	-0.452904	-1.97155	-0.235058	-0.576907
FGSG_00829	-2.17413	-2.39719	-2.79551	-2.89486	-3.12458	0.0858765	-0.417037	0.673485	0.896645	0.598892	-1.73164	-1.96015	-2.09282	-2.12421	-2.22493	-2.27697	0.11004	-0.10725	0.636179	-0.229181	0.468666	0.327185	0.427174	0.552069	-0.85305	-1.30986	-1.96102	-2.0169	-1.92957	0.045805	0.211947	0.07548	0.0389032	-0.287583	0.261794	0.12036	0.90515	-0.396906	-0.77399	-1.13979	-0.61091	-0.98141	-0.548445	-2.24737	0.529707	-0.977501
FGSG_00831	-5.45096	-5.43619	-5.56849	-5.58903	-4.74566	-1.62387	-0.24306	-2.18178	-2.24252	-1.88943	-3.88445	-3.36872	-3.11276	-2.77177	-2.88905	-3.16954	-1.1713	-0.352177	-0.0530534	-2.00239	-1.71417	-1.97944	-1.35636	0.397761	-3.45921	-1.89506	3.64265	2.25126	2.64477	-0.0473633	-0.122077	-0.0475473	0.277551	0.32503	-0.62359	0.449194	-1.09168	1.27647	-0.126872	-0.0547199	0.403481	-0.796579	0.333704	-5.67444	0.868487	-0.237146
FGSG_00832	-3.85595	-3.34428	-2.439	-1.61283	-1.20784	-1.94508	0.808146	-1.14848	-1.01622	-0.164885	-3.30401	-2.13443	-1.43901	-0.285663	-0.684147	-0.476867	0.74726	0.528679	-1.19726	-0.263337	-1.42568	-2.01128	-1.52877	-2.15948	-2.65812	-2.35791	1.668	4.10933	2.64646	0.00918865	-0.102533	-0.157361	-0.807149	-0.311019	1.15277	0.958734	-1.47174	-0.31712	-0.680107	-1.02555	0.269126	0.247152	-0.537202	-4.24982	-1.28715	-0.732435
FGSG_00833	-4.58124	-4.18318	-3.80623	-3.80443	-2.91846	0.586083	0.145876	-2.07397	-2.13727	-1.85208	-3.16817	-2.57478	-1.93126	-0.939924	-1.13705	-1.20292	1.01243	-0.110797	-0.798161	-0.327786	-0.640111	-0.245986	-0.0871086	0.269703	-0.648406	0.76007	-0.106977	1.00467	1.06027	0.135322	0.123899	-0.0294275	-0.583488	-0.2564	-0.610967	0.148703	-2.33203	0.253363	-0.649085	-1.16397	-0.822597	-0.936926	-0.394382	-4.46641	-1.13743	-1.08838
FGSG_00834	-1.7425	-1.74057	-1.82693	-2.02287	-2.17189	1.30243	1.04269	1.63341	1.78329	1.45506	-1.08717	-1.47786	-1.51133	-1.57213	-2.13891	-2.02996	0.22192	0.0763302	0.0199103	0.342663	-0.539797	-0.729084	-0.245476	-0.0393043	-1.04132	-0.820367	1.7238	1.73489	0.0983601	-0.44702	0.0162868	0.0505371	0.0101862	-0.0387702	0.515647	-0.59338	-0.00623322	-0.722017	-0.331174	-0.300047	-0.158529	0.896442	0.147088	-1.49147	0.727053	0.600927
FGSG_00836	-5.86866	-5.4566	-4.79713	-4.38374	-3.00456	-1.87957	-2.47819	-2.25888	-2.50858	-1.5275	-4.46752	-3.13596	-2.90682	-2.24984	-1.7509	-2.34816	0.26033	0.0988607	-1.24374	-1.38052	-1.89734	-2.17959	-1.79893	-1.81729	-4.006	-3.29233	-0.299617	3.82097	4.00709	-0.719315	-0.237606	-0.590304	-0.183603	0.0539532	-0.954257	-0.137645	-2.94749	-0.201962	-1.28343	-1.62763	-1.74734	-2.10565	-1.22847	-6.07281	-1.98218	-1.82918
FGSG_00837	-2.7392	-2.8578	-3.05158	-3.08042	-2.73768	0.314518	-0.45055	-0.461944	-0.402297	-0.585663	-1.95606	-2.13938	-1.8156	-1.78573	-1.37957	-1.06572	0.696873	0.178934	0.173033	-0.578153	-0.262152	-0.385917	0.117588	0.119534	0.203147	0.109637	1.43808	0.541967	-0.0585999	0.0636196	0.19301	0.162813	-0.268593	-0.12999	-0.509867	1.26314	-1.05504	0.696607	-1.35379	-1.71256	-1.12173	-1.8236	-0.703841	-2.80352	-1.80556	-1.54881
FGSG_00838	-6.91496	-4.71467	-3.78597	-4.49002	-4.03452	-0.530845	0.727733	-4.58169	-5.23866	-2.02736	-4.32447	-2.95763	-2.44742	-2.69414	-2.97975	-3.33477	-1.06324	-0.548297	-1.1894	-0.934775	-0.668636	-0.923251	-0.535114	-0.105155	-1.57061	-1.79052	0.323634	0.208426	0.197119	0.391638	-0.250306	-0.0387697	-0.172546	0.04842	-0.395884	-0.755501	-2.28724	-0.762268	0.249638	0.250596	0.115779	0.0380745	0.0378895	-7.94259	-1.56621	-0.286115
FGSG_00840	-9.29105	-9.4504	-9.11523	-9.20398	-9.12545	-1.31225	-4.94509	-0.315935	-1.79262	-1.57205	-8.37838	-8.16228	-8.13534	-7.17365	-6.92725	-7.62216	0.965139	2.84525	1.86709	-0.446594	-3.38728	-2.47056	-3.24145	-3.79925	-7.50786	-7.51266	-2.30653	-5.03955	-4.37308	-0.387568	0.0929995	0.422076	0.934577	0.373977	-1.27611	2.21618	-0.464427	2.57098	1.58739	0.795765	2.26487	0.0245314	0.243489	-9.26517	-0.117392	-1.58321
FGSG_00841	-3.58128	-3.7289	-3.65825	-3.69225	-3.41517	0.630506	1.2029	-1.65257	-1.57306	-1.50525	-2.20169	-2.05981	-1.92012	-1.5761	-2.23161	-2.41159	-0.497616	-0.117929	0.11471	-0.229575	0.639562	-0.146451	-0.223242	0.397925	-1.96495	-2.55294	0.0047164	-0.324057	-0.488863	-0.723103	-0.13902	-0.303049	-0.368133	0.0766907	-1.1459	-1.01069	-1.21106	-0.10781	-0.975096	-1.20213	-0.354189	-0.964025	-0.306279	-3.68771	-0.379525	-1.08801
FGSG_00842	-1.46744	-1.78788	-2.00721	-2.08097	-2.10113	0.0663528	0.424523	2.13222	2.12061	1.5833	-0.927137	-1.34928	-1.52694	-1.83535	-1.90937	-1.52787	0.689163	0.172683	0.0643401	-0.671622	-0.179733	-0.995385	-0.813303	-0.293681	-0.987704	-1.21712	0.19021	-0.0905461	-0.651589	-1.39129	-0.124927	-0.412387	0.144523	-0.0602202	-0.294229	-1.14169	0.434916	-0.7109	-0.662966	-0.746305	-0.0415239	-1.18129	-0.131618	-1.42039	0.151231	-0.751865
FGSG_00843	-4.25784	-4.3887	-4.20192	-3.87871	-3.29177	0.69784	0.848799	-3.48831	-3.44727	-2.93384	-2.5429	-2.37963	-1.9788	-1.51462	-1.53406	-1.85762	-0.179384	-0.576981	-0.965311	0.187673	0.080255	-0.0613203	-0.533553	0.127686	-0.634274	-0.752514	2.06467	-0.850093	-1.17825	0.268982	-0.26768	0.3666	-0.572513	-0.0957432	0.8322	1.68334	-3.22703	-0.603057	-0.877886	-0.9223	-0.966935	0.0736666	-0.65371	-4.21125	-1.3505	-1.22109
FGSG_00844	-0.724761	-1.03684	-1.35714	-1.30717	-1.60463	0.13246	1.01288	-0.125863	-0.0563998	-0.524303	-1.02556	-1.52614	-1.54492	-1.75402	-1.98805	-1.60602	0.175453	0.11524	-0.0183735	0.173654	0.174071	-0.324939	-0.138088	0.88336	0.359103	0.590377	1.32793	1.55505	0.953167	-0.0795174	-0.147076	-0.119934	0.08216	0.00605321	0.490767	0.616851	-0.351114	0.341219	-1.13111	-1.16122	-1.47597	-1.16763	-1.12888	-0.875983	-1.69861	-0.915763
FGSG_00845	-2.0285	-0.834297	0.136716	0.674187	1.05621	1.30199	1.71612	-2.49331	-2.93998	-0.22262	0.160612	1.44213	2.34966	2.25667	1.34288	1.38889	-0.45084	-0.5758	-2.32641	-1.2769	-1.22877	-1.82769	-1.3093	-0.720721	-0.10624	1.18618	2.4824	2.20618	0.560027	-0.0507259	-0.40877	0.108741	-0.162561	0.0602236	1.40392	-1.12184	-2.37956	-2.26326	-0.652758	-0.598906	-0.918768	0.0184441	-1.04917	-3.05364	-2.49541	-1.80953
FGSG_00846	-3.29047	-3.28629	-3.6459	-3.58155	-3.74312	0.911817	1.08846	-0.0497746	-0.208488	-0.115718	-2.31143	-2.55322	-2.46491	-2.52642	-3.16351	-2.82303	-0.420864	0.523503	0.615369	-0.00487137	0.7823	-0.117378	-0.0499601	0.830759	-1.85384	-2.1533	-3.9562	-2.69703	-2.31893	-0.631107	-0.210953	-0.317063	0.0770698	0.0366631	-2.67634	-3.22988	-0.278246	-0.3659	-1.16588	-1.47915	-0.623344	-1.58881	-1.06942	-3.30873	0.158664	-1.21782
FGSG_00847	-1.23505	-1.66023	-1.88187	-2.34003	-2.67079	1.80699	0.204087	1.45116	1.73403	1.33938	-0.31689	-1.17444	-1.38256	-1.88087	-2.09335	-1.88086	0.379603	-0.00268698	2.02304	5.22353	5.12559	4.72172	6.54412	7.36362	3.64224	4.54183	-1.62776	-3.2874	-3.77864	0.439215	0.313286	-0.175766	0.563956	0.195253	-0.900693	-1.85871	-0.272993	2.44789	0.376151	0.546281	0.540976	1.04628	0.232934	-1.15401	1.7492	1.05133
FGSG_00848	0.881573	0.55114	0.169987	0.0496202	-0.33469	-0.135427	0.0655468	1.42751	1.53706	1.00718	0.918657	0.866857	0.47086	0.181797	0.240953	0.419863	0.271609	0.29039	-0.0905635	-0.211272	0.0146019	1.05278	1.06046	3.32588	1.84462	5.02301	0.256207	0.23745	0.158837	0.0413227	0.140707	0.22162	0.257357	0.0102367	0.76339	0.0312104	1.76852	0.18021	-0.582526	-0.850368	-0.947294	0.0952656	-0.623435	0.48054	-1.10244	-0.533787
FGSG_00849	-7.27391	-7.10532	-7.05893	-7.0273	-5.76973	-0.95793	-3.03927	-2.33033	-2.31683	-1.72074	-6.56592	-6.34429	-5.73407	-5.53418	-6.06782	-6.39282	-0.695912	0.374253	0.33387	-1.22834	0.165692	0.505268	-0.462202	-0.227829	-3.73621	-4.31274	-0.622877	0.79278	2.0309	0.29722	0.497079	0.115944	0.0297894	0.0839796	-1.86838	-1.21773	-1.90607	-1.02815	1.87435	1.73761	1.85767	-0.39559	0.606955	-7.39991	0.187701	-0.79818
FGSG_00850	-0.924077	-0.903717	-1.01771	-1.11139	-1.16078	0.0718067	0.123783	-0.0876551	-0.0907354	-0.234294	0.387737	0.300773	0.0895998	0.0345268	0.142283	0.157893	0.169927	0.047097	0.0379868	0.0697486	0.00779438	0.604262	1.1496	1.30348	1.79632	1.93301	0.236467	0.24299	0.0653837	0.32737	0.165477	-0.078794	0.128043	-0.10631	0.20595	0.0268734	0.690006	0.57221	0.131294	0.115889	0.0831306	0.326687	0.1168	-0.795723	0.217089	0.25552
FGSG_00851	-0.054893	-0.225053	-0.588823	-0.75116	-0.96258	-0.0439265	-0.075973	1.29433	1.44395	1.07732	1.01628	0.500753	0.414174	0.166667	0.24745	0.1705	0.26867	0.203717	0.0275669	0.238931	0.154816	0.292277	1.11773	1.22443	1.122	1.02419	-0.0172064	-0.0647965	-0.0484066	-0.0834117	0.230113	-0.0388904	0.231763	0.0321965	0.77362	0.181413	1.39116	0.097753	0.385498	-0.0434971	-0.165088	0.537452	-0.457997	-0.117256	-0.745074	-0.822151
FGSG_00852	-4.88452	-4.65945	-4.30565	-4.41456	-3.39101	0.314077	0.476813	-2.65662	-2.93366	-2.41968	-3.93426	-3.34111	-2.9365	-2.50176	-2.75566	-3.03818	-0.444873	0.339737	0.42284	-0.529248	-0.0808763	-0.197551	-0.548403	-0.359035	-0.86598	-0.946673	0.0686827	-1.0584	0.318213	-0.649868	-0.361866	0.258318	-0.458497	-0.0542173	-0.449774	-0.0108204	-1.91461	-0.213773	-0.764057	-0.581664	-0.440332	-1.69154	-0.667767	-5.08276	-0.579648	-1.15801
FGSG_00853	-5.01285	-5.08036	-5.30821	-5.31467	-4.64039	-1.14205	-0.939199	-0.815716	-1.04349	-0.731166	-3.09459	-3.19066	-2.94755	-2.8986	-2.12379	-2.36304	-0.094367	-0.751314	-0.939504	-0.613008	0.00152683	-0.304194	0.126202	0.105779	-2.73827	-1.54493	1.4855	0.848453	0.209694	0.159901	-0.00796318	0.190831	-0.15254	-0.0479765	-0.296313	1.50281	-1.70769	0.407378	-0.458825	-0.674746	-0.639524	-0.466633	0.00516891	-5.01818	-1.67739	-0.932316
FGSG_00855	-7.34309	-6.97091	-5.4764	-5.45352	-4.38328	0.468113	0.962124	-5.33329	-5.05893	-3.9982	-6.4078	-4.85561	-3.91632	-3.26739	-4.01416	-4.57316	-1.12896	0.56742	0.935313	-0.210394	-0.125973	-0.438267	-0.973739	-1.58022	-2.77128	-3.89495	-0.18382	0.506597	2.51326	0.039732	0.50776	-0.118248	-0.118639	0.14833	-1.60542	-0.838643	-1.96139	-0.726756	-0.163083	-0.61651	1.39837	-1.18002	0.0337644	-7.90585	3.45356	1.41273
FGSG_00856	-5.87787	-6.3024	-6.12138	-6.26453	-6.282	-0.246853	0.228784	-2.53062	-2.39843	-2.61796	-4.82769	-4.79689	-4.69604	-4.21106	-4.91412	-5.20233	-1.52681	-0.126783	-0.0344696	1.21817	0.693103	0.361176	-0.389542	-0.299938	-2.78755	-3.25323	-0.103649	-2.13813	-1.67168	-0.831377	0.390436	-0.265739	-0.431677	0.0437965	-1.33759	-0.205313	-2.31618	0.0336742	0.273442	0.0840588	0.472275	-0.814447	-0.484969	-6.16074	0.940929	-0.115068
FGSG_00857	-3.97272	-3.1367	-2.43712	-2.33793	-2.1254	1.13131	1.40261	-3.15074	-2.77298	-2.43611	-2.5532	-1.97457	-0.941013	-0.835917	-3.42812	-3.17672	-2.50676	0.190626	0.20018	-1.1923	-0.704309	-0.900138	-0.633102	0.252889	-1.66946	-2.15497	0.462966	1.24108	0.773319	0.545916	-0.78712	-0.47289	-0.169463	-0.0119772	-1.22393	-1.26123	-2.79648	-0.751189	-0.990415	-1.28562	0.207317	-1.63809	-0.39201	-3.54756	1.26913	-0.210256
FGSG_00858	-1.76362	-1.9745	-2.2395	-2.38847	-2.39238	2.1845	1.43646	-2.20643	-2.25614	-2.50416	-1.2748	-1.49402	-1.28486	-1.57334	-1.63864	-1.45557	0.362911	0.79315	0.56801	-0.182362	0.633994	2.02201	2.90916	3.19277	1.09544	1.44577	1.6466	-0.340247	0.0799027	2.75349	1.13258	0.11134	0.13018	0.32868	-0.705973	-0.388873	1.6165	2.49302	-0.0934508	-0.117816	-0.178292	5.71498	1.86059	-1.75335	3.38432	0.328503
FGSG_00859	0.418613	0.0882301	-0.0885963	-0.284293	-0.905817	-0.387563	-0.219453	2.56059	2.44423	2.15652	1.94883	1.71791	1.52443	1.24881	1.7417	1.61159	0.744436	0.179043	0.0293331	0.208857	-0.116648	0.258214	0.682286	-0.120866	3.4214	3.21421	0.457997	0.431943	-0.16386	0.00996733	0.190761	-0.044167	0.478213	0.0113468	0.749209	0.0739064	1.5721	-0.165214	-0.558738	-1.08504	-0.238992	-0.963375	0.0159407	0.264664	-1.03772	-0.931746
FGSG_00860	-7.85962	-8.05752	-8.20485	-7.79687	-8.24315	0.500785	-1.67818	-3.01635	-2.88493	-3.02063	-6.31632	-6.8472	-6.71771	-6.6057	-7.27049	-7.06252	0.156773	0.0127764	1.96068	1.99178	2.21398	2.25439	1.4949	0.945223	-2.37373	-3.45565	-3.54369	-0.954997	-1.95814	1.43103	0.723403	0.672876	-0.136737	-0.211443	-4.64196	-0.05266	-3.70808	0.983607	-0.749372	-1.17395	-0.646916	-0.422876	-0.0853434	-7.58176	-1.39862	-0.294173
FGSG_00861	-3.88452	-3.19163	-2.61445	-2.40732	-1.43378	0.383917	0.00903034	-1.1018	-1.31932	-0.41116	-1.84795	-1.10065	-0.142943	-0.630264	-0.0661631	-0.386586	0.071784	-0.342786	-2.07043	-0.785233	0.0640736	-0.348959	-0.388724	0.0881443	0.652001	0.442313	2.66779	-0.015727	0.0100298	0.133484	0.882776	0.58276	-0.0618439	0.11057	2.26673	0.39958	-1.52911	-1.06362	-0.265533	-1.02369	0.0428371	1.50729	0.14393	-3.91603	-0.836051	-1.37737
FGSG_00862	-3.75611	-3.77366	-3.65481	-3.50154	-3.2137	-1.02645	-0.17788	-0.903733	-0.990343	-1.17137	-2.29321	-2.45633	-2.33631	-2.09394	-1.56253	-1.88822	-0.62417	-0.604923	-0.0969768	-0.250569	-0.821452	-0.701905	-0.711393	-1.43789	-1.55072	-1.55036	-0.314683	-0.00145626	1.18291	0.364785	-0.111164	0.457213	-0.116424	-0.0817299	-0.476373	1.48164	-1.73316	0.628897	-1.09994	-1.4183	-1.70465	-0.967794	-1.65989	-3.9081	-2.34853	-1.36194
FGSG_00863	-7.36219	-6.09635	-4.80512	-4.71918	-4.08056	-1.5179	-1.15041	-4.27454	-4.75382	-1.6584	-4.94855	-3.55365	-3.07009	-3.30672	-3.47549	-3.75061	-0.0482254	-0.354312	-0.965512	0.124795	-0.561089	-1.03731	-1.10555	-1.05975	-3.73944	-3.50106	0.273647	0.53896	0.436167	0.214569	-0.208179	-0.00671196	-0.0483704	-0.0145626	0.311203	0.802573	-2.47513	0.183379	-0.803391	-0.700485	-1.06602	-0.937246	-0.422227	-8.54937	-2.03893	-0.52701
FGSG_00864	-2.36704	-2.59501	-2.60381	-2.49003	-2.43653	1.44011	1.27005	-0.161252	-0.123052	-0.538761	-0.979219	-1.20932	-1.32223	-1.25594	-1.37593	-1.37672	0.136517	-0.0260096	0.17942	0.0599985	-0.0411353	-0.540171	-0.313774	0.933636	-1.08416	-0.788557	1.34602	1.50745	0.0807138	-0.0287304	0.308934	-0.25575	-0.110943	0.00847053	0.0925302	0.511423	-1.00723	-0.121497	-0.342407	-0.151392	-0.161178	-0.480269	-0.200142	-2.3287	0.559384	-0.268895
FGSG_00865	-3.81946	-4.06603	-4.23265	-3.99904	-3.07899	-1.00828	-0.0552502	-0.999453	-0.938025	-0.800858	-2.80385	-2.66924	-2.29737	-2.19687	-1.84582	-1.8297	0.923793	-0.200657	-1.41821	0.517532	-0.503088	-0.881878	-0.905062	-0.953731	-1.75469	-1.84065	3.62778	2.05058	2.28661	-0.195707	-0.72911	-0.0615473	-0.24841	0.0377331	0.825393	0.981976	-1.44013	-0.60988	-1.43907	-1.7987	-2.2583	-1.0127	-1.47372	-4.39801	-2.90933	-2.3257
FGSG_00866	-4.24083	-4.2722	-4.58133	-4.54532	-4.55583	-0.26729	-0.526377	0.0152373	-0.0815477	-0.137351	-3.75127	-4.01786	-3.65841	-4.03883	-4.37716	-3.96004	0.56573	0.0841003	-0.16987	1.03262	0.421953	-0.00746822	-0.185209	-0.000415	-3.39662	-3.51516	0.315454	0.837997	0.350746	-0.251256	1.19762	-0.122737	-0.186093	0.121297	-1.65278	-1.22275	-0.408167	0.0725298	-0.980513	-0.725984	0.64067	-0.764729	0.414809	-4.07863	-1.64793	0.184998
FGSG_00867	0.635394	0.346524	0.323597	0.109	-0.379706	0.110047	0.162983	2.71121	2.7557	2.45313	3.05494	2.43373	3.05294	1.40302	2.69171	3.00157	1.33433	-0.0316668	-0.811533	0.0368345	-0.0371098	-0.0511324	0.130334	-0.167092	0.846267	1.06069	0.101213	0.0860965	-0.00763345	0.14267	0.168004	-0.197336	1.16635	-0.0314598	3.27737	-0.16284	3.36644	-0.0244665	0.466704	0.421893	0.286906	0.330681	0.0489626	0.755777	0.0673525	0.699723
FGSG_00868	-3.2171	-3.27757	-3.47825	-3.33788	-3.61614	0.60288	-0.424503	-0.25862	-0.0347195	-0.41645	-2.06901	-2.21331	-2.21138	-2.2124	-2.29316	-2.34779	-0.511386	-0.0442901	0.57819	1.34965	1.4116	1.35094	0.797306	1.36831	-1.13977	0.0818701	-1.13576	-1.08864	-0.971563	0.318313	0.12424	-0.212523	0.0420632	0.0648899	0.164713	0.983966	0.59304	1.30885	-1.22398	-1.11811	-1.01591	-0.743235	-1.06665	-3.27941	-0.141698	-0.991467
FGSG_00869	-5.80845	-5.82051	-5.57981	-5.00674	-4.94985	0.614374	0.107244	-3.77469	-3.57789	-3.31245	-4.34492	-3.74071	-2.93157	-2.61979	-2.41514	-3.05617	-0.481226	-0.152203	-0.176773	0.582594	0.73796	0.689257	0.411137	0.0482159	-0.282752	-0.572533	-0.25959	-1.18478	-0.825931	0.421906	-0.245315	0.0232906	-0.468074	-0.0913501	-0.467855	1.02487	-2.52556	0.374283	-1.01332	-1.14838	-0.638974	-1.31751	-0.661963	-5.91912	-0.703476	-1.05282
FGSG_00870	-4.60092	-4.66206	-4.17909	-4.22501	-4.29874	0.778241	0.765877	-1.57643	-1.60155	-1.85763	-2.60757	-2.46079	-2.3005	-1.84523	-2.01552	-2.18424	-0.479543	-0.0852432	-0.0815635	0.749063	0.278739	0.385989	0.0579176	-0.226424	-1.36752	-0.8429	-1.16503	-0.26696	-0.940123	0.212257	-0.245142	-0.335297	-0.251954	-0.11241	0.0247402	1.41389	-1.23649	0.336174	-0.608614	-0.868907	-0.879382	-1.05752	-0.61142	-4.21728	-0.189588	-0.818656
FGSG_00871	-4.8086	-4.60575	-4.02075	-4.21192	-3.90912	-2.12285	-0.851167	-1.48174	-1.37595	-0.781399	-3.0764	-2.68056	-1.89201	-2.22118	-2.4137	-2.34799	-0.0384731	-0.385557	-2.12523	-1.14098	-1.93695	-2.56226	-1.75161	-1.28665	-1.68802	-2.37819	3.85199	3.15775	2.40084	-0.0142298	-0.51914	0.203707	-0.0308075	-0.0551615	0.779746	1.5643	-2.06011	-0.738906	-1.07743	-1.66406	-1.47171	-0.875688	-0.481211	-5.24269	-3.56564	-1.41784
FGSG_00872	-3.12101	-2.61241	-2.10787	-1.97412	-1.17791	-0.135016	1.11829	-1.46807	-1.02995	-0.27035	-1.42512	-0.931787	0.00374603	0.224607	-0.513507	-0.303277	-0.110539	-0.434806	-0.82746	-0.996236	-0.253751	-1.07353	-0.225214	-0.353636	-0.885673	-0.563157	1.86691	3.8635	2.69891	0.00587749	0.104354	-0.201351	-0.387597	-0.0569773	1.50586	0.713124	-1.49355	-1.22637	-0.0875111	-0.289018	0.256098	0.0196643	0.52167	-3.07549	-0.439301	-1.14956
FGSG_00873	0.14612	-0.08711	-0.476997	-0.62091	-0.816163	-0.30354	-0.12318	2.22839	2.45397	2.07766	1.04082	0.43366	0.224993	-0.491017	-0.122467	-0.0685401	0.64724	0.557581	-0.60725	-0.180071	-0.205963	-0.421561	-0.110338	0.418142	0.282337	0.291047	1.29743	1.02048	0.806733	-0.520318	0.0153704	0.178707	0.293913	0.0372696	0.5843	-0.41228	1.03896	-0.67818	0.0831714	0.0903702	-0.136053	0.214766	-0.0404143	0.119667	0.017695	-0.104094
FGSG_00874	-4.23132	-4.206	-4.07719	-4.07006	-3.53228	0.32677	0.191003	-1.39721	-1.54673	-1.25335	-2.92894	-2.7472	-2.47689	-2.28118	-2.35005	-2.6378	-0.0251632	-0.46408	-0.631786	0.360387	-0.366973	-0.759611	-0.21311	-0.371157	-1.82251	-1.09826	1.0633	1.27157	-0.0910535	0.141136	0.0890064	-0.101604	-0.268737	-0.16968	-0.255227	0.0542622	-2.26842	-0.779839	-0.631649	-0.644074	-0.685803	-0.522271	-0.083899	-3.84323	-0.409872	-0.378791
FGSG_00875	-3.84073	-4.23652	-4.03602	-4.26091	-3.77446	-1.11837	-1.33512	-0.83889	-0.714898	-1.27141	-2.75615	-2.70926	-2.47043	-2.82531	-2.46763	-2.24576	0.489703	-0.30074	-1.4429	-0.123234	-0.499552	-0.822376	-0.57467	0.0753469	-1.08988	-1.47965	2.13025	0.57378	-0.101947	0.569534	0.254938	0.209987	-0.158747	0.0153227	0.678887	1.70037	-1.23547	0.42622	-1.44296	-1.75718	-1.29357	-0.599617	-0.673664	-4.2402	-2.02392	-1.88768
FGSG_00876	-1.87584	-2.30363	-2.2423	-2.10428	-2.07666	1.32182	-0.280686	0.545695	0.64808	1.19753	-0.215403	-0.494107	-0.34451	0.488117	-0.0280633	0.0251098	-0.116766	-0.852476	2.78042	-0.719292	0.584666	0.647248	1.15051	0.0866785	1.61115	1.2759	0.597364	-0.488656	-0.721146	-0.125147	0.143001	-0.23075	-0.48532	-0.140076	-1.62353	-2.83778	0.818464	-0.715127	0.383116	0.80003	0.430411	0.79477	0.256903	-1.77692	1.61013	0.552125
FGSG_00877	-2.66257	-2.51447	-2.82838	-2.91713	-2.79458	-0.777363	-1.44227	1.06707	1.06388	0.812306	-1.86654	-1.95508	-1.66322	-2.06356	-0.590153	-0.90295	0.459883	-0.0366335	-1.45752	-1.02449	-0.579599	-0.486969	-0.75607	-0.454305	1.36727	0.766777	1.455	-2.33182	-1.19015	-0.0845547	0.501886	0.232343	0.12548	0.0268764	0.838258	0.413747	-0.297167	-0.269924	-0.381928	-0.650852	-0.315851	0.652861	0.00446987	-2.59174	-1.19559	-0.850395
FGSG_00878	-1.42192	-1.57376	-1.74264	-1.77164	-1.09879	-1.03539	-1.07015	1.18101	1.2885	1.13418	-0.406813	-0.761316	-1.01617	-1.21357	0.32499	0.141674	0.607796	0.272826	-0.967387	-2.92745	-2.94854	-2.93502	-2.71066	-2.92519	0.329463	-0.29063	-0.0679901	0.0688066	2.58511	-1.36308	0.32301	0.0829496	0.23006	0.269607	0.144927	0.143717	1.60826	0.93902	-1.26763	-2.24586	-1.89253	-1.48164	-1.43393	-1.76545	-1.54643	-1.36974
FGSG_00879	-0.856627	-0.928253	-0.915007	-0.975973	-0.953033	-0.0497668	-0.0892832	0.363267	0.410358	0.112448	0.461963	0.299087	0.332116	0.338963	0.504383	0.442497	0.00243664	0.0637362	0.11364	0.153402	-0.0367157	-0.0517614	0.133136	-0.0465882	1.0602	1.0179	0.0713434	-0.143193	0.0306201	0.0383852	0.131623	-0.0427032	0.0211234	0.00805664	0.0662267	-0.144937	0.255177	-0.108994	-0.339665	-0.0797911	0.44778	0.90379	-0.206928	-0.810147	1.32675	0.0126317
FGSG_00880	-1.24834	-1.31034	-1.26611	-1.45035	-1.47398	0.75162	0.28827	-0.86157	-0.995135	-1.3836	0.0907664	-0.10032	-0.232903	-0.18762	-0.0657101	-0.209234	-0.00063	-0.11589	0.183933	0.586127	0.628182	1.68306	1.41207	0.516947	4.40052	4.12742	-0.17782	-0.0623031	0.722973	0.53922	0.257224	-0.12124	0.248994	-0.0193198	-0.76263	1.08661	0.356787	0.616603	-1.11789	-0.898603	-0.811468	-1.30428	-0.957652	-0.971603	-0.13802	-1.01693
FGSG_00882	-5.03937	-5.11743	-5.11247	-5.16125	-4.68801	-0.272503	-0.617367	-1.32289	-1.47083	-1.57838	-3.36614	-3.50943	-3.13461	-3.18838	-2.12319	-1.79781	0.515633	0.524569	-0.472224	-0.741855	-1.33569	-1.28254	-0.850565	-0.685321	-1.29387	-1.12877	-0.741016	0.0707803	0.223336	-0.44202	0.01373	0.336161	-0.133013	0.160637	-1.0922	0.761306	-2.14083	-0.0367336	-1.44089	-1.91925	-1.49035	-1.76528	-0.923911	-5.2108	-1.76268	-1.92723
FGSG_00883	-8.1833	-8.3255	-7.88372	-7.96954	-6.64952	-0.117104	-0.815201	-3.27512	-3.26304	-2.6265	-6.48142	-6.08735	-5.76311	-4.75299	-6.11305	-6.03083	-0.816206	0.37422	0.918904	0.56928	1.25715	0.66514	-0.0728788	0.565979	-4.01951	-4.55931	-2.38178	-2.68469	-1.57897	-0.749687	-0.103371	-0.280313	-0.201064	0.10809	-3.77897	-1.24847	-2.40378	0.441426	-1.60852	-1.54474	-0.777639	-2.29426	-0.835049	-8.19237	-0.91921	-1.35795
FGSG_00884	-4.31296	-4.28149	-4.34366	-3.80981	-3.34996	-0.497243	0.568563	-1.42255	-1.36673	-0.952329	-3.28571	-3.02642	-2.80814	-2.07807	-1.80658	-2.12854	-0.00435734	-0.514671	-1.37441	0.668839	-0.433876	-0.677041	-0.195566	-0.64641	-2.55399	-2.14387	-2.30089	-1.00275	-0.893021	0.314345	0.295385	-0.0624123	-0.490927	-0.119783	-1.15133	-0.112513	-1.71889	-0.13876	-0.854233	-1.46851	-0.808731	-0.802328	-0.632828	-4.43665	-1.90359	-1.67873
FGSG_00885	-0.899904	-0.90517	-1.30334	-1.29369	-1.44128	0.0325131	-0.12558	1.85692	1.705	1.47042	0.253213	0.0167565	-0.0473499	0.0341864	-0.626367	-0.316667	-0.0195465	-0.100286	0.38107	-0.560781	0.854689	0.669903	2.48332	3.3458	1.03884	0.18488	0.228453	0.0434365	-0.107113	-0.304162	0.0541601	-0.850154	0.089407	-0.0385303	0.175383	-1.00436	1.25246	-0.0381932	-0.207219	0.00699186	-0.106604	0.471531	-0.516972	-0.994084	0.197435	0.0774109
FGSG_00886	-4.01644	-3.70564	-3.19267	-3.07878	-2.58067	0.910843	0.100117	-2.55518	-2.51761	-2.11331	-2.86166	-2.06881	-1.61408	-1.14692	-1.30057	-1.46073	0.146475	-0.196663	-0.121633	0.855423	0.277435	0.480216	0.930412	1.22725	-0.800286	0.799231	-0.764166	0.968367	-0.11194	0.405125	0.0602264	-0.225797	-0.159493	-0.111454	-0.49734	0.12921	-1.9442	0.0368938	-0.418453	-0.77128	-0.184137	-0.671157	-0.0289497	-3.91758	-0.48348	-0.862172
FGSG_00887	-6.14404	-6.01063	-6.10122	-6.20752	-5.87368	-0.404806	-0.857603	-2.42031	-2.51316	-2.16066	-4.78243	-4.90707	-4.32632	-3.96694	-4.52196	-4.45693	-0.500086	0.33199	0.662107	-0.0934124	0.539041	0.0734673	0.116006	0.795797	-2.24522	-1.94129	-1.40245	-0.4288	-0.27371	-0.180963	0.539076	0.0637999	-0.12207	0.124043	-3.39569	-0.609724	-2.86812	0.171715	-1.10719	-1.44993	-0.0409965	-2.34154	-0.818605	-6.33803	-1.35339	-1.64747
FGSG_00889	-0.548157	-0.674097	-0.842147	-0.93994	-1.18785	-0.0308132	0.148827	0.966368	0.95281	0.682316	0.52148	0.223883	0.118163	-0.134787	-0.19402	0.0568402	0.428103	0.0970602	0.112103	-0.222627	0.0217795	0.409283	1.83779	3.23299	1.56889	1.09814	0.151983	0.344373	-0.0549369	-0.439128	-0.0385501	-0.0514169	0.0172768	0.0560899	0.583753	-0.342977	0.543087	-0.3222	0.0720427	0.021651	-0.0798147	0.775615	-0.142907	-0.463427	-0.0283225	0.194785
FGSG_00890	-5.0554	-4.99553	-5.07359	-5.16356	-5.00467	0.526179	0.34895	-2.18301	-2.28339	-2.2258	-3.95676	-3.88301	-4.00106	-3.73319	-4.29906	-4.28859	-0.709627	0.47646	0.80586	-0.317891	-0.471519	-0.820011	-1.02901	-1.52686	-2.54915	-2.97476	0.38571	0.88185	1.16585	0.327018	-0.0213861	-0.404673	-0.0814362	0.116401	-2.2342	-0.487446	-2.68348	-1.16315	-1.36707	-1.54718	-0.915123	-1.57753	-0.7777	-5.21605	1.8928	-0.789948
FGSG_00891	-0.307026	-0.49264	-0.56632	-0.843177	-1.11954	-0.129203	-0.16382	1.71515	1.60312	1.41241	0.663997	0.431327	0.372376	0.0178399	0.131467	0.191027	0.449343	0.18996	0.0451367	0.157556	-0.00547171	0.288616	0.216388	1.33985	2.39446	2.42991	0.0251834	0.06126	-0.0267704	-0.164008	0.164886	-0.0594332	0.100123	-0.0475731	0.898117	0.157327	1.04224	-0.199223	-0.561142	-0.359195	-0.0208371	-0.301046	-0.454686	-0.560823	0.0064342	-0.432037
FGSG_00892	-4.31606	-4.70367	-4.49689	-4.512	-3.97451	-0.334326	-1.97257	-0.836285	-0.73847	-0.623867	-2.82455	-2.82867	-2.20424	-2.71293	-2.54525	-2.63757	0.0773506	-0.53665	-2.09155	-0.802976	-0.747674	-1.31926	-1.51956	-0.268056	-1.45179	-2.43773	1.70356	-2.29775	-1.78405	-0.101192	-0.0924964	0.75348	0.133223	0.0810299	0.667213	-0.296944	-1.97324	-1.08238	-0.444792	-0.906508	-0.571922	0.747706	-0.165833	-4.54391	-1.53676	-0.928632
FGSG_00893	-5.42553	-5.19707	-4.42205	-4.32479	-4.0619	-2.06587	-1.07425	-0.468725	-0.29307	-0.204232	-4.73445	-4.0231	-3.45908	-2.68085	-2.14785	-2.10676	0.849503	0.269111	0.281051	0.603189	0.119917	0.682993	0.126866	-0.92936	-2.98635	-2.70416	-2.83328	2.06013	1.32414	-0.151322	-0.528674	0.00460243	-0.35609	-0.0771971	-1.08613	1.11662	-3.09426	0.25818	-0.945519	-1.19582	-0.810178	-2.6989	-0.232291	-5.4744	-1.40682	-1.45317
FGSG_00894	-7.34562	-6.38498	-4.41497	-4.92799	-4.87955	-0.972944	0.0743599	-6.05278	-6.32035	-4.68221	-6.22001	-4.48803	-2.99119	-3.17908	-4.60719	-4.83022	-2.34332	-0.560009	-1.11173	-0.334899	-0.545675	-0.492896	-0.618221	-0.337247	-1.71601	-1.5214	0.451983	-0.657274	-0.7177	0.376852	0.322779	0.296876	-0.17878	-0.14187	-0.0420389	0.6076	-2.35362	-0.284407	-0.754349	-1.05126	-1.19163	-1.03525	-0.410024	-7.50501	-1.04572	0.192369
FGSG_00895	-0.613483	-0.84952	-0.799103	-0.9148	-1.02473	4.62238	0.0595434	-2.55666	-2.52086	-2.77006	0.295273	0.369417	0.275897	0.1482	0.269153	0.09144	0.097723	-0.0078268	-0.0933204	-1.60689	-1.1647	-1.37045	-1.39751	-1.77695	0.461093	0.484137	-0.83791	-1.35413	-1.41708	3.83338	0.56767	0.65065	0.278447	0.530517	1.139	0.12074	1.1847	0.1664	0.15405	0.134231	0.0463386	0.647237	0.0623956	-0.795817	-0.0323563	0.188
FGSG_00896	-0.39154	-0.646953	-0.725027	-0.84608	-0.8924	1.14924	0.547867	0.525365	0.83621	0.159596	0.173427	0.0518432	-0.0550766	-0.0824134	-0.0595736	-0.157557	-0.0607531	0.0836399	-0.196933	0.663124	0.0890412	-0.133283	-0.0739419	0.439234	0.143677	0.37507	0.522937	0.314666	-0.59921	-0.0294356	-0.0150132	-0.139556	-0.00696349	0.03848	0.215973	0.541976	0.159853	-0.147523	-0.694584	-0.937933	-0.987343	-1.22806	-1.11813	-0.347603	-0.664992	-1.32876
FGSG_00897	-1.1198	-1.08589	-1.4166	-1.69766	-1.71525	0.65598	0.121696	0.125277	0.0756426	-0.435597	-0.0310631	-0.429337	-0.64429	-0.706114	-0.791757	-0.34991	0.0139232	-0.114157	1.59759	-0.672786	0.568324	1.38645	1.07372	1.09455	0.64952	0.998913	-0.598737	-1.5325	-1.21337	0.445808	1.19737	0.281147	0.161407	0.0099535	-1.59386	-0.634323	0.776791	-0.54461	0.828513	0.698657	-0.0663271	0.335699	-0.310991	-0.93631	0.0842238	-0.687471
FGSG_00898	-6.15884	-6.18919	-5.3123	-4.6727	-3.98051	-0.596324	-0.714247	-2.70642	-2.98852	-2.02928	-4.07903	-3.76642	-3.29302	-2.7712	-2.96317	-3.0376	-0.384474	0.612943	-0.406971	-1.15131	-1.41267	-2.10807	-2.0215	-1.62642	-3.66162	-2.49876	-1.43937	2.24539	3.0578	-0.98727	0.206034	-0.174076	-0.19458	0.0196838	-1.54096	-0.66922	-1.73049	0.361259	0.574807	0.0733366	-0.465603	-0.880052	-0.754783	-6.42706	-0.794705	-0.470863
FGSG_00899	-3.20008	-3.05872	-3.37967	-3.19818	-3.21057	1.31628	0.942367	-1.34372	-1.34628	-1.39674	-2.12543	-2.00032	-1.91393	-1.72004	-2.02236	-2.28067	-0.59892	0.118723	0.42466	1.42218	1.42154	1.20671	0.909092	1.10745	-0.797837	0.17843	-0.704005	-1.46925	-1.84639	0.521812	-0.15255	-0.121216	-0.353693	-0.175993	-0.101701	0.35475	-0.563391	0.370329	-0.772243	-0.858734	-0.686235	-0.892222	-0.30764	-2.86345	-0.179531	-0.926942
FGSG_00900	-6.52875	-6.37649	-6.46698	-6.21712	-4.82073	-0.232294	-0.619434	-1.86502	-2.37004	-1.8215	-4.71018	-4.45002	-4.2442	-3.56963	-2.72634	-3.06787	-0.741392	0.56876	0.599527	-0.742062	-0.532895	-0.853647	-0.797295	-0.707539	-2.12449	-1.47773	-3.60176	-2.67073	-0.275556	-0.82871	-0.36342	0.175154	-0.0527473	-0.0382338	-2.72243	-0.813126	-0.666034	1.68347	-1.30273	-1.58937	-1.13116	-1.40019	-0.719272	-6.43688	-0.585071	-0.713335
FGSG_00901	-3.73146	-3.8599	-3.25365	-3.19539	-3.04921	-0.516326	-0.344729	-2.7777	-2.86111	-2.75057	-2.38234	-2.37723	-2.10883	-1.54148	-1.1473	-1.1186	0.38731	-0.0318031	0.29071	0.722295	0.425077	0.711385	1.10077	0.513602	-0.64905	1.08301	0.910587	1.20334	0.848914	0.147225	0.162371	0.199401	-0.427184	-0.291757	-1.52451	1.73889	-1.94405	1.42951	-0.700182	-1.26645	-0.512986	-1.62669	-0.489482	-3.64923	-1.56474	-1.5395
FGSG_00902	-6.59316	-6.14177	-5.40053	-5.45036	-5.26131	-0.069932	-0.195116	-3.98944	-3.58723	-3.21126	-4.63901	-3.99399	-3.55772	-3.07174	-3.6129	-3.6957	-1.54241	-0.2451	0.0427165	0.00222778	-0.143774	-0.0758352	0.252279	0.302625	-2.21882	-0.72598	1.30447	0.597	-0.150264	0.0414982	0.0738163	-0.0302486	-0.359226	-0.0372262	-1.11064	0.22952	-3.14992	-0.0731764	-1.46819	-1.86583	-1.11079	-1.06301	-0.853312	-6.18522	-0.500015	-1.30483
FGSG_00903	-1.78044	-1.85416	-2.12683	-1.97166	-1.74785	0.435224	-0.053937	-0.208043	-0.262282	-0.52751	-0.42121	-0.277907	-0.450757	-0.230737	0.895853	0.842647	-0.0420637	0.0480332	-0.79481	-0.965697	-1.12912	-0.58235	-0.206065	-0.474751	2.14586	2.16311	2.85626	1.58025	0.520867	0.0307093	0.0676231	-0.0462475	-0.121171	-0.204617	1.19444	1.21779	0.101397	-0.21396	-0.950202	-1.23395	-1.08217	-0.366004	-1.05067	-1.72228	-0.922871	-1.18452
FGSG_00904	-3.6764	-2.73671	-1.55028	-1.59418	-0.310953	0.416503	0.656954	-2.8202	-2.95017	-0.993033	-1.48414	-0.39551	0.288363	0.696094	1.29675	1.33622	0.518122	-0.39608	-1.65414	-0.773275	-1.70061	-1.42869	-0.701889	-0.740522	0.391123	1.12058	2.23094	3.20194	1.50253	0.269865	-0.058363	-0.0523205	-0.379437	-0.0928135	1.337	1.52918	-2.32453	-0.169212	-0.119401	-0.504237	0.178482	0.613105	0.763737	-3.80112	-1.08301	-1.00359
FGSG_00905	-5.39581	-5.44859	-5.23319	-5.23167	-4.5361	-0.750777	-0.630993	-1.61097	-1.66229	-1.56693	-3.86024	-3.70579	-3.47991	-3.20805	-3.51319	-3.74122	-0.400127	-0.208607	-0.260617	0.252582	0.208699	-0.574001	-0.130026	0.815473	-2.04921	-1.84741	0.680384	0.910943	-0.239354	0.0867081	-0.106773	-0.0962229	-0.235213	0.115774	-1.17918	0.37682	-2.66563	-0.87091	-1.32258	-1.40622	-0.743951	-1.30667	0.137843	-5.37432	-1.38893	-1.75905
FGSG_00906	-5.25835	-4.68661	-3.98756	-3.69787	-3.02099	-0.302443	1.33932	-3.29234	-3.46004	-2.54276	-3.32369	-2.47738	-2.28737	-1.95632	-1.70458	-2.22729	-0.31834	-0.744677	-1.26477	0.641337	0.0926561	0.144894	0.280847	0.131427	-0.982026	-0.536798	1.49894	1.21785	0.470301	0.345719	-0.134786	-0.0542192	-0.137057	-0.0730076	0.672323	1.39318	-2.47677	-0.367916	-0.769987	-0.901827	-0.651292	-0.394199	-0.433781	-5.5186	-1.48646	-0.684558
FGSG_00907	-4.99061	-4.8216	-4.89271	-5.08371	-5.08918	0.28375	-0.0373764	-0.854505	-0.928357	-0.934935	-3.79481	-3.91333	-3.88519	-3.71558	-3.83132	-3.90207	-0.630307	-0.234637	0.28238	-0.304199	0.233693	-0.0439391	-0.119456	-0.797132	-0.492353	-1.53021	-0.0743504	0.322387	0.28684	0.238263	0.0383835	0.494287	-0.0744062	-0.022553	-2.84571	-0.195952	-2.24382	0.32103	-2.37225	-2.62935	-1.38582	-1.61097	-0.946269	-5.13858	-1.90067	-1.61417
FGSG_00908	-5.1528	-5.21261	-4.70917	-4.26098	-3.6204	0.828543	-0.598611	-3.07842	-3.12638	-2.57625	-4.49305	-3.77426	-3.31164	-1.94096	-2.17441	-2.58481	-0.717057	0.549163	0.623163	0.234595	0.707516	0.553229	0.57204	0.762157	-0.434844	0.0578518	-1.75961	-2.33384	-1.81912	0.328799	0.6579	0.00208378	-0.12485	-0.00844002	-1.07013	0.222361	-0.926137	1.24137	-0.204613	-0.374063	0.835961	-1.13533	0.350886	-5.14593	1.47127	0.0191946
FGSG_00909	-4.88225	-4.90741	-3.77032	-3.79739	-3.1953	0.088234	0.225437	-2.91986	-2.71628	-2.41349	-3.57481	-2.92302	-2.82553	-1.8424	-1.84254	-2.50039	-0.299169	0.0201674	-0.657203	0.0747576	-0.348114	-0.0303097	-0.159854	0.29096	-1.94669	-0.0273333	-1.16701	1.04531	0.51543	0.194217	-0.296563	-0.57109	-0.388333	-0.0648437	-0.576436	0.728864	-3.1129	-0.714887	-0.50955	-0.742148	-0.67931	-0.847086	-0.543613	-5.08815	-0.810757	-0.913056
FGSG_00910	-2.64636	-2.89055	-3.01326	-2.86044	-2.94471	-0.955076	0.181887	-0.151372	0.00144005	-0.341656	-1.69534	-1.80737	-1.70218	-1.91985	-2.46231	-2.11193	-0.684733	-0.0926065	-0.147707	-1.05181	-0.955256	-1.42656	-0.830566	-0.383209	-1.75437	-1.94403	0.0963569	1.07243	0.162306	0.285885	-0.287213	-0.384157	-0.0893898	-0.07827	-0.317003	-0.95972	-0.864657	-1.61132	-0.458482	-1.07429	-0.665436	-0.279072	-0.207747	-2.48714	-0.166828	-0.581911
FGSG_00911	-3.83185	-3.77175	-3.85652	-3.84529	-3.47698	0.38915	0.438267	-0.890742	-0.81325	-0.92668	-2.82717	-2.8727	-2.49619	-2.4015	-2.62593	-2.59472	-0.58475	-0.453524	-0.481427	-0.525998	-0.821981	-1.13568	-1.02366	-0.275372	-1.48737	-1.13728	1.98222	2.06614	0.517269	-0.571085	0.0803566	0.0527964	-0.286713	0.0686264	-0.85917	-0.19943	-1.50747	-0.19272	-1.0207	-1.065	-0.929574	0.21665	-0.741587	-3.90985	-1.11346	-1.37751
FGSG_00912	-3.46759	-3.6133	-3.78367	-3.65591	-3.18693	0.153108	-0.195583	-0.742548	-0.580915	-0.398645	-2.55248	-2.59342	-2.41298	-2.25914	-1.28131	-1.40094	0.674217	0.0922375	0.190007	0.256226	-0.228898	-0.470408	-0.347342	-0.872381	-1.10685	-0.324696	-0.774734	0.378893	0.91256	0.338753	0.059473	-0.14041	-0.0726996	-0.0959764	-0.395404	0.0247688	0.300917	0.12948	-0.907277	-1.5871	-0.51994	-1.08238	-0.399612	-3.35954	-0.163047	-0.799161
FGSG_00913	-2.86565	-3.21823	-3.32747	-3.36461	-3.17039	-0.30877	-2.03299	-0.027945	0.0230894	-0.193853	-2.0721	-2.08236	-1.87284	-2.04602	-1.74234	-1.67257	0.0798564	-0.34433	-0.97148	-0.744695	-0.516449	-0.0841713	-0.347684	0.101849	3.1287	2.08108	1.99316	-2.73855	-1.73958	-0.153867	0.86481	0.664693	-0.155907	0.0428104	0.549513	0.89957	-1.37531	-0.92144	-0.383035	-0.23333	-0.178905	0.439196	-0.330377	-3.05688	0.137767	-0.426939
FGSG_00914	-3.34529	-3.21847	-2.75697	-2.73134	-2.5332	0.41034	1.30173	-2.95997	-3.09066	-2.97177	-2.09486	-2.02773	-1.84175	-1.05499	-0.303377	-0.544974	0.106604	-0.184873	-0.178747	0.451566	0.0995827	0.413533	1.26509	1.9262	-0.303397	1.24536	2.87094	2.56866	1.49819	0.387195	-0.045773	0.238817	-0.422903	-0.354556	-1.43171	1.44808	-3.23065	0.0861673	-1.48622	-1.47826	-1.60308	-1.24398	-1.0721	-2.96927	-1.78869	-1.48236
FGSG_00915	-3.28109	-3.53969	-3.56359	-3.54737	-3.89489	0.391704	-0.351943	-0.127763	0.112155	-0.398278	-2.49238	-2.63987	-2.45474	-2.77866	-2.61631	-2.56591	0.297387	0.0522299	-0.136626	0.762996	-0.223831	0.20232	0.519118	1.86233	-1.54349	-0.0437069	-0.18696	-0.153487	-1.11932	0.154132	0.23207	-0.143563	-0.00982285	0.0731235	-0.546072	0.882831	-0.595376	0.438483	-0.806081	-0.817424	-0.644206	-0.575513	-0.482205	-3.21241	-0.565797	-0.963065
FGSG_00916	-3.18076	-2.96157	-3.58993	-3.72855	-3.82624	0.014081	0.310987	-0.0050745	0.0206633	0.101147	-1.82341	-1.82152	-1.54052	-1.97675	-2.59695	-2.46608	0.0530901	-0.142373	0.220077	-0.597928	-0.107018	-0.860091	-0.215442	0.148313	-0.697115	-1.6996	0.676487	0.0393362	-0.557807	-0.249418	-0.250196	-0.214096	0.174609	0.0560665	0.929669	-0.289177	0.45631	-0.464178	-0.147238	-0.184883	0.0844631	-0.883158	0.0297298	-2.80616	0.228556	-0.482167
FGSG_00917	-4.31651	-3.80885	-3.60422	-3.49491	-2.67104	0.457315	1.15155	-2.28267	-2.49181	-2.24387	-3.65366	-2.80026	-2.26981	-2.09451	-1.5941	-1.78746	0.105854	1.65617	0.278059	0.10199	0.17609	0.174136	-0.496256	-0.408168	-0.945034	-0.126087	-5.9302	-6.17279	-5.25544	0.298893	-0.373979	0.310214	0.712017	0.409357	0.835632	2.7356	-0.0697842	2.74188	3.59272	2.93895	3.87185	1.19714	1.44885	-4.11386	4.92581	2.16727
FGSG_00918	-1.07922	-1.26531	-1.46046	-1.49526	-1.65527	0.533983	0.845797	0.375197	0.401423	-0.0549111	-0.0145569	-0.39631	-0.43906	-0.821927	-0.652663	-0.619547	0.24356	0.235443	-0.251513	0.108197	-0.00919962	-0.883126	-0.647861	-0.0723634	-0.56295	-0.489627	-0.0186901	-0.106793	-0.176667	-0.293148	0.00973988	0.220846	0.179847	0.0252035	0.88773	2.58067	1.08292	2.7849	-0.45385	-0.412057	-0.372312	-0.411573	-0.221133	-1.14938	0.198161	-0.22912
FGSG_00919	-0.94639	-0.94963	-1.16551	-1.14086	-1.3384	-0.269703	-0.172933	0.55441	0.70924	0.371982	0.31286	0.111357	-0.190213	-0.29245	-0.287503	-0.20828	0.129037	0.160553	-0.0965066	0.113041	-0.00527835	-0.161706	0.170534	-0.0043323	0.337674	0.30994	0.0247536	0.134834	-0.12062	-0.0976572	-0.0310032	-0.0399702	0.3407	-0.0305233	0.0389333	-0.36045	1.19513	-0.105927	-0.802998	-0.793057	-0.768083	-0.899872	-0.872281	-0.76772	-0.904041	-0.450913
FGSG_00920	-0.530426	-0.728323	-0.97288	-0.844123	-1.23724	0.141667	0.0578702	0.221325	0.263295	-0.0148802	0.982483	0.394707	0.281767	-0.11187	-0.20996	-0.06021	0.165867	0.0598133	0.24189	0.658767	0.995491	1.39697	1.18042	0.333827	3.75588	2.49452	-0.261823	-0.130616	-0.37842	1.05376	0.0223734	0.0734367	0.138403	0.0967467	0.956977	0.0427103	1.50638	0.354547	0.190053	0.106143	0.170374	0.0528475	0.106936	0.00171685	0.224951	0.0362188
FGSG_00921	-4.30703	-3.64049	-2.78099	-2.4883	-1.85619	-0.406004	0.406731	-3.20282	-3.71794	-0.943934	-2.53003	-1.33639	-0.142074	-0.65432	-1.69149	-1.71559	-0.32849	-0.570944	-1.5567	-1.09501	-0.137089	-0.889297	-0.852045	0.0679817	-1.54811	-1.30432	2.42314	0.947399	0.196362	0.0609169	-0.323966	0.037796	-0.210039	0.0734405	1.66335	-0.00553036	-1.90682	-1.13378	-0.734102	-1.1777	-0.455564	0.123671	-0.649482	-5.7579	-1.57413	-1.50993
FGSG_00922	0.1421	-0.159533	-0.732783	-0.662403	-1.31544	0.317393	0.184813	2.19154	1.94048	1.39762	1.00429	0.571334	0.418553	-0.0901699	0.115477	0.241427	0.436537	0.210304	0.489634	-0.135903	0.531768	1.26154	2.41005	3.38461	1.22633	0.991573	-0.12548	-1.00602	-1.2776	-0.0493994	0.163167	-0.222777	0.348913	-0.0257103	0.938467	-0.295023	1.87068	-0.27295	-0.0400529	0.116624	-0.0754511	0.465728	0.121009	-0.0380433	0.749921	0.430913
FGSG_00923	-3.4394	-3.41421	-3.66078	-3.73831	-3.73902	-0.611166	0.0388203	-0.39131	-0.311905	-0.712409	-2.36853	-2.57295	-2.59018	-2.60925	-2.48786	-2.74522	-0.130294	-0.00409031	0.165156	0.640888	0.831529	0.732498	0.346476	-0.0822682	-1.93886	-1.98355	-0.359107	-0.5732	-0.751997	-0.0869074	0.0487828	-0.3	-0.0436668	0.0305734	-0.75163	-0.15461	-0.10384	0.123027	-0.780701	-1.41778	-0.762187	-1.54474	-0.652536	-3.13004	-0.708759	-1.26371
FGSG_00924	-3.61709	-3.39434	-3.06908	-3.27258	-2.7859	0.89852	1.14927	-0.140762	-0.136188	-0.0539508	-2.73188	-2.52719	-2.18208	-1.72151	-2.13502	-2.4323	-1.05644	-0.0723701	0.498276	-0.115753	0.599867	0.763171	0.0180182	-0.41724	-1.50853	-2.09235	0.215563	-2.35185	-1.32082	-0.964757	-0.431317	-0.409006	-0.267403	0.0125933	-1.03835	-1.04049	-1.76244	-1.3322	-0.224482	-0.395708	-1.15099	1.26179	-0.0246401	-3.35741	3.28602	-0.234675
FGSG_00925	-6.03339	-5.88637	-5.43262	-5.06393	-3.68205	-1.33007	-1.04218	-2.65631	-2.43815	-1.96863	-4.86894	-4.01008	-3.51161	-2.93937	-2.54979	-2.78537	0.157256	0.135523	-0.946321	0.526305	-0.0657778	-0.297845	-0.158532	-0.747698	-2.90221	-2.76649	-2.27301	-1.57254	0.11773	-0.332212	-0.704933	-0.363418	-0.350924	0.12873	-0.176368	1.21069	-2.25453	0.225393	-0.453632	-0.737886	-0.395661	-1.40297	0.193057	-6.35301	-0.474429	-0.50621
FGSG_00926	-4.60815	-4.70005	-4.74282	-4.42351	-3.31997	-1.82861	-1.39821	0.0782824	0.000467	0.602597	-3.14626	-3.05057	-2.85749	-2.71143	-1.58628	-1.55563	0.187222	-0.187808	-1.81755	-0.538942	-1.41094	-1.89399	-1.49064	-1.48066	-3.28923	-2.68694	0.171339	1.29863	1.36666	-0.282092	-0.54089	-0.0355434	-0.235187	-0.169567	0.446383	1.49938	-0.384727	0.734263	-1.13385	-1.37311	-1.66576	-0.118092	-0.418627	-4.86329	-2.5227	-1.20275
FGSG_00927	-0.662937	-0.592067	-1.03823	-0.933233	-1.08364	-0.229887	-0.172483	0.467925	0.470097	0.184112	0.450933	0.29984	0.25511	0.17406	0.248487	0.326687	0.252463	-0.08709	-0.0127335	0.0562034	0.0762854	0.630167	1.7033	2.07445	2.56028	2.40561	0.0338435	0.110003	-0.25186	-0.0970445	-0.0566299	-0.141747	0.0963898	0.0253134	0.26412	0.137306	0.68972	-0.0952966	-0.352234	-0.41619	-0.301337	-0.331349	0.189162	-0.71393	-0.349871	-0.508706
FGSG_00928	-0.748763	-0.437736	-0.843647	-1.00555	-1.20527	0.04846	-0.0131099	1.20618	1.03276	0.250049	0.464287	0.166257	0.0381868	-0.0326366	-0.15833	-0.0766799	0.211963	-0.0177364	0.32562	-0.0397859	-0.147743	0.210901	1.2134	1.7896	1.32369	1.70836	0.0392165	0.129066	-0.259517	-0.270488	-0.0644465	-0.3126	0.0473199	0.00468636	0.28537	-0.15554	0.806337	-0.27939	-0.297384	-0.311223	-0.390402	-0.00586772	-0.0787294	-0.430047	-0.30315	-0.117593
FGSG_00929	-4.29569	-4.36527	-4.01786	-3.94317	-3.68008	0.569225	0.626307	-2.53906	-2.48151	-2.39534	-2.96822	-2.78113	-2.45063	-2.16079	-2.35211	-2.60437	-0.569696	0.0943031	0.0812302	0.145496	0.647872	0.490333	0.576869	0.365553	-1.63047	-1.10754	-0.472257	-0.66436	-0.91715	0.234653	0.0994139	-0.0451126	-0.0820503	-0.0993967	-0.940074	0.674149	-1.45751	0.609334	-0.206008	-0.455911	0.134856	-1.69944	-0.504092	-4.37833	-0.387059	-1.32342
FGSG_00930	-2.60474	-2.48346	-2.02624	-1.81363	-0.815334	0.632129	0.314946	-0.544205	-0.383242	-0.162195	-1.37843	-1.21801	-0.99992	-0.847277	-0.16135	-0.266791	0.21173	-0.425876	-1.12658	-0.0738339	-0.31553	-0.7038	-0.729056	-0.6587	-1.86695	-1.30237	1.52605	0.620234	0.144777	0.163995	-0.128446	0.100513	0.0602961	-0.0108833	1.09157	1.03414	-0.192027	-0.527143	-0.843898	-1.01059	-0.905517	-1.36742	-1.15761	-2.10903	-0.663335	-1.56368
FGSG_00931	-5.76964	-5.93577	-6.24062	-6.28342	-6.5346	-1.99638	-0.570944	0.177743	0.19239	-0.387531	-4.31396	-4.94752	-5.01412	-5.62232	-5.20996	-5.16726	0.246367	0.260447	-0.00634003	0.0136933	-0.119943	0.204983	-0.0474362	-0.229353	-5.11211	-5.05236	-5.80361	-6.11787	-3.19345	1.811	0.295896	0.777641	0.371643	0.23828	-0.715587	1.42999	1.36006	1.19416	0.67154	0.820517	0.674018	0.791826	0.230777	-5.85814	0.888459	0.541135
FGSG_00932	-5.21434	-5.53984	-5.22882	-5.11959	-4.78874	-0.843943	-0.644219	-2.09514	-2.10484	-2.02168	-4.47854	-4.25258	-3.80052	-3.20094	-4.08574	-4.11159	-0.443054	0.0554371	0.129444	1.02968	1.19286	0.554444	0.00812292	0.938224	-3.68142	-2.43694	-2.02342	-2.52331	-1.76628	-0.0102224	-0.307364	-0.32103	-0.589977	0.124577	-0.469227	0.213207	-1.54219	0.109743	-0.429924	-0.789576	-0.489895	-1.39782	-0.483285	-5.54614	0.0652204	-0.791872
FGSG_00933	-3.69229	-3.88861	-4.08021	-4.05761	-4.11407	-2.03276	-2.41154	0.216712	0.0629973	-0.0425453	-2.30532	-2.8208	-2.78197	-2.84249	-2.6892	-2.6547	0.482067	-0.209153	-0.0631738	0.608089	1.02507	0.462205	0.168442	-0.185111	-1.55496	-1.81883	-2.16301	-1.42806	-1.20092	-0.551765	0.212063	0.3145	-0.0739603	-0.145567	-1.19889	-0.639913	0.134683	0.25118	-1.06227	-0.925321	-0.762903	-0.446575	-0.497514	-3.71818	-1.41049	-1.46516
FGSG_00934	-5.35184	-5.51523	-5.48123	-5.59695	-5.34317	-0.0649939	-0.299471	-0.300943	-0.182106	-0.298755	-4.0323	-4.22908	-4.03818	-4.04136	-3.72321	-4.03166	-0.42315	0.141223	0.25704	0.273156	0.470742	0.288026	0.182454	0.430769	-1.71678	-1.33002	-0.36733	-1.76253	-0.878173	0.0954628	0.0735474	-0.0156698	-0.13964	-0.06668	-1.46078	-0.47392	-0.766994	0.402684	-0.974197	-1.41023	-0.640778	-2.20426	-0.51235	-5.22426	0.0175157	-0.794689
FGSG_00935	-5.82247	-5.88359	-5.85532	-5.87626	-6.20699	-2.09394	-1.48756	-0.558635	-0.443925	-0.585443	-4.40146	-4.45592	-4.14386	-4.45463	-5.16717	-5.37844	-0.873243	-0.15307	1.24199	-0.36455	0.240084	0.312671	0.0300498	-0.0514331	-2.23181	-2.81337	-2.08105	-0.834679	-0.628983	0.125717	0.708574	-0.115562	0.107563	0.130597	-1.12031	-0.0781288	-0.679411	0.0332928	-1.27439	-1.3136	-1.28953	-1.65089	-0.814475	-5.82144	-1.48943	-0.932251
FGSG_00936	-0.600817	-0.790963	-0.81201	-1.05854	-1.15859	-0.0798366	0.0487602	1.32963	1.57256	1.23494	0.5256	0.493007	0.383067	0.0176504	-0.0163698	0.21192	0.465897	0.344553	0.153317	0.111159	0.173152	1.95738	3.83262	4.0393	3.94795	3.70677	0.240167	0.238263	0.0326397	-0.27247	0.0314968	-0.198887	0.309107	0.187537	0.96028	0.295187	1.68551	0.0179467	-0.0502914	-0.0928099	0.258824	1.94661	-0.021109	-0.33079	0.287336	0.0666277
FGSG_00937	-1.13771	-1.2018	-1.21414	-1.46009	-1.35967	-0.218697	-0.0561399	0.734295	0.718104	0.460023	0.333073	0.0303068	-0.190264	-0.260477	-0.35488	-0.0432701	0.221073	0.235597	-0.00653338	-0.099586	2.09491	1.85207	0.98277	-0.0986424	1.62205	1.11345	0.143387	0.0999501	-0.137296	-0.30905	0.125116	-0.132263	-0.0379467	-0.0321436	0.0295966	-0.323823	0.11011	-0.236986	-0.585763	-0.854792	-0.396515	-0.203386	-0.467331	-0.727423	-0.637051	-0.867663
FGSG_00938	-0.30334	-0.20894	-0.598123	-0.73309	-0.854563	0.170003	0.237337	1.1152	1.27542	0.720683	1.06453	0.75833	0.54575	0.36199	0.375813	0.6003	0.253817	0.0465801	0.0472965	0.288071	0.0759041	0.661361	1.90231	2.8522	2.51491	3.14966	0.921637	0.23955	-0.06843	-0.230587	-0.146137	0.409013	0.282847	-0.00847006	0.655953	0.404593	0.697107	-0.0946598	0.256469	0.159653	0.0271764	2.85759	0.0931194	-0.338866	0.251235	0.0104384
FGSG_00939	-3.40499	-3.41461	-3.70201	-3.60729	-3.44117	-0.295924	0.124002	-0.926142	-0.973567	-1.20176	-2.91259	-3.14058	-2.90658	-2.93855	-2.83106	-3.02805	-0.0391903	-0.313117	-0.367417	-0.102181	0.285214	0.327858	0.11797	0.828908	-1.57092	-1.15072	-0.0424728	0.16178	-0.561614	-0.104338	-0.0588527	-0.00203323	-0.156137	0.0682468	-1.10134	0.19351	-1.92808	0.0314875	-0.906443	-1.15821	-1.31567	-1.84135	-0.873653	-3.15479	-0.348814	-1.51987
FGSG_00940	-0.816523	-0.969157	-1.22136	-1.27273	-1.4596	-0.194513	-0.203454	0.310295	0.65869	0.128035	0.601213	0.0803299	0.0654898	0.13359	0.0637565	0.0153666	0.01633	-0.154417	-0.0616334	-0.299104	-0.236748	-0.3475	-0.045114	-0.159527	1.13637	0.82015	0.474997	0.262227	0.09146	-0.137652	-0.0233066	-0.0622067	0.131457	-0.102427	-0.0579128	-0.184356	0.791477	-0.300547	-1.5131	-1.27747	-1.23385	-1.64567	-1.0495	-0.632407	-0.795384	-1.21655
FGSG_00941	-5.21311	-5.20434	-5.36184	-5.38133	-5.0278	0.394661	0.369377	-1.10328	-1.3056	-0.994131	-4.32888	-4.44278	-3.88364	-3.85035	-4.87489	-4.86926	-0.862283	0.19168	0.65623	-0.506453	-0.254194	-1.4305	-1.62075	-0.715213	-2.41976	-3.45245	-0.520067	0.26584	-0.104777	-0.819653	-0.28421	-0.589843	-0.218967	0.287119	-1.08407	-0.779609	-1.80375	-0.40191	-0.181757	0.0220356	0.217197	-1.32646	0.0317144	-5.22234	0.872803	-0.325656
FGSG_00942	0.78322	0.572001	0.213603	-0.0970631	-0.475593	-0.305073	-0.0339098	2.95979	2.82029	2.2899	0.862784	0.532574	0.283484	-0.3163	-0.38248	-0.30912	0.263503	0.14287	0.117203	-0.258854	-0.107332	-0.445554	-0.344652	-0.364258	-0.34394	-0.32455	0.359353	0.28187	0.0128064	-0.552185	0.102827	0.124203	0.194727	-0.0132165	1.3543	-0.096797	2.04732	-0.178363	-0.378424	-0.431287	-0.382208	-0.443328	-0.292784	0.803817	-0.587497	-0.101039
FGSG_00943	0.719213	0.43624	0.138263	0.0627766	-0.467233	-0.16958	-0.0722802	2.52267	2.51026	1.78389	0.8995	0.47583	0.376007	-0.0145533	0.0814502	0.409527	0.62425	0.21343	-0.092313	-0.0815475	0.105953	-0.00297761	0.0321677	-0.132621	0.910277	0.724843	-0.266064	-0.176374	-0.23131	-0.0226898	0.0796204	-0.06232	0.25998	-0.064177	0.928966	-0.0626602	2.3029	0.0569999	-0.889059	-0.674432	-0.624608	-0.820269	-0.910029	0.649633	-0.676364	-0.759451
FGSG_00944	-0.192693	-0.2016	-0.719067	-0.720013	-1.06021	0.20312	-0.120633	1.26833	1.02221	0.747641	0.192167	-0.0472031	-0.102573	-0.37187	-0.361126	-0.36018	0.284823	-0.0486665	0.00250339	0.0543361	0.145703	1.34138	2.4863	2.19219	2.04042	1.94337	-0.26972	-0.22068	-0.297507	-0.24003	0.120107	0.100913	0.181997	0.161723	0.535694	-0.261823	0.87095	0.229476	-0.371683	-0.262	0.0884633	-0.166384	-0.0426747	-0.302777	-0.121616	-0.273459
FGSG_00945	-4.43327	-4.68474	-4.7906	-4.68314	-4.68936	-0.435317	-1.22596	-0.80367	-0.767485	-1.35999	-3.82788	-3.84007	-3.81753	-3.33368	-3.45115	-3.48826	0.586747	0.0214996	-0.111866	0.915967	0.454923	0.169977	-0.109016	-0.30995	-2.54175	-2.22308	0.6867	-0.222353	-1.31974	-0.114655	-0.0245366	-0.257623	-0.399563	-0.0876398	-0.702607	0.706643	-1.57767	-0.246683	-1.16368	-1.35449	-0.930756	-1.32259	-0.870182	-4.45382	0.00708914	-0.755103
FGSG_00946	-3.21767	-2.96681	-3.45973	-3.60389	-3.75796	-0.828539	-0.703786	-0.135597	-0.00294971	-0.176149	-2.66064	-2.75627	-2.72662	-2.90626	-3.15084	-2.94719	0.199901	-0.280413	0.328921	-0.165897	-0.206126	-0.465894	-0.439938	0.102486	-1.5689	-2.11921	0.433401	-0.468263	-0.6015	-0.589705	0.0412297	-0.474884	0.0921102	-0.14459	-0.38463	0.330837	-0.245646	0.15969	-0.404772	-0.618518	-0.307442	-1.5356	-0.576602	-3.20753	-0.139404	-1.27075
FGSG_00947	-5.90075	-5.72766	-5.39853	-5.06457	-4.46504	1.56029	0.232833	-3.20043	-3.6807	-2.82902	-4.51359	-4.04662	-3.36922	-2.80589	-3.47135	-3.55977	-0.684471	-0.00975323	0.894503	1.22314	1.47742	1.21355	0.668992	0.594118	-1.58686	-2.07391	-1.47498	-2.58313	-2.20587	0.597884	-0.308084	-0.18614	-0.077024	0.185643	-1.34907	-0.401766	-1.7616	0.841337	-0.517259	-0.512766	-0.411014	-0.699952	0.04003	-5.87409	0.961594	0.483105
FGSG_00948	-0.510897	-0.71216	-1.11647	-1.15326	-1.37494	-0.283283	-0.47055	1.68773	1.94822	1.28676	1.19133	0.843067	0.801114	1.38117	0.908277	0.760764	-0.86464	-0.160697	0.872576	-0.410956	0.144162	0.2822	0.119325	-0.801066	1.03236	0.757006	0.352103	0.155157	-0.0155334	-0.17162	-0.382453	-0.18112	-0.11207	-0.143187	1.3324	-0.345274	1.70341	-0.63216	0.133956	0.23442	0.0257938	0.27051	0.040019	-0.568423	0.433642	-0.0808308
FGSG_00949	-0.684113	-0.668573	-0.89942	-1.08488	-1.19744	-0.409677	-0.0678935	1.24297	1.10428	0.658464	0.802017	0.281007	0.234717	0.100456	0.0744266	0.255453	0.494757	0.2522	-0.0432768	0.0376246	-0.15641	-0.283885	-0.063802	-0.0267553	0.533153	0.581123	0.040977	-0.0446532	-0.104496	-0.111007	0.278023	-0.237657	0.193987	-0.10005	0.787727	0.0564265	1.28882	0.0737765	-1.19416	-1.67005	-1.20458	-1.81731	-0.810389	-0.41075	-1.6052	-1.08502
FGSG_00950	-5.72221	-5.30483	-5.15067	-5.04558	-4.98377	-0.255217	-1.15401	0.080193	-0.0344744	0.276717	-4.89701	-4.15709	-3.70149	-3.38156	-4.70852	-5.04095	-1.21965	0.0157204	0.242797	0.780998	0.977333	0.426925	0.103324	-0.179622	-2.68924	-3.15691	-1.2524	-0.153254	-0.129118	0.31252	0.187483	-0.292934	-0.0493336	0.111606	-0.560989	-1.12701	-0.950323	-0.501064	-0.494092	-0.690923	-0.0225301	-0.447274	0.336106	-5.47527	0.536941	-0.391915
FGSG_00951	-4.6923	-4.43275	-4.20642	-4.46868	-3.54129	-0.293813	-0.668243	-2.17645	-2.03963	-1.70424	-3.12717	-3.0369	-2.91076	-2.4899	-1.02991	-1.69006	0.788227	-0.0129666	-1.05884	0.375401	-0.355378	0.624318	0.465593	0.316761	1.34467	1.84579	-0.0218964	1.27045	1.12168	0.188601	0.00018	0.0562735	-0.29676	-0.0897465	-1.38194	1.33299	-1.7998	1.00078	-1.38984	-1.76672	-1.39589	-1.50739	-0.591485	-4.78071	-1.50314	-1.59532
FGSG_00952	-1.29552	-1.40487	-1.3298	-1.53048	-1.68258	1.79999	-0.216367	0.375494	0.45127	0.0107117	-0.230513	-0.284937	-0.323016	-0.503506	-0.56399	-0.667577	-0.114837	-0.137954	0.110247	0.339194	1.75661	0.952244	0.51563	0.385591	0.661707	0.36869	-0.609913	-0.63033	-0.815156	-0.259885	-0.0123665	0.292977	0.556717	0.505157	0.695084	-0.120183	1.17608	0.19758	-0.370437	-0.359325	-0.462932	-0.366163	-0.245935	-0.921576	0.19557	-0.36236
FGSG_00955	-4.51337	-3.88181	-2.5959	-2.43551	-1.97065	0.0564299	0.368969	-3.04415	-2.71892	-2.0067	-3.05669	-1.63867	-1.00979	-0.41613	-1.84786	-2.02693	-1.31012	-0.381693	-0.912596	-1.43109	-1.8228	-2.16552	-1.85631	-2.08792	-2.30137	-2.5174	0.00932312	-0.335827	-0.905602	-0.0929604	-0.719867	0.0370092	-0.143677	0.0349102	0.866169	0.874482	-2.07707	-0.342663	-1.29213	-1.11457	-1.14493	-1.26092	-0.794464	-4.24333	-1.34201	-0.936198
FGSG_00956	-1.29636	-1.64774	-1.82409	-1.8933	-1.92791	-0.452207	2.1906	0.48932	0.301093	0.200344	-0.697424	-0.837174	-0.837691	-1.09705	-0.663714	-0.712014	-0.217293	-0.0373564	-0.97272	-0.465883	-0.725114	0.451231	1.15455	1.64312	-0.239247	0.949779	0.409539	-0.265097	0.438903	-0.407512	0.520576	0.406301	0.182094	-0.0012567	0.200336	0.840154	-0.24232	0.407184	0.253165	-0.0784292	1.74556	-0.908266	0.664051	-1.32873	-0.707862	-0.422246
FGSG_00957	-3.66514	-3.67356	-3.8405	-3.54246	-3.56475	1.04426	1.26951	-1.41094	-1.25301	-1.65884	-2.39416	-2.32668	-2.4212	-2.02316	-1.58519	-2.00935	0.0779772	0.143174	-0.147406	0.703597	0.0971713	0.00724697	-0.0357242	-0.418792	-1.69031	-0.600923	-1.3477	0.584343	0.44244	0.081603	-0.31688	-0.152004	-0.37127	-0.0941138	-0.372319	0.75518	-1.31739	0.0751071	-0.737537	-1.4096	-1.06463	-1.45417	-1.15115	-3.6508	-0.893826	-1.54025
FGSG_00958	-3.14031	-3.57545	-3.52782	-3.48213	-3.5418	-0.505764	-0.382827	-0.970171	-0.71276	-1.26485	-1.52106	-1.75704	-1.89667	-1.90936	-2.30333	-2.19736	-0.29578	0.0451531	-0.0522199	0.177169	-0.189285	-1.18005	-1.0673	-0.610304	-1.04582	-1.13885	0.9294	0.318727	-0.0584931	0.00850582	-0.555117	0.0950503	0.0661707	-0.0036869	-0.741074	-0.91362	-1.98541	-1.72125	-0.789165	-1.25382	-1.56188	-1.00333	-0.43172	-3.06608	1.0821	-0.738386
FGSG_00959	-4.39175	-4.66197	-4.59804	-4.5355	-3.8995	0.442294	0.0119343	-1.96745	-1.92509	-1.7897	-3.11635	-3.00136	-2.61097	-2.20999	-2.97163	-2.92598	-0.767074	-0.213573	-0.11285	0.236218	0.351632	0.0413122	-0.17796	0.287419	-2.17556	-1.87544	0.669037	-1.01052	-1.01898	0.11	-0.20661	0.10175	-0.180873	0.07272	-0.499578	-0.395271	-1.9267	-0.667871	-1.20953	-1.60894	-1.05754	-1.37326	-0.518923	-4.4153	-0.820788	-1.01911
FGSG_00960	-1.96743	-2.22981	-2.42466	-2.54641	-2.75069	0.08144	0.559617	0.229075	0.552156	0.0783668	-0.69738	-0.70039	-0.927113	-1.1163	-1.46773	-1.09699	-0.19072	0.0316834	-0.16061	0.390471	-0.432828	-0.107222	0.0814939	0.387345	0.0518932	0.0800195	1.24914	1.73143	0.763204	-0.293148	-0.273593	-0.0409298	-0.0733838	-0.00269031	0.654379	0.77423	0.259006	-0.368143	-1.76331	-1.67353	-2.19547	-1.2576	-1.28411	-2.14204	-1.73127	-1.51124
FGSG_00961	-3.05258	-3.19373	-3.44553	-3.49149	-3.46622	-0.252354	-1.70469	-0.0512929	-0.00465298	-0.242713	-2.01114	-2.18423	-2.01646	-1.95739	-1.86853	-1.88632	-0.547683	-0.736394	-0.989191	-0.424606	-0.338399	-0.847873	-0.304605	0.681747	-0.902057	-1.0204	2.44988	-1.78165	-1.83688	-0.197315	-0.106253	0.534037	-0.382453	-0.11128	0.0485897	-0.0650806	-1.49422	-1.16305	0.0116072	-0.672095	-0.324565	0.956267	-0.128778	-3.06816	-0.221975	-0.348335
FGSG_00963	-5.62039	-5.72924	-6.17296	-6.18584	-6.12632	-0.725443	-5.48865	-0.192355	0.0360274	-0.343944	-4.35088	-4.9959	-5.13113	-4.94174	-4.87696	-5.29218	-1.31893	0.78337	4.046	-0.042367	3.47543	3.70277	2.74122	3.12956	0.128393	-0.922954	-0.00207996	0.14072	-0.234113	2.40263	1.67836	-0.0400767	0.88597	-0.00705004	-3.32002	-3.95913	2.859	-0.134174	0.128291	0.225771	2.73099	0.240066	0.302259	-5.53302	7.209	0.370023
FGSG_00964	-2.65037	-2.68597	-2.61691	-2.80597	-2.93018	0.742267	0.771216	0.216255	0.106448	0.116283	-1.44498	-1.31785	-1.26954	-1.39909	-1.93541	-2.1856	-0.301924	0.291557	0.34272	0.187781	-0.454282	-0.574009	-1.20992	-1.12804	-2.4336	-2.04067	0.299824	0.162627	-0.28737	-0.558582	0.0452805	-0.0547438	0.0930138	0.0310206	1.18832	1.3488	0.729966	0.115097	-0.779001	-1.08256	-0.511337	-1.10234	-1.2662	-2.55083	-0.71651	-1.16082
FGSG_00965	-0.75176	-1.29508	-1.25301	-1.37849	-1.36428	0.110533	0.437523	-0.211177	-0.0611525	-0.373965	-0.167407	-0.19453	-0.31807	-0.328343	-0.37757	-0.139137	0.20606	0.0430367	0.0941136	0.0481133	-0.199862	-0.303163	-0.174531	-0.26207	0.232873	0.317003	-1.05587	-1.1561	-1.17867	-0.996532	0.25191	-0.197857	0.05426	-0.0850534	-0.0755796	0.00013	-0.0470397	-0.213633	-1.2579	-1.21602	-0.592449	-1.29201	-1.17628	-1.01453	-1.13961	-1.10489
FGSG_00966	-1.02597	-1.12527	-1.31477	-1.27843	-1.48001	-0.0623698	-0.078423	0.61415	0.519255	0.455543	0.0791302	0.0433936	-0.0133467	0.223687	0.208847	-0.0479498	-1.4644	-0.616507	-1.38892	-0.42615	-0.62019	-0.316326	-0.42953	0.410187	0.788986	1.08749	-2.72955	-2.65767	-2.46401	0.522693	0.305227	0.560136	-0.256853	0.224437	0.0371203	1.7837	0.403243	1.25864	0.551715	0.41499	0.251972	-0.0509584	0.0886714	-1.18529	-0.0181217	0.292551
FGSG_00967	-3.82416	-3.89108	-3.9724	-3.94167	-3.64011	0.180034	0.270504	-0.814235	-0.837855	-0.970858	-3.11973	-3.03175	-2.89371	-2.90072	-2.95528	-3.04487	-0.47154	0.23443	0.00335312	0.575428	0.747991	0.803978	0.456875	0.570524	-0.87889	-1.54254	-1.42331	-1.53276	-1.49373	0.473105	-0.144717	0.0420237	-0.0163531	0.0317802	-0.150919	0.114413	-0.706547	0.234741	-1.21248	-1.37067	-0.191563	-1.8028	-0.298386	-4.00064	-0.0948696	-1.29967
FGSG_00968	-5.75372	-5.39603	-4.98897	-4.79077	-3.9998	0.198997	0.021184	-2.76225	-2.79569	-2.16516	-4.35978	-3.86742	-3.71148	-2.60024	-2.36865	-2.67163	0.0616903	-0.0517597	0.506833	1.11735	0.368761	0.511321	0.879691	0.525481	-0.645617	0.26895	-0.55157	0.436223	0.36733	-0.0259628	0.0303364	0.00486278	-0.309248	-0.184004	-1.81726	0.997266	-2.6098	0.770186	-1.11439	-1.27147	-0.637496	-0.776998	-0.544522	-5.49014	-0.637556	-1.15959
FGSG_00969	-4.91507	-4.63415	-4.43582	-4.3413	-2.79003	-1.70344	0.104474	-2.00801	-1.85871	-0.571402	-3.77239	-2.56272	-2.11871	-2.17567	-1.95199	-2.35768	0.163083	-0.371369	-1.83602	0.176385	-0.0699234	-0.474262	-0.30987	-0.0909891	-2.11262	-1.95641	4.2228	2.36198	2.62164	0.40057	-0.666117	0.348983	-0.262673	0.10803	1.08359	0.0850372	-2.80323	-1.57983	-1.41273	-2.16267	-1.63468	-0.210298	-0.501056	-6.08894	-2.47668	-1.6735
FGSG_00970	-2.49214	-2.53273	-2.72024	-2.68982	-2.66748	0.63154	0.933503	-0.48832	-0.468783	-0.592082	-0.864956	-0.983886	-0.962756	-1.20106	-1.08512	-1.11914	0.38049	0.122966	0.145277	0.804081	0.478699	0.417887	0.39788	0.586554	0.365183	0.5422	-0.336144	0.37572	-0.12961	0.131152	-0.253683	-0.252171	0.0921264	-0.0334868	0.45628	0.451187	-0.0791302	-0.347814	-0.5646	-0.731297	-0.526838	-0.660753	-0.55508	-2.23413	0.0482783	-0.645477
FGSG_00971	-5.11357	-5.00844	-4.77575	-4.21385	-3.4661	-1.63911	-1.37432	-1.47124	-1.20706	-0.700485	-3.34766	-3.55997	-3.11836	-2.78371	-2.42883	-2.23192	1.13068	0.242473	-0.499847	1.16603	-0.996491	-0.846882	-0.76413	-0.574646	-2.27486	-1.35472	1.53155	3.0585	1.92927	0.310415	1.2757	0.137781	-0.19669	-0.150394	-2.24452	0.147353	-2.00974	1.33189	-1.14623	-1.32826	-0.296159	-1.40712	0.13676	-4.8025	-3.00062	-1.10282
FGSG_00972	-3.15942	-3.61158	-3.07784	-3.09451	-3.14679	-0.35562	-0.226957	-1.05162	-0.675974	-0.705352	-2.10777	-2.1805	-1.81063	-1.62949	-0.92662	-1.15593	1.60298	0.604751	-0.479469	0.495334	-0.609398	0.0402641	0.090734	0.0643635	0.331507	0.944847	1.58614	2.22678	1.24198	-0.278217	0.474713	0.0988898	-0.536077	-0.0408669	-0.427826	2.0265	-1.14443	1.29082	-0.677841	-0.622541	0.545434	-0.345531	0.652039	-3.55473	-1.48566	-0.858611
[truncated: 12,242 more rows]

## Sheet: Table S5
Table S5 List of 75 inferred transcription factor regulators and the most enriched binding site for target genes
Transcription factor	Predicted degenerate DNA binding site
[truncated: 75 more rows]

## Sheet: Table S8
Table S8 Fusarium graminearum GRN and FPPI shared networks
[truncated: 121 more rows]
