# Supplementary material for: Compartmentalized gene regulatory network of the pathogenic fungus Fusarium graminearum
Source: New Phytol. 2016 Mar 14;211(2):527–41. doi: 10.1111/nph.13912 (PMC5069591; doi:10.1111/nph.13912)
Supplement: Supplementary file 3 — Table S3 Spreadsheets containing lists of candidate regulators, inferred 120 top regulators, the full gene regulatory network (GRN), core genome GRN and Fusarium graminearum‐specific GRN [file NPH-211-527-s003.xlsx]

## Sheet: Inferred top 120 regulators
Supporting Information Table S3 Spreadsheets containing lists of candidate regulators, inferred 120 top regulators, the full GRN, core genome GRN, and Fusarium graminearum-specific (FS) GRN
Regulator gene_ID	Type	Core vs Fg specific	Number of target genes	FS target gene ratio	Core target gene ratio
FGSG_07812	Signaling protein	Fg specific	505	0.37	0.63
FGSG_07745	Signaling protein	Fg specific	434	0.39	0.61
FGSG_00579	Signaling protein	Fg specific	407	0.39	0.61
FGSG_00052	transcription factor	Fg specific	569	0.52	0.48
FGSG_00324	transcription factor	Fg specific	311	0.1	0.9
FGSG_00717	transcription factor	Fg specific	301	0.11	0.89
FGSG_01984	transcription factor	Fg specific	439	0.68	0.32
FGSG_02787	transcription factor	Fg specific	260	0.08	0.92
FGSG_03037	transcription factor	Fg specific	328	0.52	0.48
FGSG_03702	transcription factor	Fg specific	322	0.23	0.77
FGSG_04554	transcription factor	Fg specific	242	0.12	0.88
FGSG_06460	transcription factor	Fg specific	241	0.22	0.78
FGSG_06516	transcription factor	Fg specific	271	0.59	0.41
FGSG_07187	transcription factor	Fg specific	357	0.43	0.57
FGSG_07737	transcription factor	Fg specific	470	0.62	0.38
FGSG_07789	transcription factor	Fg specific	629	0.5	0.5
FGSG_07827	transcription factor	Fg specific	465	0.49	0.51
FGSG_08954	transcription factor	Fg specific	71	0.32	0.68
FGSG_10277	transcription factor	Fg specific	215	0.48	0.52
FGSG_10331	transcription factor	Fg specific	384	0.58	0.42
FGSG_10458	transcription factor	Fg specific	360	0.59	0.41
FGSG_11061	transcription factor	Fg specific	406	0.25	0.75
FGSG_11247	transcription factor	Fg specific	477	0.29	0.71
FGSG_11658	transcription factor	Fg specific	374	0.55	0.45
FGSG_01137	Signaling protein	Core	406	0.25	0.75
FGSG_01502	Signaling protein	Core	430	0.1	0.9
FGSG_01794	Signaling protein	Core	447	0.59	0.41
FGSG_09660	Signaling protein	Core	438	0.16	0.84
FGSG_05060	Signaling protein	Core	448	0.21	0.79
FGSG_10114	Signaling protein	Core	557	0.2	0.8
FGSG_01534	Signaling protein	Core	290	0.08	0.92
FGSG_07121	Signaling protein	Core	397	0.18	0.82
FGSG_01234	Signaling protein	Core	356	0.14	0.86
FGSG_02349	Signaling protein	Core	416	0.55	0.45
FGSG_05484	Signaling protein	Core	229	0.11	0.89
FGSG_00508	Signaling protein	Core	300	0.08	0.92
FGSG_11808	Signaling protein	Core	487	0.2	0.8
FGSG_06832	Signaling protein	Core	313	0.07	0.93
FGSG_00355	Signaling protein	Core	321	0.11	0.89
FGSG_01842	Signaling protein	Core	286	0.12	0.88
FGSG_04982	Signaling protein	Core	195	0.11	0.89
FGSG_00732	Signaling protein	Core	288	0.09	0.91
FGSG_01618	Signaling protein	Core	255	0.14	0.86
FGSG_00677	Signaling protein	Core	242	0.07	0.93
FGSG_00786	Signaling protein	Core	112	0.1	0.9
FGSG_07436	Signaling protein	Core	344	0.06	0.94
FGSG_07304	Signaling protein	Core	379	0.18	0.82
FGSG_02751	Signaling protein	Core	330	0.56	0.44
FGSG_11797	Signaling protein	Core	246	0.54	0.46
FGSG_08817	Signaling protein	Core	316	0.1	0.9
FGSG_00808	Signaling protein	Core	257	0.09	0.91
FGSG_09766	Signaling protein	Core	432	0.21	0.79
FGSG_11469	Signaling protein	Core	231	0.1	0.9
FGSG_10228	Signaling protein	Core	341	0.2	0.8
FGSG_00565	Signaling protein	Core	264	0.16	0.84
FGSG_01559	Signaling protein	Core	205	0.48	0.52
FGSG_10807	Signaling protein	Core	273	0.15	0.85
FGSG_01058	Signaling protein	Core	328	0.45	0.55
FGSG_08173	Signaling protein	Core	113	0.08	0.92
FGSG_01464	Signaling protein	Core	398	0.24	0.76
FGSG_06016	Signaling protein	Core	301	0.15	0.85
FGSG_05698	Signaling protein	Core	233	0.18	0.82
FGSG_07433	Signaling protein	Core	113	0.1	0.9
FGSG_09903	Signaling protein	Core	247	0.09	0.91
FGSG_06209	Signaling protein	Core	228	0.09	0.91
FGSG_06957	Signaling protein	Core	248	0.17	0.83
FGSG_00144	transcription factor	Core	228	0.62	0.38
FGSG_00153	transcription factor	Core	337	0.38	0.62
FGSG_00276	transcription factor	Core	139	0.12	0.88
FGSG_00318	transcription factor	Core	385	0.27	0.73
FGSG_00385	transcription factor	Core	345	0.11	0.89
FGSG_00477	transcription factor	Core	319	0.28	0.72
FGSG_00713	transcription factor	Core	324	0.1	0.9
FGSG_00800	transcription factor	Core	441	0.1	0.9
FGSG_01172	transcription factor	Core	475	0.21	0.79
FGSG_01411	transcription factor	Core	474	0.17	0.83
FGSG_01564	transcription factor	Core	287	0.2	0.8
FGSG_01638	transcription factor	Core	327	0.09	0.91
FGSG_01853	transcription factor	Core	211	0.11	0.89
FGSG_01934	transcription factor	Core	326	0.17	0.83
FGSG_02130	transcription factor	Core	512	0.31	0.69
FGSG_02554	transcription factor	Core	244	0.12	0.88
FGSG_02696	transcription factor	Core	227	0.21	0.79
FGSG_03138	transcription factor	Core	400	0.35	0.65
FGSG_03281	transcription factor	Core	179	0.16	0.84
FGSG_03892	transcription factor	Core	462	0.64	0.36
FGSG_04293	transcription factor	Core	215	0.19	0.81
FGSG_04480	transcription factor	Core	226	0.21	0.79
FGSG_04666	transcription factor	Core	358	0.34	0.66
FGSG_05012	transcription factor	Core	325	0.09	0.91
FGSG_05283	transcription factor	Core	359	0.45	0.55
FGSG_05477	transcription factor	Core	329	0.6	0.4
FGSG_05498	transcription factor	Core	353	0.17	0.83
FGSG_05604	transcription factor	Core	149	0.11	0.89
FGSG_05925	transcription factor	Core	277	0.12	0.88
FGSG_06168	transcription factor	Core	295	0.16	0.84
FGSG_06220	transcription factor	Core	198	0.11	0.89
FGSG_06931	transcription factor	Core	161	0.12	0.88
FGSG_07097	transcription factor	Core	360	0.15	0.85
FGSG_07192	transcription factor	Core	257	0.19	0.81
FGSG_07265	transcription factor	Core	377	0.23	0.77
FGSG_07310	transcription factor	Core	327	0.16	0.84
FGSG_07924	transcription factor	Core	456	0.14	0.86
FGSG_08179	transcription factor	Core	221	0.4	0.6
FGSG_08349	transcription factor	Core	491	0.2	0.8
FGSG_08531	transcription factor	Core	248	0.06	0.94
FGSG_08719	transcription factor	Core	301	0.08	0.92
FGSG_09001	transcription factor	Core	293	0.53	0.47
FGSG_09002	transcription factor	Core	277	0.06	0.94
FGSG_09464	transcription factor	Core	273	0.43	0.57
FGSG_09594	transcription factor	Core	156	0.1	0.9
FGSG_09807	transcription factor	Core	500	0.28	0.72
FGSG_09852	transcription factor	Core	368	0.08	0.92
FGSG_09892	transcription factor	Core	375	0.17	0.83
FGSG_10812	transcription factor	Core	224	0.09	0.91
FGSG_10895	transcription factor	Core	485	0.21	0.79
FGSG_11996	transcription factor	Core	381	0.45	0.55
FGSG_12798	transcription factor	Core	494	0.43	0.57
FGSG_12809	transcription factor	Core	461	0.28	0.72
FGSG_13172	transcription factor	Core	369	0.09	0.91

## Sheet: Candidate regulators
Regulator gene_ID	Type	Core vs Fg specific
FGSG_00170	Signaling protein	Fg specific
FGSG_00994	Signaling protein	Fg specific
FGSG_01063	Signaling protein	Fg specific
FGSG_05845	Signaling protein	Fg specific
FGSG_07573	Signaling protein	Fg specific
FGSG_07687	Signaling protein	Fg specific
FGSG_11017	Signaling protein	Fg specific
FGSG_12470	Signaling protein	Fg specific
FGSG_00182	Signaling protein	Core
FGSG_00293	Signaling protein	Core
FGSG_00304	Signaling protein	Core
FGSG_00320	Signaling protein	Core
FGSG_00337	Signaling protein	Core
FGSG_00353	Signaling protein	Core
FGSG_00355	Signaling protein	Core
FGSG_00362	Signaling protein	Core
FGSG_00397	Signaling protein	Core
FGSG_00408	Signaling protein	Core
FGSG_00409	Signaling protein	Core
FGSG_00414	Signaling protein	Core
FGSG_00423	Signaling protein	Core
FGSG_00433	Signaling protein	Core
FGSG_00444	Signaling protein	Core
FGSG_00469	Signaling protein	Core
FGSG_00472	Signaling protein	Core
FGSG_00508	Signaling protein	Core
FGSG_00565	Signaling protein	Core
FGSG_00623	Signaling protein	Core
FGSG_00639	Signaling protein	Core
FGSG_00677	Signaling protein	Core
FGSG_00688	Signaling protein	Core
FGSG_00732	Signaling protein	Core
FGSG_00737	Signaling protein	Core
FGSG_00739	Signaling protein	Core
FGSG_00777	Signaling protein	Core
FGSG_00786	Signaling protein	Core
FGSG_00792	Signaling protein	Core
FGSG_00808	Signaling protein	Core
FGSG_00852	Signaling protein	Core
FGSG_00884	Signaling protein	Core
FGSG_00930	Signaling protein	Core
FGSG_00940	Signaling protein	Core
FGSG_00982	Signaling protein	Core
FGSG_01014	Signaling protein	Core
FGSG_01057	Signaling protein	Core
FGSG_01092	Signaling protein	Core
FGSG_01099	Signaling protein	Core
FGSG_01134	Signaling protein	Core
FGSG_01137	Signaling protein	Core
FGSG_01161	Signaling protein	Core
FGSG_01188	Signaling protein	Core
FGSG_01222	Signaling protein	Core
FGSG_01234	Signaling protein	Core
FGSG_01241	Signaling protein	Core
FGSG_01243	Signaling protein	Core
FGSG_01265	Signaling protein	Core
FGSG_01312	Signaling protein	Core
FGSG_01337	Signaling protein	Core
FGSG_01398	Signaling protein	Core
FGSG_01464	Signaling protein	Core
FGSG_01502	Signaling protein	Core
FGSG_01505	Signaling protein	Core
FGSG_01506	Signaling protein	Core
FGSG_01534	Signaling protein	Core
FGSG_01569	Signaling protein	Core
FGSG_01618	Signaling protein	Core
FGSG_01665	Signaling protein	Core
FGSG_01794	Signaling protein	Core
FGSG_01861	Signaling protein	Core
FGSG_01874	Signaling protein	Core
FGSG_01891	Signaling protein	Core
FGSG_01923	Signaling protein	Core
FGSG_01967	Signaling protein	Core
FGSG_02349	Signaling protein	Core
FGSG_02479	Signaling protein	Core
FGSG_02488	Signaling protein	Core
FGSG_02532	Signaling protein	Core
FGSG_02584	Signaling protein	Core
FGSG_02645	Signaling protein	Core
FGSG_02646	Signaling protein	Core
FGSG_02664	Signaling protein	Core
FGSG_02748	Signaling protein	Core
FGSG_02751	Signaling protein	Core
FGSG_02764	Signaling protein	Core
FGSG_02795	Signaling protein	Core
FGSG_02812	Signaling protein	Core
FGSG_03023	Signaling protein	Core
FGSG_03180	Signaling protein	Core
FGSG_03247	Signaling protein	Core
FGSG_03249	Signaling protein	Core
FGSG_03886	Signaling protein	Core
FGSG_04032	Signaling protein	Core
FGSG_04033	Signaling protein	Core
FGSG_04038	Signaling protein	Core
FGSG_04068	Signaling protein	Core
FGSG_04101	Signaling protein	Core
FGSG_04104	Signaling protein	Core
FGSG_04237	Signaling protein	Core
FGSG_04296	Signaling protein	Core
FGSG_04327	Signaling protein	Core
FGSG_04382	Signaling protein	Core
FGSG_04400	Signaling protein	Core
FGSG_04413	Signaling protein	Core
FGSG_04483	Signaling protein	Core
FGSG_04910	Signaling protein	Core
FGSG_04947	Signaling protein	Core
FGSG_04982	Signaling protein	Core
FGSG_04998	Signaling protein	Core
FGSG_05006	Signaling protein	Core
FGSG_05060	Signaling protein	Core
FGSG_05141	Signaling protein	Core
FGSG_05191	Signaling protein	Core
FGSG_05235	Signaling protein	Core
FGSG_05281	Signaling protein	Core
FGSG_05282	Signaling protein	Core
FGSG_05393	Signaling protein	Core
FGSG_05406	Signaling protein	Core
FGSG_05428	Signaling protein	Core
FGSG_05430	Signaling protein	Core
FGSG_05432	Signaling protein	Core
FGSG_05438	Signaling protein	Core
FGSG_05447	Signaling protein	Core
FGSG_05501	Signaling protein	Core
FGSG_05510	Signaling protein	Core
FGSG_05524	Signaling protein	Core
FGSG_05530	Signaling protein	Core
FGSG_05535	Signaling protein	Core
FGSG_05544	Signaling protein	Core
FGSG_05547	Signaling protein	Core
FGSG_05586	Signaling protein	Core
FGSG_05608	Signaling protein	Core
FGSG_05625	Signaling protein	Core
FGSG_05698	Signaling protein	Core
FGSG_05701	Signaling protein	Core
FGSG_05734	Signaling protein	Core
FGSG_05766	Signaling protein	Core
FGSG_05775	Signaling protein	Core
FGSG_05865	Signaling protein	Core
FGSG_05894	Signaling protein	Core
FGSG_05972	Signaling protein	Core
FGSG_06016	Signaling protein	Core
FGSG_06139	Signaling protein	Core
FGSG_06165	Signaling protein	Core
FGSG_06166	Signaling protein	Core
FGSG_06198	Signaling protein	Core
FGSG_06206	Signaling protein	Core
FGSG_06209	Signaling protein	Core
FGSG_06359	Signaling protein	Core
FGSG_06385	Signaling protein	Core
FGSG_06391	Signaling protein	Core
FGSG_06502	Signaling protein	Core
FGSG_06511	Signaling protein	Core
FGSG_06611	Signaling protein	Core
FGSG_06640	Signaling protein	Core
FGSG_06646	Signaling protein	Core
FGSG_06693	Signaling protein	Core
FGSG_06847	Signaling protein	Core
FGSG_06878	Signaling protein	Core
FGSG_06911	Signaling protein	Core
FGSG_06914	Signaling protein	Core
FGSG_06920	Signaling protein	Core
FGSG_06940	Signaling protein	Core
FGSG_06959	Signaling protein	Core
FGSG_06963	Signaling protein	Core
FGSG_06970	Signaling protein	Core
FGSG_06977	Signaling protein	Core
FGSG_06988	Signaling protein	Core
FGSG_07024	Signaling protein	Core
FGSG_07121	Signaling protein	Core
FGSG_07233	Signaling protein	Core
FGSG_07235	Signaling protein	Core
FGSG_07241	Signaling protein	Core
FGSG_07251	Signaling protein	Core
FGSG_07304	Signaling protein	Core
FGSG_07329	Signaling protein	Core
FGSG_07395	Signaling protein	Core
FGSG_07404	Signaling protein	Core
FGSG_07423	Signaling protein	Core
FGSG_07436	Signaling protein	Core
FGSG_07439	Signaling protein	Core
FGSG_07473	Signaling protein	Core
FGSG_07520	Signaling protein	Core
FGSG_07528	Signaling protein	Core
FGSG_07716	Signaling protein	Core
FGSG_07855	Signaling protein	Core
FGSG_08133	Signaling protein	Core
FGSG_08173	Signaling protein	Core
FGSG_08333	Signaling protein	Core
FGSG_08410	Signaling protein	Core
FGSG_08446	Signaling protein	Core
FGSG_08468	Signaling protein	Core
FGSG_08522	Signaling protein	Core
FGSG_08572	Signaling protein	Core
FGSG_08607	Signaling protein	Core
FGSG_08691	Signaling protein	Core
FGSG_08695	Signaling protein	Core
FGSG_08721	Signaling protein	Core
FGSG_08729	Signaling protein	Core
FGSG_08771	Signaling protein	Core
FGSG_08777	Signaling protein	Core
FGSG_08781	Signaling protein	Core
FGSG_08790	Signaling protein	Core
FGSG_08817	Signaling protein	Core
FGSG_08857	Signaling protein	Core
FGSG_08964	Signaling protein	Core
FGSG_09212	Signaling protein	Core
FGSG_09254	Signaling protein	Core
FGSG_09275	Signaling protein	Core
FGSG_09294	Signaling protein	Core
FGSG_09347	Signaling protein	Core
FGSG_09408	Signaling protein	Core
FGSG_09422	Signaling protein	Core
FGSG_09530	Signaling protein	Core
FGSG_09550	Signaling protein	Core
FGSG_09591	Signaling protein	Core
FGSG_09612	Signaling protein	Core
FGSG_09614	Signaling protein	Core
FGSG_09619	Signaling protein	Core
FGSG_09660	Signaling protein	Core
FGSG_09690	Signaling protein	Core
FGSG_09766	Signaling protein	Core
FGSG_09778	Signaling protein	Core
FGSG_09784	Signaling protein	Core
FGSG_09800	Signaling protein	Core
FGSG_09815	Signaling protein	Core
FGSG_09848	Signaling protein	Core
FGSG_09870	Signaling protein	Core
FGSG_09897	Signaling protein	Core
FGSG_09903	Signaling protein	Core
FGSG_09908	Signaling protein	Core
FGSG_09935	Signaling protein	Core
FGSG_09988	Signaling protein	Core
FGSG_09993	Signaling protein	Core
FGSG_10037	Signaling protein	Core
FGSG_10041	Signaling protein	Core
FGSG_10042	Signaling protein	Core
FGSG_10066	Signaling protein	Core
FGSG_10114	Signaling protein	Core
FGSG_10150	Signaling protein	Core
FGSG_10172	Signaling protein	Core
FGSG_10205	Signaling protein	Core
FGSG_10239	Signaling protein	Core
FGSG_10272	Signaling protein	Core
FGSG_10286	Signaling protein	Core
FGSG_10312	Signaling protein	Core
FGSG_10313	Signaling protein	Core
FGSG_10516	Signaling protein	Core
FGSG_10725	Signaling protein	Core
FGSG_10740	Signaling protein	Core
FGSG_10782	Signaling protein	Core
FGSG_10796	Signaling protein	Core
FGSG_10805	Signaling protein	Core
FGSG_10807	Signaling protein	Core
FGSG_10838	Signaling protein	Core
FGSG_10839	Signaling protein	Core
FGSG_10873	Signaling protein	Core
FGSG_10876	Signaling protein	Core
FGSG_11142	Signaling protein	Core
FGSG_11164	Signaling protein	Core
FGSG_11241	Signaling protein	Core
FGSG_11260	Signaling protein	Core
FGSG_11469	Signaling protein	Core
FGSG_11812	Signaling protein	Core
FGSG_11979	Signaling protein	Core
FGSG_12648	Signaling protein	Core
FGSG_13018	Signaling protein	Core
FGSG_13343	Signaling protein	Core
FGSG_13743	Signaling protein	Core
FGSG_13888	Signaling protein	Core
FGSG_15754	Signaling protein	Core
FGSG_15764	Signaling protein	Core
FGSG_15771	Signaling protein	Core
FGSG_15841	Signaling protein	Core
FGSG_15852	Signaling protein	Core
FGSG_15867	Signaling protein	Core
FGSG_15983	Signaling protein	Core
FGSG_16299	Signaling protein	Core
FGSG_16323	Signaling protein	Core
FGSG_16487	Signaling protein	Core
FGSG_16491	Signaling protein	Core
FGSG_16497	Signaling protein	Core
FGSG_16520	Signaling protein	Core
FGSG_16540	Signaling protein	Core
FGSG_16604	Signaling protein	Core
FGSG_16651	Signaling protein	Core
FGSG_16673	Signaling protein	Core
FGSG_16693	Signaling protein	Core
FGSG_16720	Signaling protein	Core
FGSG_16743	Signaling protein	Core
FGSG_16779	Signaling protein	Core
FGSG_16781	Signaling protein	Core
FGSG_16809	Signaling protein	Core
FGSG_16815	Signaling protein	Core
FGSG_16818	Signaling protein	Core
FGSG_16828	Signaling protein	Core
FGSG_16862	Signaling protein	Core
FGSG_16939	Signaling protein	Core
FGSG_16947	Signaling protein	Core
FGSG_16972	Signaling protein	Core
FGSG_16980	Signaling protein	Core
FGSG_16988	Signaling protein	Core
FGSG_17000	Signaling protein	Core
FGSG_17004	Signaling protein	Core
FGSG_17013	Signaling protein	Core
FGSG_17138	Signaling protein	Core
FGSG_17139	Signaling protein	Core
FGSG_17186	Signaling protein	Core
FGSG_17226	Signaling protein	Core
FGSG_17256	Signaling protein	Core
FGSG_17511	Signaling protein	Core
FGSG_17523	Signaling protein	Core
FGSG_17530	Signaling protein	Core
FGSG_00011	transcription factor	Fg specific
FGSG_00052	transcription factor	Fg specific
FGSG_00147	transcription factor	Fg specific
FGSG_00196	transcription factor	Fg specific
FGSG_00324	transcription factor	Fg specific
FGSG_00404	transcription factor	Fg specific
FGSG_00717	transcription factor	Fg specific
FGSG_00725	transcription factor	Fg specific
FGSG_01214	transcription factor	Fg specific
FGSG_01327	transcription factor	Fg specific
FGSG_01724	transcription factor	Fg specific
FGSG_01760	transcription factor	Fg specific
FGSG_01984	transcription factor	Fg specific
FGSG_02080	transcription factor	Fg specific
FGSG_02320	transcription factor	Fg specific
FGSG_02323	transcription factor	Fg specific
FGSG_02368	transcription factor	Fg specific
FGSG_02384	transcription factor	Fg specific
FGSG_02398	transcription factor	Fg specific
FGSG_02615	transcription factor	Fg specific
FGSG_02787	transcription factor	Fg specific
FGSG_02854	transcription factor	Fg specific
FGSG_02939	transcription factor	Fg specific
FGSG_03037	transcription factor	Fg specific
FGSG_03201	transcription factor	Fg specific
FGSG_03327	transcription factor	Fg specific
FGSG_03390	transcription factor	Fg specific
FGSG_03536	transcription factor	Fg specific
FGSG_03702	transcription factor	Fg specific
FGSG_03857	transcription factor	Fg specific
FGSG_03861	transcription factor	Fg specific
FGSG_03873	transcription factor	Fg specific
FGSG_03874	transcription factor	Fg specific
FGSG_04203	transcription factor	Fg specific
FGSG_04496	transcription factor	Fg specific
FGSG_04516	transcription factor	Fg specific
FGSG_04554	transcription factor	Fg specific
FGSG_04626	transcription factor	Fg specific
FGSG_04671	transcription factor	Fg specific
FGSG_04747	transcription factor	Fg specific
FGSG_04782	transcription factor	Fg specific
FGSG_05370	transcription factor	Fg specific
FGSG_06382	transcription factor	Fg specific
FGSG_06442	transcription factor	Fg specific
FGSG_06448	transcription factor	Fg specific
FGSG_06460	transcription factor	Fg specific
FGSG_06516	transcription factor	Fg specific
FGSG_06915	transcription factor	Fg specific
FGSG_07144	transcription factor	Fg specific
FGSG_07187	transcription factor	Fg specific
FGSG_07458	transcription factor	Fg specific
FGSG_07568	transcription factor	Fg specific
FGSG_07575	transcription factor	Fg specific
FGSG_07589	transcription factor	Fg specific
FGSG_07693	transcription factor	Fg specific
FGSG_07735	transcription factor	Fg specific
FGSG_07737	transcription factor	Fg specific
FGSG_07751	transcription factor	Fg specific
FGSG_07789	transcription factor	Fg specific
FGSG_07790	transcription factor	Fg specific
FGSG_07827	transcription factor	Fg specific
FGSG_07830	transcription factor	Fg specific
FGSG_07889	transcription factor	Fg specific
FGSG_07909	transcription factor	Fg specific
FGSG_07927	transcription factor	Fg specific
FGSG_08010	transcription factor	Fg specific
FGSG_08028	transcription factor	Fg specific
FGSG_08038	transcription factor	Fg specific
FGSG_08080	transcription factor	Fg specific
FGSG_08246	transcription factor	Fg specific
FGSG_08753	transcription factor	Fg specific
FGSG_08893	transcription factor	Fg specific
FGSG_08954	transcription factor	Fg specific
FGSG_08962	transcription factor	Fg specific
FGSG_09043	transcription factor	Fg specific
FGSG_09064	transcription factor	Fg specific
FGSG_09080	transcription factor	Fg specific
FGSG_09225	transcription factor	Fg specific
FGSG_10015	transcription factor	Fg specific
FGSG_10277	transcription factor	Fg specific
FGSG_10331	transcription factor	Fg specific
FGSG_10364	transcription factor	Fg specific
FGSG_10458	transcription factor	Fg specific
FGSG_10470	transcription factor	Fg specific
FGSG_10508	transcription factor	Fg specific
FGSG_10536	transcription factor	Fg specific
FGSG_10627	transcription factor	Fg specific
FGSG_10639	transcription factor	Fg specific
FGSG_10985	transcription factor	Fg specific
FGSG_11061	transcription factor	Fg specific
FGSG_11186	transcription factor	Fg specific
FGSG_11216	transcription factor	Fg specific
FGSG_11218	transcription factor	Fg specific
FGSG_11247	transcription factor	Fg specific
FGSG_11383	transcription factor	Fg specific
FGSG_11561	transcription factor	Fg specific
FGSG_11654	transcription factor	Fg specific
FGSG_11658	transcription factor	Fg specific
FGSG_11672	transcription factor	Fg specific
FGSG_11709	transcription factor	Fg specific
FGSG_11720	transcription factor	Fg specific
FGSG_12134	transcription factor	Fg specific
FGSG_12244	transcription factor	Fg specific
FGSG_12264	transcription factor	Fg specific
FGSG_12528	transcription factor	Fg specific
FGSG_12611	transcription factor	Fg specific
FGSG_12631	transcription factor	Fg specific
FGSG_12660	transcription factor	Fg specific
FGSG_12977	transcription factor	Fg specific
FGSG_13135	transcription factor	Fg specific
FGSG_13431	transcription factor	Fg specific
FGSG_13455	transcription factor	Fg specific
FGSG_13613	transcription factor	Fg specific
FGSG_13818	transcription factor	Fg specific
FGSG_13964	transcription factor	Fg specific
FGSG_14003	transcription factor	Fg specific
FGSG_00069	transcription factor	Core
FGSG_00081	transcription factor	Core
FGSG_00102	transcription factor	Core
FGSG_00125	transcription factor	Core
FGSG_00144	transcription factor	Core
FGSG_00153	transcription factor	Core
FGSG_00217	transcription factor	Core
FGSG_00227	transcription factor	Core
FGSG_00235	transcription factor	Core
FGSG_00276	transcription factor	Core
FGSG_00307	transcription factor	Core
FGSG_00313	transcription factor	Core
FGSG_00318	transcription factor	Core
FGSG_00342	transcription factor	Core
FGSG_00350	transcription factor	Core
FGSG_00352	transcription factor	Core
FGSG_00374	transcription factor	Core
FGSG_00385	transcription factor	Core
FGSG_00477	transcription factor	Core
FGSG_00502	transcription factor	Core
FGSG_00504	transcription factor	Core
FGSG_00515	transcription factor	Core
FGSG_00545	transcription factor	Core
FGSG_00568	transcription factor	Core
FGSG_00573	transcription factor	Core
FGSG_00574	transcription factor	Core
FGSG_00584	transcription factor	Core
FGSG_00625	transcription factor	Core
FGSG_00671	transcription factor	Core
FGSG_00678	transcription factor	Core
FGSG_00696	transcription factor	Core
FGSG_00710	transcription factor	Core
FGSG_00713	transcription factor	Core
FGSG_00719	transcription factor	Core
FGSG_00729	transcription factor	Core
FGSG_00750	transcription factor	Core
FGSG_00764	transcription factor	Core
FGSG_00774	transcription factor	Core
FGSG_00778	transcription factor	Core
FGSG_00799	transcription factor	Core
FGSG_00800	transcription factor	Core
FGSG_00813	transcription factor	Core
FGSG_00829	transcription factor	Core
FGSG_00875	transcription factor	Core
FGSG_00902	transcription factor	Core
FGSG_00934	transcription factor	Core
FGSG_00946	transcription factor	Core
FGSG_00967	transcription factor	Core
FGSG_01022	transcription factor	Core
FGSG_01030	transcription factor	Core
FGSG_01096	transcription factor	Core
FGSG_01100	transcription factor	Core
FGSG_01116	transcription factor	Core
FGSG_01139	transcription factor	Core
FGSG_01172	transcription factor	Core
FGSG_01173	transcription factor	Core
FGSG_01176	transcription factor	Core
FGSG_01182	transcription factor	Core
FGSG_01198	transcription factor	Core
FGSG_01201	transcription factor	Core
FGSG_01220	transcription factor	Core
FGSG_01251	transcription factor	Core
FGSG_01274	transcription factor	Core
FGSG_01290	transcription factor	Core
FGSG_01293	transcription factor	Core
FGSG_01295	transcription factor	Core
FGSG_01298	transcription factor	Core
FGSG_01307	transcription factor	Core
FGSG_01310	transcription factor	Core
FGSG_01318	transcription factor	Core
FGSG_01341	transcription factor	Core
FGSG_01350	transcription factor	Core
FGSG_01366	transcription factor	Core
FGSG_01378	transcription factor	Core
FGSG_01411	transcription factor	Core
FGSG_01457	transcription factor	Core
FGSG_01488	transcription factor	Core
FGSG_01512	transcription factor	Core
FGSG_01515	transcription factor	Core
FGSG_01555	transcription factor	Core
FGSG_01558	transcription factor	Core
FGSG_01562	transcription factor	Core
FGSG_01564	transcription factor	Core
FGSG_01576	transcription factor	Core
FGSG_01638	transcription factor	Core
FGSG_01669	transcription factor	Core
FGSG_01689	transcription factor	Core
FGSG_01731	transcription factor	Core
FGSG_01795	transcription factor	Core
FGSG_01853	transcription factor	Core
FGSG_01877	transcription factor	Core
FGSG_01915	transcription factor	Core
FGSG_01920	transcription factor	Core
FGSG_01925	transcription factor	Core
FGSG_01929	transcription factor	Core
FGSG_01934	transcription factor	Core
FGSG_01936	transcription factor	Core
FGSG_01955	transcription factor	Core
FGSG_01976	transcription factor	Core
FGSG_02068	transcription factor	Core
FGSG_02083	transcription factor	Core
FGSG_02130	transcription factor	Core
FGSG_02167	transcription factor	Core
FGSG_02215	transcription factor	Core
FGSG_02277	transcription factor	Core
FGSG_02410	transcription factor	Core
FGSG_02431	transcription factor	Core
FGSG_02435	transcription factor	Core
FGSG_02445	transcription factor	Core
FGSG_02470	transcription factor	Core
FGSG_02516	transcription factor	Core
FGSG_02520	transcription factor	Core
FGSG_02527	transcription factor	Core
FGSG_02531	transcription factor	Core
FGSG_02538	transcription factor	Core
FGSG_02554	transcription factor	Core
FGSG_02608	transcription factor	Core
FGSG_02622	transcription factor	Core
FGSG_02635	transcription factor	Core
FGSG_02676	transcription factor	Core
FGSG_02696	transcription factor	Core
FGSG_02718	transcription factor	Core
FGSG_02719	transcription factor	Core
FGSG_02743	transcription factor	Core
FGSG_02750	transcription factor	Core
FGSG_02799	transcription factor	Core
FGSG_02803	transcription factor	Core
FGSG_02814	transcription factor	Core
FGSG_02825	transcription factor	Core
FGSG_02874	transcription factor	Core
FGSG_02969	transcription factor	Core
FGSG_03040	transcription factor	Core
FGSG_03044	transcription factor	Core
FGSG_03068	transcription factor	Core
FGSG_03102	transcription factor	Core
FGSG_03138	transcription factor	Core
FGSG_03159	transcription factor	Core
FGSG_03207	transcription factor	Core
FGSG_03214	transcription factor	Core
FGSG_03219	transcription factor	Core
FGSG_03226	transcription factor	Core
FGSG_03246	transcription factor	Core
FGSG_03281	transcription factor	Core
FGSG_03292	transcription factor	Core
FGSG_03294	transcription factor	Core
FGSG_03313	transcription factor	Core
FGSG_03322	transcription factor	Core
FGSG_03353	transcription factor	Core
FGSG_03399	transcription factor	Core
FGSG_03415	transcription factor	Core
FGSG_03485	transcription factor	Core
FGSG_03508	transcription factor	Core
FGSG_03551	transcription factor	Core
FGSG_03597	transcription factor	Core
FGSG_03606	transcription factor	Core
FGSG_03649	transcription factor	Core
FGSG_03683	transcription factor	Core
FGSG_03695	transcription factor	Core
FGSG_03727	transcription factor	Core
FGSG_03783	transcription factor	Core
FGSG_03786	transcription factor	Core
FGSG_03878	transcription factor	Core
FGSG_03881	transcription factor	Core
FGSG_03892	transcription factor	Core
FGSG_03912	transcription factor	Core
FGSG_03919	transcription factor	Core
FGSG_03924	transcription factor	Core
FGSG_03929	transcription factor	Core
FGSG_04035	transcription factor	Core
FGSG_04083	transcription factor	Core
FGSG_04084	transcription factor	Core
FGSG_04109	transcription factor	Core
FGSG_04169	transcription factor	Core
FGSG_04170	transcription factor	Core
FGSG_04191	transcription factor	Core
FGSG_04209	transcription factor	Core
FGSG_04220	transcription factor	Core
FGSG_04221	transcription factor	Core
FGSG_04254	transcription factor	Core
FGSG_04258	transcription factor	Core
FGSG_04273	transcription factor	Core
FGSG_04288	transcription factor	Core
FGSG_04293	transcription factor	Core
FGSG_04311	transcription factor	Core
FGSG_04379	transcription factor	Core
FGSG_04459	transcription factor	Core
FGSG_04480	transcription factor	Core
FGSG_04513	transcription factor	Core
FGSG_04557	transcription factor	Core
FGSG_04576	transcription factor	Core
FGSG_04581	transcription factor	Core
FGSG_04643	transcription factor	Core
FGSG_04666	transcription factor	Core
FGSG_04680	transcription factor	Core
FGSG_04683	transcription factor	Core
FGSG_04786	transcription factor	Core
FGSG_04803	transcription factor	Core
FGSG_04830	transcription factor	Core
FGSG_04862	transcription factor	Core
FGSG_04888	transcription factor	Core
FGSG_04889	transcription factor	Core
FGSG_04901	transcription factor	Core
FGSG_04974	transcription factor	Core
FGSG_05002	transcription factor	Core
FGSG_05012	transcription factor	Core
FGSG_05041	transcription factor	Core
FGSG_05068	transcription factor	Core
FGSG_05110	transcription factor	Core
FGSG_05120	transcription factor	Core
FGSG_05151	transcription factor	Core
FGSG_05157	transcription factor	Core
FGSG_05171	transcription factor	Core
FGSG_05233	transcription factor	Core
FGSG_05264	transcription factor	Core
FGSG_05279	transcription factor	Core
FGSG_05280	transcription factor	Core
FGSG_05283	transcription factor	Core
FGSG_05304	transcription factor	Core
FGSG_05309	transcription factor	Core
FGSG_05332	transcription factor	Core
FGSG_05350	transcription factor	Core
FGSG_05373	transcription factor	Core
FGSG_05381	transcription factor	Core
FGSG_05388	transcription factor	Core
FGSG_05399	transcription factor	Core
FGSG_05475	transcription factor	Core
FGSG_05477	transcription factor	Core
FGSG_05498	transcription factor	Core
FGSG_05503	transcription factor	Core
FGSG_05512	transcription factor	Core
FGSG_05520	transcription factor	Core
FGSG_05567	transcription factor	Core
FGSG_05604	transcription factor	Core
FGSG_05646	transcription factor	Core
FGSG_05682	transcription factor	Core
FGSG_05725	transcription factor	Core
FGSG_05772	transcription factor	Core
FGSG_05789	transcription factor	Core
FGSG_05827	transcription factor	Core
FGSG_05855	transcription factor	Core
FGSG_05857	transcription factor	Core
FGSG_05896	transcription factor	Core
FGSG_05925	transcription factor	Core
FGSG_05926	transcription factor	Core
FGSG_05930	transcription factor	Core
FGSG_05949	transcription factor	Core
FGSG_05958	transcription factor	Core
FGSG_06071	transcription factor	Core
FGSG_06110	transcription factor	Core
FGSG_06123	transcription factor	Core
FGSG_06160	transcription factor	Core
FGSG_06168	transcription factor	Core
FGSG_06220	transcription factor	Core
FGSG_06228	transcription factor	Core
FGSG_06231	transcription factor	Core
FGSG_06262	transcription factor	Core
FGSG_06279	transcription factor	Core
FGSG_06291	transcription factor	Core
FGSG_06311	transcription factor	Core
FGSG_06324	transcription factor	Core
FGSG_06356	transcription factor	Core
FGSG_06380	transcription factor	Core
FGSG_06421	transcription factor	Core
FGSG_06427	transcription factor	Core
FGSG_06436	transcription factor	Core
FGSG_06503	transcription factor	Core
FGSG_06542	transcription factor	Core
FGSG_06593	transcription factor	Core
FGSG_06651	transcription factor	Core
FGSG_06684	transcription factor	Core
FGSG_06699	transcription factor	Core
FGSG_06701	transcription factor	Core
FGSG_06750	transcription factor	Core
FGSG_06768	transcription factor	Core
FGSG_06777	transcription factor	Core
FGSG_06805	transcription factor	Core
FGSG_06810	transcription factor	Core
FGSG_06812	transcription factor	Core
FGSG_06840	transcription factor	Core
FGSG_06849	transcription factor	Core
FGSG_06871	transcription factor	Core
FGSG_06910	transcription factor	Core
FGSG_06931	transcription factor	Core
FGSG_06934	transcription factor	Core
FGSG_06944	transcription factor	Core
FGSG_06951	transcription factor	Core
FGSG_06966	transcription factor	Core
FGSG_07020	transcription factor	Core
FGSG_07052	transcription factor	Core
FGSG_07067	transcription factor	Core
FGSG_07075	transcription factor	Core
FGSG_07076	transcription factor	Core
FGSG_07079	transcription factor	Core
FGSG_07082	transcription factor	Core
FGSG_07087	transcription factor	Core
FGSG_07097	transcription factor	Core
FGSG_07105	transcription factor	Core
FGSG_07116	transcription factor	Core
FGSG_07133	transcription factor	Core
FGSG_07157	transcription factor	Core
FGSG_07177	transcription factor	Core
FGSG_07192	transcription factor	Core
FGSG_07198	transcription factor	Core
FGSG_07214	transcription factor	Core
FGSG_07243	transcription factor	Core
FGSG_07265	transcription factor	Core
FGSG_07269	transcription factor	Core
FGSG_07310	transcription factor	Core
FGSG_07368	transcription factor	Core
FGSG_07409	transcription factor	Core
FGSG_07420	transcription factor	Core
FGSG_07433	transcription factor	Core
FGSG_07448	transcription factor	Core
FGSG_07482	transcription factor	Core
FGSG_07504	transcription factor	Core
FGSG_07546	transcription factor	Core
FGSG_07583	transcription factor	Core
FGSG_07591	transcription factor	Core
FGSG_07604	transcription factor	Core
FGSG_07609	transcription factor	Core
FGSG_07638	transcription factor	Core
FGSG_07863	transcription factor	Core
FGSG_07884	transcription factor	Core
FGSG_07914	transcription factor	Core
FGSG_07924	transcription factor	Core
FGSG_07928	transcription factor	Core
FGSG_07941	transcription factor	Core
FGSG_07947	transcription factor	Core
FGSG_08034	transcription factor	Core
FGSG_08064	transcription factor	Core
FGSG_08135	transcription factor	Core
FGSG_08179	transcription factor	Core
FGSG_08182	transcription factor	Core
FGSG_08321	transcription factor	Core
FGSG_08349	transcription factor	Core
FGSG_08369	transcription factor	Core
FGSG_08380	transcription factor	Core
FGSG_08392	transcription factor	Core
FGSG_08397	transcription factor	Core
FGSG_08403	transcription factor	Core
FGSG_08434	transcription factor	Core
FGSG_08455	transcription factor	Core
FGSG_08474	transcription factor	Core
FGSG_08481	transcription factor	Core
FGSG_08531	transcription factor	Core
FGSG_08551	transcription factor	Core
FGSG_08617	transcription factor	Core
FGSG_08626	transcription factor	Core
FGSG_08634	transcription factor	Core
FGSG_08645	transcription factor	Core
FGSG_08646	transcription factor	Core
FGSG_08655	transcription factor	Core
FGSG_08696	transcription factor	Core
FGSG_08713	transcription factor	Core
FGSG_08719	transcription factor	Core
FGSG_08737	transcription factor	Core
FGSG_08750	transcription factor	Core
FGSG_08756	transcription factor	Core
FGSG_08761	transcription factor	Core
FGSG_08769	transcription factor	Core
FGSG_08791	transcription factor	Core
FGSG_08798	transcription factor	Core
FGSG_08800	transcription factor	Core
FGSG_08808	transcription factor	Core
FGSG_08828	transcription factor	Core
FGSG_08831	transcription factor	Core
FGSG_08861	transcription factor	Core
FGSG_08865	transcription factor	Core
FGSG_08890	transcription factor	Core
FGSG_08892	transcription factor	Core
FGSG_08897	transcription factor	Core
FGSG_08915	transcription factor	Core
FGSG_08924	transcription factor	Core
FGSG_08930	transcription factor	Core
FGSG_08972	transcription factor	Core
FGSG_09000	transcription factor	Core
FGSG_09001	transcription factor	Core
FGSG_09002	transcription factor	Core
FGSG_09014	transcription factor	Core
FGSG_09019	transcription factor	Core
FGSG_09047	transcription factor	Core
FGSG_09065	transcription factor	Core
FGSG_09075	transcription factor	Core
FGSG_09111	transcription factor	Core
FGSG_09123	transcription factor	Core
FGSG_09147	transcription factor	Core
FGSG_09177	transcription factor	Core
FGSG_09178	transcription factor	Core
FGSG_09217	transcription factor	Core
FGSG_09228	transcription factor	Core
FGSG_09286	transcription factor	Core
FGSG_09308	transcription factor	Core
FGSG_09318	transcription factor	Core
FGSG_09328	transcription factor	Core
FGSG_09331	transcription factor	Core
FGSG_09333	transcription factor	Core
FGSG_09339	transcription factor	Core
FGSG_09349	transcription factor	Core
FGSG_09368	transcription factor	Core
FGSG_09371	transcription factor	Core
FGSG_09389	transcription factor	Core
FGSG_09406	transcription factor	Core
FGSG_09407	transcription factor	Core
FGSG_09410	transcription factor	Core
FGSG_09464	transcription factor	Core
FGSG_09495	transcription factor	Core
FGSG_09524	transcription factor	Core
FGSG_09565	transcription factor	Core
FGSG_09566	transcription factor	Core
FGSG_09594	transcription factor	Core
FGSG_09654	transcription factor	Core
FGSG_09662	transcription factor	Core
FGSG_09709	transcription factor	Core
FGSG_09715	transcription factor	Core
FGSG_09724	transcription factor	Core
FGSG_09726	transcription factor	Core
FGSG_09770	transcription factor	Core
FGSG_09791	transcription factor	Core
FGSG_09807	transcription factor	Core
FGSG_09832	transcription factor	Core
FGSG_09837	transcription factor	Core
FGSG_09852	transcription factor	Core
FGSG_09857	transcription factor	Core
FGSG_09868	transcription factor	Core
FGSG_09871	transcription factor	Core
FGSG_09884	transcription factor	Core
FGSG_09892	transcription factor	Core
FGSG_09904	transcription factor	Core
FGSG_09921	transcription factor	Core
FGSG_09945	transcription factor	Core
FGSG_09991	transcription factor	Core
FGSG_10017	transcription factor	Core
FGSG_10030	transcription factor	Core
FGSG_10068	transcription factor	Core
FGSG_10069	transcription factor	Core
FGSG_10070	transcription factor	Core
FGSG_10122	transcription factor	Core
FGSG_10129	transcription factor	Core
FGSG_10142	transcription factor	Core
FGSG_10143	transcription factor	Core
FGSG_10162	transcription factor	Core
FGSG_10179	transcription factor	Core
FGSG_10186	transcription factor	Core
FGSG_10221	transcription factor	Core
FGSG_10266	transcription factor	Core
FGSG_10269	transcription factor	Core
FGSG_10350	transcription factor	Core
FGSG_10360	transcription factor	Core
FGSG_10384	transcription factor	Core
FGSG_10429	transcription factor	Core
FGSG_10440	transcription factor	Core
FGSG_10468	transcription factor	Core
FGSG_10505	transcription factor	Core
FGSG_10533	transcription factor	Core
FGSG_10660	transcription factor	Core
FGSG_10674	transcription factor	Core
FGSG_10716	transcription factor	Core
FGSG_10733	transcription factor	Core
FGSG_10762	transcription factor	Core
FGSG_10797	transcription factor	Core
FGSG_10800	transcription factor	Core
FGSG_10812	transcription factor	Core
FGSG_10826	transcription factor	Core
FGSG_10868	transcription factor	Core
FGSG_10886	transcription factor	Core
FGSG_10895	transcription factor	Core
FGSG_10914	transcription factor	Core
FGSG_10944	transcription factor	Core
FGSG_10948	transcription factor	Core
FGSG_10977	transcription factor	Core
FGSG_10980	transcription factor	Core
FGSG_11051	transcription factor	Core
FGSG_11093	transcription factor	Core
FGSG_11124	transcription factor	Core
FGSG_11262	transcription factor	Core
FGSG_11271	transcription factor	Core
FGSG_11355	transcription factor	Core
FGSG_11356	transcription factor	Core
FGSG_11358	transcription factor	Core
FGSG_11364	transcription factor	Core
FGSG_11416	transcription factor	Core
FGSG_11462	transcription factor	Core
FGSG_11520	transcription factor	Core
FGSG_11551	transcription factor	Core
FGSG_11623	transcription factor	Core
FGSG_11624	transcription factor	Core
FGSG_11683	transcription factor	Core
FGSG_11686	transcription factor	Core
FGSG_11799	transcription factor	Core
FGSG_11821	transcription factor	Core
FGSG_11826	transcription factor	Core
FGSG_11834	transcription factor	Core
FGSG_11891	transcription factor	Core
FGSG_11996	transcription factor	Core
FGSG_12002	transcription factor	Core
FGSG_12006	transcription factor	Core
FGSG_12057	transcription factor	Core
FGSG_12094	transcription factor	Core
FGSG_12115	transcription factor	Core
FGSG_12173	transcription factor	Core
FGSG_12282	transcription factor	Core
FGSG_12323	transcription factor	Core
FGSG_12345	transcription factor	Core
FGSG_12385	transcription factor	Core
FGSG_12398	transcription factor	Core
FGSG_12584	transcription factor	Core
FGSG_12597	transcription factor	Core
FGSG_12703	transcription factor	Core
FGSG_12714	transcription factor	Core
FGSG_12729	transcription factor	Core
FGSG_12742	transcription factor	Core
FGSG_12781	transcription factor	Core
FGSG_12798	transcription factor	Core
FGSG_12809	transcription factor	Core
FGSG_12813	transcription factor	Core
FGSG_12837	transcription factor	Core
FGSG_12927	transcription factor	Core
FGSG_12970	transcription factor	Core
FGSG_13004	transcription factor	Core
FGSG_13008	transcription factor	Core
FGSG_13098	transcription factor	Core
FGSG_13120	transcription factor	Core
FGSG_13123	transcription factor	Core
FGSG_13150	transcription factor	Core
FGSG_13172	transcription factor	Core
FGSG_13313	transcription factor	Core
FGSG_13314	transcription factor	Core
FGSG_13344	transcription factor	Core
FGSG_13386	transcription factor	Core
FGSG_13457	transcription factor	Core
FGSG_13625	transcription factor	Core
FGSG_13640	transcription factor	Core
FGSG_13652	transcription factor	Core
FGSG_13711	transcription factor	Core
FGSG_13759	transcription factor	Core
FGSG_13828	transcription factor	Core
FGSG_13830	transcription factor	Core
FGSG_13911	transcription factor	Core
FGSG_13928	transcription factor	Core
FGSG_13929	transcription factor	Core

## Sheet: Full GRN
Regulator	action	target gene	target gene	target gene	target gene	target gene	target gene	target gene	target gene	target gene	target gene	target gene	target gene	target gene	target gene	target gene	target gene	target gene	target gene	target gene	target gene	target gene	target gene	target gene	target gene	target gene	target gene	target gene	target gene	target gene	target gene	target gene	target gene	target gene	target gene	target gene	target gene	target gene	target gene	target gene	target gene	target gene	target gene	target gene	target gene	target gene	target gene	target gene	target gene
FGSG_03702	regulates	FGSG_00029	FGSG_00091	FGSG_00195	FGSG_00239	FGSG_00274	FGSG_00313	FGSG_00318	FGSG_00331	FGSG_00334	FGSG_00369	FGSG_00416	FGSG_00484	FGSG_00521	FGSG_00640	FGSG_00653	FGSG_00655	FGSG_00740	FGSG_00864	FGSG_00880	FGSG_00937	FGSG_00970	FGSG_01045	FGSG_01066	FGSG_01074	FGSG_01176	FGSG_01304	FGSG_01389	FGSG_01433	FGSG_01439	FGSG_01525	FGSG_01529	FGSG_01530	FGSG_01652	FGSG_01687	FGSG_01735	FGSG_01749	FGSG_01816	FGSG_01829	FGSG_01850	FGSG_01901	FGSG_01946	FGSG_01960	FGSG_02015	FGSG_02097	FGSG_02158	FGSG_02160	FGSG_02165	FGSG_02220
FGSG_04480	regulates	FGSG_00025	FGSG_00095	FGSG_00184	FGSG_00212	FGSG_00215	FGSG_00270	FGSG_00582	FGSG_00660	FGSG_00665	FGSG_00678	FGSG_00760	FGSG_00782	FGSG_00788	FGSG_00960	FGSG_01041	FGSG_01059	FGSG_01202	FGSG_01223	FGSG_01251	FGSG_01286	FGSG_01366	FGSG_01429	FGSG_01543	FGSG_01670	FGSG_01738	FGSG_01755	FGSG_01922	FGSG_01980	FGSG_01982	FGSG_02023	FGSG_02051	FGSG_02084	FGSG_02106	FGSG_02146	FGSG_02160	FGSG_02161	FGSG_02190	FGSG_02296	FGSG_02315	FGSG_02353	FGSG_02549	FGSG_02560	FGSG_02566	FGSG_02589	FGSG_02642	FGSG_02654	FGSG_02680	FGSG_02704
FGSG_01137	regulates	FGSG_00051	FGSG_00068	FGSG_00069	FGSG_00070	FGSG_00071	FGSG_00117	FGSG_00129	FGSG_00138	FGSG_00150	FGSG_00219	FGSG_00221	FGSG_00229	FGSG_00268	FGSG_00293	FGSG_00301	FGSG_00363	FGSG_00484	FGSG_00504	FGSG_00505	FGSG_00617	FGSG_00698	FGSG_00773	FGSG_00834	FGSG_00864	FGSG_00896	FGSG_00910	FGSG_00918	FGSG_00956	FGSG_01003	FGSG_01063	FGSG_01132	FGSG_01232	FGSG_01271	FGSG_01298	FGSG_01453	FGSG_01461	FGSG_01476	FGSG_01488	FGSG_01532	FGSG_01550	FGSG_01551	FGSG_01569	FGSG_01595	FGSG_01669	FGSG_01717	FGSG_01757	FGSG_01822	FGSG_01839
FGSG_07812	regulates	FGSG_00017	FGSG_00049	FGSG_00067	FGSG_00077	FGSG_00099	FGSG_00100	FGSG_00134	FGSG_00142	FGSG_00160	FGSG_00162	FGSG_00172	FGSG_00184	FGSG_00233	FGSG_00234	FGSG_00246	FGSG_00251	FGSG_00252	FGSG_00256	FGSG_00272	FGSG_00488	FGSG_00503	FGSG_00594	FGSG_00602	FGSG_00652	FGSG_00811	FGSG_00844	FGSG_00876	FGSG_00895	FGSG_00903	FGSG_00904	FGSG_00933	FGSG_00938	FGSG_00944	FGSG_01054	FGSG_01061	FGSG_01075	FGSG_01126	FGSG_01169	FGSG_01196	FGSG_01335	FGSG_01454	FGSG_01536	FGSG_01579	FGSG_01583	FGSG_01585	FGSG_01660	FGSG_01677	FGSG_01711
FGSG_08349	regulates	FGSG_00006	FGSG_00027	FGSG_00072	FGSG_00084	FGSG_00095	FGSG_00107	FGSG_00144	FGSG_00222	FGSG_00232	FGSG_00261	FGSG_00288	FGSG_00289	FGSG_00292	FGSG_00315	FGSG_00334	FGSG_00420	FGSG_00430	FGSG_00468	FGSG_00469	FGSG_00501	FGSG_00528	FGSG_00545	FGSG_00614	FGSG_00618	FGSG_00640	FGSG_00666	FGSG_00716	FGSG_00820	FGSG_00843	FGSG_00909	FGSG_00912	FGSG_00959	FGSG_01032	FGSG_01038	FGSG_01052	FGSG_01062	FGSG_01101	FGSG_01119	FGSG_01143	FGSG_01239	FGSG_01282	FGSG_01299	FGSG_01315	FGSG_01323	FGSG_01337	FGSG_01388	FGSG_01396	FGSG_01421
FGSG_00800	regulates	FGSG_00032	FGSG_00062	FGSG_00136	FGSG_00179	FGSG_00186	FGSG_00243	FGSG_00280	FGSG_00284	FGSG_00298	FGSG_00299	FGSG_00307	FGSG_00310	FGSG_00324	FGSG_00337	FGSG_00361	FGSG_00409	FGSG_00434	FGSG_00455	FGSG_00462	FGSG_00470	FGSG_00474	FGSG_00482	FGSG_00483	FGSG_00511	FGSG_00537	FGSG_00574	FGSG_00597	FGSG_00622	FGSG_00628	FGSG_00666	FGSG_00683	FGSG_00725	FGSG_00741	FGSG_00743	FGSG_00765	FGSG_00787	FGSG_00845	FGSG_00869	FGSG_00884	FGSG_00908	FGSG_00929	FGSG_00931	FGSG_01033	FGSG_01047	FGSG_01057	FGSG_01065	FGSG_01102	FGSG_01103
FGSG_10895	regulates	FGSG_00017	FGSG_00045	FGSG_00139	FGSG_00140	FGSG_00148	FGSG_00153	FGSG_00183	FGSG_00207	FGSG_00217	FGSG_00219	FGSG_00227	FGSG_00259	FGSG_00275	FGSG_00281	FGSG_00282	FGSG_00358	FGSG_00372	FGSG_00378	FGSG_00391	FGSG_00463	FGSG_00466	FGSG_00550	FGSG_00612	FGSG_00666	FGSG_00774	FGSG_00783	FGSG_00809	FGSG_00858	FGSG_00909	FGSG_00917	FGSG_00956	FGSG_00970	FGSG_00972	FGSG_01011	FGSG_01022	FGSG_01030	FGSG_01087	FGSG_01094	FGSG_01118	FGSG_01220	FGSG_01230	FGSG_01257	FGSG_01322	FGSG_01325	FGSG_01435	FGSG_01439	FGSG_01490	FGSG_01503
FGSG_01502	regulates	FGSG_00287	FGSG_00291	FGSG_00304	FGSG_00307	FGSG_00309	FGSG_00310	FGSG_00373	FGSG_00380	FGSG_00398	FGSG_00406	FGSG_00421	FGSG_00437	FGSG_00444	FGSG_00465	FGSG_00480	FGSG_00482	FGSG_00495	FGSG_00506	FGSG_00507	FGSG_00510	FGSG_00551	FGSG_00581	FGSG_00654	FGSG_00658	FGSG_00663	FGSG_00664	FGSG_00672	FGSG_00677	FGSG_00682	FGSG_00705	FGSG_00715	FGSG_00716	FGSG_00773	FGSG_00781	FGSG_00798	FGSG_00821	FGSG_00822	FGSG_00844	FGSG_00957	FGSG_01010	FGSG_01025	FGSG_01028	FGSG_01051	FGSG_01053	FGSG_01116	FGSG_01122	FGSG_01144	FGSG_01197
FGSG_01794	regulates	FGSG_00007	FGSG_00011	FGSG_00032	FGSG_00036	FGSG_00044	FGSG_00046	FGSG_00047	FGSG_00048	FGSG_00049	FGSG_00063	FGSG_00065	FGSG_00074	FGSG_00079	FGSG_00089	FGSG_00103	FGSG_00109	FGSG_00126	FGSG_00154	FGSG_00233	FGSG_00605	FGSG_00606	FGSG_00624	FGSG_00673	FGSG_00687	FGSG_00851	FGSG_00944	FGSG_00977	FGSG_01022	FGSG_01139	FGSG_01143	FGSG_01384	FGSG_01400	FGSG_01460	FGSG_01565	FGSG_01584	FGSG_01597	FGSG_01649	FGSG_01718	FGSG_01719	FGSG_01740	FGSG_01758	FGSG_01761	FGSG_01876	FGSG_02021	FGSG_02033	FGSG_02050	FGSG_02070	FGSG_02076
FGSG_07737	regulates	FGSG_00003	FGSG_00014	FGSG_00034	FGSG_00073	FGSG_00103	FGSG_00104	FGSG_00120	FGSG_00123	FGSG_00145	FGSG_00147	FGSG_00151	FGSG_00181	FGSG_00255	FGSG_00262	FGSG_00473	FGSG_00479	FGSG_00772	FGSG_00891	FGSG_00943	FGSG_01005	FGSG_01078	FGSG_01171	FGSG_01218	FGSG_01302	FGSG_01400	FGSG_01474	FGSG_01531	FGSG_01566	FGSG_01582	FGSG_01598	FGSG_01661	FGSG_01677	FGSG_01719	FGSG_01722	FGSG_01723	FGSG_01729	FGSG_01742	FGSG_01751	FGSG_01754	FGSG_01775	FGSG_01783	FGSG_01793	FGSG_01820	FGSG_01834	FGSG_01858	FGSG_01868	FGSG_01978	FGSG_01984
FGSG_07097	regulates	FGSG_00059	FGSG_00060	FGSG_00066	FGSG_00116	FGSG_00136	FGSG_00177	FGSG_00196	FGSG_00199	FGSG_00303	FGSG_00308	FGSG_00396	FGSG_00404	FGSG_00410	FGSG_00428	FGSG_00438	FGSG_00540	FGSG_00584	FGSG_00608	FGSG_00613	FGSG_00647	FGSG_00712	FGSG_00729	FGSG_00735	FGSG_00746	FGSG_00774	FGSG_00808	FGSG_00840	FGSG_00849	FGSG_00860	FGSG_00935	FGSG_00986	FGSG_01018	FGSG_01029	FGSG_01033	FGSG_01183	FGSG_01242	FGSG_01250	FGSG_01272	FGSG_01293	FGSG_01405	FGSG_01409	FGSG_01528	FGSG_01530	FGSG_01538	FGSG_01557	FGSG_01623	FGSG_01659	FGSG_01675
FGSG_09660	regulates	FGSG_00007	FGSG_00045	FGSG_00052	FGSG_00139	FGSG_00169	FGSG_00259	FGSG_00323	FGSG_00386	FGSG_00393	FGSG_00405	FGSG_00458	FGSG_00494	FGSG_00499	FGSG_00524	FGSG_00529	FGSG_00532	FGSG_00541	FGSG_00562	FGSG_00592	FGSG_00595	FGSG_00623	FGSG_00639	FGSG_00694	FGSG_00723	FGSG_00749	FGSG_00761	FGSG_00804	FGSG_00823	FGSG_00825	FGSG_00852	FGSG_00901	FGSG_00914	FGSG_00925	FGSG_01010	FGSG_01068	FGSG_01098	FGSG_01203	FGSG_01224	FGSG_01317	FGSG_01323	FGSG_01339	FGSG_01345	FGSG_01346	FGSG_01370	FGSG_01377	FGSG_01381	FGSG_01393	FGSG_01493
FGSG_05060	regulates	FGSG_00062	FGSG_00068	FGSG_00069	FGSG_00070	FGSG_00124	FGSG_00169	FGSG_00180	FGSG_00206	FGSG_00269	FGSG_00298	FGSG_00374	FGSG_00442	FGSG_00470	FGSG_00546	FGSG_00588	FGSG_00696	FGSG_00698	FGSG_00794	FGSG_00796	FGSG_00831	FGSG_00859	FGSG_00878	FGSG_00948	FGSG_00950	FGSG_00959	FGSG_00971	FGSG_00986	FGSG_01046	FGSG_01099	FGSG_01213	FGSG_01214	FGSG_01240	FGSG_01283	FGSG_01306	FGSG_01325	FGSG_01341	FGSG_01409	FGSG_01425	FGSG_01453	FGSG_01462	FGSG_01545	FGSG_01555	FGSG_01564	FGSG_01570	FGSG_01576	FGSG_01587	FGSG_01631	FGSG_01635
FGSG_02130	regulates	FGSG_00002	FGSG_00040	FGSG_00115	FGSG_00121	FGSG_00122	FGSG_00123	FGSG_00148	FGSG_00169	FGSG_00181	FGSG_00192	FGSG_00198	FGSG_00239	FGSG_00260	FGSG_00345	FGSG_00374	FGSG_00394	FGSG_00407	FGSG_00470	FGSG_00521	FGSG_00522	FGSG_00545	FGSG_00569	FGSG_00602	FGSG_00704	FGSG_00747	FGSG_00760	FGSG_00773	FGSG_00782	FGSG_00794	FGSG_00797	FGSG_00806	FGSG_00976	FGSG_01035	FGSG_01042	FGSG_01065	FGSG_01088	FGSG_01181	FGSG_01221	FGSG_01240	FGSG_01268	FGSG_01285	FGSG_01296	FGSG_01347	FGSG_01419	FGSG_01469	FGSG_01495	FGSG_01513	FGSG_01521
FGSG_10114	regulates	FGSG_00033	FGSG_00072	FGSG_00084	FGSG_00183	FGSG_00235	FGSG_00247	FGSG_00271	FGSG_00281	FGSG_00306	FGSG_00330	FGSG_00372	FGSG_00397	FGSG_00402	FGSG_00403	FGSG_00415	FGSG_00441	FGSG_00490	FGSG_00493	FGSG_00538	FGSG_00549	FGSG_00569	FGSG_00616	FGSG_00625	FGSG_00642	FGSG_00667	FGSG_00750	FGSG_00751	FGSG_00776	FGSG_00786	FGSG_00831	FGSG_00910	FGSG_00936	FGSG_00977	FGSG_01037	FGSG_01052	FGSG_01072	FGSG_01082	FGSG_01097	FGSG_01118	FGSG_01124	FGSG_01127	FGSG_01152	FGSG_01155	FGSG_01157	FGSG_01160	FGSG_01176	FGSG_01181	FGSG_01188
FGSG_01984	regulates	FGSG_00034	FGSG_00073	FGSG_00075	FGSG_00111	FGSG_00124	FGSG_00127	FGSG_00130	FGSG_00151	FGSG_00164	FGSG_00193	FGSG_00211	FGSG_00213	FGSG_00234	FGSG_00255	FGSG_00259	FGSG_00674	FGSG_00770	FGSG_00848	FGSG_00867	FGSG_00943	FGSG_00980	FGSG_01034	FGSG_01127	FGSG_01140	FGSG_01171	FGSG_01269	FGSG_01401	FGSG_01460	FGSG_01474	FGSG_01492	FGSG_01517	FGSG_01559	FGSG_01566	FGSG_01589	FGSG_01611	FGSG_01860	FGSG_01978	FGSG_01979	FGSG_02085	FGSG_02187	FGSG_02241	FGSG_02253	FGSG_02294	FGSG_02297	FGSG_02338	FGSG_02377	FGSG_02381	FGSG_02537
FGSG_01172	regulates	FGSG_00017	FGSG_00092	FGSG_00115	FGSG_00201	FGSG_00214	FGSG_00224	FGSG_00257	FGSG_00266	FGSG_00295	FGSG_00311	FGSG_00357	FGSG_00391	FGSG_00392	FGSG_00407	FGSG_00459	FGSG_00520	FGSG_00531	FGSG_00542	FGSG_00585	FGSG_00597	FGSG_00599	FGSG_00620	FGSG_00653	FGSG_00661	FGSG_00680	FGSG_00683	FGSG_00710	FGSG_00763	FGSG_00811	FGSG_00897	FGSG_00908	FGSG_00917	FGSG_00947	FGSG_00973	FGSG_00982	FGSG_01011	FGSG_01032	FGSG_01048	FGSG_01056	FGSG_01088	FGSG_01101	FGSG_01108	FGSG_01224	FGSG_01230	FGSG_01283	FGSG_01340	FGSG_01379	FGSG_01403
FGSG_12798	regulates	FGSG_00026	FGSG_00029	FGSG_00055	FGSG_00085	FGSG_00130	FGSG_00131	FGSG_00199	FGSG_00213	FGSG_00226	FGSG_00262	FGSG_00344	FGSG_00388	FGSG_00411	FGSG_00479	FGSG_00480	FGSG_00482	FGSG_00542	FGSG_00548	FGSG_00631	FGSG_00690	FGSG_00736	FGSG_00760	FGSG_00775	FGSG_00798	FGSG_00936	FGSG_01005	FGSG_01060	FGSG_01067	FGSG_01147	FGSG_01278	FGSG_01284	FGSG_01286	FGSG_01314	FGSG_01401	FGSG_01431	FGSG_01459	FGSG_01477	FGSG_01482	FGSG_01491	FGSG_01492	FGSG_01546	FGSG_01651	FGSG_01664	FGSG_01707	FGSG_01719	FGSG_01727	FGSG_01756	FGSG_01786
FGSG_01534	regulates	FGSG_00194	FGSG_00284	FGSG_00396	FGSG_00508	FGSG_00530	FGSG_00574	FGSG_00625	FGSG_00626	FGSG_00648	FGSG_00670	FGSG_00672	FGSG_00726	FGSG_00730	FGSG_00745	FGSG_00821	FGSG_00837	FGSG_00901	FGSG_00951	FGSG_01047	FGSG_01057	FGSG_01100	FGSG_01103	FGSG_01109	FGSG_01178	FGSG_01201	FGSG_01231	FGSG_01242	FGSG_01308	FGSG_01318	FGSG_01319	FGSG_01326	FGSG_01424	FGSG_01452	FGSG_01538	FGSG_01539	FGSG_01543	FGSG_01638	FGSG_01657	FGSG_01802	FGSG_01873	FGSG_01886	FGSG_01890	FGSG_01896	FGSG_01903	FGSG_01919	FGSG_01954	FGSG_01958	FGSG_02009
FGSG_07121	regulates	FGSG_00046	FGSG_00069	FGSG_00076	FGSG_00137	FGSG_00170	FGSG_00422	FGSG_00493	FGSG_00520	FGSG_00572	FGSG_00703	FGSG_00737	FGSG_00787	FGSG_00840	FGSG_00856	FGSG_00860	FGSG_00877	FGSG_00905	FGSG_01023	FGSG_01024	FGSG_01039	FGSG_01133	FGSG_01138	FGSG_01154	FGSG_01176	FGSG_01186	FGSG_01187	FGSG_01213	FGSG_01252	FGSG_01277	FGSG_01282	FGSG_01294	FGSG_01295	FGSG_01307	FGSG_01344	FGSG_01346	FGSG_01376	FGSG_01430	FGSG_01442	FGSG_01459	FGSG_01493	FGSG_01504	FGSG_01505	FGSG_01509	FGSG_01516	FGSG_01527	FGSG_01548	FGSG_01570	FGSG_01591
FGSG_01638	regulates	FGSG_00081	FGSG_00194	FGSG_00339	FGSG_00380	FGSG_00405	FGSG_00428	FGSG_00435	FGSG_00436	FGSG_00448	FGSG_00507	FGSG_00522	FGSG_00533	FGSG_00564	FGSG_00567	FGSG_00601	FGSG_00669	FGSG_00682	FGSG_00713	FGSG_00716	FGSG_00768	FGSG_00814	FGSG_00900	FGSG_00907	FGSG_00914	FGSG_00960	FGSG_00982	FGSG_01015	FGSG_01020	FGSG_01025	FGSG_01031	FGSG_01050	FGSG_01068	FGSG_01104	FGSG_01108	FGSG_01128	FGSG_01134	FGSG_01178	FGSG_01243	FGSG_01254	FGSG_01280	FGSG_01318	FGSG_01319	FGSG_01324	FGSG_01334	FGSG_01365	FGSG_01382	FGSG_01424	FGSG_01445
FGSG_03892	regulates	FGSG_00001	FGSG_00013	FGSG_00046	FGSG_00061	FGSG_00077	FGSG_00079	FGSG_00087	FGSG_00089	FGSG_00104	FGSG_00132	FGSG_00205	FGSG_00208	FGSG_00242	FGSG_00255	FGSG_00344	FGSG_00348	FGSG_00414	FGSG_00426	FGSG_00690	FGSG_00736	FGSG_00770	FGSG_00806	FGSG_00848	FGSG_00943	FGSG_00949	FGSG_00980	FGSG_01034	FGSG_01140	FGSG_01180	FGSG_01218	FGSG_01303	FGSG_01335	FGSG_01474	FGSG_01518	FGSG_01582	FGSG_01611	FGSG_01736	FGSG_01781	FGSG_01783	FGSG_01794	FGSG_01811	FGSG_01820	FGSG_01828	FGSG_01854	FGSG_01984	FGSG_01997	FGSG_02113	FGSG_02253
FGSG_01234	regulates	FGSG_00140	FGSG_00237	FGSG_00253	FGSG_00282	FGSG_00297	FGSG_00316	FGSG_00324	FGSG_00343	FGSG_00382	FGSG_00422	FGSG_00425	FGSG_00438	FGSG_00464	FGSG_00529	FGSG_00572	FGSG_00639	FGSG_00704	FGSG_00727	FGSG_00747	FGSG_00800	FGSG_00842	FGSG_00870	FGSG_00883	FGSG_00903	FGSG_00923	FGSG_00932	FGSG_00946	FGSG_00950	FGSG_00967	FGSG_00968	FGSG_00976	FGSG_01029	FGSG_01070	FGSG_01119	FGSG_01174	FGSG_01179	FGSG_01204	FGSG_01252	FGSG_01273	FGSG_01306	FGSG_01313	FGSG_01350	FGSG_01373	FGSG_01376	FGSG_01385	FGSG_01430	FGSG_01433	FGSG_01486
FGSG_02349	regulates	FGSG_00093	FGSG_00111	FGSG_00112	FGSG_00120	FGSG_00129	FGSG_00158	FGSG_00164	FGSG_00216	FGSG_00381	FGSG_00384	FGSG_00414	FGSG_00431	FGSG_00487	FGSG_00736	FGSG_00779	FGSG_00861	FGSG_00889	FGSG_00919	FGSG_00990	FGSG_01003	FGSG_01058	FGSG_01059	FGSG_01076	FGSG_01180	FGSG_01258	FGSG_01271	FGSG_01342	FGSG_01384	FGSG_01477	FGSG_01626	FGSG_01693	FGSG_01707	FGSG_01714	FGSG_01771	FGSG_01789	FGSG_01834	FGSG_01876	FGSG_01913	FGSG_01949	FGSG_02017	FGSG_02042	FGSG_02085	FGSG_02111	FGSG_02113	FGSG_02128	FGSG_02242	FGSG_02285	FGSG_02297
FGSG_09852	regulates	FGSG_00039	FGSG_00189	FGSG_00263	FGSG_00278	FGSG_00286	FGSG_00429	FGSG_00443	FGSG_00452	FGSG_00454	FGSG_00465	FGSG_00495	FGSG_00499	FGSG_00500	FGSG_00507	FGSG_00561	FGSG_00568	FGSG_00636	FGSG_00644	FGSG_00656	FGSG_00665	FGSG_00691	FGSG_00717	FGSG_00731	FGSG_00758	FGSG_00810	FGSG_00836	FGSG_00862	FGSG_00875	FGSG_00894	FGSG_00911	FGSG_00997	FGSG_00998	FGSG_01019	FGSG_01027	FGSG_01036	FGSG_01085	FGSG_01086	FGSG_01136	FGSG_01168	FGSG_01185	FGSG_01195	FGSG_01229	FGSG_01290	FGSG_01328	FGSG_01356	FGSG_01387	FGSG_01392	FGSG_01397
FGSG_07192	regulates	FGSG_00082	FGSG_00174	FGSG_00175	FGSG_00263	FGSG_00321	FGSG_00330	FGSG_00399	FGSG_00481	FGSG_00553	FGSG_00577	FGSG_00596	FGSG_00768	FGSG_00786	FGSG_00840	FGSG_00847	FGSG_00930	FGSG_00974	FGSG_00979	FGSG_01019	FGSG_01057	FGSG_01069	FGSG_01089	FGSG_01097	FGSG_01202	FGSG_01212	FGSG_01301	FGSG_01355	FGSG_01547	FGSG_01596	FGSG_01628	FGSG_01695	FGSG_01696	FGSG_01700	FGSG_01824	FGSG_01869	FGSG_02020	FGSG_02078	FGSG_02350	FGSG_02404	FGSG_02423	FGSG_02517	FGSG_02614	FGSG_02615	FGSG_02734	FGSG_02788	FGSG_02791	FGSG_02844	FGSG_02925
FGSG_05484	regulates	FGSG_00066	FGSG_00081	FGSG_00125	FGSG_00166	FGSG_00185	FGSG_00220	FGSG_00409	FGSG_00446	FGSG_00497	FGSG_00635	FGSG_00680	FGSG_00797	FGSG_00823	FGSG_00825	FGSG_00914	FGSG_00996	FGSG_01028	FGSG_01041	FGSG_01175	FGSG_01243	FGSG_01276	FGSG_01330	FGSG_01345	FGSG_01349	FGSG_01377	FGSG_01446	FGSG_01495	FGSG_01531	FGSG_01540	FGSG_01561	FGSG_01592	FGSG_01607	FGSG_01667	FGSG_01674	FGSG_01710	FGSG_01855	FGSG_01929	FGSG_02047	FGSG_02120	FGSG_02221	FGSG_02305	FGSG_02455	FGSG_02464	FGSG_02497	FGSG_02505	FGSG_02511	FGSG_02560	FGSG_02561
FGSG_06460	regulates	FGSG_00027	FGSG_00092	FGSG_00125	FGSG_00190	FGSG_00218	FGSG_00319	FGSG_00336	FGSG_00375	FGSG_00388	FGSG_00416	FGSG_00417	FGSG_00443	FGSG_00461	FGSG_00535	FGSG_00670	FGSG_00705	FGSG_00783	FGSG_00896	FGSG_00930	FGSG_00960	FGSG_00966	FGSG_00975	FGSG_01105	FGSG_01120	FGSG_01186	FGSG_01197	FGSG_01223	FGSG_01281	FGSG_01332	FGSG_01379	FGSG_01389	FGSG_01417	FGSG_01426	FGSG_01514	FGSG_01541	FGSG_01556	FGSG_01565	FGSG_01636	FGSG_01693	FGSG_01694	FGSG_01763	FGSG_01833	FGSG_01922	FGSG_01927	FGSG_02139	FGSG_02140	FGSG_02312	FGSG_02331
FGSG_00508	regulates	FGSG_00071	FGSG_00118	FGSG_00186	FGSG_00280	FGSG_00332	FGSG_00362	FGSG_00366	FGSG_00408	FGSG_00437	FGSG_00464	FGSG_00467	FGSG_00494	FGSG_00509	FGSG_00570	FGSG_00576	FGSG_00623	FGSG_00695	FGSG_00706	FGSG_00723	FGSG_00746	FGSG_00827	FGSG_00829	FGSG_00906	FGSG_00907	FGSG_00933	FGSG_00945	FGSG_00946	FGSG_00951	FGSG_00969	FGSG_01006	FGSG_01012	FGSG_01122	FGSG_01147	FGSG_01244	FGSG_01274	FGSG_01300	FGSG_01393	FGSG_01395	FGSG_01447	FGSG_01472	FGSG_01481	FGSG_01507	FGSG_01515	FGSG_01553	FGSG_01574	FGSG_01577	FGSG_01612	FGSG_01624
FGSG_07827	regulates	FGSG_00004	FGSG_00012	FGSG_00044	FGSG_00052	FGSG_00053	FGSG_00056	FGSG_00076	FGSG_00078	FGSG_00080	FGSG_00101	FGSG_00102	FGSG_00118	FGSG_00122	FGSG_00126	FGSG_00151	FGSG_00164	FGSG_00171	FGSG_00230	FGSG_00232	FGSG_00245	FGSG_00273	FGSG_00506	FGSG_00850	FGSG_00927	FGSG_00963	FGSG_01077	FGSG_01218	FGSG_01235	FGSG_01381	FGSG_01451	FGSG_01571	FGSG_01594	FGSG_01607	FGSG_01668	FGSG_01678	FGSG_01690	FGSG_01728	FGSG_01756	FGSG_01781	FGSG_01783	FGSG_01788	FGSG_01797	FGSG_01816	FGSG_01995	FGSG_02109	FGSG_02242	FGSG_02268	FGSG_02299
FGSG_11808	regulates	FGSG_00028	FGSG_00072	FGSG_00075	FGSG_00091	FGSG_00162	FGSG_00166	FGSG_00176	FGSG_00200	FGSG_00231	FGSG_00251	FGSG_00347	FGSG_00354	FGSG_00368	FGSG_00402	FGSG_00423	FGSG_00490	FGSG_00492	FGSG_00493	FGSG_00542	FGSG_00588	FGSG_00593	FGSG_00661	FGSG_00685	FGSG_00701	FGSG_00776	FGSG_00790	FGSG_00818	FGSG_00838	FGSG_00856	FGSG_00860	FGSG_00898	FGSG_00920	FGSG_00967	FGSG_00973	FGSG_00985	FGSG_00990	FGSG_01037	FGSG_01039	FGSG_01117	FGSG_01124	FGSG_01125	FGSG_01126	FGSG_01137	FGSG_01155	FGSG_01172	FGSG_01191	FGSG_01207	FGSG_01216
FGSG_06931	regulates	FGSG_00177	FGSG_00195	FGSG_00395	FGSG_00631	FGSG_00634	FGSG_00671	FGSG_00767	FGSG_00798	FGSG_00802	FGSG_00845	FGSG_00904	FGSG_00921	FGSG_01008	FGSG_01016	FGSG_01021	FGSG_01081	FGSG_01154	FGSG_01238	FGSG_01268	FGSG_01278	FGSG_01504	FGSG_01509	FGSG_01516	FGSG_01523	FGSG_01803	FGSG_01871	FGSG_01956	FGSG_02099	FGSG_02231	FGSG_02267	FGSG_02353	FGSG_02493	FGSG_02503	FGSG_02541	FGSG_02542	FGSG_02543	FGSG_02544	FGSG_02570	FGSG_02588	FGSG_02764	FGSG_02960	FGSG_02961	FGSG_03027	FGSG_03078	FGSG_03311	FGSG_03462	FGSG_03463	FGSG_03648
FGSG_13172	regulates	FGSG_00039	FGSG_00060	FGSG_00064	FGSG_00285	FGSG_00325	FGSG_00328	FGSG_00362	FGSG_00373	FGSG_00380	FGSG_00405	FGSG_00408	FGSG_00437	FGSG_00454	FGSG_00486	FGSG_00531	FGSG_00598	FGSG_00612	FGSG_00649	FGSG_00745	FGSG_00746	FGSG_00766	FGSG_00792	FGSG_00799	FGSG_00810	FGSG_00812	FGSG_00817	FGSG_00863	FGSG_00890	FGSG_00893	FGSG_00902	FGSG_00905	FGSG_00907	FGSG_00951	FGSG_00995	FGSG_00997	FGSG_01082	FGSG_01131	FGSG_01133	FGSG_01189	FGSG_01217	FGSG_01319	FGSG_01354	FGSG_01356	FGSG_01359	FGSG_01371	FGSG_01375	FGSG_01394	FGSG_01412
FGSG_06832	regulates	FGSG_00023	FGSG_00025	FGSG_00152	FGSG_00194	FGSG_00296	FGSG_00310	FGSG_00328	FGSG_00343	FGSG_00353	FGSG_00364	FGSG_00373	FGSG_00375	FGSG_00434	FGSG_00553	FGSG_00591	FGSG_00596	FGSG_00629	FGSG_00638	FGSG_00649	FGSG_00710	FGSG_00753	FGSG_00759	FGSG_00789	FGSG_00804	FGSG_00837	FGSG_00853	FGSG_00887	FGSG_00893	FGSG_00905	FGSG_00987	FGSG_00996	FGSG_00998	FGSG_01070	FGSG_01129	FGSG_01139	FGSG_01144	FGSG_01189	FGSG_01225	FGSG_01244	FGSG_01268	FGSG_01270	FGSG_01289	FGSG_01312	FGSG_01352	FGSG_01356	FGSG_01394	FGSG_01397	FGSG_01404
FGSG_07745	regulates	FGSG_00014	FGSG_00015	FGSG_00055	FGSG_00093	FGSG_00125	FGSG_00220	FGSG_00252	FGSG_00409	FGSG_00412	FGSG_00466	FGSG_00505	FGSG_00605	FGSG_00624	FGSG_00751	FGSG_00807	FGSG_00876	FGSG_00897	FGSG_00928	FGSG_00963	FGSG_01066	FGSG_01165	FGSG_01192	FGSG_01249	FGSG_01266	FGSG_01482	FGSG_01491	FGSG_01603	FGSG_01608	FGSG_01678	FGSG_01680	FGSG_01714	FGSG_01717	FGSG_01724	FGSG_01752	FGSG_01761	FGSG_01775	FGSG_01778	FGSG_01784	FGSG_01788	FGSG_01790	FGSG_01796	FGSG_01833	FGSG_01862	FGSG_01894	FGSG_01949	FGSG_01986	FGSG_02032	FGSG_02060
FGSG_01934	regulates	FGSG_00024	FGSG_00295	FGSG_00327	FGSG_00329	FGSG_00351	FGSG_00353	FGSG_00368	FGSG_00383	FGSG_00548	FGSG_00559	FGSG_00588	FGSG_00635	FGSG_00637	FGSG_00645	FGSG_00787	FGSG_00797	FGSG_00843	FGSG_00872	FGSG_00955	FGSG_01002	FGSG_01083	FGSG_01092	FGSG_01094	FGSG_01174	FGSG_01205	FGSG_01294	FGSG_01344	FGSG_01383	FGSG_01411	FGSG_01464	FGSG_01493	FGSG_01561	FGSG_01621	FGSG_01663	FGSG_01771	FGSG_01879	FGSG_01906	FGSG_01933	FGSG_01935	FGSG_02007	FGSG_02041	FGSG_02097	FGSG_02142	FGSG_02153	FGSG_02210	FGSG_02214	FGSG_02216	FGSG_02230
FGSG_07789	regulates	FGSG_00003	FGSG_00012	FGSG_00021	FGSG_00026	FGSG_00030	FGSG_00036	FGSG_00047	FGSG_00048	FGSG_00049	FGSG_00056	FGSG_00058	FGSG_00077	FGSG_00078	FGSG_00089	FGSG_00093	FGSG_00112	FGSG_00131	FGSG_00145	FGSG_00147	FGSG_00150	FGSG_00154	FGSG_00165	FGSG_00205	FGSG_00211	FGSG_00242	FGSG_00267	FGSG_00326	FGSG_00354	FGSG_00431	FGSG_00449	FGSG_00594	FGSG_00764	FGSG_00779	FGSG_00850	FGSG_00878	FGSG_00889	FGSG_00895	FGSG_00966	FGSG_00992	FGSG_01005	FGSG_01058	FGSG_01168	FGSG_01253	FGSG_01302	FGSG_01303	FGSG_01381	FGSG_01396	FGSG_01460
FGSG_12809	regulates	FGSG_00063	FGSG_00065	FGSG_00119	FGSG_00156	FGSG_00182	FGSG_00203	FGSG_00207	FGSG_00213	FGSG_00240	FGSG_00275	FGSG_00334	FGSG_00370	FGSG_00383	FGSG_00420	FGSG_00427	FGSG_00430	FGSG_00456	FGSG_00457	FGSG_00458	FGSG_00485	FGSG_00491	FGSG_00538	FGSG_00557	FGSG_00579	FGSG_00581	FGSG_00614	FGSG_00643	FGSG_00688	FGSG_00734	FGSG_00771	FGSG_00819	FGSG_00834	FGSG_00849	FGSG_00872	FGSG_00874	FGSG_00879	FGSG_00993	FGSG_01007	FGSG_01042	FGSG_01046	FGSG_01089	FGSG_01091	FGSG_01114	FGSG_01119	FGSG_01132	FGSG_01190	FGSG_01208	FGSG_01210
FGSG_00579	regulates	FGSG_00002	FGSG_00005	FGSG_00019	FGSG_00030	FGSG_00054	FGSG_00076	FGSG_00102	FGSG_00219	FGSG_00227	FGSG_00246	FGSG_00274	FGSG_00315	FGSG_00326	FGSG_00354	FGSG_00427	FGSG_00531	FGSG_00594	FGSG_00600	FGSG_00604	FGSG_00689	FGSG_00779	FGSG_00796	FGSG_00819	FGSG_00920	FGSG_00982	FGSG_00990	FGSG_00994	FGSG_01148	FGSG_01255	FGSG_01261	FGSG_01266	FGSG_01357	FGSG_01406	FGSG_01545	FGSG_01583	FGSG_01594	FGSG_01616	FGSG_01649	FGSG_01725	FGSG_01776	FGSG_01777	FGSG_01803	FGSG_01844	FGSG_02103	FGSG_02104	FGSG_02108	FGSG_02119	FGSG_02193
FGSG_00355	regulates	FGSG_00170	FGSG_00266	FGSG_00298	FGSG_00338	FGSG_00407	FGSG_00438	FGSG_00439	FGSG_00445	FGSG_00523	FGSG_00532	FGSG_00586	FGSG_00597	FGSG_00689	FGSG_00702	FGSG_00709	FGSG_00719	FGSG_00747	FGSG_00824	FGSG_00857	FGSG_00883	FGSG_00890	FGSG_00908	FGSG_00923	FGSG_00924	FGSG_00947	FGSG_01026	FGSG_01043	FGSG_01047	FGSG_01070	FGSG_01100	FGSG_01106	FGSG_01170	FGSG_01179	FGSG_01183	FGSG_01284	FGSG_01307	FGSG_01310	FGSG_01330	FGSG_01409	FGSG_01419	FGSG_01468	FGSG_01473	FGSG_01501	FGSG_01526	FGSG_01535	FGSG_01562	FGSG_01614	FGSG_01637
FGSG_01842	regulates	FGSG_00081	FGSG_00083	FGSG_00142	FGSG_00143	FGSG_00260	FGSG_00296	FGSG_00316	FGSG_00324	FGSG_00374	FGSG_00448	FGSG_00460	FGSG_00475	FGSG_00489	FGSG_00513	FGSG_00545	FGSG_00548	FGSG_00553	FGSG_00721	FGSG_00749	FGSG_00803	FGSG_00824	FGSG_00897	FGSG_00912	FGSG_00917	FGSG_00976	FGSG_00996	FGSG_01022	FGSG_01067	FGSG_01084	FGSG_01295	FGSG_01312	FGSG_01313	FGSG_01374	FGSG_01413	FGSG_01439	FGSG_01455	FGSG_01457	FGSG_01533	FGSG_01539	FGSG_01554	FGSG_01558	FGSG_01564	FGSG_01572	FGSG_01581	FGSG_01747	FGSG_01848	FGSG_01891	FGSG_01896
FGSG_04982	regulates	FGSG_00018	FGSG_00276	FGSG_00278	FGSG_00336	FGSG_00346	FGSG_00371	FGSG_00443	FGSG_00560	FGSG_00609	FGSG_00629	FGSG_00717	FGSG_00738	FGSG_00756	FGSG_00833	FGSG_00836	FGSG_00882	FGSG_00898	FGSG_00957	FGSG_01069	FGSG_01267	FGSG_01301	FGSG_01320	FGSG_01349	FGSG_01368	FGSG_01398	FGSG_01470	FGSG_01498	FGSG_01593	FGSG_01619	FGSG_01694	FGSG_01703	FGSG_01785	FGSG_02001	FGSG_02049	FGSG_02056	FGSG_02234	FGSG_02238	FGSG_02262	FGSG_02273	FGSG_02323	FGSG_02477	FGSG_02512	FGSG_02552	FGSG_02565	FGSG_02586	FGSG_02600	FGSG_02744	FGSG_03192
FGSG_01411	regulates	FGSG_00009	FGSG_00028	FGSG_00143	FGSG_00224	FGSG_00225	FGSG_00260	FGSG_00269	FGSG_00293	FGSG_00301	FGSG_00313	FGSG_00368	FGSG_00401	FGSG_00433	FGSG_00460	FGSG_00502	FGSG_00520	FGSG_00549	FGSG_00573	FGSG_00585	FGSG_00617	FGSG_00694	FGSG_00696	FGSG_00707	FGSG_00740	FGSG_00750	FGSG_00793	FGSG_00818	FGSG_00826	FGSG_00864	FGSG_00915	FGSG_00947	FGSG_01002	FGSG_01007	FGSG_01013	FGSG_01014	FGSG_01033	FGSG_01039	FGSG_01052	FGSG_01095	FGSG_01109	FGSG_01117	FGSG_01124	FGSG_01148	FGSG_01157	FGSG_01180	FGSG_01190	FGSG_01207	FGSG_01214
FGSG_10458	regulates	FGSG_00094	FGSG_00103	FGSG_00104	FGSG_00128	FGSG_00141	FGSG_00143	FGSG_00158	FGSG_00161	FGSG_00234	FGSG_00272	FGSG_00344	FGSG_00384	FGSG_00414	FGSG_00431	FGSG_00606	FGSG_00611	FGSG_00674	FGSG_00687	FGSG_00785	FGSG_00851	FGSG_00889	FGSG_00937	FGSG_00938	FGSG_00989	FGSG_01060	FGSG_01076	FGSG_01126	FGSG_01192	FGSG_01303	FGSG_01465	FGSG_01482	FGSG_01483	FGSG_01626	FGSG_01676	FGSG_01718	FGSG_01741	FGSG_01751	FGSG_01801	FGSG_01824	FGSG_01860	FGSG_01949	FGSG_02061	FGSG_02114	FGSG_02118	FGSG_02124	FGSG_02125	FGSG_02227	FGSG_02389
FGSG_00732	regulates	FGSG_00172	FGSG_00265	FGSG_00270	FGSG_00303	FGSG_00306	FGSG_00312	FGSG_00323	FGSG_00365	FGSG_00398	FGSG_00436	FGSG_00449	FGSG_00556	FGSG_00558	FGSG_00562	FGSG_00567	FGSG_00576	FGSG_00600	FGSG_00636	FGSG_00645	FGSG_00646	FGSG_00654	FGSG_00670	FGSG_00695	FGSG_00708	FGSG_00744	FGSG_00778	FGSG_00801	FGSG_00802	FGSG_00823	FGSG_00825	FGSG_00829	FGSG_00833	FGSG_00921	FGSG_01010	FGSG_01015	FGSG_01102	FGSG_01105	FGSG_01128	FGSG_01131	FGSG_01134	FGSG_01135	FGSG_01175	FGSG_01189	FGSG_01317	FGSG_01332	FGSG_01334	FGSG_01386	FGSG_01452
FGSG_07924	regulates	FGSG_00006	FGSG_00248	FGSG_00253	FGSG_00258	FGSG_00317	FGSG_00355	FGSG_00367	FGSG_00385	FGSG_00439	FGSG_00440	FGSG_00451	FGSG_00468	FGSG_00477	FGSG_00513	FGSG_00514	FGSG_00524	FGSG_00593	FGSG_00638	FGSG_00667	FGSG_00703	FGSG_00721	FGSG_00727	FGSG_00737	FGSG_00743	FGSG_00752	FGSG_00771	FGSG_00799	FGSG_00841	FGSG_00859	FGSG_00869	FGSG_00899	FGSG_00925	FGSG_00932	FGSG_00934	FGSG_00959	FGSG_00970	FGSG_00983	FGSG_01017	FGSG_01018	FGSG_01040	FGSG_01062	FGSG_01064	FGSG_01099	FGSG_01111	FGSG_01123	FGSG_01133	FGSG_01146	FGSG_01152
FGSG_01618	regulates	FGSG_00053	FGSG_00138	FGSG_00196	FGSG_00285	FGSG_00305	FGSG_00335	FGSG_00357	FGSG_00365	FGSG_00483	FGSG_00519	FGSG_00590	FGSG_00592	FGSG_00672	FGSG_00693	FGSG_00705	FGSG_00724	FGSG_00758	FGSG_00768	FGSG_00827	FGSG_00987	FGSG_01012	FGSG_01209	FGSG_01211	FGSG_01213	FGSG_01327	FGSG_01365	FGSG_01443	FGSG_01465	FGSG_01514	FGSG_01554	FGSG_01573	FGSG_01603	FGSG_01628	FGSG_01636	FGSG_01689	FGSG_01817	FGSG_01867	FGSG_01918	FGSG_02046	FGSG_02093	FGSG_02106	FGSG_02126	FGSG_02154	FGSG_02221	FGSG_02375	FGSG_02426	FGSG_02517	FGSG_02578
FGSG_00052	regulates	FGSG_00010	FGSG_00015	FGSG_00029	FGSG_00034	FGSG_00043	FGSG_00063	FGSG_00105	FGSG_00108	FGSG_00111	FGSG_00130	FGSG_00131	FGSG_00137	FGSG_00144	FGSG_00157	FGSG_00208	FGSG_00222	FGSG_00236	FGSG_00253	FGSG_00254	FGSG_00379	FGSG_00381	FGSG_00413	FGSG_00441	FGSG_00505	FGSG_00541	FGSG_00550	FGSG_00571	FGSG_00595	FGSG_00619	FGSG_00690	FGSG_00739	FGSG_00742	FGSG_00784	FGSG_00859	FGSG_00867	FGSG_00879	FGSG_00927	FGSG_01007	FGSG_01061	FGSG_01107	FGSG_01165	FGSG_01168	FGSG_01194	FGSG_01223	FGSG_01362	FGSG_01401	FGSG_01458	FGSG_01520
FGSG_05925	regulates	FGSG_00024	FGSG_00071	FGSG_00096	FGSG_00188	FGSG_00215	FGSG_00230	FGSG_00265	FGSG_00302	FGSG_00448	FGSG_00508	FGSG_00536	FGSG_00551	FGSG_00663	FGSG_00664	FGSG_00684	FGSG_00706	FGSG_00841	FGSG_00939	FGSG_01006	FGSG_01051	FGSG_01053	FGSG_01201	FGSG_01211	FGSG_01225	FGSG_01300	FGSG_01324	FGSG_01353	FGSG_01382	FGSG_01393	FGSG_01443	FGSG_01463	FGSG_01472	FGSG_01487	FGSG_01490	FGSG_01520	FGSG_01618	FGSG_01637	FGSG_01658	FGSG_01813	FGSG_01826	FGSG_01893	FGSG_01948	FGSG_01981	FGSG_02011	FGSG_02038	FGSG_02050	FGSG_02350	FGSG_02440
FGSG_00677	regulates	FGSG_00045	FGSG_00280	FGSG_00293	FGSG_00304	FGSG_00358	FGSG_00370	FGSG_00464	FGSG_00474	FGSG_00518	FGSG_00551	FGSG_00587	FGSG_00660	FGSG_00692	FGSG_00751	FGSG_00753	FGSG_00780	FGSG_00803	FGSG_00939	FGSG_01112	FGSG_01122	FGSG_01129	FGSG_01135	FGSG_01211	FGSG_01254	FGSG_01270	FGSG_01271	FGSG_01288	FGSG_01291	FGSG_01309	FGSG_01408	FGSG_01410	FGSG_01472	FGSG_01481	FGSG_01502	FGSG_01532	FGSG_01618	FGSG_01632	FGSG_01746	FGSG_01903	FGSG_02006	FGSG_02045	FGSG_02048	FGSG_02062	FGSG_02091	FGSG_02126	FGSG_02157	FGSG_02446	FGSG_02608
FGSG_09807	regulates	FGSG_00004	FGSG_00074	FGSG_00232	FGSG_00240	FGSG_00243	FGSG_00256	FGSG_00257	FGSG_00377	FGSG_00392	FGSG_00418	FGSG_00423	FGSG_00426	FGSG_00450	FGSG_00477	FGSG_00487	FGSG_00502	FGSG_00540	FGSG_00552	FGSG_00615	FGSG_00763	FGSG_00771	FGSG_00809	FGSG_00819	FGSG_00842	FGSG_00858	FGSG_00880	FGSG_00919	FGSG_00961	FGSG_00965	FGSG_00977	FGSG_01032	FGSG_01058	FGSG_01125	FGSG_01127	FGSG_01156	FGSG_01167	FGSG_01191	FGSG_01196	FGSG_01221	FGSG_01228	FGSG_01232	FGSG_01234	FGSG_01299	FGSG_01333	FGSG_01336	FGSG_01378	FGSG_01399	FGSG_01411
FGSG_10331	regulates	FGSG_00002	FGSG_00007	FGSG_00010	FGSG_00013	FGSG_00085	FGSG_00120	FGSG_00121	FGSG_00135	FGSG_00145	FGSG_00211	FGSG_00222	FGSG_00254	FGSG_00733	FGSG_00742	FGSG_00785	FGSG_00920	FGSG_00937	FGSG_00940	FGSG_00992	FGSG_01114	FGSG_01145	FGSG_01563	FGSG_01567	FGSG_01609	FGSG_01651	FGSG_01668	FGSG_01758	FGSG_01759	FGSG_01780	FGSG_01784	FGSG_01942	FGSG_01979	FGSG_02076	FGSG_02081	FGSG_02086	FGSG_02183	FGSG_02236	FGSG_02243	FGSG_02250	FGSG_02301	FGSG_02313	FGSG_02338	FGSG_02348	FGSG_02371	FGSG_02394	FGSG_02422	FGSG_02426	FGSG_02451
FGSG_11061	regulates	FGSG_00019	FGSG_00028	FGSG_00110	FGSG_00114	FGSG_00203	FGSG_00283	FGSG_00327	FGSG_00345	FGSG_00353	FGSG_00359	FGSG_00363	FGSG_00372	FGSG_00389	FGSG_00404	FGSG_00412	FGSG_00447	FGSG_00457	FGSG_00466	FGSG_00485	FGSG_00501	FGSG_00521	FGSG_00559	FGSG_00607	FGSG_00620	FGSG_00667	FGSG_00688	FGSG_00728	FGSG_00732	FGSG_00796	FGSG_00826	FGSG_00872	FGSG_00886	FGSG_00903	FGSG_00909	FGSG_00912	FGSG_00994	FGSG_01013	FGSG_01038	FGSG_01087	FGSG_01152	FGSG_01158	FGSG_01167	FGSG_01215	FGSG_01236	FGSG_01237	FGSG_01285	FGSG_01336	FGSG_01357
FGSG_03138	regulates	FGSG_00004	FGSG_00050	FGSG_00056	FGSG_00078	FGSG_00091	FGSG_00092	FGSG_00099	FGSG_00114	FGSG_00214	FGSG_00402	FGSG_00404	FGSG_00440	FGSG_00514	FGSG_00527	FGSG_00578	FGSG_00579	FGSG_00611	FGSG_00618	FGSG_00657	FGSG_00673	FGSG_00735	FGSG_00842	FGSG_00850	FGSG_00885	FGSG_00886	FGSG_00916	FGSG_00918	FGSG_00983	FGSG_00994	FGSG_01077	FGSG_01087	FGSG_01137	FGSG_01167	FGSG_01228	FGSG_01279	FGSG_01366	FGSG_01374	FGSG_01510	FGSG_01576	FGSG_01617	FGSG_01691	FGSG_01708	FGSG_01724	FGSG_01735	FGSG_01739	FGSG_01792	FGSG_01799	FGSG_01800
FGSG_05283	regulates	FGSG_00021	FGSG_00027	FGSG_00052	FGSG_00060	FGSG_00062	FGSG_00083	FGSG_00105	FGSG_00110	FGSG_00157	FGSG_00221	FGSG_00237	FGSG_00262	FGSG_00273	FGSG_00379	FGSG_00411	FGSG_00441	FGSG_00516	FGSG_00540	FGSG_00687	FGSG_00784	FGSG_00867	FGSG_00949	FGSG_01048	FGSG_01107	FGSG_01132	FGSG_01194	FGSG_01451	FGSG_01484	FGSG_01578	FGSG_01585	FGSG_01593	FGSG_01603	FGSG_01616	FGSG_01690	FGSG_01726	FGSG_01766	FGSG_01768	FGSG_01773	FGSG_01810	FGSG_01819	FGSG_01823	FGSG_01854	FGSG_02024	FGSG_02094	FGSG_02135	FGSG_02194	FGSG_02224	FGSG_02259
FGSG_07310	regulates	FGSG_00180	FGSG_00201	FGSG_00314	FGSG_00316	FGSG_00331	FGSG_00349	FGSG_00355	FGSG_00378	FGSG_00447	FGSG_00450	FGSG_00459	FGSG_00571	FGSG_00584	FGSG_00618	FGSG_00620	FGSG_00624	FGSG_00633	FGSG_00680	FGSG_00702	FGSG_00720	FGSG_00752	FGSG_00790	FGSG_00945	FGSG_01049	FGSG_01064	FGSG_01106	FGSG_01108	FGSG_01138	FGSG_01163	FGSG_01210	FGSG_01273	FGSG_01352	FGSG_01390	FGSG_01438	FGSG_01480	FGSG_01533	FGSG_01556	FGSG_01562	FGSG_01620	FGSG_01641	FGSG_01701	FGSG_01731	FGSG_01737	FGSG_01744	FGSG_01829	FGSG_01850	FGSG_01853	FGSG_01866
FGSG_00786	regulates	FGSG_00200	FGSG_00276	FGSG_00330	FGSG_00335	FGSG_00371	FGSG_00387	FGSG_00476	FGSG_00490	FGSG_00534	FGSG_00555	FGSG_00878	FGSG_00979	FGSG_01166	FGSG_01267	FGSG_01298	FGSG_01455	FGSG_01580	FGSG_02001	FGSG_02019	FGSG_02077	FGSG_02098	FGSG_02323	FGSG_02585	FGSG_02697	FGSG_02721	FGSG_02786	FGSG_02893	FGSG_03011	FGSG_03247	FGSG_03547	FGSG_03565	FGSG_03566	FGSG_03715	FGSG_03759	FGSG_03933	FGSG_03986	FGSG_04219	FGSG_04400	FGSG_04805	FGSG_04906	FGSG_04909	FGSG_05410	FGSG_05500	FGSG_05792	FGSG_06130	FGSG_06288	FGSG_06302	FGSG_06366
FGSG_07436	regulates	FGSG_00264	FGSG_00300	FGSG_00321	FGSG_00342	FGSG_00346	FGSG_00366	FGSG_00429	FGSG_00461	FGSG_00478	FGSG_00486	FGSG_00496	FGSG_00568	FGSG_00589	FGSG_00598	FGSG_00610	FGSG_00631	FGSG_00634	FGSG_00636	FGSG_00644	FGSG_00675	FGSG_00748	FGSG_00762	FGSG_00865	FGSG_00871	FGSG_00906	FGSG_00955	FGSG_00998	FGSG_01008	FGSG_01021	FGSG_01053	FGSG_01063	FGSG_01081	FGSG_01085	FGSG_01086	FGSG_01091	FGSG_01104	FGSG_01105	FGSG_01151	FGSG_01161	FGSG_01184	FGSG_01227	FGSG_01229	FGSG_01238	FGSG_01248	FGSG_01314	FGSG_01316	FGSG_01343	FGSG_01361
FGSG_00477	regulates	FGSG_00107	FGSG_00254	FGSG_00261	FGSG_00322	FGSG_00323	FGSG_00332	FGSG_00359	FGSG_00433	FGSG_00514	FGSG_00565	FGSG_00607	FGSG_00627	FGSG_00734	FGSG_00820	FGSG_00870	FGSG_00874	FGSG_00938	FGSG_00956	FGSG_00967	FGSG_01045	FGSG_01092	FGSG_01094	FGSG_01100	FGSG_01208	FGSG_01239	FGSG_01261	FGSG_01454	FGSG_01537	FGSG_01546	FGSG_01742	FGSG_01800	FGSG_01895	FGSG_01908	FGSG_02007	FGSG_02155	FGSG_02163	FGSG_02201	FGSG_02257	FGSG_02270	FGSG_02277	FGSG_02280	FGSG_02293	FGSG_02302	FGSG_02306	FGSG_02344	FGSG_02390	FGSG_02398	FGSG_02445
FGSG_07304	regulates	FGSG_00050	FGSG_00053	FGSG_00096	FGSG_00117	FGSG_00168	FGSG_00209	FGSG_00218	FGSG_00229	FGSG_00294	FGSG_00299	FGSG_00301	FGSG_00319	FGSG_00352	FGSG_00385	FGSG_00390	FGSG_00391	FGSG_00421	FGSG_00430	FGSG_00450	FGSG_00471	FGSG_00496	FGSG_00524	FGSG_00527	FGSG_00608	FGSG_00656	FGSG_00698	FGSG_00757	FGSG_00759	FGSG_00761	FGSG_00832	FGSG_00838	FGSG_00857	FGSG_00910	FGSG_00911	FGSG_00958	FGSG_00971	FGSG_00972	FGSG_01056	FGSG_01099	FGSG_01112	FGSG_01141	FGSG_01155	FGSG_01179	FGSG_01185	FGSG_01199	FGSG_01241	FGSG_01265	FGSG_01277
FGSG_03281	regulates	FGSG_00185	FGSG_00276	FGSG_00320	FGSG_00410	FGSG_00472	FGSG_00543	FGSG_00554	FGSG_00563	FGSG_00582	FGSG_00911	FGSG_00922	FGSG_01027	FGSG_01161	FGSG_01250	FGSG_01256	FGSG_01347	FGSG_01450	FGSG_01476	FGSG_01497	FGSG_01498	FGSG_01648	FGSG_01672	FGSG_01768	FGSG_01831	FGSG_01851	FGSG_01923	FGSG_02028	FGSG_02029	FGSG_02037	FGSG_02088	FGSG_02106	FGSG_02229	FGSG_02252	FGSG_02282	FGSG_02302	FGSG_02323	FGSG_02480	FGSG_02515	FGSG_02522	FGSG_02597	FGSG_02645	FGSG_02665	FGSG_02706	FGSG_02722	FGSG_02742	FGSG_02840	FGSG_02893	FGSG_03295
FGSG_00713	regulates	FGSG_00116	FGSG_00171	FGSG_00212	FGSG_00265	FGSG_00325	FGSG_00449	FGSG_00455	FGSG_00483	FGSG_00497	FGSG_00523	FGSG_00532	FGSG_00642	FGSG_00658	FGSG_00659	FGSG_00669	FGSG_00682	FGSG_00700	FGSG_00741	FGSG_00765	FGSG_00769	FGSG_00814	FGSG_00847	FGSG_00868	FGSG_00883	FGSG_00899	FGSG_00968	FGSG_00999	FGSG_01134	FGSG_01272	FGSG_01326	FGSG_01327	FGSG_01385	FGSG_01576	FGSG_01589	FGSG_01610	FGSG_01623	FGSG_01689	FGSG_01831	FGSG_01875	FGSG_01883	FGSG_01904	FGSG_01910	FGSG_01976	FGSG_02004	FGSG_02016	FGSG_02019	FGSG_02027	FGSG_02044
FGSG_02751	regulates	FGSG_00016	FGSG_00019	FGSG_00021	FGSG_00024	FGSG_00043	FGSG_00083	FGSG_00105	FGSG_00157	FGSG_00199	FGSG_00403	FGSG_00451	FGSG_00733	FGSG_00879	FGSG_00949	FGSG_00980	FGSG_01016	FGSG_01034	FGSG_01077	FGSG_01145	FGSG_01171	FGSG_01400	FGSG_01451	FGSG_01504	FGSG_01512	FGSG_01572	FGSG_01651	FGSG_01668	FGSG_01688	FGSG_02017	FGSG_02059	FGSG_02121	FGSG_02151	FGSG_02168	FGSG_02172	FGSG_02209	FGSG_02243	FGSG_02267	FGSG_02341	FGSG_02347	FGSG_02351	FGSG_02367	FGSG_02377	FGSG_02378	FGSG_02399	FGSG_02416	FGSG_02432	FGSG_02542	FGSG_02571
FGSG_06220	regulates	FGSG_00182	FGSG_00476	FGSG_00562	FGSG_00581	FGSG_00583	FGSG_00602	FGSG_00609	FGSG_00634	FGSG_00648	FGSG_00659	FGSG_00669	FGSG_00832	FGSG_00833	FGSG_01021	FGSG_01050	FGSG_01081	FGSG_01115	FGSG_01118	FGSG_01121	FGSG_01164	FGSG_01200	FGSG_01230	FGSG_01238	FGSG_01267	FGSG_01314	FGSG_01334	FGSG_01355	FGSG_01361	FGSG_01418	FGSG_01485	FGSG_01511	FGSG_01560	FGSG_01630	FGSG_01703	FGSG_01863	FGSG_01918	FGSG_01974	FGSG_02060	FGSG_02072	FGSG_02339	FGSG_02462	FGSG_02508	FGSG_02549	FGSG_02555	FGSG_02646	FGSG_02792	FGSG_02811	FGSG_02856
FGSG_00717	regulates	FGSG_00152	FGSG_00168	FGSG_00197	FGSG_00212	FGSG_00264	FGSG_00294	FGSG_00309	FGSG_00342	FGSG_00360	FGSG_00375	FGSG_00388	FGSG_00417	FGSG_00462	FGSG_00472	FGSG_00475	FGSG_00476	FGSG_00522	FGSG_00556	FGSG_00568	FGSG_00590	FGSG_00626	FGSG_00648	FGSG_00654	FGSG_00681	FGSG_00730	FGSG_00757	FGSG_00766	FGSG_00837	FGSG_00838	FGSG_00926	FGSG_00966	FGSG_01000	FGSG_01036	FGSG_01086	FGSG_01120	FGSG_01290	FGSG_01320	FGSG_01343	FGSG_01363	FGSG_01377	FGSG_01387	FGSG_01391	FGSG_01459	FGSG_01522	FGSG_01560	FGSG_01573	FGSG_01591	FGSG_01634
FGSG_00318	regulates	FGSG_00033	FGSG_00051	FGSG_00099	FGSG_00107	FGSG_00175	FGSG_00200	FGSG_00203	FGSG_00206	FGSG_00251	FGSG_00256	FGSG_00282	FGSG_00288	FGSG_00289	FGSG_00297	FGSG_00347	FGSG_00395	FGSG_00535	FGSG_00546	FGSG_00655	FGSG_00718	FGSG_00777	FGSG_00811	FGSG_00868	FGSG_00926	FGSG_00931	FGSG_00984	FGSG_00985	FGSG_01002	FGSG_01072	FGSG_01075	FGSG_01096	FGSG_01130	FGSG_01173	FGSG_01235	FGSG_01249	FGSG_01250	FGSG_01311	FGSG_01331	FGSG_01450	FGSG_01580	FGSG_01590	FGSG_01595	FGSG_01650	FGSG_01705	FGSG_01734	FGSG_01785	FGSG_01807	FGSG_01809
FGSG_09594	regulates	FGSG_00302	FGSG_00320	FGSG_00333	FGSG_00337	FGSG_00365	FGSG_00376	FGSG_00436	FGSG_00519	FGSG_00530	FGSG_00567	FGSG_00628	FGSG_00686	FGSG_00769	FGSG_00774	FGSG_00790	FGSG_00862	FGSG_00906	FGSG_00930	FGSG_00987	FGSG_01135	FGSG_01175	FGSG_01225	FGSG_01280	FGSG_01300	FGSG_01352	FGSG_01386	FGSG_01395	FGSG_01426	FGSG_01475	FGSG_01570	FGSG_01805	FGSG_01829	FGSG_01921	FGSG_01923	FGSG_01927	FGSG_02055	FGSG_02066	FGSG_02335	FGSG_02452	FGSG_02481	FGSG_02484	FGSG_02522	FGSG_02559	FGSG_02657	FGSG_02664	FGSG_02719	FGSG_02761	FGSG_02998
FGSG_11797	regulates	FGSG_00020	FGSG_00075	FGSG_00141	FGSG_00193	FGSG_00230	FGSG_00231	FGSG_00630	FGSG_00851	FGSG_00922	FGSG_01479	FGSG_01512	FGSG_01571	FGSG_01598	FGSG_01763	FGSG_01789	FGSG_01811	FGSG_01834	FGSG_02020	FGSG_02086	FGSG_02164	FGSG_02182	FGSG_02190	FGSG_02263	FGSG_02313	FGSG_02342	FGSG_02359	FGSG_02381	FGSG_02610	FGSG_02669	FGSG_02674	FGSG_02842	FGSG_02889	FGSG_02928	FGSG_02954	FGSG_02988	FGSG_02990	FGSG_03030	FGSG_03057	FGSG_03094	FGSG_03208	FGSG_03222	FGSG_03227	FGSG_03425	FGSG_03455	FGSG_03494	FGSG_03613	FGSG_03637	FGSG_03711
FGSG_09464	regulates	FGSG_00009	FGSG_00011	FGSG_00020	FGSG_00032	FGSG_00038	FGSG_00064	FGSG_00074	FGSG_00090	FGSG_00094	FGSG_00150	FGSG_00432	FGSG_00516	FGSG_00643	FGSG_00692	FGSG_00873	FGSG_01089	FGSG_01290	FGSG_01342	FGSG_01521	FGSG_01597	FGSG_01686	FGSG_01706	FGSG_01723	FGSG_01751	FGSG_01758	FGSG_01776	FGSG_01782	FGSG_01813	FGSG_01826	FGSG_01858	FGSG_01887	FGSG_01988	FGSG_02181	FGSG_02201	FGSG_02236	FGSG_02296	FGSG_02374	FGSG_02427	FGSG_02436	FGSG_02473	FGSG_02487	FGSG_02580	FGSG_02618	FGSG_02651	FGSG_02750	FGSG_02776	FGSG_02880	FGSG_02885
FGSG_07187	regulates	FGSG_00001	FGSG_00020	FGSG_00067	FGSG_00128	FGSG_00231	FGSG_00340	FGSG_00473	FGSG_00528	FGSG_00642	FGSG_00739	FGSG_00828	FGSG_00876	FGSG_00928	FGSG_01076	FGSG_01140	FGSG_01149	FGSG_01258	FGSG_01396	FGSG_01549	FGSG_01662	FGSG_01664	FGSG_01680	FGSG_01685	FGSG_01760	FGSG_01762	FGSG_01767	FGSG_01770	FGSG_01779	FGSG_01784	FGSG_01827	FGSG_01997	FGSG_02020	FGSG_02137	FGSG_02139	FGSG_02147	FGSG_02158	FGSG_02160	FGSG_02184	FGSG_02187	FGSG_02223	FGSG_02246	FGSG_02248	FGSG_02263	FGSG_02309	FGSG_02336	FGSG_02357	FGSG_02393	FGSG_02422
FGSG_10812	regulates	FGSG_00190	FGSG_00295	FGSG_00304	FGSG_00352	FGSG_00376	FGSG_00386	FGSG_00390	FGSG_00406	FGSG_00444	FGSG_00465	FGSG_00515	FGSG_00526	FGSG_00536	FGSG_00543	FGSG_00587	FGSG_00637	FGSG_00678	FGSG_00713	FGSG_00726	FGSG_00793	FGSG_00855	FGSG_00900	FGSG_01027	FGSG_01044	FGSG_01045	FGSG_01051	FGSG_01054	FGSG_01055	FGSG_01120	FGSG_01142	FGSG_01161	FGSG_01309	FGSG_01351	FGSG_01354	FGSG_01398	FGSG_01498	FGSG_01586	FGSG_01606	FGSG_01634	FGSG_01636	FGSG_01650	FGSG_01657	FGSG_01672	FGSG_01882	FGSG_01965	FGSG_01973	FGSG_02052	FGSG_02068
FGSG_08817	regulates	FGSG_00059	FGSG_00097	FGSG_00127	FGSG_00401	FGSG_00435	FGSG_00453	FGSG_00497	FGSG_00528	FGSG_00577	FGSG_00603	FGSG_00628	FGSG_00643	FGSG_00671	FGSG_00702	FGSG_00707	FGSG_00721	FGSG_00804	FGSG_00820	FGSG_00824	FGSG_00855	FGSG_00861	FGSG_00870	FGSG_00913	FGSG_00925	FGSG_00932	FGSG_01004	FGSG_01046	FGSG_01162	FGSG_01247	FGSG_01295	FGSG_01344	FGSG_01364	FGSG_01418	FGSG_01425	FGSG_01430	FGSG_01478	FGSG_01489	FGSG_01501	FGSG_01533	FGSG_01580	FGSG_01654	FGSG_01747	FGSG_01838	FGSG_01842	FGSG_01884	FGSG_01909	FGSG_01939	FGSG_01943
FGSG_11996	regulates	FGSG_00005	FGSG_00050	FGSG_00054	FGSG_00055	FGSG_00082	FGSG_00216	FGSG_00326	FGSG_00456	FGSG_00557	FGSG_00579	FGSG_00625	FGSG_00701	FGSG_00772	FGSG_00877	FGSG_00928	FGSG_00942	FGSG_00944	FGSG_00965	FGSG_00989	FGSG_01074	FGSG_01149	FGSG_01159	FGSG_01192	FGSG_01196	FGSG_01253	FGSG_01254	FGSG_01512	FGSG_01518	FGSG_01529	FGSG_01549	FGSG_01571	FGSG_01614	FGSG_01639	FGSG_01678	FGSG_01714	FGSG_01738	FGSG_01766	FGSG_01771	FGSG_01778	FGSG_01799	FGSG_01815	FGSG_01991	FGSG_02037	FGSG_02089	FGSG_02090	FGSG_02140	FGSG_02150	FGSG_02153
FGSG_00808	regulates	FGSG_00039	FGSG_00061	FGSG_00080	FGSG_00185	FGSG_00360	FGSG_00406	FGSG_00452	FGSG_00486	FGSG_00591	FGSG_00629	FGSG_00706	FGSG_00712	FGSG_00724	FGSG_00765	FGSG_00812	FGSG_00813	FGSG_00821	FGSG_00884	FGSG_00995	FGSG_01074	FGSG_01084	FGSG_01085	FGSG_01103	FGSG_01153	FGSG_01293	FGSG_01428	FGSG_01449	FGSG_01519	FGSG_01522	FGSG_01613	FGSG_01675	FGSG_01801	FGSG_01838	FGSG_01912	FGSG_01947	FGSG_01973	FGSG_01992	FGSG_02046	FGSG_02058	FGSG_02071	FGSG_02073	FGSG_02244	FGSG_02266	FGSG_02342	FGSG_02353	FGSG_02454	FGSG_02498	FGSG_02523
FGSG_09766	regulates	FGSG_00018	FGSG_00067	FGSG_00121	FGSG_00122	FGSG_00123	FGSG_00283	FGSG_00292	FGSG_00351	FGSG_00442	FGSG_00652	FGSG_00653	FGSG_00655	FGSG_00826	FGSG_00861	FGSG_00989	FGSG_01038	FGSG_01128	FGSG_01177	FGSG_01221	FGSG_01311	FGSG_01347	FGSG_01403	FGSG_01406	FGSG_01457	FGSG_01540	FGSG_01567	FGSG_01587	FGSG_01631	FGSG_01659	FGSG_01685	FGSG_01706	FGSG_01733	FGSG_01760	FGSG_01767	FGSG_01779	FGSG_01790	FGSG_01798	FGSG_01812	FGSG_01872	FGSG_01879	FGSG_01933	FGSG_02015	FGSG_02063	FGSG_02064	FGSG_02087	FGSG_02103	FGSG_02134	FGSG_02136
FGSG_11469	regulates	FGSG_00168	FGSG_00264	FGSG_00268	FGSG_00278	FGSG_00328	FGSG_00333	FGSG_00415	FGSG_00475	FGSG_00510	FGSG_00555	FGSG_00561	FGSG_00589	FGSG_00596	FGSG_00610	FGSG_00639	FGSG_00646	FGSG_00656	FGSG_00691	FGSG_00731	FGSG_00762	FGSG_00767	FGSG_00777	FGSG_00802	FGSG_00822	FGSG_00853	FGSG_00865	FGSG_00866	FGSG_00871	FGSG_00894	FGSG_00975	FGSG_01017	FGSG_01136	FGSG_01141	FGSG_01151	FGSG_01195	FGSG_01227	FGSG_01247	FGSG_01265	FGSG_01284	FGSG_01329	FGSG_01391	FGSG_01414	FGSG_01605	FGSG_01654	FGSG_01692	FGSG_01755	FGSG_01863	FGSG_01912
FGSG_10277	regulates	FGSG_00171	FGSG_00208	FGSG_00322	FGSG_00340	FGSG_00458	FGSG_00606	FGSG_00668	FGSG_00742	FGSG_00896	FGSG_00940	FGSG_01060	FGSG_01139	FGSG_01145	FGSG_01384	FGSG_01584	FGSG_01617	FGSG_01622	FGSG_01626	FGSG_01635	FGSG_01722	FGSG_02006	FGSG_02023	FGSG_02145	FGSG_02152	FGSG_02176	FGSG_02231	FGSG_02249	FGSG_02338	FGSG_02359	FGSG_02385	FGSG_02416	FGSG_02619	FGSG_02681	FGSG_02796	FGSG_02887	FGSG_02892	FGSG_02953	FGSG_02957	FGSG_03031	FGSG_03152	FGSG_03267	FGSG_03403	FGSG_03539	FGSG_03542	FGSG_03735	FGSG_03738	FGSG_03757	FGSG_03937
FGSG_10228	regulates	FGSG_00040	FGSG_00058	FGSG_00068	FGSG_00097	FGSG_00115	FGSG_00139	FGSG_00152	FGSG_00176	FGSG_00192	FGSG_00201	FGSG_00209	FGSG_00210	FGSG_00258	FGSG_00311	FGSG_00318	FGSG_00387	FGSG_00424	FGSG_00485	FGSG_00502	FGSG_00529	FGSG_00535	FGSG_00552	FGSG_00641	FGSG_00657	FGSG_00707	FGSG_00714	FGSG_00737	FGSG_00764	FGSG_00831	FGSG_00834	FGSG_00858	FGSG_00892	FGSG_00918	FGSG_00924	FGSG_00979	FGSG_00983	FGSG_01018	FGSG_01023	FGSG_01137	FGSG_01151	FGSG_01173	FGSG_01198	FGSG_01205	FGSG_01286	FGSG_01569	FGSG_01579	FGSG_01628	FGSG_01673
FGSG_11658	regulates	FGSG_00011	FGSG_00015	FGSG_00016	FGSG_00044	FGSG_00084	FGSG_00095	FGSG_00127	FGSG_00132	FGSG_00135	FGSG_00144	FGSG_00163	FGSG_00221	FGSG_00226	FGSG_00252	FGSG_00340	FGSG_00348	FGSG_00412	FGSG_00457	FGSG_00605	FGSG_00615	FGSG_00668	FGSG_00783	FGSG_00952	FGSG_01066	FGSG_01143	FGSG_01146	FGSG_01362	FGSG_01500	FGSG_01565	FGSG_01597	FGSG_01718	FGSG_01741	FGSG_01748	FGSG_01794	FGSG_01817	FGSG_01862	FGSG_01984	FGSG_02018	FGSG_02035	FGSG_02068	FGSG_02086	FGSG_02129	FGSG_02149	FGSG_02165	FGSG_02173	FGSG_02176	FGSG_02188	FGSG_02195
FGSG_05498	regulates	FGSG_00096	FGSG_00207	FGSG_00283	FGSG_00349	FGSG_00378	FGSG_00385	FGSG_00401	FGSG_00573	FGSG_00658	FGSG_00684	FGSG_00700	FGSG_00722	FGSG_00792	FGSG_00916	FGSG_00948	FGSG_00964	FGSG_00985	FGSG_01013	FGSG_01095	FGSG_01125	FGSG_01177	FGSG_01204	FGSG_01220	FGSG_01226	FGSG_01296	FGSG_01339	FGSG_01359	FGSG_01369	FGSG_01370	FGSG_01434	FGSG_01437	FGSG_01446	FGSG_01466	FGSG_01467	FGSG_01488	FGSG_01527	FGSG_01629	FGSG_01657	FGSG_01769	FGSG_01837	FGSG_01862	FGSG_01889	FGSG_01904	FGSG_01907	FGSG_01910	FGSG_01975	FGSG_02149	FGSG_02318
FGSG_08719	regulates	FGSG_00186	FGSG_00189	FGSG_00306	FGSG_00367	FGSG_00425	FGSG_00478	FGSG_00480	FGSG_00492	FGSG_00500	FGSG_00511	FGSG_00560	FGSG_00590	FGSG_00633	FGSG_00647	FGSG_00715	FGSG_00815	FGSG_00822	FGSG_00882	FGSG_00901	FGSG_01012	FGSG_01123	FGSG_01182	FGSG_01184	FGSG_01185	FGSG_01203	FGSG_01216	FGSG_01217	FGSG_01242	FGSG_01247	FGSG_01292	FGSG_01328	FGSG_01348	FGSG_01368	FGSG_01369	FGSG_01372	FGSG_01424	FGSG_01429	FGSG_01486	FGSG_01502	FGSG_01542	FGSG_01612	FGSG_01619	FGSG_01624	FGSG_01648	FGSG_01689	FGSG_01855	FGSG_01882	FGSG_01907
FGSG_00565	regulates	FGSG_00025	FGSG_00116	FGSG_00248	FGSG_00339	FGSG_00361	FGSG_00395	FGSG_00570	FGSG_00576	FGSG_00665	FGSG_00695	FGSG_00696	FGSG_00697	FGSG_00725	FGSG_00739	FGSG_00744	FGSG_00752	FGSG_00778	FGSG_00801	FGSG_00803	FGSG_00829	FGSG_00866	FGSG_00913	FGSG_00924	FGSG_00952	FGSG_00969	FGSG_01102	FGSG_01158	FGSG_01187	FGSG_01228	FGSG_01233	FGSG_01311	FGSG_01365	FGSG_01403	FGSG_01417	FGSG_01440	FGSG_01467	FGSG_01497	FGSG_01506	FGSG_01538	FGSG_01577	FGSG_01592	FGSG_01594	FGSG_01618	FGSG_01680	FGSG_01681	FGSG_01746	FGSG_01748	FGSG_01765
FGSG_09892	regulates	FGSG_00038	FGSG_00059	FGSG_00064	FGSG_00179	FGSG_00274	FGSG_00286	FGSG_00325	FGSG_00338	FGSG_00389	FGSG_00435	FGSG_00454	FGSG_00459	FGSG_00478	FGSG_00511	FGSG_00526	FGSG_00537	FGSG_00571	FGSG_00659	FGSG_00663	FGSG_00664	FGSG_00713	FGSG_00724	FGSG_00728	FGSG_00913	FGSG_01020	FGSG_01062	FGSG_01068	FGSG_01115	FGSG_01172	FGSG_01209	FGSG_01264	FGSG_01288	FGSG_01296	FGSG_01341	FGSG_01359	FGSG_01412	FGSG_01444	FGSG_01514	FGSG_01534	FGSG_01536	FGSG_01574	FGSG_01602	FGSG_01614	FGSG_01638	FGSG_01671	FGSG_01706	FGSG_01787	FGSG_01802
FGSG_01853	regulates	FGSG_00117	FGSG_00132	FGSG_00180	FGSG_00268	FGSG_00271	FGSG_00297	FGSG_00393	FGSG_00410	FGSG_00463	FGSG_00468	FGSG_00560	FGSG_00613	FGSG_00615	FGSG_00714	FGSG_00809	FGSG_00849	FGSG_00929	FGSG_00941	FGSG_00945	FGSG_01004	FGSG_01138	FGSG_01166	FGSG_01187	FGSG_01224	FGSG_01234	FGSG_01249	FGSG_01256	FGSG_01283	FGSG_01287	FGSG_01298	FGSG_01307	FGSG_01333	FGSG_01364	FGSG_01370	FGSG_01462	FGSG_01466	FGSG_01548	FGSG_01620	FGSG_01629	FGSG_01642	FGSG_01644	FGSG_01731	FGSG_01818	FGSG_01848	FGSG_01921	FGSG_02004	FGSG_02075	FGSG_02088
FGSG_08179	regulates	FGSG_00026	FGSG_00100	FGSG_00101	FGSG_00129	FGSG_00147	FGSG_00158	FGSG_00198	FGSG_00473	FGSG_00488	FGSG_00604	FGSG_00885	FGSG_01008	FGSG_01054	FGSG_01235	FGSG_01662	FGSG_01676	FGSG_01729	FGSG_01778	FGSG_01844	FGSG_01989	FGSG_01995	FGSG_02089	FGSG_02178	FGSG_02393	FGSG_02399	FGSG_02490	FGSG_02625	FGSG_02723	FGSG_02858	FGSG_02943	FGSG_02977	FGSG_02987	FGSG_03037	FGSG_03088	FGSG_03136	FGSG_03177	FGSG_03186	FGSG_03198	FGSG_03214	FGSG_03217	FGSG_03292	FGSG_03299	FGSG_03382	FGSG_03463	FGSG_03484	FGSG_03488	FGSG_03496	FGSG_03545
FGSG_00153	regulates	FGSG_00094	FGSG_00119	FGSG_00148	FGSG_00235	FGSG_00384	FGSG_00389	FGSG_00487	FGSG_00525	FGSG_00622	FGSG_00767	FGSG_00828	FGSG_00880	FGSG_00895	FGSG_00942	FGSG_01378	FGSG_01494	FGSG_01496	FGSG_01585	FGSG_01586	FGSG_01711	FGSG_01752	FGSG_01762	FGSG_01764	FGSG_01775	FGSG_01782	FGSG_01827	FGSG_01856	FGSG_01876	FGSG_01887	FGSG_01913	FGSG_01946	FGSG_01972	FGSG_02054	FGSG_02111	FGSG_02112	FGSG_02116	FGSG_02163	FGSG_02168	FGSG_02186	FGSG_02188	FGSG_02203	FGSG_02207	FGSG_02208	FGSG_02251	FGSG_02254	FGSG_02298	FGSG_02336	FGSG_02363
FGSG_01559	regulates	FGSG_00031	FGSG_00038	FGSG_00087	FGSG_00109	FGSG_00161	FGSG_00247	FGSG_00348	FGSG_00848	FGSG_00885	FGSG_00891	FGSG_00922	FGSG_00936	FGSG_00992	FGSG_00993	FGSG_01075	FGSG_01114	FGSG_01458	FGSG_01477	FGSG_01483	FGSG_01608	FGSG_01609	FGSG_01677	FGSG_01745	FGSG_02003	FGSG_02112	FGSG_02152	FGSG_02169	FGSG_02177	FGSG_02179	FGSG_02223	FGSG_02260	FGSG_02301	FGSG_02548	FGSG_02610	FGSG_02674	FGSG_02740	FGSG_02817	FGSG_02921	FGSG_02947	FGSG_02955	FGSG_02994	FGSG_03006	FGSG_03070	FGSG_03112	FGSG_03157	FGSG_03241	FGSG_03250	FGSG_03323
FGSG_00324	regulates	FGSG_00097	FGSG_00142	FGSG_00182	FGSG_00266	FGSG_00275	FGSG_00286	FGSG_00288	FGSG_00359	FGSG_00362	FGSG_00422	FGSG_00517	FGSG_00530	FGSG_00645	FGSG_00688	FGSG_00692	FGSG_00719	FGSG_00756	FGSG_00800	FGSG_00841	FGSG_00869	FGSG_00887	FGSG_00899	FGSG_00915	FGSG_00964	FGSG_01026	FGSG_01041	FGSG_01048	FGSG_01050	FGSG_01098	FGSG_01116	FGSG_01169	FGSG_01193	FGSG_01243	FGSG_01257	FGSG_01299	FGSG_01308	FGSG_01326	FGSG_01337	FGSG_01338	FGSG_01341	FGSG_01486	FGSG_01535	FGSG_01613	FGSG_01632	FGSG_01647	FGSG_01707	FGSG_01734	FGSG_01743
FGSG_00276	regulates	FGSG_00173	FGSG_00175	FGSG_00300	FGSG_00321	FGSG_00386	FGSG_00429	FGSG_00515	FGSG_00644	FGSG_00762	FGSG_00898	FGSG_00958	FGSG_01031	FGSG_01097	FGSG_01142	FGSG_01229	FGSG_01301	FGSG_01343	FGSG_01410	FGSG_01422	FGSG_01606	FGSG_01696	FGSG_01713	FGSG_01973	FGSG_01977	FGSG_02016	FGSG_02019	FGSG_02030	FGSG_02084	FGSG_02157	FGSG_02255	FGSG_02262	FGSG_02269	FGSG_02316	FGSG_02322	FGSG_02392	FGSG_02442	FGSG_02443	FGSG_02499	FGSG_02585	FGSG_02696	FGSG_02744	FGSG_02749	FGSG_03017	FGSG_03127	FGSG_03154	FGSG_03168	FGSG_03459	FGSG_03502
FGSG_10807	regulates	FGSG_00018	FGSG_00033	FGSG_00051	FGSG_00218	FGSG_00226	FGSG_00239	FGSG_00270	FGSG_00317	FGSG_00342	FGSG_00397	FGSG_00415	FGSG_00471	FGSG_00492	FGSG_00496	FGSG_00518	FGSG_00554	FGSG_00583	FGSG_00600	FGSG_00616	FGSG_00652	FGSG_00777	FGSG_00786	FGSG_00832	FGSG_00904	FGSG_00926	FGSG_00974	FGSG_00975	FGSG_01037	FGSG_01111	FGSG_01245	FGSG_01276	FGSG_01289	FGSG_01316	FGSG_01363	FGSG_01383	FGSG_01392	FGSG_01422	FGSG_01432	FGSG_01450	FGSG_01547	FGSG_01656	FGSG_01702	FGSG_01744	FGSG_01825	FGSG_01875	FGSG_01888	FGSG_01993	FGSG_02001
FGSG_01058	regulates	FGSG_00005	FGSG_00012	FGSG_00014	FGSG_00036	FGSG_00047	FGSG_00048	FGSG_00054	FGSG_00112	FGSG_00153	FGSG_00163	FGSG_00172	FGSG_00350	FGSG_00411	FGSG_00550	FGSG_00674	FGSG_00697	FGSG_00785	FGSG_00806	FGSG_00948	FGSG_01253	FGSG_01479	FGSG_01525	FGSG_01551	FGSG_01621	FGSG_01676	FGSG_01752	FGSG_01791	FGSG_01793	FGSG_01796	FGSG_01826	FGSG_01828	FGSG_01833	FGSG_01866	FGSG_01974	FGSG_02021	FGSG_02023	FGSG_02032	FGSG_02042	FGSG_02119	FGSG_02134	FGSG_02164	FGSG_02227	FGSG_02263	FGSG_02296	FGSG_02304	FGSG_02336	FGSG_02374	FGSG_02424
FGSG_03037	regulates	FGSG_00043	FGSG_00061	FGSG_00114	FGSG_00161	FGSG_00197	FGSG_00245	FGSG_00267	FGSG_00273	FGSG_00381	FGSG_00413	FGSG_00416	FGSG_00451	FGSG_00595	FGSG_00733	FGSG_00784	FGSG_00807	FGSG_00993	FGSG_01255	FGSG_01269	FGSG_01500	FGSG_01779	FGSG_01781	FGSG_01894	FGSG_02059	FGSG_02065	FGSG_02158	FGSG_02172	FGSG_02177	FGSG_02178	FGSG_02195	FGSG_02213	FGSG_02259	FGSG_02266	FGSG_02290	FGSG_02310	FGSG_02380	FGSG_02458	FGSG_02483	FGSG_02599	FGSG_02635	FGSG_02815	FGSG_02818	FGSG_02911	FGSG_02947	FGSG_03102	FGSG_03107	FGSG_03156	FGSG_03174
FGSG_05012	regulates	FGSG_00174	FGSG_00296	FGSG_00299	FGSG_00331	FGSG_00350	FGSG_00360	FGSG_00361	FGSG_00364	FGSG_00367	FGSG_00428	FGSG_00452	FGSG_00462	FGSG_00491	FGSG_00499	FGSG_00526	FGSG_00564	FGSG_00598	FGSG_00601	FGSG_00623	FGSG_00675	FGSG_00678	FGSG_00715	FGSG_00748	FGSG_00749	FGSG_00753	FGSG_00756	FGSG_00757	FGSG_00766	FGSG_00873	FGSG_01006	FGSG_01014	FGSG_01015	FGSG_01044	FGSG_01063	FGSG_01098	FGSG_01104	FGSG_01115	FGSG_01116	FGSG_01121	FGSG_01123	FGSG_01131	FGSG_01193	FGSG_01200	FGSG_01209	FGSG_01217	FGSG_01233	FGSG_01292	FGSG_01317
FGSG_05604	regulates	FGSG_00165	FGSG_00243	FGSG_00307	FGSG_00318	FGSG_00474	FGSG_00481	FGSG_00539	FGSG_00660	FGSG_00691	FGSG_00738	FGSG_00778	FGSG_00810	FGSG_00846	FGSG_00946	FGSG_00974	FGSG_01003	FGSG_01163	FGSG_01251	FGSG_01274	FGSG_01363	FGSG_01413	FGSG_01452	FGSG_01461	FGSG_01658	FGSG_01699	FGSG_02045	FGSG_02090	FGSG_02173	FGSG_02524	FGSG_02553	FGSG_02576	FGSG_02738	FGSG_02843	FGSG_02938	FGSG_03065	FGSG_03237	FGSG_03344	FGSG_03811	FGSG_04020	FGSG_04101	FGSG_04209	FGSG_04238	FGSG_04271	FGSG_04288	FGSG_04349	FGSG_04407	FGSG_04436	FGSG_04445
FGSG_08173	regulates	FGSG_00209	FGSG_00291	FGSG_00305	FGSG_00346	FGSG_00510	FGSG_00556	FGSG_00563	FGSG_00738	FGSG_00836	FGSG_00875	FGSG_01121	FGSG_01159	FGSG_01184	FGSG_01222	FGSG_01391	FGSG_01444	FGSG_01656	FGSG_02029	FGSG_02056	FGSG_02419	FGSG_02443	FGSG_02494	FGSG_02609	FGSG_02733	FGSG_02761	FGSG_02764	FGSG_03582	FGSG_03861	FGSG_04115	FGSG_04131	FGSG_04202	FGSG_04333	FGSG_04386	FGSG_04414	FGSG_04476	FGSG_04982	FGSG_05070	FGSG_05072	FGSG_05187	FGSG_05222	FGSG_05382	FGSG_05387	FGSG_05507	FGSG_05578	FGSG_05585	FGSG_05631	FGSG_05671	FGSG_05691
FGSG_01564	regulates	FGSG_00217	FGSG_00236	FGSG_00237	FGSG_00308	FGSG_00329	FGSG_00369	FGSG_00420	FGSG_00427	FGSG_00433	FGSG_00484	FGSG_00512	FGSG_00513	FGSG_00525	FGSG_00573	FGSG_00585	FGSG_00611	FGSG_00621	FGSG_00640	FGSG_00722	FGSG_00735	FGSG_00929	FGSG_00972	FGSG_01030	FGSG_01219	FGSG_01360	FGSG_01374	FGSG_01428	FGSG_01438	FGSG_01484	FGSG_01557	FGSG_01641	FGSG_01647	FGSG_01728	FGSG_01740	FGSG_01777	FGSG_01843	FGSG_01877	FGSG_01915	FGSG_02055	FGSG_02080	FGSG_02101	FGSG_02113	FGSG_02140	FGSG_02251	FGSG_02271	FGSG_02317	FGSG_02431	FGSG_02434
FGSG_01464	regulates	FGSG_00119	FGSG_00124	FGSG_00128	FGSG_00166	FGSG_00170	FGSG_00225	FGSG_00269	FGSG_00315	FGSG_00379	FGSG_00421	FGSG_00456	FGSG_00509	FGSG_00541	FGSG_00566	FGSG_00607	FGSG_00617	FGSG_00750	FGSG_00775	FGSG_01017	FGSG_01035	FGSG_01056	FGSG_01084	FGSG_01096	FGSG_01156	FGSG_01160	FGSG_01174	FGSG_01207	FGSG_01208	FGSG_01210	FGSG_01215	FGSG_01304	FGSG_01322	FGSG_01431	FGSG_01447	FGSG_01525	FGSG_01581	FGSG_01616	FGSG_01724	FGSG_01733	FGSG_01847	FGSG_01865	FGSG_01897	FGSG_01934	FGSG_01935	FGSG_01985	FGSG_02013	FGSG_02119	FGSG_02184
FGSG_06016	regulates	FGSG_00108	FGSG_00188	FGSG_00235	FGSG_00279	FGSG_00425	FGSG_00445	FGSG_00446	FGSG_00477	FGSG_00509	FGSG_00512	FGSG_00523	FGSG_00565	FGSG_00566	FGSG_00647	FGSG_00684	FGSG_00712	FGSG_00719	FGSG_00720	FGSG_00732	FGSG_00744	FGSG_00801	FGSG_00813	FGSG_00846	FGSG_00887	FGSG_00902	FGSG_00934	FGSG_01020	FGSG_01049	FGSG_01166	FGSG_01182	FGSG_01206	FGSG_01231	FGSG_01234	FGSG_01270	FGSG_01312	FGSG_01348	FGSG_01402	FGSG_01436	FGSG_01475	FGSG_01503	FGSG_01517	FGSG_01554	FGSG_01837	FGSG_01853	FGSG_01880	FGSG_01904	FGSG_01919	FGSG_01963
FGSG_05698	regulates	FGSG_00138	FGSG_00183	FGSG_00236	FGSG_00292	FGSG_00555	FGSG_00583	FGSG_00610	FGSG_00709	FGSG_00728	FGSG_01059	FGSG_01130	FGSG_01214	FGSG_01473	FGSG_01530	FGSG_01553	FGSG_01673	FGSG_01731	FGSG_01739	FGSG_01757	FGSG_01769	FGSG_01809	FGSG_01938	FGSG_01960	FGSG_01991	FGSG_02007	FGSG_02025	FGSG_02060	FGSG_02108	FGSG_02186	FGSG_02231	FGSG_02258	FGSG_02288	FGSG_02314	FGSG_02355	FGSG_02373	FGSG_02382	FGSG_02441	FGSG_02607	FGSG_02624	FGSG_02678	FGSG_02687	FGSG_02753	FGSG_02763	FGSG_02816	FGSG_02871	FGSG_02934	FGSG_02974	FGSG_03072
FGSG_07433	regulates	FGSG_00308	FGSG_00332	FGSG_00350	FGSG_00358	FGSG_00397	FGSG_00399	FGSG_00408	FGSG_00481	FGSG_00574	FGSG_00577	FGSG_00612	FGSG_00637	FGSG_00677	FGSG_00852	FGSG_01004	FGSG_01019	FGSG_01069	FGSG_01178	FGSG_01404	FGSG_01432	FGSG_01475	FGSG_01547	FGSG_01710	FGSG_01917	FGSG_02048	FGSG_02240	FGSG_02331	FGSG_02590	FGSG_02661	FGSG_03976	FGSG_04032	FGSG_04043	FGSG_04189	FGSG_04276	FGSG_04284	FGSG_04385	FGSG_04413	FGSG_04575	FGSG_04966	FGSG_05278	FGSG_05316	FGSG_05328	FGSG_05414	FGSG_05418	FGSG_05468	FGSG_05471	FGSG_05494	FGSG_05636
FGSG_11247	regulates	FGSG_00030	FGSG_00090	FGSG_00134	FGSG_00136	FGSG_00160	FGSG_00195	FGSG_00198	FGSG_00210	FGSG_00240	FGSG_00247	FGSG_00258	FGSG_00312	FGSG_00351	FGSG_00383	FGSG_00394	FGSG_00418	FGSG_00419	FGSG_00423	FGSG_00442	FGSG_00453	FGSG_00469	FGSG_00503	FGSG_00565	FGSG_00569	FGSG_00593	FGSG_00599	FGSG_00604	FGSG_00621	FGSG_00627	FGSG_00685	FGSG_00782	FGSG_00793	FGSG_00915	FGSG_00950	FGSG_00961	FGSG_00964	FGSG_00965	FGSG_01023	FGSG_01024	FGSG_01030	FGSG_01035	FGSG_01040	FGSG_01042	FGSG_01101	FGSG_01109	FGSG_01117	FGSG_01173	FGSG_01186
FGSG_07265	regulates	FGSG_00118	FGSG_00163	FGSG_00176	FGSG_00289	FGSG_00311	FGSG_00313	FGSG_00345	FGSG_00347	FGSG_00424	FGSG_00440	FGSG_00460	FGSG_00557	FGSG_00572	FGSG_00661	FGSG_00689	FGSG_00701	FGSG_00704	FGSG_00710	FGSG_00714	FGSG_00718	FGSG_00805	FGSG_00847	FGSG_00874	FGSG_00877	FGSG_00886	FGSG_00892	FGSG_00931	FGSG_00973	FGSG_01014	FGSG_01172	FGSG_01190	FGSG_01216	FGSG_01239	FGSG_01325	FGSG_01340	FGSG_01390	FGSG_01411	FGSG_01434	FGSG_01468	FGSG_01484	FGSG_01489	FGSG_01583	FGSG_01590	FGSG_01615	FGSG_01621	FGSG_01644	FGSG_01679	FGSG_01698
FGSG_05477	regulates	FGSG_00001	FGSG_00016	FGSG_00031	FGSG_00087	FGSG_00126	FGSG_00141	FGSG_00181	FGSG_00193	FGSG_00205	FGSG_00233	FGSG_00479	FGSG_00668	FGSG_00891	FGSG_00919	FGSG_00940	FGSG_01078	FGSG_01107	FGSG_01335	FGSG_01342	FGSG_01492	FGSG_01642	FGSG_01664	FGSG_01711	FGSG_01773	FGSG_01786	FGSG_01789	FGSG_01793	FGSG_01852	FGSG_01859	FGSG_01978	FGSG_02102	FGSG_02104	FGSG_02123	FGSG_02128	FGSG_02186	FGSG_02242	FGSG_02243	FGSG_02334	FGSG_02349	FGSG_02351	FGSG_02372	FGSG_02391	FGSG_02408	FGSG_02428	FGSG_02432	FGSG_02537	FGSG_02695	FGSG_02856
FGSG_04293	regulates	FGSG_00070	FGSG_00279	FGSG_00314	FGSG_00390	FGSG_00515	FGSG_00527	FGSG_00534	FGSG_00563	FGSG_00586	FGSG_00603	FGSG_00608	FGSG_00614	FGSG_00633	FGSG_00641	FGSG_00729	FGSG_00759	FGSG_00855	FGSG_00890	FGSG_00941	FGSG_00958	FGSG_00963	FGSG_00986	FGSG_01049	FGSG_01163	FGSG_01199	FGSG_01402	FGSG_01405	FGSG_01532	FGSG_01588	FGSG_01739	FGSG_01798	FGSG_01799	FGSG_01841	FGSG_01931	FGSG_01939	FGSG_02036	FGSG_02077	FGSG_02133	FGSG_02157	FGSG_02238	FGSG_02581	FGSG_02585	FGSG_02615	FGSG_02756	FGSG_02810	FGSG_02828	FGSG_03128	FGSG_03315
FGSG_04666	regulates	FGSG_00009	FGSG_00040	FGSG_00110	FGSG_00140	FGSG_00153	FGSG_00210	FGSG_00214	FGSG_00246	FGSG_00312	FGSG_00317	FGSG_00363	FGSG_00394	FGSG_00418	FGSG_00419	FGSG_00453	FGSG_00516	FGSG_00525	FGSG_00619	FGSG_00621	FGSG_00635	FGSG_00685	FGSG_00763	FGSG_00764	FGSG_00794	FGSG_01067	FGSG_01088	FGSG_01159	FGSG_01169	FGSG_01255	FGSG_01261	FGSG_01322	FGSG_01494	FGSG_01563	FGSG_01630	FGSG_01650	FGSG_01652	FGSG_01687	FGSG_01725	FGSG_01754	FGSG_01769	FGSG_01787	FGSG_01792	FGSG_01796	FGSG_01803	FGSG_01962	FGSG_02037	FGSG_02087	FGSG_02114
FGSG_08954	regulates	FGSG_00220	FGSG_00272	FGSG_00697	FGSG_00725	FGSG_01787	FGSG_01814	FGSG_01817	FGSG_01827	FGSG_01830	FGSG_02061	FGSG_02318	FGSG_02583	FGSG_02924	FGSG_02938	FGSG_03265	FGSG_03371	FGSG_03606	FGSG_03613	FGSG_03646	FGSG_03657	FGSG_03775	FGSG_03814	FGSG_03921	FGSG_03995	FGSG_04158	FGSG_04455	FGSG_04530	FGSG_04539	FGSG_04624	FGSG_04644	FGSG_04698	FGSG_04971	FGSG_05031	FGSG_05076	FGSG_05227	FGSG_05646	FGSG_05740	FGSG_05811	FGSG_06187	FGSG_06618	FGSG_07336	FGSG_07574	FGSG_07595	FGSG_07735	FGSG_07972	FGSG_08147	FGSG_08341	FGSG_08535
FGSG_02696	regulates	FGSG_00066	FGSG_00100	FGSG_00101	FGSG_00162	FGSG_00225	FGSG_00229	FGSG_00322	FGSG_00413	FGSG_00419	FGSG_00424	FGSG_00446	FGSG_00488	FGSG_00534	FGSG_00559	FGSG_00578	FGSG_00619	FGSG_00657	FGSG_00681	FGSG_00776	FGSG_00984	FGSG_01011	FGSG_01205	FGSG_01236	FGSG_01240	FGSG_01331	FGSG_01349	FGSG_01407	FGSG_01462	FGSG_01494	FGSG_01559	FGSG_01695	FGSG_01914	FGSG_01995	FGSG_02069	FGSG_02117	FGSG_02210	FGSG_02235	FGSG_02300	FGSG_02318	FGSG_02319	FGSG_02406	FGSG_02467	FGSG_02484	FGSG_02586	FGSG_02783	FGSG_02846	FGSG_02963	FGSG_02965
FGSG_09903	regulates	FGSG_00189	FGSG_00215	FGSG_00302	FGSG_00329	FGSG_00352	FGSG_00364	FGSG_00366	FGSG_00472	FGSG_00494	FGSG_00500	FGSG_00504	FGSG_00518	FGSG_00558	FGSG_00564	FGSG_00582	FGSG_00616	FGSG_00626	FGSG_00677	FGSG_00686	FGSG_00748	FGSG_00781	FGSG_00812	FGSG_00815	FGSG_00852	FGSG_00862	FGSG_00882	FGSG_00939	FGSG_00984	FGSG_01000	FGSG_01055	FGSG_01112	FGSG_01150	FGSG_01164	FGSG_01165	FGSG_01222	FGSG_01227	FGSG_01233	FGSG_01256	FGSG_01291	FGSG_01316	FGSG_01320	FGSG_01353	FGSG_01368	FGSG_01372	FGSG_01408	FGSG_01458	FGSG_01502	FGSG_01539
FGSG_06168	regulates	FGSG_00217	FGSG_00224	FGSG_00227	FGSG_00257	FGSG_00554	FGSG_00681	FGSG_00732	FGSG_00761	FGSG_00807	FGSG_00818	FGSG_00843	FGSG_00856	FGSG_00892	FGSG_00894	FGSG_00916	FGSG_00961	FGSG_01029	FGSG_01064	FGSG_01083	FGSG_01321	FGSG_01379	FGSG_01499	FGSG_01536	FGSG_01572	FGSG_01579	FGSG_01606	FGSG_01639	FGSG_01640	FGSG_01656	FGSG_01666	FGSG_01679	FGSG_01841	FGSG_01883	FGSG_01994	FGSG_02014	FGSG_02025	FGSG_02075	FGSG_02169	FGSG_02217	FGSG_02285	FGSG_02292	FGSG_02307	FGSG_02326	FGSG_02327	FGSG_02329	FGSG_02403	FGSG_02425	FGSG_02460
FGSG_00385	regulates	FGSG_00006	FGSG_00023	FGSG_00082	FGSG_00249	FGSG_00261	FGSG_00279	FGSG_00377	FGSG_00387	FGSG_00432	FGSG_00439	FGSG_00469	FGSG_00517	FGSG_00546	FGSG_00566	FGSG_00638	FGSG_00683	FGSG_00718	FGSG_00729	FGSG_00789	FGSG_00792	FGSG_00805	FGSG_00941	FGSG_00968	FGSG_00999	FGSG_01072	FGSG_01083	FGSG_01092	FGSG_01147	FGSG_01149	FGSG_01158	FGSG_01188	FGSG_01226	FGSG_01272	FGSG_01287	FGSG_01306	FGSG_01339	FGSG_01360	FGSG_01373	FGSG_01390	FGSG_01405	FGSG_01407	FGSG_01415	FGSG_01434	FGSG_01442	FGSG_01489	FGSG_01523	FGSG_01535	FGSG_01552
FGSG_06516	regulates	FGSG_00031	FGSG_00065	FGSG_00079	FGSG_00156	FGSG_00432	FGSG_00517	FGSG_00630	FGSG_00673	FGSG_00770	FGSG_00772	FGSG_00942	FGSG_01148	FGSG_01517	FGSG_01589	FGSG_01598	FGSG_01622	FGSG_01740	FGSG_01754	FGSG_01770	FGSG_01794	FGSG_01806	FGSG_01980	FGSG_01997	FGSG_02000	FGSG_02123	FGSG_02153	FGSG_02179	FGSG_02218	FGSG_02241	FGSG_02332	FGSG_02370	FGSG_02514	FGSG_02618	FGSG_02654	FGSG_02673	FGSG_02713	FGSG_02849	FGSG_02916	FGSG_02954	FGSG_02981	FGSG_03096	FGSG_03156	FGSG_03171	FGSG_03210	FGSG_03227	FGSG_03255	FGSG_03298	FGSG_03331
FGSG_06209	regulates	FGSG_00090	FGSG_00177	FGSG_00184	FGSG_00192	FGSG_00248	FGSG_00263	FGSG_00271	FGSG_00303	FGSG_00314	FGSG_00337	FGSG_00339	FGSG_00382	FGSG_00399	FGSG_00463	FGSG_00467	FGSG_00533	FGSG_00549	FGSG_00578	FGSG_00599	FGSG_00603	FGSG_00613	FGSG_00641	FGSG_00708	FGSG_00722	FGSG_00741	FGSG_00808	FGSG_00846	FGSG_00934	FGSG_01043	FGSG_01055	FGSG_01096	FGSG_01106	FGSG_01183	FGSG_01263	FGSG_01467	FGSG_01544	FGSG_01552	FGSG_01599	FGSG_01710	FGSG_01736	FGSG_01766	FGSG_01836	FGSG_01845	FGSG_01898	FGSG_01907	FGSG_01910	FGSG_01915	FGSG_01930
FGSG_06957	regulates	FGSG_00073	FGSG_00102	FGSG_00134	FGSG_00137	FGSG_00160	FGSG_00197	FGSG_00281	FGSG_00355	FGSG_00369	FGSG_00491	FGSG_00501	FGSG_00503	FGSG_00512	FGSG_00538	FGSG_00552	FGSG_00622	FGSG_00627	FGSG_00700	FGSG_00708	FGSG_00709	FGSG_00727	FGSG_00775	FGSG_00828	FGSG_00857	FGSG_00955	FGSG_01082	FGSG_01257	FGSG_01321	FGSG_01340	FGSG_01358	FGSG_01378	FGSG_01388	FGSG_01407	FGSG_01473	FGSG_01485	FGSG_01561	FGSG_01566	FGSG_01615	FGSG_01701	FGSG_01809	FGSG_01908	FGSG_02027	FGSG_02171	FGSG_02275	FGSG_02279	FGSG_02335	FGSG_02385	FGSG_02406
FGSG_09001	regulates	FGSG_00085	FGSG_00154	FGSG_00156	FGSG_00174	FGSG_00216	FGSG_00267	FGSG_00403	FGSG_00426	FGSG_00630	FGSG_00734	FGSG_00927	FGSG_01061	FGSG_01078	FGSG_01146	FGSG_01194	FGSG_01584	FGSG_01690	FGSG_01737	FGSG_01805	FGSG_01806	FGSG_01989	FGSG_02033	FGSG_02054	FGSG_02065	FGSG_02089	FGSG_02121	FGSG_02124	FGSG_02213	FGSG_02301	FGSG_02315	FGSG_02369	FGSG_02384	FGSG_02620	FGSG_02670	FGSG_02897	FGSG_02921	FGSG_03030	FGSG_03124	FGSG_03151	FGSG_03255	FGSG_03346	FGSG_03437	FGSG_03472	FGSG_03479	FGSG_03494	FGSG_03531	FGSG_03576	FGSG_03604
FGSG_00144	regulates	FGSG_00003	FGSG_00010	FGSG_00013	FGSG_00135	FGSG_00242	FGSG_00245	FGSG_01269	FGSG_01302	FGSG_01578	FGSG_01622	FGSG_01630	FGSG_01661	FGSG_01722	FGSG_01738	FGSG_01745	FGSG_02076	FGSG_02112	FGSG_02123	FGSG_02340	FGSG_02371	FGSG_02617	FGSG_02619	FGSG_02827	FGSG_03001	FGSG_03003	FGSG_03034	FGSG_03129	FGSG_03171	FGSG_03267	FGSG_03381	FGSG_03507	FGSG_03509	FGSG_03533	FGSG_03609	FGSG_03640	FGSG_03724	FGSG_03827	FGSG_03837	FGSG_03905	FGSG_03997	FGSG_04005	FGSG_04146	FGSG_04305	FGSG_04336	FGSG_04344	FGSG_04435	FGSG_04469	FGSG_04521
FGSG_02554	regulates	FGSG_00080	FGSG_00108	FGSG_00165	FGSG_00188	FGSG_00196	FGSG_00249	FGSG_00287	FGSG_00371	FGSG_00537	FGSG_00570	FGSG_00675	FGSG_00693	FGSG_00758	FGSG_00780	FGSG_00788	FGSG_00799	FGSG_00800	FGSG_00808	FGSG_00844	FGSG_00923	FGSG_00933	FGSG_01025	FGSG_01026	FGSG_01028	FGSG_01040	FGSG_01043	FGSG_01153	FGSG_01162	FGSG_01182	FGSG_01193	FGSG_01202	FGSG_01318	FGSG_01395	FGSG_01443	FGSG_01445	FGSG_01463	FGSG_01515	FGSG_01613	FGSG_01623	FGSG_01673	FGSG_01905	FGSG_02008	FGSG_02048	FGSG_02071	FGSG_02234	FGSG_02347	FGSG_02481	FGSG_02482
FGSG_09002	regulates	FGSG_00173	FGSG_00291	FGSG_00300	FGSG_00305	FGSG_00309	FGSG_00333	FGSG_00335	FGSG_00336	FGSG_00398	FGSG_00504	FGSG_00506	FGSG_00519	FGSG_00539	FGSG_00558	FGSG_00561	FGSG_00589	FGSG_00592	FGSG_00609	FGSG_00646	FGSG_00649	FGSG_00686	FGSG_00693	FGSG_00717	FGSG_00730	FGSG_00731	FGSG_00781	FGSG_00863	FGSG_00865	FGSG_00871	FGSG_00875	FGSG_00921	FGSG_00969	FGSG_00995	FGSG_00997	FGSG_01016	FGSG_01129	FGSG_01136	FGSG_01195	FGSG_01198	FGSG_01200	FGSG_01241	FGSG_01251	FGSG_01281	FGSG_01289	FGSG_01292	FGSG_01328	FGSG_01329	FGSG_01408
FGSG_02787	regulates	FGSG_00109	FGSG_00284	FGSG_00285	FGSG_00338	FGSG_00377	FGSG_00396	FGSG_00444	FGSG_00455	FGSG_00489	FGSG_00533	FGSG_00536	FGSG_00591	FGSG_00720	FGSG_00723	FGSG_00743	FGSG_00745	FGSG_00769	FGSG_00788	FGSG_00813	FGSG_00814	FGSG_00815	FGSG_00817	FGSG_00827	FGSG_00873	FGSG_00884	FGSG_00900	FGSG_00902	FGSG_00935	FGSG_00957	FGSG_01024	FGSG_01031	FGSG_01065	FGSG_01095	FGSG_01142	FGSG_01153	FGSG_01231	FGSG_01244	FGSG_01274	FGSG_01280	FGSG_01371	FGSG_01375	FGSG_01382	FGSG_01404	FGSG_01433	FGSG_01534	FGSG_01542	FGSG_01632	FGSG_01638
FGSG_08531	regulates	FGSG_00023	FGSG_00058	FGSG_00179	FGSG_00249	FGSG_00294	FGSG_00327	FGSG_00343	FGSG_00382	FGSG_00392	FGSG_00393	FGSG_00434	FGSG_00445	FGSG_00447	FGSG_00467	FGSG_00471	FGSG_00489	FGSG_00508	FGSG_00584	FGSG_00586	FGSG_00671	FGSG_00694	FGSG_00703	FGSG_00726	FGSG_00740	FGSG_00780	FGSG_00789	FGSG_00805	FGSG_00845	FGSG_00853	FGSG_00863	FGSG_00866	FGSG_00868	FGSG_00935	FGSG_00952	FGSG_00971	FGSG_00999	FGSG_01000	FGSG_01036	FGSG_01111	FGSG_01154	FGSG_01156	FGSG_01203	FGSG_01206	FGSG_01252	FGSG_01263	FGSG_01277	FGSG_01279	FGSG_01397
FGSG_04554	regulates	FGSG_00173	FGSG_00190	FGSG_00206	FGSG_00287	FGSG_00319	FGSG_00320	FGSG_00349	FGSG_00357	FGSG_00370	FGSG_00376	FGSG_00417	FGSG_00461	FGSG_00495	FGSG_00539	FGSG_00543	FGSG_00587	FGSG_00601	FGSG_00817	FGSG_00893	FGSG_01044	FGSG_01091	FGSG_01130	FGSG_01141	FGSG_01150	FGSG_01197	FGSG_01281	FGSG_01327	FGSG_01332	FGSG_01497	FGSG_01542	FGSG_01588	FGSG_01643	FGSG_01730	FGSG_01845	FGSG_01870	FGSG_01900	FGSG_01927	FGSG_01928	FGSG_01977	FGSG_01981	FGSG_02034	FGSG_02038	FGSG_02073	FGSG_02133	FGSG_02416	FGSG_02511	FGSG_02516	FGSG_02646
[truncated: 599 more columns]

## Sheet: Core GRN
Regulator	Action	Core target	Core target	Core target	Core target	Core target	Core target	Core target	Core target	Core target	Core target	Core target	Core target	Core target	Core target	Core target	Core target	Core target	Core target	Core target	Core target	Core target	Core target	Core target	Core target	Core target	Core target	Core target	Core target	Core target	Core target	Core target	Core target	Core target	Core target	Core target	Core target	Core target	Core target	Core target	Core target	Core target	Core target	Core target	Core target	Core target	Core target	Core target	Core target
FGSG_03702	regulates	FGSG_00091	FGSG_00313	FGSG_00318	FGSG_00331	FGSG_00334	FGSG_00369	FGSG_00416	FGSG_00484	FGSG_00640	FGSG_00653	FGSG_00655	FGSG_00740	FGSG_00864	FGSG_00970	FGSG_01045	FGSG_01066	FGSG_01074	FGSG_01176	FGSG_01304	FGSG_01389	FGSG_01433	FGSG_01439	FGSG_01525	FGSG_01529	FGSG_01530	FGSG_01652	FGSG_01687	FGSG_01749	FGSG_01829	FGSG_01850	FGSG_01946	FGSG_01960	FGSG_02097	FGSG_02158	FGSG_02160	FGSG_02165	FGSG_02220	FGSG_02277	FGSG_02458	FGSG_02497	FGSG_02504	FGSG_02629	FGSG_02634	FGSG_02679	FGSG_02743	FGSG_02783	FGSG_02815	FGSG_02872
FGSG_04480	regulates	FGSG_00095	FGSG_00184	FGSG_00212	FGSG_00215	FGSG_00270	FGSG_00582	FGSG_00660	FGSG_00665	FGSG_00678	FGSG_00782	FGSG_00788	FGSG_00960	FGSG_01041	FGSG_01059	FGSG_01202	FGSG_01223	FGSG_01251	FGSG_01286	FGSG_01366	FGSG_01429	FGSG_01543	FGSG_01670	FGSG_01755	FGSG_01982	FGSG_02023	FGSG_02051	FGSG_02084	FGSG_02106	FGSG_02146	FGSG_02160	FGSG_02161	FGSG_02190	FGSG_02315	FGSG_02353	FGSG_02549	FGSG_02560	FGSG_02566	FGSG_02589	FGSG_02654	FGSG_02680	FGSG_02704	FGSG_02760	FGSG_02866	FGSG_02885	FGSG_03033	FGSG_03073	FGSG_03149	FGSG_03202
FGSG_01137	regulates	FGSG_00051	FGSG_00068	FGSG_00069	FGSG_00070	FGSG_00117	FGSG_00138	FGSG_00150	FGSG_00229	FGSG_00268	FGSG_00293	FGSG_00301	FGSG_00363	FGSG_00484	FGSG_00504	FGSG_00505	FGSG_00617	FGSG_00698	FGSG_00773	FGSG_00834	FGSG_00864	FGSG_00896	FGSG_00910	FGSG_00918	FGSG_00956	FGSG_01003	FGSG_01132	FGSG_01232	FGSG_01271	FGSG_01298	FGSG_01453	FGSG_01461	FGSG_01476	FGSG_01488	FGSG_01532	FGSG_01550	FGSG_01551	FGSG_01569	FGSG_01669	FGSG_01717	FGSG_01757	FGSG_01839	FGSG_01920	FGSG_01988	FGSG_02100	FGSG_02108	FGSG_02131	FGSG_02145	FGSG_02212
FGSG_07812	regulates	FGSG_00067	FGSG_00077	FGSG_00099	FGSG_00100	FGSG_00134	FGSG_00142	FGSG_00162	FGSG_00172	FGSG_00184	FGSG_00234	FGSG_00246	FGSG_00251	FGSG_00272	FGSG_00488	FGSG_00503	FGSG_00594	FGSG_00602	FGSG_00652	FGSG_00811	FGSG_00844	FGSG_00876	FGSG_00895	FGSG_00903	FGSG_00933	FGSG_01054	FGSG_01061	FGSG_01075	FGSG_01126	FGSG_01169	FGSG_01196	FGSG_01335	FGSG_01454	FGSG_01536	FGSG_01579	FGSG_01585	FGSG_01711	FGSG_01748	FGSG_01763	FGSG_01764	FGSG_01791	FGSG_01802	FGSG_01828	FGSG_01832	FGSG_01848	FGSG_01857	FGSG_01859	FGSG_01914	FGSG_01916
FGSG_08349	regulates	FGSG_00006	FGSG_00027	FGSG_00084	FGSG_00095	FGSG_00107	FGSG_00144	FGSG_00261	FGSG_00288	FGSG_00289	FGSG_00292	FGSG_00315	FGSG_00334	FGSG_00420	FGSG_00430	FGSG_00468	FGSG_00469	FGSG_00501	FGSG_00528	FGSG_00545	FGSG_00614	FGSG_00618	FGSG_00640	FGSG_00666	FGSG_00716	FGSG_00820	FGSG_00843	FGSG_00909	FGSG_00912	FGSG_00959	FGSG_01032	FGSG_01038	FGSG_01052	FGSG_01062	FGSG_01101	FGSG_01119	FGSG_01239	FGSG_01282	FGSG_01299	FGSG_01315	FGSG_01323	FGSG_01337	FGSG_01388	FGSG_01421	FGSG_01446	FGSG_01447	FGSG_01496	FGSG_01550	FGSG_01640
FGSG_00800	regulates	FGSG_00032	FGSG_00062	FGSG_00136	FGSG_00179	FGSG_00186	FGSG_00243	FGSG_00280	FGSG_00284	FGSG_00298	FGSG_00299	FGSG_00307	FGSG_00310	FGSG_00324	FGSG_00337	FGSG_00361	FGSG_00409	FGSG_00434	FGSG_00455	FGSG_00462	FGSG_00470	FGSG_00474	FGSG_00482	FGSG_00483	FGSG_00511	FGSG_00537	FGSG_00574	FGSG_00597	FGSG_00622	FGSG_00628	FGSG_00666	FGSG_00683	FGSG_00725	FGSG_00741	FGSG_00743	FGSG_00765	FGSG_00787	FGSG_00845	FGSG_00869	FGSG_00884	FGSG_00908	FGSG_00929	FGSG_00931	FGSG_01033	FGSG_01047	FGSG_01057	FGSG_01065	FGSG_01102	FGSG_01103
FGSG_10895	regulates	FGSG_00139	FGSG_00140	FGSG_00148	FGSG_00153	FGSG_00183	FGSG_00207	FGSG_00217	FGSG_00227	FGSG_00259	FGSG_00275	FGSG_00281	FGSG_00282	FGSG_00358	FGSG_00372	FGSG_00378	FGSG_00391	FGSG_00463	FGSG_00466	FGSG_00550	FGSG_00612	FGSG_00666	FGSG_00774	FGSG_00783	FGSG_00809	FGSG_00858	FGSG_00909	FGSG_00917	FGSG_00956	FGSG_00970	FGSG_00972	FGSG_01011	FGSG_01022	FGSG_01030	FGSG_01094	FGSG_01118	FGSG_01220	FGSG_01230	FGSG_01257	FGSG_01322	FGSG_01325	FGSG_01435	FGSG_01439	FGSG_01490	FGSG_01503	FGSG_01507	FGSG_01526	FGSG_01555	FGSG_01610
FGSG_01502	regulates	FGSG_00287	FGSG_00291	FGSG_00304	FGSG_00307	FGSG_00309	FGSG_00310	FGSG_00373	FGSG_00380	FGSG_00398	FGSG_00406	FGSG_00421	FGSG_00437	FGSG_00444	FGSG_00465	FGSG_00480	FGSG_00482	FGSG_00495	FGSG_00506	FGSG_00507	FGSG_00510	FGSG_00551	FGSG_00581	FGSG_00654	FGSG_00658	FGSG_00663	FGSG_00664	FGSG_00672	FGSG_00677	FGSG_00682	FGSG_00705	FGSG_00715	FGSG_00716	FGSG_00773	FGSG_00781	FGSG_00798	FGSG_00821	FGSG_00822	FGSG_00844	FGSG_00957	FGSG_01010	FGSG_01025	FGSG_01028	FGSG_01051	FGSG_01053	FGSG_01116	FGSG_01122	FGSG_01144	FGSG_01197
FGSG_01794	regulates	FGSG_00032	FGSG_00063	FGSG_00065	FGSG_00074	FGSG_00079	FGSG_00089	FGSG_00103	FGSG_00109	FGSG_00126	FGSG_00605	FGSG_00606	FGSG_00624	FGSG_00673	FGSG_00851	FGSG_01022	FGSG_01139	FGSG_01384	FGSG_01400	FGSG_01649	FGSG_01876	FGSG_02033	FGSG_02050	FGSG_02070	FGSG_02172	FGSG_02214	FGSG_02354	FGSG_02357	FGSG_02359	FGSG_02395	FGSG_02397	FGSG_02429	FGSG_02503	FGSG_02776	FGSG_02796	FGSG_02916	FGSG_02959	FGSG_03020	FGSG_03031	FGSG_03063	FGSG_03092	FGSG_03175	FGSG_03198	FGSG_03204	FGSG_03244	FGSG_03316	FGSG_03343	FGSG_03377	FGSG_03413
FGSG_07737	regulates	FGSG_00034	FGSG_00103	FGSG_00145	FGSG_00147	FGSG_00181	FGSG_00262	FGSG_00772	FGSG_00891	FGSG_01005	FGSG_01171	FGSG_01302	FGSG_01400	FGSG_01531	FGSG_01582	FGSG_01661	FGSG_01729	FGSG_01754	FGSG_01775	FGSG_01793	FGSG_01858	FGSG_01868	FGSG_02094	FGSG_02150	FGSG_02179	FGSG_02630	FGSG_02777	FGSG_02852	FGSG_02932	FGSG_02958	FGSG_02970	FGSG_03026	FGSG_03049	FGSG_03210	FGSG_03398	FGSG_03591	FGSG_03612	FGSG_03690	FGSG_03697	FGSG_03716	FGSG_03726	FGSG_03729	FGSG_03878	FGSG_03892	FGSG_03902	FGSG_03994	FGSG_04036	FGSG_04059	FGSG_04100
FGSG_07097	regulates	FGSG_00059	FGSG_00060	FGSG_00066	FGSG_00116	FGSG_00136	FGSG_00177	FGSG_00196	FGSG_00199	FGSG_00303	FGSG_00308	FGSG_00396	FGSG_00404	FGSG_00410	FGSG_00428	FGSG_00438	FGSG_00540	FGSG_00584	FGSG_00608	FGSG_00613	FGSG_00647	FGSG_00712	FGSG_00729	FGSG_00735	FGSG_00746	FGSG_00774	FGSG_00808	FGSG_00840	FGSG_00849	FGSG_00860	FGSG_00935	FGSG_00986	FGSG_01018	FGSG_01029	FGSG_01033	FGSG_01183	FGSG_01242	FGSG_01250	FGSG_01272	FGSG_01293	FGSG_01405	FGSG_01409	FGSG_01528	FGSG_01530	FGSG_01538	FGSG_01557	FGSG_01623	FGSG_01675	FGSG_01743
FGSG_09660	regulates	FGSG_00139	FGSG_00169	FGSG_00259	FGSG_00323	FGSG_00386	FGSG_00393	FGSG_00405	FGSG_00458	FGSG_00494	FGSG_00499	FGSG_00524	FGSG_00529	FGSG_00532	FGSG_00541	FGSG_00562	FGSG_00592	FGSG_00595	FGSG_00623	FGSG_00639	FGSG_00694	FGSG_00723	FGSG_00749	FGSG_00761	FGSG_00804	FGSG_00823	FGSG_00825	FGSG_00852	FGSG_00901	FGSG_00914	FGSG_00925	FGSG_01010	FGSG_01068	FGSG_01098	FGSG_01203	FGSG_01224	FGSG_01317	FGSG_01323	FGSG_01339	FGSG_01345	FGSG_01346	FGSG_01370	FGSG_01377	FGSG_01381	FGSG_01393	FGSG_01493	FGSG_01505	FGSG_01507	FGSG_01508
FGSG_05060	regulates	FGSG_00062	FGSG_00068	FGSG_00069	FGSG_00070	FGSG_00124	FGSG_00169	FGSG_00180	FGSG_00269	FGSG_00298	FGSG_00374	FGSG_00442	FGSG_00470	FGSG_00546	FGSG_00588	FGSG_00696	FGSG_00698	FGSG_00794	FGSG_00796	FGSG_00831	FGSG_00859	FGSG_00878	FGSG_00948	FGSG_00950	FGSG_00959	FGSG_00971	FGSG_00986	FGSG_01046	FGSG_01099	FGSG_01213	FGSG_01240	FGSG_01283	FGSG_01306	FGSG_01325	FGSG_01341	FGSG_01409	FGSG_01425	FGSG_01453	FGSG_01462	FGSG_01545	FGSG_01555	FGSG_01564	FGSG_01570	FGSG_01576	FGSG_01587	FGSG_01631	FGSG_01669	FGSG_01675	FGSG_01729
FGSG_02130	regulates	FGSG_00040	FGSG_00115	FGSG_00148	FGSG_00169	FGSG_00181	FGSG_00192	FGSG_00198	FGSG_00260	FGSG_00345	FGSG_00374	FGSG_00407	FGSG_00470	FGSG_00522	FGSG_00545	FGSG_00602	FGSG_00704	FGSG_00747	FGSG_00773	FGSG_00782	FGSG_00794	FGSG_00797	FGSG_00806	FGSG_00976	FGSG_01035	FGSG_01065	FGSG_01088	FGSG_01181	FGSG_01221	FGSG_01240	FGSG_01268	FGSG_01285	FGSG_01347	FGSG_01419	FGSG_01469	FGSG_01495	FGSG_01513	FGSG_01521	FGSG_01640	FGSG_01642	FGSG_01666	FGSG_01764	FGSG_01808	FGSG_01875	FGSG_01896	FGSG_01924	FGSG_01934	FGSG_01969	FGSG_01988
FGSG_10114	regulates	FGSG_00084	FGSG_00183	FGSG_00235	FGSG_00271	FGSG_00281	FGSG_00306	FGSG_00330	FGSG_00372	FGSG_00397	FGSG_00402	FGSG_00403	FGSG_00415	FGSG_00441	FGSG_00490	FGSG_00493	FGSG_00538	FGSG_00549	FGSG_00625	FGSG_00642	FGSG_00667	FGSG_00750	FGSG_00751	FGSG_00776	FGSG_00786	FGSG_00831	FGSG_00910	FGSG_01037	FGSG_01052	FGSG_01072	FGSG_01082	FGSG_01097	FGSG_01118	FGSG_01124	FGSG_01127	FGSG_01152	FGSG_01155	FGSG_01157	FGSG_01160	FGSG_01176	FGSG_01181	FGSG_01188	FGSG_01198	FGSG_01199	FGSG_01204	FGSG_01212	FGSG_01226	FGSG_01232	FGSG_01236
FGSG_01984	regulates	FGSG_00034	FGSG_00075	FGSG_00111	FGSG_00124	FGSG_00193	FGSG_00211	FGSG_00213	FGSG_00234	FGSG_00259	FGSG_00674	FGSG_00848	FGSG_01127	FGSG_01171	FGSG_01269	FGSG_01401	FGSG_01559	FGSG_01589	FGSG_01611	FGSG_02085	FGSG_02294	FGSG_02377	FGSG_02767	FGSG_02802	FGSG_02824	FGSG_02836	FGSG_02890	FGSG_02962	FGSG_03001	FGSG_03013	FGSG_03039	FGSG_03170	FGSG_03208	FGSG_03253	FGSG_03301	FGSG_03334	FGSG_03346	FGSG_03411	FGSG_03458	FGSG_03464	FGSG_03678	FGSG_03683	FGSG_03690	FGSG_03758	FGSG_03763	FGSG_03808	FGSG_03891	FGSG_03892	FGSG_03899
FGSG_01172	regulates	FGSG_00092	FGSG_00115	FGSG_00201	FGSG_00257	FGSG_00266	FGSG_00295	FGSG_00311	FGSG_00357	FGSG_00391	FGSG_00392	FGSG_00407	FGSG_00459	FGSG_00520	FGSG_00531	FGSG_00542	FGSG_00585	FGSG_00597	FGSG_00599	FGSG_00620	FGSG_00653	FGSG_00661	FGSG_00680	FGSG_00683	FGSG_00710	FGSG_00763	FGSG_00811	FGSG_00897	FGSG_00908	FGSG_00917	FGSG_00947	FGSG_00973	FGSG_00982	FGSG_01011	FGSG_01032	FGSG_01048	FGSG_01056	FGSG_01088	FGSG_01101	FGSG_01108	FGSG_01224	FGSG_01230	FGSG_01283	FGSG_01340	FGSG_01379	FGSG_01403	FGSG_01454	FGSG_01496	FGSG_01499
FGSG_12798	regulates	FGSG_00055	FGSG_00085	FGSG_00199	FGSG_00213	FGSG_00226	FGSG_00262	FGSG_00344	FGSG_00388	FGSG_00411	FGSG_00480	FGSG_00482	FGSG_00542	FGSG_00548	FGSG_00631	FGSG_00690	FGSG_00736	FGSG_00775	FGSG_00798	FGSG_01005	FGSG_01060	FGSG_01067	FGSG_01147	FGSG_01278	FGSG_01284	FGSG_01286	FGSG_01314	FGSG_01401	FGSG_01431	FGSG_01459	FGSG_01477	FGSG_01482	FGSG_01491	FGSG_01546	FGSG_01756	FGSG_01786	FGSG_01812	FGSG_01823	FGSG_01852	FGSG_01868	FGSG_02003	FGSG_02042	FGSG_02054	FGSG_02059	FGSG_02128	FGSG_02151	FGSG_02159	FGSG_02229	FGSG_02378
FGSG_01534	regulates	FGSG_00194	FGSG_00284	FGSG_00396	FGSG_00508	FGSG_00530	FGSG_00574	FGSG_00625	FGSG_00626	FGSG_00648	FGSG_00670	FGSG_00672	FGSG_00726	FGSG_00730	FGSG_00745	FGSG_00821	FGSG_00837	FGSG_00901	FGSG_00951	FGSG_01047	FGSG_01057	FGSG_01100	FGSG_01103	FGSG_01178	FGSG_01201	FGSG_01231	FGSG_01242	FGSG_01308	FGSG_01318	FGSG_01319	FGSG_01326	FGSG_01424	FGSG_01452	FGSG_01538	FGSG_01539	FGSG_01543	FGSG_01638	FGSG_01657	FGSG_01802	FGSG_01873	FGSG_01886	FGSG_01890	FGSG_01896	FGSG_01903	FGSG_01919	FGSG_01954	FGSG_01958	FGSG_02009	FGSG_02044
FGSG_07121	regulates	FGSG_00069	FGSG_00076	FGSG_00137	FGSG_00170	FGSG_00422	FGSG_00493	FGSG_00520	FGSG_00572	FGSG_00703	FGSG_00737	FGSG_00787	FGSG_00840	FGSG_00856	FGSG_00860	FGSG_00877	FGSG_00905	FGSG_01023	FGSG_01024	FGSG_01039	FGSG_01133	FGSG_01138	FGSG_01154	FGSG_01176	FGSG_01186	FGSG_01187	FGSG_01213	FGSG_01252	FGSG_01277	FGSG_01282	FGSG_01294	FGSG_01295	FGSG_01307	FGSG_01344	FGSG_01346	FGSG_01376	FGSG_01430	FGSG_01442	FGSG_01459	FGSG_01493	FGSG_01504	FGSG_01505	FGSG_01509	FGSG_01516	FGSG_01527	FGSG_01548	FGSG_01570	FGSG_01591	FGSG_01646
FGSG_01638	regulates	FGSG_00081	FGSG_00194	FGSG_00339	FGSG_00380	FGSG_00405	FGSG_00428	FGSG_00435	FGSG_00436	FGSG_00507	FGSG_00522	FGSG_00564	FGSG_00567	FGSG_00601	FGSG_00669	FGSG_00682	FGSG_00713	FGSG_00716	FGSG_00768	FGSG_00814	FGSG_00900	FGSG_00907	FGSG_00914	FGSG_00960	FGSG_00982	FGSG_01015	FGSG_01020	FGSG_01025	FGSG_01031	FGSG_01050	FGSG_01068	FGSG_01104	FGSG_01108	FGSG_01128	FGSG_01134	FGSG_01178	FGSG_01243	FGSG_01254	FGSG_01280	FGSG_01318	FGSG_01319	FGSG_01324	FGSG_01334	FGSG_01365	FGSG_01382	FGSG_01424	FGSG_01445	FGSG_01448	FGSG_01534
FGSG_03892	regulates	FGSG_00013	FGSG_00061	FGSG_00077	FGSG_00079	FGSG_00087	FGSG_00089	FGSG_00344	FGSG_00348	FGSG_00414	FGSG_00426	FGSG_00690	FGSG_00736	FGSG_00806	FGSG_00848	FGSG_00949	FGSG_01180	FGSG_01335	FGSG_01582	FGSG_01611	FGSG_01781	FGSG_01794	FGSG_01811	FGSG_01828	FGSG_01854	FGSG_01997	FGSG_02113	FGSG_02311	FGSG_02357	FGSG_02408	FGSG_02674	FGSG_02767	FGSG_02802	FGSG_02841	FGSG_02887	FGSG_03039	FGSG_03050	FGSG_03060	FGSG_03095	FGSG_03131	FGSG_03208	FGSG_03210	FGSG_03222	FGSG_03227	FGSG_03356	FGSG_03377	FGSG_03453	FGSG_03458	FGSG_03488
FGSG_01234	regulates	FGSG_00140	FGSG_00237	FGSG_00282	FGSG_00297	FGSG_00316	FGSG_00324	FGSG_00343	FGSG_00382	FGSG_00422	FGSG_00425	FGSG_00438	FGSG_00464	FGSG_00529	FGSG_00572	FGSG_00639	FGSG_00704	FGSG_00727	FGSG_00747	FGSG_00800	FGSG_00842	FGSG_00870	FGSG_00883	FGSG_00903	FGSG_00923	FGSG_00932	FGSG_00946	FGSG_00950	FGSG_00967	FGSG_00968	FGSG_00976	FGSG_01029	FGSG_01070	FGSG_01119	FGSG_01174	FGSG_01179	FGSG_01204	FGSG_01252	FGSG_01273	FGSG_01306	FGSG_01313	FGSG_01350	FGSG_01373	FGSG_01376	FGSG_01385	FGSG_01430	FGSG_01433	FGSG_01486	FGSG_01499
FGSG_02349	regulates	FGSG_00111	FGSG_00112	FGSG_00158	FGSG_00381	FGSG_00414	FGSG_00431	FGSG_00487	FGSG_00736	FGSG_00779	FGSG_00861	FGSG_00889	FGSG_00990	FGSG_01003	FGSG_01058	FGSG_01059	FGSG_01180	FGSG_01258	FGSG_01271	FGSG_01342	FGSG_01384	FGSG_01477	FGSG_01626	FGSG_01693	FGSG_01714	FGSG_01771	FGSG_01789	FGSG_01876	FGSG_01913	FGSG_01949	FGSG_02042	FGSG_02085	FGSG_02111	FGSG_02113	FGSG_02128	FGSG_02311	FGSG_02312	FGSG_02354	FGSG_02383	FGSG_02393	FGSG_02473	FGSG_02514	FGSG_02538	FGSG_02677	FGSG_02694	FGSG_02695	FGSG_02711	FGSG_02800	FGSG_02841
FGSG_09852	regulates	FGSG_00039	FGSG_00189	FGSG_00263	FGSG_00278	FGSG_00286	FGSG_00429	FGSG_00443	FGSG_00452	FGSG_00454	FGSG_00465	FGSG_00495	FGSG_00499	FGSG_00500	FGSG_00507	FGSG_00561	FGSG_00568	FGSG_00636	FGSG_00644	FGSG_00656	FGSG_00665	FGSG_00691	FGSG_00717	FGSG_00731	FGSG_00758	FGSG_00810	FGSG_00836	FGSG_00862	FGSG_00875	FGSG_00894	FGSG_00997	FGSG_00998	FGSG_01019	FGSG_01027	FGSG_01036	FGSG_01085	FGSG_01086	FGSG_01136	FGSG_01168	FGSG_01185	FGSG_01195	FGSG_01229	FGSG_01290	FGSG_01328	FGSG_01356	FGSG_01387	FGSG_01392	FGSG_01397	FGSG_01448
FGSG_07192	regulates	FGSG_00082	FGSG_00174	FGSG_00175	FGSG_00263	FGSG_00321	FGSG_00330	FGSG_00399	FGSG_00481	FGSG_00553	FGSG_00577	FGSG_00596	FGSG_00768	FGSG_00786	FGSG_00840	FGSG_00847	FGSG_00930	FGSG_00974	FGSG_00979	FGSG_01019	FGSG_01057	FGSG_01069	FGSG_01097	FGSG_01202	FGSG_01212	FGSG_01301	FGSG_01355	FGSG_01547	FGSG_01596	FGSG_01628	FGSG_01695	FGSG_01696	FGSG_01700	FGSG_01824	FGSG_01869	FGSG_02020	FGSG_02078	FGSG_02350	FGSG_02404	FGSG_02423	FGSG_02614	FGSG_02734	FGSG_02788	FGSG_02791	FGSG_02925	FGSG_02976	FGSG_02984	FGSG_03009	FGSG_03083
FGSG_05484	regulates	FGSG_00066	FGSG_00081	FGSG_00125	FGSG_00166	FGSG_00185	FGSG_00220	FGSG_00409	FGSG_00446	FGSG_00497	FGSG_00635	FGSG_00680	FGSG_00797	FGSG_00823	FGSG_00825	FGSG_00914	FGSG_00996	FGSG_01028	FGSG_01041	FGSG_01175	FGSG_01243	FGSG_01276	FGSG_01330	FGSG_01345	FGSG_01349	FGSG_01377	FGSG_01446	FGSG_01495	FGSG_01531	FGSG_01540	FGSG_01561	FGSG_01592	FGSG_01607	FGSG_01667	FGSG_01674	FGSG_01710	FGSG_01855	FGSG_01929	FGSG_02047	FGSG_02305	FGSG_02455	FGSG_02464	FGSG_02497	FGSG_02505	FGSG_02511	FGSG_02560	FGSG_02561	FGSG_02649	FGSG_02692
FGSG_06460	regulates	FGSG_00027	FGSG_00092	FGSG_00125	FGSG_00190	FGSG_00319	FGSG_00336	FGSG_00375	FGSG_00388	FGSG_00416	FGSG_00417	FGSG_00443	FGSG_00461	FGSG_00535	FGSG_00670	FGSG_00705	FGSG_00783	FGSG_00896	FGSG_00930	FGSG_00960	FGSG_00975	FGSG_01105	FGSG_01120	FGSG_01186	FGSG_01197	FGSG_01223	FGSG_01281	FGSG_01332	FGSG_01379	FGSG_01389	FGSG_01417	FGSG_01426	FGSG_01514	FGSG_01541	FGSG_01556	FGSG_01636	FGSG_01693	FGSG_01694	FGSG_01763	FGSG_01833	FGSG_01927	FGSG_02139	FGSG_02312	FGSG_02331	FGSG_02427	FGSG_02524	FGSG_02539	FGSG_02568	FGSG_02700
FGSG_00508	regulates	FGSG_00118	FGSG_00186	FGSG_00280	FGSG_00332	FGSG_00362	FGSG_00366	FGSG_00408	FGSG_00437	FGSG_00464	FGSG_00467	FGSG_00494	FGSG_00509	FGSG_00570	FGSG_00576	FGSG_00623	FGSG_00695	FGSG_00706	FGSG_00723	FGSG_00746	FGSG_00827	FGSG_00829	FGSG_00906	FGSG_00907	FGSG_00933	FGSG_00945	FGSG_00946	FGSG_00951	FGSG_00969	FGSG_01006	FGSG_01012	FGSG_01122	FGSG_01147	FGSG_01244	FGSG_01274	FGSG_01300	FGSG_01393	FGSG_01395	FGSG_01447	FGSG_01472	FGSG_01481	FGSG_01507	FGSG_01515	FGSG_01553	FGSG_01574	FGSG_01577	FGSG_01612	FGSG_01624	FGSG_01665
FGSG_07827	regulates	FGSG_00012	FGSG_00053	FGSG_00076	FGSG_00078	FGSG_00080	FGSG_00102	FGSG_00118	FGSG_00126	FGSG_00171	FGSG_00230	FGSG_00273	FGSG_00506	FGSG_00850	FGSG_00963	FGSG_01235	FGSG_01381	FGSG_01451	FGSG_01571	FGSG_01594	FGSG_01607	FGSG_01668	FGSG_01678	FGSG_01690	FGSG_01756	FGSG_01781	FGSG_01797	FGSG_01995	FGSG_02109	FGSG_02268	FGSG_02308	FGSG_02344	FGSG_02349	FGSG_02355	FGSG_02360	FGSG_02387	FGSG_02432	FGSG_02570	FGSG_02687	FGSG_02741	FGSG_02751	FGSG_02755	FGSG_02818	FGSG_02822	FGSG_02835	FGSG_02880	FGSG_02982	FGSG_03032	FGSG_03054
FGSG_11808	regulates	FGSG_00028	FGSG_00075	FGSG_00091	FGSG_00162	FGSG_00166	FGSG_00176	FGSG_00200	FGSG_00251	FGSG_00347	FGSG_00354	FGSG_00368	FGSG_00402	FGSG_00423	FGSG_00490	FGSG_00492	FGSG_00493	FGSG_00542	FGSG_00588	FGSG_00593	FGSG_00661	FGSG_00685	FGSG_00701	FGSG_00776	FGSG_00790	FGSG_00818	FGSG_00838	FGSG_00856	FGSG_00860	FGSG_00898	FGSG_00920	FGSG_00967	FGSG_00973	FGSG_00985	FGSG_00990	FGSG_01037	FGSG_01039	FGSG_01117	FGSG_01124	FGSG_01125	FGSG_01126	FGSG_01137	FGSG_01155	FGSG_01172	FGSG_01191	FGSG_01207	FGSG_01216	FGSG_01219	FGSG_01237
FGSG_06931	regulates	FGSG_00177	FGSG_00395	FGSG_00631	FGSG_00634	FGSG_00671	FGSG_00767	FGSG_00798	FGSG_00802	FGSG_00845	FGSG_00921	FGSG_01008	FGSG_01016	FGSG_01021	FGSG_01081	FGSG_01154	FGSG_01238	FGSG_01268	FGSG_01278	FGSG_01504	FGSG_01509	FGSG_01516	FGSG_01523	FGSG_01803	FGSG_01871	FGSG_01956	FGSG_02099	FGSG_02231	FGSG_02267	FGSG_02353	FGSG_02493	FGSG_02503	FGSG_02541	FGSG_02542	FGSG_02543	FGSG_02544	FGSG_02570	FGSG_02588	FGSG_02764	FGSG_02960	FGSG_03027	FGSG_03078	FGSG_03311	FGSG_03462	FGSG_03463	FGSG_03648	FGSG_03988	FGSG_04136	FGSG_04137
FGSG_13172	regulates	FGSG_00039	FGSG_00060	FGSG_00285	FGSG_00325	FGSG_00328	FGSG_00362	FGSG_00373	FGSG_00380	FGSG_00405	FGSG_00408	FGSG_00437	FGSG_00454	FGSG_00486	FGSG_00531	FGSG_00598	FGSG_00612	FGSG_00649	FGSG_00745	FGSG_00746	FGSG_00766	FGSG_00792	FGSG_00799	FGSG_00810	FGSG_00812	FGSG_00817	FGSG_00863	FGSG_00890	FGSG_00893	FGSG_00902	FGSG_00905	FGSG_00907	FGSG_00951	FGSG_00995	FGSG_00997	FGSG_01082	FGSG_01131	FGSG_01133	FGSG_01189	FGSG_01217	FGSG_01319	FGSG_01354	FGSG_01356	FGSG_01359	FGSG_01371	FGSG_01375	FGSG_01394	FGSG_01412	FGSG_01417
FGSG_06832	regulates	FGSG_00023	FGSG_00152	FGSG_00194	FGSG_00296	FGSG_00310	FGSG_00328	FGSG_00343	FGSG_00353	FGSG_00364	FGSG_00373	FGSG_00375	FGSG_00434	FGSG_00553	FGSG_00591	FGSG_00596	FGSG_00629	FGSG_00638	FGSG_00649	FGSG_00710	FGSG_00753	FGSG_00759	FGSG_00789	FGSG_00804	FGSG_00837	FGSG_00853	FGSG_00887	FGSG_00893	FGSG_00905	FGSG_00987	FGSG_00996	FGSG_00998	FGSG_01070	FGSG_01129	FGSG_01139	FGSG_01144	FGSG_01189	FGSG_01225	FGSG_01244	FGSG_01268	FGSG_01270	FGSG_01289	FGSG_01312	FGSG_01352	FGSG_01356	FGSG_01394	FGSG_01397	FGSG_01404	FGSG_01412
FGSG_07745	regulates	FGSG_00055	FGSG_00125	FGSG_00220	FGSG_00409	FGSG_00412	FGSG_00466	FGSG_00505	FGSG_00605	FGSG_00624	FGSG_00751	FGSG_00807	FGSG_00876	FGSG_00897	FGSG_00963	FGSG_01066	FGSG_01165	FGSG_01249	FGSG_01266	FGSG_01482	FGSG_01491	FGSG_01603	FGSG_01608	FGSG_01678	FGSG_01714	FGSG_01717	FGSG_01775	FGSG_01790	FGSG_01796	FGSG_01833	FGSG_01862	FGSG_01894	FGSG_01949	FGSG_01986	FGSG_02032	FGSG_02060	FGSG_02061	FGSG_02085	FGSG_02110	FGSG_02210	FGSG_02312	FGSG_02354	FGSG_02412	FGSG_02418	FGSG_02427	FGSG_02465	FGSG_02548	FGSG_02625	FGSG_02680
FGSG_01934	regulates	FGSG_00024	FGSG_00295	FGSG_00327	FGSG_00329	FGSG_00351	FGSG_00353	FGSG_00368	FGSG_00383	FGSG_00548	FGSG_00559	FGSG_00588	FGSG_00635	FGSG_00637	FGSG_00645	FGSG_00787	FGSG_00797	FGSG_00843	FGSG_00872	FGSG_00955	FGSG_01002	FGSG_01083	FGSG_01092	FGSG_01094	FGSG_01174	FGSG_01205	FGSG_01294	FGSG_01344	FGSG_01383	FGSG_01411	FGSG_01464	FGSG_01493	FGSG_01561	FGSG_01621	FGSG_01771	FGSG_01906	FGSG_01933	FGSG_01935	FGSG_02007	FGSG_02041	FGSG_02097	FGSG_02142	FGSG_02210	FGSG_02214	FGSG_02216	FGSG_02230	FGSG_02248	FGSG_02264	FGSG_02376
FGSG_07789	regulates	FGSG_00012	FGSG_00030	FGSG_00058	FGSG_00077	FGSG_00078	FGSG_00089	FGSG_00112	FGSG_00145	FGSG_00147	FGSG_00150	FGSG_00165	FGSG_00211	FGSG_00267	FGSG_00326	FGSG_00354	FGSG_00431	FGSG_00449	FGSG_00594	FGSG_00764	FGSG_00779	FGSG_00850	FGSG_00878	FGSG_00889	FGSG_00895	FGSG_00992	FGSG_01005	FGSG_01058	FGSG_01168	FGSG_01302	FGSG_01381	FGSG_01567	FGSG_01581	FGSG_01582	FGSG_01586	FGSG_01608	FGSG_01631	FGSG_01737	FGSG_01759	FGSG_01786	FGSG_01797	FGSG_01811	FGSG_01844	FGSG_01859	FGSG_01905	FGSG_01913	FGSG_01942	FGSG_02000	FGSG_02003
FGSG_12809	regulates	FGSG_00063	FGSG_00065	FGSG_00182	FGSG_00207	FGSG_00213	FGSG_00240	FGSG_00275	FGSG_00334	FGSG_00370	FGSG_00383	FGSG_00420	FGSG_00427	FGSG_00430	FGSG_00456	FGSG_00457	FGSG_00458	FGSG_00485	FGSG_00491	FGSG_00538	FGSG_00557	FGSG_00581	FGSG_00614	FGSG_00643	FGSG_00688	FGSG_00771	FGSG_00819	FGSG_00834	FGSG_00849	FGSG_00872	FGSG_00874	FGSG_00993	FGSG_01007	FGSG_01046	FGSG_01091	FGSG_01119	FGSG_01132	FGSG_01190	FGSG_01208	FGSG_01210	FGSG_01212	FGSG_01248	FGSG_01264	FGSG_01275	FGSG_01287	FGSG_01310	FGSG_01333	FGSG_01350	FGSG_01358
FGSG_00579	regulates	FGSG_00030	FGSG_00054	FGSG_00076	FGSG_00102	FGSG_00227	FGSG_00246	FGSG_00315	FGSG_00326	FGSG_00354	FGSG_00427	FGSG_00531	FGSG_00594	FGSG_00600	FGSG_00604	FGSG_00689	FGSG_00779	FGSG_00796	FGSG_00819	FGSG_00920	FGSG_00982	FGSG_00990	FGSG_00994	FGSG_01255	FGSG_01261	FGSG_01266	FGSG_01357	FGSG_01406	FGSG_01545	FGSG_01594	FGSG_01649	FGSG_01777	FGSG_01803	FGSG_01844	FGSG_02104	FGSG_02108	FGSG_02119	FGSG_02193	FGSG_02384	FGSG_02468	FGSG_02525	FGSG_02626	FGSG_02641	FGSG_02669	FGSG_02695	FGSG_02727	FGSG_02742	FGSG_02821	FGSG_02852
FGSG_00355	regulates	FGSG_00170	FGSG_00266	FGSG_00298	FGSG_00338	FGSG_00407	FGSG_00438	FGSG_00439	FGSG_00445	FGSG_00523	FGSG_00532	FGSG_00586	FGSG_00597	FGSG_00689	FGSG_00702	FGSG_00709	FGSG_00719	FGSG_00747	FGSG_00824	FGSG_00857	FGSG_00883	FGSG_00890	FGSG_00908	FGSG_00923	FGSG_00924	FGSG_00947	FGSG_01026	FGSG_01043	FGSG_01047	FGSG_01070	FGSG_01100	FGSG_01106	FGSG_01170	FGSG_01179	FGSG_01183	FGSG_01284	FGSG_01307	FGSG_01310	FGSG_01330	FGSG_01409	FGSG_01419	FGSG_01468	FGSG_01473	FGSG_01501	FGSG_01526	FGSG_01535	FGSG_01562	FGSG_01614	FGSG_01637
FGSG_01842	regulates	FGSG_00081	FGSG_00142	FGSG_00143	FGSG_00260	FGSG_00296	FGSG_00316	FGSG_00324	FGSG_00374	FGSG_00460	FGSG_00475	FGSG_00489	FGSG_00545	FGSG_00548	FGSG_00553	FGSG_00721	FGSG_00749	FGSG_00803	FGSG_00824	FGSG_00897	FGSG_00912	FGSG_00917	FGSG_00976	FGSG_00996	FGSG_01022	FGSG_01067	FGSG_01084	FGSG_01295	FGSG_01312	FGSG_01313	FGSG_01374	FGSG_01413	FGSG_01439	FGSG_01455	FGSG_01457	FGSG_01533	FGSG_01539	FGSG_01554	FGSG_01558	FGSG_01564	FGSG_01572	FGSG_01581	FGSG_01747	FGSG_01848	FGSG_01891	FGSG_01896	FGSG_01930	FGSG_01932	FGSG_01936
FGSG_04982	regulates	FGSG_00018	FGSG_00276	FGSG_00278	FGSG_00336	FGSG_00346	FGSG_00371	FGSG_00443	FGSG_00560	FGSG_00609	FGSG_00629	FGSG_00717	FGSG_00738	FGSG_00756	FGSG_00833	FGSG_00836	FGSG_00882	FGSG_00898	FGSG_00957	FGSG_01069	FGSG_01267	FGSG_01301	FGSG_01320	FGSG_01349	FGSG_01368	FGSG_01398	FGSG_01470	FGSG_01498	FGSG_01593	FGSG_01619	FGSG_01694	FGSG_01703	FGSG_02001	FGSG_02049	FGSG_02056	FGSG_02234	FGSG_02238	FGSG_02262	FGSG_02273	FGSG_02477	FGSG_02512	FGSG_02565	FGSG_02586	FGSG_02600	FGSG_02744	FGSG_03192	FGSG_03199	FGSG_03281	FGSG_03286
FGSG_01411	regulates	FGSG_00028	FGSG_00143	FGSG_00225	FGSG_00260	FGSG_00269	FGSG_00293	FGSG_00301	FGSG_00313	FGSG_00368	FGSG_00401	FGSG_00433	FGSG_00460	FGSG_00502	FGSG_00520	FGSG_00549	FGSG_00573	FGSG_00585	FGSG_00617	FGSG_00694	FGSG_00696	FGSG_00707	FGSG_00740	FGSG_00750	FGSG_00793	FGSG_00818	FGSG_00826	FGSG_00864	FGSG_00915	FGSG_00947	FGSG_01002	FGSG_01007	FGSG_01013	FGSG_01014	FGSG_01033	FGSG_01039	FGSG_01052	FGSG_01095	FGSG_01117	FGSG_01124	FGSG_01157	FGSG_01180	FGSG_01190	FGSG_01207	FGSG_01220	FGSG_01275	FGSG_01313	FGSG_01315	FGSG_01323
FGSG_10458	regulates	FGSG_00103	FGSG_00128	FGSG_00143	FGSG_00158	FGSG_00161	FGSG_00234	FGSG_00272	FGSG_00344	FGSG_00414	FGSG_00431	FGSG_00606	FGSG_00611	FGSG_00674	FGSG_00785	FGSG_00851	FGSG_00889	FGSG_00989	FGSG_01060	FGSG_01126	FGSG_01465	FGSG_01482	FGSG_01483	FGSG_01626	FGSG_01801	FGSG_01824	FGSG_01949	FGSG_02061	FGSG_02114	FGSG_02118	FGSG_02124	FGSG_02125	FGSG_02389	FGSG_02538	FGSG_02767	FGSG_02972	FGSG_03048	FGSG_03067	FGSG_03074	FGSG_03112	FGSG_03204	FGSG_03301	FGSG_03345	FGSG_03571	FGSG_03660	FGSG_03726	FGSG_03763	FGSG_04154	FGSG_04303
FGSG_00732	regulates	FGSG_00172	FGSG_00265	FGSG_00270	FGSG_00303	FGSG_00306	FGSG_00312	FGSG_00323	FGSG_00365	FGSG_00398	FGSG_00436	FGSG_00449	FGSG_00556	FGSG_00558	FGSG_00562	FGSG_00567	FGSG_00576	FGSG_00600	FGSG_00636	FGSG_00645	FGSG_00646	FGSG_00654	FGSG_00670	FGSG_00695	FGSG_00708	FGSG_00744	FGSG_00778	FGSG_00801	FGSG_00802	FGSG_00823	FGSG_00825	FGSG_00829	FGSG_00833	FGSG_00921	FGSG_01010	FGSG_01015	FGSG_01102	FGSG_01105	FGSG_01128	FGSG_01131	FGSG_01134	FGSG_01135	FGSG_01175	FGSG_01189	FGSG_01317	FGSG_01332	FGSG_01334	FGSG_01386	FGSG_01452
FGSG_07924	regulates	FGSG_00006	FGSG_00248	FGSG_00317	FGSG_00355	FGSG_00367	FGSG_00385	FGSG_00439	FGSG_00440	FGSG_00451	FGSG_00468	FGSG_00477	FGSG_00514	FGSG_00524	FGSG_00593	FGSG_00638	FGSG_00667	FGSG_00703	FGSG_00721	FGSG_00727	FGSG_00737	FGSG_00743	FGSG_00752	FGSG_00771	FGSG_00799	FGSG_00841	FGSG_00859	FGSG_00869	FGSG_00899	FGSG_00925	FGSG_00932	FGSG_00934	FGSG_00959	FGSG_00970	FGSG_00983	FGSG_01017	FGSG_01018	FGSG_01040	FGSG_01062	FGSG_01064	FGSG_01099	FGSG_01111	FGSG_01123	FGSG_01133	FGSG_01146	FGSG_01152	FGSG_01157	FGSG_01160	FGSG_01162
FGSG_01618	regulates	FGSG_00053	FGSG_00138	FGSG_00196	FGSG_00285	FGSG_00305	FGSG_00335	FGSG_00357	FGSG_00365	FGSG_00483	FGSG_00519	FGSG_00590	FGSG_00592	FGSG_00672	FGSG_00693	FGSG_00705	FGSG_00724	FGSG_00758	FGSG_00768	FGSG_00827	FGSG_00987	FGSG_01012	FGSG_01209	FGSG_01211	FGSG_01213	FGSG_01327	FGSG_01365	FGSG_01443	FGSG_01465	FGSG_01514	FGSG_01554	FGSG_01573	FGSG_01603	FGSG_01628	FGSG_01636	FGSG_01689	FGSG_01817	FGSG_01867	FGSG_01918	FGSG_02046	FGSG_02093	FGSG_02106	FGSG_02126	FGSG_02426	FGSG_02578	FGSG_02597	FGSG_02599	FGSG_02648	FGSG_02704
FGSG_00052	regulates	FGSG_00034	FGSG_00063	FGSG_00108	FGSG_00111	FGSG_00137	FGSG_00144	FGSG_00236	FGSG_00379	FGSG_00381	FGSG_00413	FGSG_00441	FGSG_00505	FGSG_00541	FGSG_00550	FGSG_00571	FGSG_00595	FGSG_00690	FGSG_00739	FGSG_00742	FGSG_00784	FGSG_00859	FGSG_01007	FGSG_01061	FGSG_01107	FGSG_01165	FGSG_01168	FGSG_01194	FGSG_01223	FGSG_01362	FGSG_01401	FGSG_01458	FGSG_01520	FGSG_01546	FGSG_01559	FGSG_01756	FGSG_01773	FGSG_01805	FGSG_01812	FGSG_01814	FGSG_01823	FGSG_01868	FGSG_01942	FGSG_01986	FGSG_01989	FGSG_02050	FGSG_02051	FGSG_02053	FGSG_02206
FGSG_05925	regulates	FGSG_00024	FGSG_00096	FGSG_00188	FGSG_00215	FGSG_00230	FGSG_00265	FGSG_00302	FGSG_00508	FGSG_00536	FGSG_00551	FGSG_00663	FGSG_00664	FGSG_00684	FGSG_00706	FGSG_00841	FGSG_00939	FGSG_01006	FGSG_01051	FGSG_01053	FGSG_01201	FGSG_01211	FGSG_01225	FGSG_01300	FGSG_01324	FGSG_01353	FGSG_01382	FGSG_01393	FGSG_01443	FGSG_01463	FGSG_01472	FGSG_01487	FGSG_01490	FGSG_01520	FGSG_01618	FGSG_01637	FGSG_01658	FGSG_01813	FGSG_01826	FGSG_01893	FGSG_01948	FGSG_02011	FGSG_02038	FGSG_02050	FGSG_02350	FGSG_02440	FGSG_02454	FGSG_02472	FGSG_02564
FGSG_00677	regulates	FGSG_00280	FGSG_00293	FGSG_00304	FGSG_00358	FGSG_00370	FGSG_00464	FGSG_00474	FGSG_00518	FGSG_00551	FGSG_00587	FGSG_00660	FGSG_00751	FGSG_00753	FGSG_00780	FGSG_00803	FGSG_00939	FGSG_01112	FGSG_01122	FGSG_01129	FGSG_01135	FGSG_01211	FGSG_01254	FGSG_01270	FGSG_01271	FGSG_01288	FGSG_01291	FGSG_01309	FGSG_01408	FGSG_01410	FGSG_01472	FGSG_01481	FGSG_01502	FGSG_01532	FGSG_01618	FGSG_01632	FGSG_01746	FGSG_01903	FGSG_02006	FGSG_02045	FGSG_02048	FGSG_02062	FGSG_02091	FGSG_02126	FGSG_02157	FGSG_02446	FGSG_02608	FGSG_02648	FGSG_02662
FGSG_09807	regulates	FGSG_00074	FGSG_00240	FGSG_00243	FGSG_00257	FGSG_00377	FGSG_00392	FGSG_00418	FGSG_00423	FGSG_00426	FGSG_00450	FGSG_00477	FGSG_00487	FGSG_00502	FGSG_00540	FGSG_00552	FGSG_00615	FGSG_00763	FGSG_00771	FGSG_00809	FGSG_00819	FGSG_00842	FGSG_00858	FGSG_00961	FGSG_01032	FGSG_01058	FGSG_01125	FGSG_01127	FGSG_01156	FGSG_01167	FGSG_01191	FGSG_01196	FGSG_01221	FGSG_01228	FGSG_01232	FGSG_01234	FGSG_01299	FGSG_01333	FGSG_01336	FGSG_01378	FGSG_01399	FGSG_01411	FGSG_01453	FGSG_01464	FGSG_01511	FGSG_01520	FGSG_01544	FGSG_01641	FGSG_01644
FGSG_10331	regulates	FGSG_00013	FGSG_00085	FGSG_00145	FGSG_00211	FGSG_00733	FGSG_00742	FGSG_00785	FGSG_00920	FGSG_00940	FGSG_00992	FGSG_01145	FGSG_01563	FGSG_01567	FGSG_01609	FGSG_01668	FGSG_01759	FGSG_01942	FGSG_02081	FGSG_02236	FGSG_02250	FGSG_02313	FGSG_02371	FGSG_02422	FGSG_02426	FGSG_02459	FGSG_02635	FGSG_02694	FGSG_02836	FGSG_02917	FGSG_02947	FGSG_02972	FGSG_03020	FGSG_03036	FGSG_03041	FGSG_03100	FGSG_03182	FGSG_03186	FGSG_03228	FGSG_03301	FGSG_03334	FGSG_03346	FGSG_03489	FGSG_03579	FGSG_03637	FGSG_03684	FGSG_03691	FGSG_03698	FGSG_03840
FGSG_11061	regulates	FGSG_00028	FGSG_00110	FGSG_00114	FGSG_00283	FGSG_00327	FGSG_00345	FGSG_00353	FGSG_00359	FGSG_00363	FGSG_00372	FGSG_00389	FGSG_00404	FGSG_00412	FGSG_00457	FGSG_00466	FGSG_00485	FGSG_00501	FGSG_00559	FGSG_00607	FGSG_00620	FGSG_00667	FGSG_00688	FGSG_00728	FGSG_00732	FGSG_00796	FGSG_00826	FGSG_00872	FGSG_00886	FGSG_00903	FGSG_00909	FGSG_00912	FGSG_00994	FGSG_01013	FGSG_01038	FGSG_01152	FGSG_01158	FGSG_01167	FGSG_01215	FGSG_01236	FGSG_01237	FGSG_01285	FGSG_01336	FGSG_01357	FGSG_01366	FGSG_01421	FGSG_01511	FGSG_01523	FGSG_01669
FGSG_03138	regulates	FGSG_00050	FGSG_00078	FGSG_00091	FGSG_00092	FGSG_00099	FGSG_00114	FGSG_00402	FGSG_00404	FGSG_00440	FGSG_00514	FGSG_00527	FGSG_00578	FGSG_00611	FGSG_00618	FGSG_00657	FGSG_00673	FGSG_00735	FGSG_00842	FGSG_00850	FGSG_00885	FGSG_00886	FGSG_00916	FGSG_00918	FGSG_00983	FGSG_00994	FGSG_01137	FGSG_01167	FGSG_01228	FGSG_01279	FGSG_01366	FGSG_01374	FGSG_01510	FGSG_01576	FGSG_01691	FGSG_01708	FGSG_01792	FGSG_01836	FGSG_01986	FGSG_02115	FGSG_02149	FGSG_02206	FGSG_02228	FGSG_02382	FGSG_02390	FGSG_02402	FGSG_02418	FGSG_02459	FGSG_02492
FGSG_05283	regulates	FGSG_00027	FGSG_00060	FGSG_00062	FGSG_00110	FGSG_00237	FGSG_00262	FGSG_00273	FGSG_00379	FGSG_00411	FGSG_00441	FGSG_00540	FGSG_00784	FGSG_00949	FGSG_01048	FGSG_01107	FGSG_01132	FGSG_01194	FGSG_01451	FGSG_01484	FGSG_01578	FGSG_01585	FGSG_01593	FGSG_01603	FGSG_01690	FGSG_01766	FGSG_01768	FGSG_01773	FGSG_01810	FGSG_01819	FGSG_01823	FGSG_01854	FGSG_02024	FGSG_02094	FGSG_02224	FGSG_02259	FGSG_02315	FGSG_02337	FGSG_02349	FGSG_02369	FGSG_02384	FGSG_02389	FGSG_02397	FGSG_02402	FGSG_02492	FGSG_02667	FGSG_02713	FGSG_02827	FGSG_03013
FGSG_07310	regulates	FGSG_00180	FGSG_00201	FGSG_00314	FGSG_00316	FGSG_00331	FGSG_00349	FGSG_00355	FGSG_00378	FGSG_00450	FGSG_00459	FGSG_00571	FGSG_00584	FGSG_00618	FGSG_00620	FGSG_00624	FGSG_00633	FGSG_00680	FGSG_00702	FGSG_00720	FGSG_00752	FGSG_00790	FGSG_00945	FGSG_01049	FGSG_01064	FGSG_01106	FGSG_01108	FGSG_01138	FGSG_01163	FGSG_01210	FGSG_01273	FGSG_01352	FGSG_01390	FGSG_01438	FGSG_01480	FGSG_01533	FGSG_01556	FGSG_01562	FGSG_01620	FGSG_01641	FGSG_01731	FGSG_01737	FGSG_01744	FGSG_01829	FGSG_01850	FGSG_01853	FGSG_01866	FGSG_01892	FGSG_01916
FGSG_00786	regulates	FGSG_00200	FGSG_00276	FGSG_00330	FGSG_00335	FGSG_00371	FGSG_00387	FGSG_00476	FGSG_00490	FGSG_00534	FGSG_00555	FGSG_00878	FGSG_00979	FGSG_01166	FGSG_01267	FGSG_01298	FGSG_01455	FGSG_01580	FGSG_02001	FGSG_02019	FGSG_02077	FGSG_02098	FGSG_02585	FGSG_02697	FGSG_02721	FGSG_02786	FGSG_02893	FGSG_03011	FGSG_03247	FGSG_03547	FGSG_03565	FGSG_03715	FGSG_03759	FGSG_03933	FGSG_03986	FGSG_04219	FGSG_04400	FGSG_04805	FGSG_04906	FGSG_04909	FGSG_05410	FGSG_05500	FGSG_05792	FGSG_06130	FGSG_06288	FGSG_06302	FGSG_06366	FGSG_06550	FGSG_06572
FGSG_07436	regulates	FGSG_00264	FGSG_00300	FGSG_00321	FGSG_00342	FGSG_00346	FGSG_00366	FGSG_00429	FGSG_00461	FGSG_00478	FGSG_00486	FGSG_00496	FGSG_00568	FGSG_00589	FGSG_00598	FGSG_00610	FGSG_00631	FGSG_00634	FGSG_00636	FGSG_00644	FGSG_00675	FGSG_00748	FGSG_00762	FGSG_00865	FGSG_00871	FGSG_00906	FGSG_00955	FGSG_00998	FGSG_01008	FGSG_01021	FGSG_01053	FGSG_01081	FGSG_01085	FGSG_01086	FGSG_01091	FGSG_01104	FGSG_01105	FGSG_01151	FGSG_01161	FGSG_01184	FGSG_01227	FGSG_01229	FGSG_01238	FGSG_01248	FGSG_01314	FGSG_01316	FGSG_01343	FGSG_01361	FGSG_01386
FGSG_00477	regulates	FGSG_00107	FGSG_00261	FGSG_00322	FGSG_00323	FGSG_00332	FGSG_00359	FGSG_00433	FGSG_00514	FGSG_00565	FGSG_00607	FGSG_00627	FGSG_00820	FGSG_00870	FGSG_00874	FGSG_00956	FGSG_00967	FGSG_01045	FGSG_01092	FGSG_01094	FGSG_01100	FGSG_01208	FGSG_01239	FGSG_01261	FGSG_01454	FGSG_01546	FGSG_01895	FGSG_01908	FGSG_02007	FGSG_02155	FGSG_02163	FGSG_02201	FGSG_02277	FGSG_02280	FGSG_02344	FGSG_02390	FGSG_02445	FGSG_02460	FGSG_02498	FGSG_02655	FGSG_02663	FGSG_02669	FGSG_02714	FGSG_02724	FGSG_02751	FGSG_02981	FGSG_03013	FGSG_03126	FGSG_03156
FGSG_07304	regulates	FGSG_00050	FGSG_00053	FGSG_00096	FGSG_00117	FGSG_00168	FGSG_00209	FGSG_00229	FGSG_00294	FGSG_00299	FGSG_00301	FGSG_00319	FGSG_00352	FGSG_00385	FGSG_00390	FGSG_00391	FGSG_00421	FGSG_00430	FGSG_00450	FGSG_00471	FGSG_00496	FGSG_00524	FGSG_00527	FGSG_00608	FGSG_00656	FGSG_00698	FGSG_00757	FGSG_00759	FGSG_00761	FGSG_00832	FGSG_00838	FGSG_00857	FGSG_00910	FGSG_00958	FGSG_00971	FGSG_00972	FGSG_01056	FGSG_01099	FGSG_01112	FGSG_01141	FGSG_01155	FGSG_01179	FGSG_01185	FGSG_01199	FGSG_01241	FGSG_01265	FGSG_01277	FGSG_01315	FGSG_01346
FGSG_03281	regulates	FGSG_00185	FGSG_00276	FGSG_00320	FGSG_00410	FGSG_00472	FGSG_00543	FGSG_00554	FGSG_00563	FGSG_00582	FGSG_01027	FGSG_01161	FGSG_01250	FGSG_01256	FGSG_01347	FGSG_01450	FGSG_01476	FGSG_01497	FGSG_01498	FGSG_01648	FGSG_01672	FGSG_01768	FGSG_01831	FGSG_01851	FGSG_01923	FGSG_02028	FGSG_02029	FGSG_02037	FGSG_02088	FGSG_02106	FGSG_02229	FGSG_02252	FGSG_02480	FGSG_02515	FGSG_02522	FGSG_02597	FGSG_02645	FGSG_02665	FGSG_02706	FGSG_02722	FGSG_02742	FGSG_02840	FGSG_02893	FGSG_03296	FGSG_03379	FGSG_03569	FGSG_03630	FGSG_03672	FGSG_03685
FGSG_00713	regulates	FGSG_00116	FGSG_00171	FGSG_00212	FGSG_00265	FGSG_00325	FGSG_00449	FGSG_00455	FGSG_00483	FGSG_00497	FGSG_00523	FGSG_00532	FGSG_00642	FGSG_00658	FGSG_00659	FGSG_00669	FGSG_00682	FGSG_00700	FGSG_00741	FGSG_00765	FGSG_00769	FGSG_00814	FGSG_00847	FGSG_00883	FGSG_00899	FGSG_00968	FGSG_00999	FGSG_01134	FGSG_01272	FGSG_01326	FGSG_01327	FGSG_01385	FGSG_01576	FGSG_01589	FGSG_01610	FGSG_01623	FGSG_01689	FGSG_01831	FGSG_01875	FGSG_01883	FGSG_01904	FGSG_01910	FGSG_01976	FGSG_02004	FGSG_02016	FGSG_02019	FGSG_02027	FGSG_02044	FGSG_02079
FGSG_02751	regulates	FGSG_00024	FGSG_00199	FGSG_00403	FGSG_00451	FGSG_00733	FGSG_00949	FGSG_01016	FGSG_01145	FGSG_01171	FGSG_01400	FGSG_01451	FGSG_01504	FGSG_01512	FGSG_01572	FGSG_01668	FGSG_02059	FGSG_02151	FGSG_02168	FGSG_02172	FGSG_02267	FGSG_02341	FGSG_02347	FGSG_02351	FGSG_02377	FGSG_02378	FGSG_02416	FGSG_02432	FGSG_02542	FGSG_02571	FGSG_02808	FGSG_02836	FGSG_02866	FGSG_02881	FGSG_03003	FGSG_03092	FGSG_03181	FGSG_03182	FGSG_03198	FGSG_03228	FGSG_03334	FGSG_03342	FGSG_03413	FGSG_03421	FGSG_03454	FGSG_03457	FGSG_03467	FGSG_03479	FGSG_03583
FGSG_06220	regulates	FGSG_00182	FGSG_00476	FGSG_00562	FGSG_00581	FGSG_00583	FGSG_00602	FGSG_00609	FGSG_00634	FGSG_00648	FGSG_00659	FGSG_00669	FGSG_00832	FGSG_00833	FGSG_01021	FGSG_01050	FGSG_01081	FGSG_01115	FGSG_01118	FGSG_01121	FGSG_01164	FGSG_01200	FGSG_01230	FGSG_01238	FGSG_01267	FGSG_01314	FGSG_01334	FGSG_01355	FGSG_01361	FGSG_01418	FGSG_01485	FGSG_01511	FGSG_01560	FGSG_01630	FGSG_01703	FGSG_01863	FGSG_01918	FGSG_01974	FGSG_02060	FGSG_02072	FGSG_02339	FGSG_02462	FGSG_02508	FGSG_02549	FGSG_02555	FGSG_02646	FGSG_02792	FGSG_02811	FGSG_02856
FGSG_00717	regulates	FGSG_00152	FGSG_00168	FGSG_00197	FGSG_00212	FGSG_00264	FGSG_00294	FGSG_00309	FGSG_00342	FGSG_00360	FGSG_00375	FGSG_00388	FGSG_00417	FGSG_00462	FGSG_00472	FGSG_00475	FGSG_00476	FGSG_00522	FGSG_00556	FGSG_00568	FGSG_00590	FGSG_00626	FGSG_00648	FGSG_00654	FGSG_00681	FGSG_00730	FGSG_00757	FGSG_00766	FGSG_00837	FGSG_00838	FGSG_00926	FGSG_01000	FGSG_01036	FGSG_01086	FGSG_01120	FGSG_01290	FGSG_01320	FGSG_01343	FGSG_01363	FGSG_01377	FGSG_01387	FGSG_01391	FGSG_01459	FGSG_01522	FGSG_01560	FGSG_01573	FGSG_01591	FGSG_01634	FGSG_01643
FGSG_00318	regulates	FGSG_00051	FGSG_00099	FGSG_00107	FGSG_00175	FGSG_00200	FGSG_00251	FGSG_00282	FGSG_00288	FGSG_00289	FGSG_00297	FGSG_00347	FGSG_00395	FGSG_00535	FGSG_00546	FGSG_00655	FGSG_00718	FGSG_00777	FGSG_00811	FGSG_00926	FGSG_00931	FGSG_00984	FGSG_00985	FGSG_01002	FGSG_01072	FGSG_01075	FGSG_01096	FGSG_01130	FGSG_01173	FGSG_01235	FGSG_01249	FGSG_01250	FGSG_01311	FGSG_01331	FGSG_01450	FGSG_01580	FGSG_01705	FGSG_01734	FGSG_01807	FGSG_01809	FGSG_01847	FGSG_01851	FGSG_01856	FGSG_01899	FGSG_02067	FGSG_02077	FGSG_02145	FGSG_02273	FGSG_02291
FGSG_09594	regulates	FGSG_00302	FGSG_00320	FGSG_00333	FGSG_00337	FGSG_00365	FGSG_00376	FGSG_00436	FGSG_00519	FGSG_00530	FGSG_00567	FGSG_00628	FGSG_00686	FGSG_00769	FGSG_00774	FGSG_00790	FGSG_00862	FGSG_00906	FGSG_00930	FGSG_00987	FGSG_01135	FGSG_01175	FGSG_01225	FGSG_01280	FGSG_01300	FGSG_01352	FGSG_01386	FGSG_01395	FGSG_01426	FGSG_01475	FGSG_01570	FGSG_01805	FGSG_01829	FGSG_01921	FGSG_01923	FGSG_01927	FGSG_02055	FGSG_02066	FGSG_02335	FGSG_02452	FGSG_02481	FGSG_02484	FGSG_02522	FGSG_02559	FGSG_02657	FGSG_02664	FGSG_02719	FGSG_02761	FGSG_02998
FGSG_11797	regulates	FGSG_00075	FGSG_00193	FGSG_00230	FGSG_00630	FGSG_00851	FGSG_01479	FGSG_01512	FGSG_01571	FGSG_01763	FGSG_01789	FGSG_01811	FGSG_02020	FGSG_02190	FGSG_02313	FGSG_02359	FGSG_02610	FGSG_02669	FGSG_02674	FGSG_02990	FGSG_03094	FGSG_03208	FGSG_03222	FGSG_03227	FGSG_03425	FGSG_03455	FGSG_03494	FGSG_03613	FGSG_03637	FGSG_03711	FGSG_03896	FGSG_04049	FGSG_04097	FGSG_04100	FGSG_04144	FGSG_04162	FGSG_04667	FGSG_04680	FGSG_04689	FGSG_04694	FGSG_04710	FGSG_04750	FGSG_04865	FGSG_04972	FGSG_04976	FGSG_05239	FGSG_05291	FGSG_05325	FGSG_05979
FGSG_09464	regulates	FGSG_00032	FGSG_00074	FGSG_00090	FGSG_00150	FGSG_00643	FGSG_00873	FGSG_01290	FGSG_01342	FGSG_01521	FGSG_01686	FGSG_01782	FGSG_01813	FGSG_01826	FGSG_01858	FGSG_01887	FGSG_01988	FGSG_02181	FGSG_02201	FGSG_02236	FGSG_02427	FGSG_02473	FGSG_02580	FGSG_02651	FGSG_02750	FGSG_02776	FGSG_02880	FGSG_02885	FGSG_02908	FGSG_03007	FGSG_03114	FGSG_03118	FGSG_03163	FGSG_03166	FGSG_03194	FGSG_03213	FGSG_03214	FGSG_03222	FGSG_03288	FGSG_03311	FGSG_03416	FGSG_03444	FGSG_03460	FGSG_03614	FGSG_03616	FGSG_03627	FGSG_03645	FGSG_03669	FGSG_03673
FGSG_07187	regulates	FGSG_00067	FGSG_00128	FGSG_00340	FGSG_00528	FGSG_00642	FGSG_00739	FGSG_00828	FGSG_00876	FGSG_01149	FGSG_01258	FGSG_01549	FGSG_01662	FGSG_01685	FGSG_01767	FGSG_01770	FGSG_01997	FGSG_02020	FGSG_02137	FGSG_02139	FGSG_02147	FGSG_02158	FGSG_02160	FGSG_02223	FGSG_02248	FGSG_02336	FGSG_02357	FGSG_02393	FGSG_02422	FGSG_02459	FGSG_02672	FGSG_02760	FGSG_02802	FGSG_02806	FGSG_02861	FGSG_02888	FGSG_02890	FGSG_02917	FGSG_02920	FGSG_02958	FGSG_02986	FGSG_03006	FGSG_03020	FGSG_03075	FGSG_03081	FGSG_03144	FGSG_03185	FGSG_03264	FGSG_03279
FGSG_10812	regulates	FGSG_00190	FGSG_00295	FGSG_00304	FGSG_00352	FGSG_00376	FGSG_00386	FGSG_00390	FGSG_00406	FGSG_00444	FGSG_00465	FGSG_00515	FGSG_00526	FGSG_00536	FGSG_00543	FGSG_00587	FGSG_00637	FGSG_00678	FGSG_00713	FGSG_00726	FGSG_00793	FGSG_00855	FGSG_00900	FGSG_01027	FGSG_01044	FGSG_01045	FGSG_01051	FGSG_01054	FGSG_01055	FGSG_01120	FGSG_01142	FGSG_01161	FGSG_01309	FGSG_01351	FGSG_01354	FGSG_01398	FGSG_01498	FGSG_01586	FGSG_01606	FGSG_01634	FGSG_01636	FGSG_01657	FGSG_01672	FGSG_01882	FGSG_01965	FGSG_01973	FGSG_02052	FGSG_02068	FGSG_02161
FGSG_08817	regulates	FGSG_00059	FGSG_00097	FGSG_00401	FGSG_00435	FGSG_00453	FGSG_00497	FGSG_00528	FGSG_00577	FGSG_00603	FGSG_00628	FGSG_00643	FGSG_00671	FGSG_00702	FGSG_00707	FGSG_00721	FGSG_00804	FGSG_00820	FGSG_00824	FGSG_00855	FGSG_00861	FGSG_00870	FGSG_00913	FGSG_00925	FGSG_00932	FGSG_01004	FGSG_01046	FGSG_01162	FGSG_01247	FGSG_01295	FGSG_01344	FGSG_01364	FGSG_01418	FGSG_01425	FGSG_01430	FGSG_01478	FGSG_01489	FGSG_01501	FGSG_01533	FGSG_01580	FGSG_01654	FGSG_01747	FGSG_01838	FGSG_01842	FGSG_01884	FGSG_01909	FGSG_01939	FGSG_01943	FGSG_01976
FGSG_11996	regulates	FGSG_00050	FGSG_00054	FGSG_00055	FGSG_00082	FGSG_00326	FGSG_00456	FGSG_00557	FGSG_00625	FGSG_00701	FGSG_00772	FGSG_00877	FGSG_00989	FGSG_01074	FGSG_01149	FGSG_01159	FGSG_01196	FGSG_01254	FGSG_01512	FGSG_01529	FGSG_01549	FGSG_01571	FGSG_01614	FGSG_01639	FGSG_01678	FGSG_01714	FGSG_01766	FGSG_01771	FGSG_01991	FGSG_02037	FGSG_02089	FGSG_02090	FGSG_02150	FGSG_02171	FGSG_02313	FGSG_02410	FGSG_02486	FGSG_02684	FGSG_02741	FGSG_02800	FGSG_02806	FGSG_02822	FGSG_02823	FGSG_02922	FGSG_02986	FGSG_02990	FGSG_03023	FGSG_03040	FGSG_03049
FGSG_00808	regulates	FGSG_00039	FGSG_00061	FGSG_00080	FGSG_00185	FGSG_00360	FGSG_00406	FGSG_00452	FGSG_00486	FGSG_00591	FGSG_00629	FGSG_00706	FGSG_00712	FGSG_00724	FGSG_00765	FGSG_00812	FGSG_00813	FGSG_00821	FGSG_00884	FGSG_00995	FGSG_01074	FGSG_01084	FGSG_01085	FGSG_01103	FGSG_01153	FGSG_01293	FGSG_01428	FGSG_01449	FGSG_01519	FGSG_01522	FGSG_01613	FGSG_01675	FGSG_01801	FGSG_01838	FGSG_01912	FGSG_01947	FGSG_01973	FGSG_01992	FGSG_02046	FGSG_02058	FGSG_02071	FGSG_02073	FGSG_02244	FGSG_02266	FGSG_02353	FGSG_02454	FGSG_02498	FGSG_02523	FGSG_02541
FGSG_09766	regulates	FGSG_00018	FGSG_00067	FGSG_00283	FGSG_00292	FGSG_00351	FGSG_00442	FGSG_00652	FGSG_00653	FGSG_00655	FGSG_00826	FGSG_00861	FGSG_00989	FGSG_01038	FGSG_01128	FGSG_01177	FGSG_01221	FGSG_01311	FGSG_01347	FGSG_01403	FGSG_01406	FGSG_01457	FGSG_01540	FGSG_01567	FGSG_01587	FGSG_01631	FGSG_01685	FGSG_01733	FGSG_01767	FGSG_01790	FGSG_01798	FGSG_01812	FGSG_01872	FGSG_01933	FGSG_02063	FGSG_02064	FGSG_02087	FGSG_02136	FGSG_02147	FGSG_02148	FGSG_02202	FGSG_02225	FGSG_02229	FGSG_02264	FGSG_02278	FGSG_02281	FGSG_02289	FGSG_02339	FGSG_02360
FGSG_11469	regulates	FGSG_00168	FGSG_00264	FGSG_00268	FGSG_00278	FGSG_00328	FGSG_00333	FGSG_00415	FGSG_00475	FGSG_00510	FGSG_00555	FGSG_00561	FGSG_00589	FGSG_00596	FGSG_00610	FGSG_00639	FGSG_00646	FGSG_00656	FGSG_00691	FGSG_00731	FGSG_00762	FGSG_00767	FGSG_00777	FGSG_00802	FGSG_00822	FGSG_00853	FGSG_00865	FGSG_00866	FGSG_00871	FGSG_00894	FGSG_00975	FGSG_01017	FGSG_01136	FGSG_01141	FGSG_01151	FGSG_01195	FGSG_01227	FGSG_01247	FGSG_01265	FGSG_01284	FGSG_01329	FGSG_01391	FGSG_01414	FGSG_01605	FGSG_01654	FGSG_01692	FGSG_01755	FGSG_01863	FGSG_01912
FGSG_10277	regulates	FGSG_00171	FGSG_00322	FGSG_00340	FGSG_00458	FGSG_00606	FGSG_00742	FGSG_00896	FGSG_00940	FGSG_01060	FGSG_01139	FGSG_01145	FGSG_01384	FGSG_01622	FGSG_01626	FGSG_02006	FGSG_02023	FGSG_02145	FGSG_02231	FGSG_02249	FGSG_02359	FGSG_02385	FGSG_02416	FGSG_02681	FGSG_02796	FGSG_02887	FGSG_02892	FGSG_02953	FGSG_03031	FGSG_03152	FGSG_03267	FGSG_03403	FGSG_03539	FGSG_03738	FGSG_03956	FGSG_03997	FGSG_04120	FGSG_04204	FGSG_04251	FGSG_04504	FGSG_04512	FGSG_04719	FGSG_04731	FGSG_04819	FGSG_04830	FGSG_05135	FGSG_05253	FGSG_05540	FGSG_05705
FGSG_10228	regulates	FGSG_00040	FGSG_00058	FGSG_00068	FGSG_00097	FGSG_00115	FGSG_00139	FGSG_00152	FGSG_00176	FGSG_00192	FGSG_00201	FGSG_00209	FGSG_00311	FGSG_00318	FGSG_00387	FGSG_00424	FGSG_00485	FGSG_00502	FGSG_00529	FGSG_00535	FGSG_00552	FGSG_00641	FGSG_00657	FGSG_00707	FGSG_00714	FGSG_00737	FGSG_00764	FGSG_00831	FGSG_00834	FGSG_00858	FGSG_00892	FGSG_00918	FGSG_00924	FGSG_00979	FGSG_00983	FGSG_01018	FGSG_01023	FGSG_01137	FGSG_01151	FGSG_01173	FGSG_01198	FGSG_01205	FGSG_01286	FGSG_01569	FGSG_01579	FGSG_01628	FGSG_01673	FGSG_01708	FGSG_01749
FGSG_11658	regulates	FGSG_00084	FGSG_00095	FGSG_00144	FGSG_00226	FGSG_00340	FGSG_00348	FGSG_00412	FGSG_00457	FGSG_00605	FGSG_00615	FGSG_00783	FGSG_00952	FGSG_01066	FGSG_01146	FGSG_01362	FGSG_01748	FGSG_01794	FGSG_01817	FGSG_01862	FGSG_02018	FGSG_02068	FGSG_02149	FGSG_02165	FGSG_02173	FGSG_02266	FGSG_02371	FGSG_02395	FGSG_02397	FGSG_02503	FGSG_02514	FGSG_02587	FGSG_02635	FGSG_02796	FGSG_02827	FGSG_02916	FGSG_02959	FGSG_03005	FGSG_03006	FGSG_03054	FGSG_03092	FGSG_03143	FGSG_03146	FGSG_03204	FGSG_03323	FGSG_03342	FGSG_03343	FGSG_03403	FGSG_03486
FGSG_05498	regulates	FGSG_00096	FGSG_00207	FGSG_00283	FGSG_00349	FGSG_00378	FGSG_00385	FGSG_00401	FGSG_00573	FGSG_00658	FGSG_00684	FGSG_00700	FGSG_00722	FGSG_00792	FGSG_00916	FGSG_00948	FGSG_00964	FGSG_00985	FGSG_01013	FGSG_01095	FGSG_01125	FGSG_01177	FGSG_01204	FGSG_01220	FGSG_01226	FGSG_01339	FGSG_01359	FGSG_01369	FGSG_01370	FGSG_01434	FGSG_01437	FGSG_01446	FGSG_01466	FGSG_01467	FGSG_01488	FGSG_01527	FGSG_01629	FGSG_01657	FGSG_01769	FGSG_01837	FGSG_01862	FGSG_01889	FGSG_01904	FGSG_01907	FGSG_01910	FGSG_01975	FGSG_02149	FGSG_02318	FGSG_02387
FGSG_08719	regulates	FGSG_00186	FGSG_00189	FGSG_00306	FGSG_00367	FGSG_00425	FGSG_00478	FGSG_00480	FGSG_00492	FGSG_00500	FGSG_00511	FGSG_00560	FGSG_00590	FGSG_00633	FGSG_00647	FGSG_00715	FGSG_00815	FGSG_00822	FGSG_00882	FGSG_00901	FGSG_01012	FGSG_01123	FGSG_01182	FGSG_01184	FGSG_01185	FGSG_01203	FGSG_01216	FGSG_01217	FGSG_01242	FGSG_01247	FGSG_01292	FGSG_01328	FGSG_01348	FGSG_01368	FGSG_01369	FGSG_01372	FGSG_01424	FGSG_01429	FGSG_01486	FGSG_01502	FGSG_01542	FGSG_01612	FGSG_01619	FGSG_01624	FGSG_01648	FGSG_01689	FGSG_01855	FGSG_01882	FGSG_01907
FGSG_00565	regulates	FGSG_00116	FGSG_00248	FGSG_00339	FGSG_00361	FGSG_00395	FGSG_00570	FGSG_00576	FGSG_00665	FGSG_00695	FGSG_00696	FGSG_00697	FGSG_00725	FGSG_00739	FGSG_00744	FGSG_00752	FGSG_00778	FGSG_00801	FGSG_00803	FGSG_00829	FGSG_00866	FGSG_00913	FGSG_00924	FGSG_00952	FGSG_00969	FGSG_01102	FGSG_01158	FGSG_01187	FGSG_01228	FGSG_01233	FGSG_01311	FGSG_01365	FGSG_01403	FGSG_01417	FGSG_01440	FGSG_01467	FGSG_01497	FGSG_01506	FGSG_01538	FGSG_01577	FGSG_01592	FGSG_01594	FGSG_01618	FGSG_01746	FGSG_01748	FGSG_01765	FGSG_01792	FGSG_01968	FGSG_02062
FGSG_09892	regulates	FGSG_00059	FGSG_00179	FGSG_00286	FGSG_00325	FGSG_00338	FGSG_00389	FGSG_00435	FGSG_00454	FGSG_00459	FGSG_00478	FGSG_00511	FGSG_00526	FGSG_00537	FGSG_00571	FGSG_00659	FGSG_00663	FGSG_00664	FGSG_00713	FGSG_00724	FGSG_00728	FGSG_00913	FGSG_01020	FGSG_01062	FGSG_01068	FGSG_01115	FGSG_01172	FGSG_01209	FGSG_01264	FGSG_01288	FGSG_01341	FGSG_01359	FGSG_01412	FGSG_01444	FGSG_01514	FGSG_01534	FGSG_01536	FGSG_01574	FGSG_01602	FGSG_01614	FGSG_01638	FGSG_01671	FGSG_01802	FGSG_01810	FGSG_01830	FGSG_01857	FGSG_01869	FGSG_01909	FGSG_02078
FGSG_01853	regulates	FGSG_00117	FGSG_00180	FGSG_00268	FGSG_00271	FGSG_00297	FGSG_00393	FGSG_00410	FGSG_00463	FGSG_00468	FGSG_00560	FGSG_00613	FGSG_00615	FGSG_00714	FGSG_00809	FGSG_00849	FGSG_00929	FGSG_00941	FGSG_00945	FGSG_01004	FGSG_01138	FGSG_01166	FGSG_01187	FGSG_01224	FGSG_01234	FGSG_01249	FGSG_01256	FGSG_01283	FGSG_01287	FGSG_01298	FGSG_01307	FGSG_01333	FGSG_01364	FGSG_01370	FGSG_01462	FGSG_01466	FGSG_01548	FGSG_01620	FGSG_01629	FGSG_01642	FGSG_01644	FGSG_01731	FGSG_01818	FGSG_01848	FGSG_01921	FGSG_02004	FGSG_02075	FGSG_02088	FGSG_02142
FGSG_08179	regulates	FGSG_00100	FGSG_00147	FGSG_00158	FGSG_00198	FGSG_00488	FGSG_00604	FGSG_00885	FGSG_01008	FGSG_01054	FGSG_01235	FGSG_01662	FGSG_01729	FGSG_01844	FGSG_01989	FGSG_01995	FGSG_02089	FGSG_02393	FGSG_02625	FGSG_02943	FGSG_02977	FGSG_02987	FGSG_03088	FGSG_03136	FGSG_03177	FGSG_03186	FGSG_03198	FGSG_03214	FGSG_03292	FGSG_03463	FGSG_03484	FGSG_03488	FGSG_03545	FGSG_03606	FGSG_03767	FGSG_03884	FGSG_04029	FGSG_04140	FGSG_04144	FGSG_04157	FGSG_04180	FGSG_04231	FGSG_04302	FGSG_04303	FGSG_04608	FGSG_04635	FGSG_04655	FGSG_04936	FGSG_04997
FGSG_00153	regulates	FGSG_00148	FGSG_00235	FGSG_00389	FGSG_00487	FGSG_00525	FGSG_00622	FGSG_00767	FGSG_00828	FGSG_00895	FGSG_01378	FGSG_01494	FGSG_01496	FGSG_01585	FGSG_01586	FGSG_01711	FGSG_01764	FGSG_01775	FGSG_01782	FGSG_01856	FGSG_01876	FGSG_01887	FGSG_01913	FGSG_01946	FGSG_01972	FGSG_02054	FGSG_02111	FGSG_02112	FGSG_02116	FGSG_02163	FGSG_02168	FGSG_02207	FGSG_02208	FGSG_02251	FGSG_02336	FGSG_02364	FGSG_02395	FGSG_02510	FGSG_02538	FGSG_02571	FGSG_02617	FGSG_02626	FGSG_02629	FGSG_02687	FGSG_02737	FGSG_02753	FGSG_02886	FGSG_02924	FGSG_02975
FGSG_01559	regulates	FGSG_00087	FGSG_00109	FGSG_00161	FGSG_00348	FGSG_00848	FGSG_00885	FGSG_00891	FGSG_00992	FGSG_00993	FGSG_01075	FGSG_01458	FGSG_01477	FGSG_01483	FGSG_01608	FGSG_01609	FGSG_01745	FGSG_02003	FGSG_02112	FGSG_02169	FGSG_02179	FGSG_02223	FGSG_02548	FGSG_02610	FGSG_02674	FGSG_02817	FGSG_02921	FGSG_02947	FGSG_03006	FGSG_03112	FGSG_03323	FGSG_03523	FGSG_03586	FGSG_03814	FGSG_04065	FGSG_04224	FGSG_04324	FGSG_04455	FGSG_04569	FGSG_04736	FGSG_04777	FGSG_04842	FGSG_04997	FGSG_05025	FGSG_05169	FGSG_05228	FGSG_05246	FGSG_05272	FGSG_05340
FGSG_00324	regulates	FGSG_00097	FGSG_00142	FGSG_00182	FGSG_00266	FGSG_00275	FGSG_00286	FGSG_00288	FGSG_00359	FGSG_00362	FGSG_00422	FGSG_00517	FGSG_00530	FGSG_00645	FGSG_00688	FGSG_00719	FGSG_00756	FGSG_00800	FGSG_00841	FGSG_00869	FGSG_00887	FGSG_00899	FGSG_00915	FGSG_00964	FGSG_01026	FGSG_01041	FGSG_01048	FGSG_01050	FGSG_01098	FGSG_01116	FGSG_01169	FGSG_01193	FGSG_01243	FGSG_01257	FGSG_01299	FGSG_01308	FGSG_01326	FGSG_01337	FGSG_01338	FGSG_01341	FGSG_01486	FGSG_01535	FGSG_01613	FGSG_01632	FGSG_01647	FGSG_01734	FGSG_01743	FGSG_01842	FGSG_01925
FGSG_00276	regulates	FGSG_00173	FGSG_00175	FGSG_00300	FGSG_00321	FGSG_00386	FGSG_00429	FGSG_00515	FGSG_00644	FGSG_00762	FGSG_00898	FGSG_00958	FGSG_01031	FGSG_01097	FGSG_01142	FGSG_01229	FGSG_01301	FGSG_01343	FGSG_01410	FGSG_01422	FGSG_01606	FGSG_01696	FGSG_01713	FGSG_01973	FGSG_02016	FGSG_02019	FGSG_02030	FGSG_02084	FGSG_02157	FGSG_02262	FGSG_02316	FGSG_02392	FGSG_02442	FGSG_02443	FGSG_02499	FGSG_02585	FGSG_02696	FGSG_02744	FGSG_02749	FGSG_03017	FGSG_03127	FGSG_03154	FGSG_03168	FGSG_03459	FGSG_03502	FGSG_03570	FGSG_03626	FGSG_03627	FGSG_03714
FGSG_10807	regulates	FGSG_00018	FGSG_00051	FGSG_00226	FGSG_00270	FGSG_00317	FGSG_00342	FGSG_00397	FGSG_00415	FGSG_00471	FGSG_00492	FGSG_00496	FGSG_00518	FGSG_00554	FGSG_00583	FGSG_00600	FGSG_00652	FGSG_00777	FGSG_00786	FGSG_00832	FGSG_00926	FGSG_00974	FGSG_00975	FGSG_01037	FGSG_01111	FGSG_01245	FGSG_01276	FGSG_01289	FGSG_01316	FGSG_01363	FGSG_01383	FGSG_01392	FGSG_01422	FGSG_01432	FGSG_01450	FGSG_01547	FGSG_01656	FGSG_01702	FGSG_01744	FGSG_01825	FGSG_01875	FGSG_01888	FGSG_01993	FGSG_02001	FGSG_02025	FGSG_02069	FGSG_02084	FGSG_02262	FGSG_02279
FGSG_01058	regulates	FGSG_00012	FGSG_00054	FGSG_00112	FGSG_00153	FGSG_00172	FGSG_00350	FGSG_00411	FGSG_00550	FGSG_00674	FGSG_00697	FGSG_00785	FGSG_00806	FGSG_00948	FGSG_01479	FGSG_01525	FGSG_01551	FGSG_01621	FGSG_01791	FGSG_01793	FGSG_01796	FGSG_01826	FGSG_01828	FGSG_01833	FGSG_01866	FGSG_01974	FGSG_02023	FGSG_02032	FGSG_02042	FGSG_02119	FGSG_02336	FGSG_02441	FGSG_02465	FGSG_02677	FGSG_02691	FGSG_02694	FGSG_02800	FGSG_02813	FGSG_02815	FGSG_02904	FGSG_02944	FGSG_03005	FGSG_03050	FGSG_03071	FGSG_03073	FGSG_03152	FGSG_03167	FGSG_03244	FGSG_03308
FGSG_03037	regulates	FGSG_00061	FGSG_00114	FGSG_00161	FGSG_00197	FGSG_00267	FGSG_00273	FGSG_00381	FGSG_00413	FGSG_00416	FGSG_00451	FGSG_00595	FGSG_00733	FGSG_00784	FGSG_00807	FGSG_00993	FGSG_01255	FGSG_01269	FGSG_01781	FGSG_01894	FGSG_02059	FGSG_02158	FGSG_02172	FGSG_02259	FGSG_02266	FGSG_02458	FGSG_02483	FGSG_02599	FGSG_02635	FGSG_02815	FGSG_02818	FGSG_02911	FGSG_02947	FGSG_03102	FGSG_03107	FGSG_03156	FGSG_03174	FGSG_03218	FGSG_03224	FGSG_03228	FGSG_03309	FGSG_03439	FGSG_03447	FGSG_03465	FGSG_03484	FGSG_03699	FGSG_03758	FGSG_03878	FGSG_03890
FGSG_05012	regulates	FGSG_00174	FGSG_00296	FGSG_00299	FGSG_00331	FGSG_00350	FGSG_00360	FGSG_00361	FGSG_00364	FGSG_00367	FGSG_00428	FGSG_00452	FGSG_00462	FGSG_00491	FGSG_00499	FGSG_00526	FGSG_00564	FGSG_00598	FGSG_00601	FGSG_00623	FGSG_00675	FGSG_00678	FGSG_00715	FGSG_00748	FGSG_00749	FGSG_00753	FGSG_00756	FGSG_00757	FGSG_00766	FGSG_00873	FGSG_01006	FGSG_01014	FGSG_01015	FGSG_01044	FGSG_01098	FGSG_01104	FGSG_01115	FGSG_01116	FGSG_01121	FGSG_01123	FGSG_01131	FGSG_01193	FGSG_01200	FGSG_01209	FGSG_01217	FGSG_01233	FGSG_01292	FGSG_01317	FGSG_01329
FGSG_05604	regulates	FGSG_00165	FGSG_00243	FGSG_00307	FGSG_00318	FGSG_00474	FGSG_00481	FGSG_00539	FGSG_00660	FGSG_00691	FGSG_00738	FGSG_00778	FGSG_00810	FGSG_00846	FGSG_00946	FGSG_00974	FGSG_01003	FGSG_01163	FGSG_01251	FGSG_01274	FGSG_01363	FGSG_01413	FGSG_01452	FGSG_01461	FGSG_01658	FGSG_01699	FGSG_02045	FGSG_02090	FGSG_02173	FGSG_02524	FGSG_02553	FGSG_02576	FGSG_02738	FGSG_02843	FGSG_02938	FGSG_03065	FGSG_03237	FGSG_03344	FGSG_04101	FGSG_04209	FGSG_04238	FGSG_04271	FGSG_04288	FGSG_04349	FGSG_04407	FGSG_04436	FGSG_04445	FGSG_04477	FGSG_04951
FGSG_08173	regulates	FGSG_00209	FGSG_00291	FGSG_00305	FGSG_00346	FGSG_00510	FGSG_00556	FGSG_00563	FGSG_00738	FGSG_00836	FGSG_00875	FGSG_01121	FGSG_01159	FGSG_01184	FGSG_01222	FGSG_01391	FGSG_01444	FGSG_01656	FGSG_02029	FGSG_02056	FGSG_02419	FGSG_02443	FGSG_02494	FGSG_02609	FGSG_02733	FGSG_02761	FGSG_02764	FGSG_03582	FGSG_04115	FGSG_04131	FGSG_04202	FGSG_04333	FGSG_04386	FGSG_04414	FGSG_04476	FGSG_04982	FGSG_05070	FGSG_05072	FGSG_05222	FGSG_05382	FGSG_05387	FGSG_05507	FGSG_05578	FGSG_05585	FGSG_05631	FGSG_05671	FGSG_05691	FGSG_05721	FGSG_05990
FGSG_01564	regulates	FGSG_00217	FGSG_00236	FGSG_00237	FGSG_00308	FGSG_00329	FGSG_00369	FGSG_00420	FGSG_00427	FGSG_00433	FGSG_00484	FGSG_00512	FGSG_00525	FGSG_00573	FGSG_00585	FGSG_00611	FGSG_00621	FGSG_00640	FGSG_00722	FGSG_00735	FGSG_00929	FGSG_00972	FGSG_01030	FGSG_01219	FGSG_01360	FGSG_01374	FGSG_01428	FGSG_01438	FGSG_01484	FGSG_01557	FGSG_01641	FGSG_01647	FGSG_01777	FGSG_01843	FGSG_01877	FGSG_01915	FGSG_02055	FGSG_02101	FGSG_02113	FGSG_02251	FGSG_02271	FGSG_02317	FGSG_02431	FGSG_02434	FGSG_02483	FGSG_02501	FGSG_03153	FGSG_03247	FGSG_03252
FGSG_01464	regulates	FGSG_00124	FGSG_00128	FGSG_00166	FGSG_00170	FGSG_00225	FGSG_00269	FGSG_00315	FGSG_00379	FGSG_00421	FGSG_00456	FGSG_00509	FGSG_00541	FGSG_00566	FGSG_00607	FGSG_00617	FGSG_00750	FGSG_00775	FGSG_01017	FGSG_01035	FGSG_01056	FGSG_01084	FGSG_01096	FGSG_01156	FGSG_01160	FGSG_01174	FGSG_01207	FGSG_01208	FGSG_01210	FGSG_01215	FGSG_01304	FGSG_01322	FGSG_01431	FGSG_01447	FGSG_01525	FGSG_01581	FGSG_01733	FGSG_01847	FGSG_01865	FGSG_01897	FGSG_01934	FGSG_01935	FGSG_01985	FGSG_02013	FGSG_02119	FGSG_02192	FGSG_02334	FGSG_02387	FGSG_02468
FGSG_06016	regulates	FGSG_00108	FGSG_00188	FGSG_00235	FGSG_00279	FGSG_00425	FGSG_00445	FGSG_00446	FGSG_00477	FGSG_00509	FGSG_00512	FGSG_00523	FGSG_00565	FGSG_00566	FGSG_00647	FGSG_00684	FGSG_00712	FGSG_00719	FGSG_00720	FGSG_00732	FGSG_00744	FGSG_00801	FGSG_00813	FGSG_00846	FGSG_00887	FGSG_00902	FGSG_00934	FGSG_01020	FGSG_01049	FGSG_01166	FGSG_01182	FGSG_01206	FGSG_01231	FGSG_01234	FGSG_01270	FGSG_01312	FGSG_01348	FGSG_01402	FGSG_01436	FGSG_01475	FGSG_01503	FGSG_01554	FGSG_01837	FGSG_01853	FGSG_01880	FGSG_01904	FGSG_01919	FGSG_01963	FGSG_02043
FGSG_05698	regulates	FGSG_00138	FGSG_00183	FGSG_00236	FGSG_00292	FGSG_00555	FGSG_00583	FGSG_00610	FGSG_00709	FGSG_00728	FGSG_01059	FGSG_01130	FGSG_01473	FGSG_01530	FGSG_01553	FGSG_01673	FGSG_01731	FGSG_01757	FGSG_01769	FGSG_01809	FGSG_01938	FGSG_01960	FGSG_01991	FGSG_02007	FGSG_02025	FGSG_02060	FGSG_02108	FGSG_02231	FGSG_02258	FGSG_02314	FGSG_02355	FGSG_02382	FGSG_02441	FGSG_02607	FGSG_02624	FGSG_02678	FGSG_02687	FGSG_02753	FGSG_02763	FGSG_02816	FGSG_02871	FGSG_02974	FGSG_03080	FGSG_03197	FGSG_03261	FGSG_03290	FGSG_03366	FGSG_03392	FGSG_03594
FGSG_07433	regulates	FGSG_00308	FGSG_00332	FGSG_00350	FGSG_00358	FGSG_00397	FGSG_00399	FGSG_00408	FGSG_00481	FGSG_00574	FGSG_00577	FGSG_00612	FGSG_00637	FGSG_00677	FGSG_00852	FGSG_01004	FGSG_01019	FGSG_01069	FGSG_01178	FGSG_01404	FGSG_01432	FGSG_01475	FGSG_01547	FGSG_01710	FGSG_01917	FGSG_02048	FGSG_02240	FGSG_02331	FGSG_02590	FGSG_02661	FGSG_03976	FGSG_04032	FGSG_04043	FGSG_04189	FGSG_04276	FGSG_04284	FGSG_04385	FGSG_04413	FGSG_04575	FGSG_04966	FGSG_05278	FGSG_05316	FGSG_05328	FGSG_05414	FGSG_05418	FGSG_05468	FGSG_05471	FGSG_05494	FGSG_05636
FGSG_11247	regulates	FGSG_00030	FGSG_00090	FGSG_00134	FGSG_00136	FGSG_00198	FGSG_00240	FGSG_00312	FGSG_00351	FGSG_00383	FGSG_00418	FGSG_00419	FGSG_00423	FGSG_00442	FGSG_00453	FGSG_00469	FGSG_00503	FGSG_00565	FGSG_00593	FGSG_00599	FGSG_00604	FGSG_00621	FGSG_00627	FGSG_00685	FGSG_00782	FGSG_00793	FGSG_00915	FGSG_00950	FGSG_00961	FGSG_00964	FGSG_01023	FGSG_01024	FGSG_01030	FGSG_01035	FGSG_01040	FGSG_01101	FGSG_01117	FGSG_01173	FGSG_01186	FGSG_01275	FGSG_01279	FGSG_01294	FGSG_01304	FGSG_01331	FGSG_01336	FGSG_01415	FGSG_01425	FGSG_01431	FGSG_01457
FGSG_07265	regulates	FGSG_00118	FGSG_00176	FGSG_00289	FGSG_00311	FGSG_00313	FGSG_00345	FGSG_00347	FGSG_00424	FGSG_00440	FGSG_00460	FGSG_00557	FGSG_00572	FGSG_00661	FGSG_00689	FGSG_00701	FGSG_00704	FGSG_00710	FGSG_00714	FGSG_00718	FGSG_00805	FGSG_00847	FGSG_00874	FGSG_00877	FGSG_00886	FGSG_00892	FGSG_00931	FGSG_00973	FGSG_01014	FGSG_01172	FGSG_01190	FGSG_01216	FGSG_01239	FGSG_01325	FGSG_01340	FGSG_01390	FGSG_01411	FGSG_01434	FGSG_01468	FGSG_01484	FGSG_01489	FGSG_01615	FGSG_01621	FGSG_01644	FGSG_01698	FGSG_01705	FGSG_01734	FGSG_01810	FGSG_01840
FGSG_05477	regulates	FGSG_00087	FGSG_00126	FGSG_00181	FGSG_00193	FGSG_00891	FGSG_00940	FGSG_01107	FGSG_01335	FGSG_01342	FGSG_01642	FGSG_01711	FGSG_01773	FGSG_01786	FGSG_01789	FGSG_01793	FGSG_01852	FGSG_01859	FGSG_02102	FGSG_02104	FGSG_02128	FGSG_02334	FGSG_02349	FGSG_02351	FGSG_02408	FGSG_02428	FGSG_02432	FGSG_02695	FGSG_02856	FGSG_02904	FGSG_02917	FGSG_02932	FGSG_02962	FGSG_03088	FGSG_03095	FGSG_03119	FGSG_03356	FGSG_03458	FGSG_03507	FGSG_03547	FGSG_03886	FGSG_03954	FGSG_03963	FGSG_03997	FGSG_04059	FGSG_04180	FGSG_04281	FGSG_04285	FGSG_04355
FGSG_04293	regulates	FGSG_00070	FGSG_00279	FGSG_00314	FGSG_00390	FGSG_00515	FGSG_00527	FGSG_00534	FGSG_00563	FGSG_00586	FGSG_00603	FGSG_00608	FGSG_00614	FGSG_00633	FGSG_00641	FGSG_00729	FGSG_00759	FGSG_00855	FGSG_00890	FGSG_00941	FGSG_00958	FGSG_00963	FGSG_00986	FGSG_01049	FGSG_01163	FGSG_01199	FGSG_01402	FGSG_01405	FGSG_01532	FGSG_01588	FGSG_01798	FGSG_01841	FGSG_01931	FGSG_01939	FGSG_02077	FGSG_02133	FGSG_02157	FGSG_02238	FGSG_02581	FGSG_02585	FGSG_02756	FGSG_02810	FGSG_02828	FGSG_03128	FGSG_03315	FGSG_03568	FGSG_03960	FGSG_03980	FGSG_04104
FGSG_04666	regulates	FGSG_00040	FGSG_00110	FGSG_00140	FGSG_00153	FGSG_00246	FGSG_00312	FGSG_00317	FGSG_00363	FGSG_00418	FGSG_00419	FGSG_00453	FGSG_00525	FGSG_00621	FGSG_00635	FGSG_00685	FGSG_00763	FGSG_00764	FGSG_00794	FGSG_01067	FGSG_01088	FGSG_01159	FGSG_01169	FGSG_01255	FGSG_01261	FGSG_01322	FGSG_01494	FGSG_01563	FGSG_01630	FGSG_01652	FGSG_01687	FGSG_01754	FGSG_01769	FGSG_01792	FGSG_01796	FGSG_01803	FGSG_02037	FGSG_02087	FGSG_02114	FGSG_02117	FGSG_02118	FGSG_02202	FGSG_02324	FGSG_02386	FGSG_02410	FGSG_02435	FGSG_02569	FGSG_02574	FGSG_02583
FGSG_08954	regulates	FGSG_00220	FGSG_00272	FGSG_00697	FGSG_00725	FGSG_01814	FGSG_01817	FGSG_01830	FGSG_02061	FGSG_02318	FGSG_02583	FGSG_02924	FGSG_02938	FGSG_03265	FGSG_03371	FGSG_03606	FGSG_03613	FGSG_03646	FGSG_03657	FGSG_03775	FGSG_03814	FGSG_04158	FGSG_04455	FGSG_04530	FGSG_04539	FGSG_04644	FGSG_04971	FGSG_05031	FGSG_05076	FGSG_05227	FGSG_05646	FGSG_05740	FGSG_05811	FGSG_07336	FGSG_07574	FGSG_08341	FGSG_08535	FGSG_08542	FGSG_08553	FGSG_09073	FGSG_09074	FGSG_09152	FGSG_09636	FGSG_10025	FGSG_10359	FGSG_11057	FGSG_11084	FGSG_11104	FGSG_11497
FGSG_02696	regulates	FGSG_00066	FGSG_00100	FGSG_00162	FGSG_00225	FGSG_00229	FGSG_00322	FGSG_00413	FGSG_00419	FGSG_00424	FGSG_00446	FGSG_00488	FGSG_00534	FGSG_00559	FGSG_00578	FGSG_00657	FGSG_00681	FGSG_00776	FGSG_00984	FGSG_01011	FGSG_01205	FGSG_01236	FGSG_01240	FGSG_01331	FGSG_01349	FGSG_01407	FGSG_01462	FGSG_01494	FGSG_01559	FGSG_01695	FGSG_01914	FGSG_01995	FGSG_02069	FGSG_02117	FGSG_02210	FGSG_02235	FGSG_02318	FGSG_02319	FGSG_02406	FGSG_02467	FGSG_02484	FGSG_02586	FGSG_02783	FGSG_03051	FGSG_03080	FGSG_03125	FGSG_03212	FGSG_03391	FGSG_03440
FGSG_09903	regulates	FGSG_00189	FGSG_00215	FGSG_00302	FGSG_00329	FGSG_00352	FGSG_00364	FGSG_00366	FGSG_00472	FGSG_00494	FGSG_00500	FGSG_00504	FGSG_00518	FGSG_00558	FGSG_00564	FGSG_00582	FGSG_00626	FGSG_00677	FGSG_00686	FGSG_00748	FGSG_00781	FGSG_00812	FGSG_00815	FGSG_00852	FGSG_00862	FGSG_00882	FGSG_00939	FGSG_00984	FGSG_01000	FGSG_01055	FGSG_01112	FGSG_01150	FGSG_01164	FGSG_01165	FGSG_01222	FGSG_01227	FGSG_01233	FGSG_01256	FGSG_01291	FGSG_01316	FGSG_01320	FGSG_01353	FGSG_01368	FGSG_01372	FGSG_01408	FGSG_01458	FGSG_01502	FGSG_01539	FGSG_01602
FGSG_06168	regulates	FGSG_00217	FGSG_00227	FGSG_00257	FGSG_00554	FGSG_00681	FGSG_00732	FGSG_00761	FGSG_00807	FGSG_00818	FGSG_00843	FGSG_00856	FGSG_00892	FGSG_00894	FGSG_00916	FGSG_00961	FGSG_01029	FGSG_01064	FGSG_01083	FGSG_01321	FGSG_01379	FGSG_01499	FGSG_01536	FGSG_01572	FGSG_01579	FGSG_01606	FGSG_01639	FGSG_01640	FGSG_01656	FGSG_01666	FGSG_01841	FGSG_01883	FGSG_01994	FGSG_02014	FGSG_02025	FGSG_02075	FGSG_02169	FGSG_02217	FGSG_02292	FGSG_02403	FGSG_02460	FGSG_02495	FGSG_02560	FGSG_02562	FGSG_02675	FGSG_02676	FGSG_02690	FGSG_02691	FGSG_02699
FGSG_00385	regulates	FGSG_00006	FGSG_00023	FGSG_00082	FGSG_00249	FGSG_00261	FGSG_00279	FGSG_00377	FGSG_00387	FGSG_00439	FGSG_00469	FGSG_00517	FGSG_00546	FGSG_00566	FGSG_00638	FGSG_00683	FGSG_00718	FGSG_00729	FGSG_00789	FGSG_00792	FGSG_00805	FGSG_00941	FGSG_00968	FGSG_00999	FGSG_01072	FGSG_01083	FGSG_01092	FGSG_01147	FGSG_01149	FGSG_01158	FGSG_01188	FGSG_01226	FGSG_01272	FGSG_01287	FGSG_01306	FGSG_01339	FGSG_01360	FGSG_01373	FGSG_01390	FGSG_01405	FGSG_01407	FGSG_01415	FGSG_01434	FGSG_01442	FGSG_01489	FGSG_01523	FGSG_01535	FGSG_01552	FGSG_01637
FGSG_06516	regulates	FGSG_00065	FGSG_00079	FGSG_00517	FGSG_00630	FGSG_00673	FGSG_00772	FGSG_01589	FGSG_01622	FGSG_01754	FGSG_01770	FGSG_01794	FGSG_01806	FGSG_01997	FGSG_02000	FGSG_02179	FGSG_02218	FGSG_02332	FGSG_02514	FGSG_02654	FGSG_02713	FGSG_02916	FGSG_02981	FGSG_03156	FGSG_03171	FGSG_03210	FGSG_03227	FGSG_03255	FGSG_03345	FGSG_03493	FGSG_03713	FGSG_03883	FGSG_03904	FGSG_03918	FGSG_04075	FGSG_04142	FGSG_04267	FGSG_04331	FGSG_04450	FGSG_04494	FGSG_04571	FGSG_04708	FGSG_04719	FGSG_04723	FGSG_04756	FGSG_04767	FGSG_04930	FGSG_05220	FGSG_05228
FGSG_06209	regulates	FGSG_00090	FGSG_00177	FGSG_00184	FGSG_00192	FGSG_00248	FGSG_00263	FGSG_00271	FGSG_00303	FGSG_00314	FGSG_00337	FGSG_00339	FGSG_00382	FGSG_00399	FGSG_00463	FGSG_00467	FGSG_00549	FGSG_00578	FGSG_00599	FGSG_00603	FGSG_00613	FGSG_00641	FGSG_00708	FGSG_00722	FGSG_00741	FGSG_00808	FGSG_00846	FGSG_00934	FGSG_01043	FGSG_01055	FGSG_01096	FGSG_01106	FGSG_01183	FGSG_01263	FGSG_01467	FGSG_01544	FGSG_01552	FGSG_01599	FGSG_01710	FGSG_01766	FGSG_01836	FGSG_01845	FGSG_01898	FGSG_01907	FGSG_01910	FGSG_01915	FGSG_01930	FGSG_01964	FGSG_01985
FGSG_06957	regulates	FGSG_00102	FGSG_00134	FGSG_00137	FGSG_00197	FGSG_00281	FGSG_00355	FGSG_00369	FGSG_00491	FGSG_00501	FGSG_00503	FGSG_00512	FGSG_00538	FGSG_00552	FGSG_00622	FGSG_00627	FGSG_00700	FGSG_00708	FGSG_00709	FGSG_00727	FGSG_00775	FGSG_00828	FGSG_00857	FGSG_00955	FGSG_01082	FGSG_01257	FGSG_01321	FGSG_01340	FGSG_01358	FGSG_01378	FGSG_01388	FGSG_01407	FGSG_01473	FGSG_01485	FGSG_01561	FGSG_01615	FGSG_01809	FGSG_01908	FGSG_02027	FGSG_02171	FGSG_02279	FGSG_02335	FGSG_02385	FGSG_02406	FGSG_02621	FGSG_02643	FGSG_02679	FGSG_02715	FGSG_02803
FGSG_09001	regulates	FGSG_00085	FGSG_00174	FGSG_00267	FGSG_00403	FGSG_00426	FGSG_00630	FGSG_01061	FGSG_01146	FGSG_01194	FGSG_01690	FGSG_01737	FGSG_01805	FGSG_01806	FGSG_01989	FGSG_02033	FGSG_02054	FGSG_02089	FGSG_02124	FGSG_02315	FGSG_02369	FGSG_02384	FGSG_02921	FGSG_03124	FGSG_03151	FGSG_03255	FGSG_03346	FGSG_03479	FGSG_03494	FGSG_03531	FGSG_03604	FGSG_03609	FGSG_03639	FGSG_03696	FGSG_03698	FGSG_03703	FGSG_03818	FGSG_03862	FGSG_03873	FGSG_03890	FGSG_03891	FGSG_04026	FGSG_04055	FGSG_04075	FGSG_04191	FGSG_04417	FGSG_04460	FGSG_04507	FGSG_04599
FGSG_00144	regulates	FGSG_00013	FGSG_01269	FGSG_01302	FGSG_01578	FGSG_01622	FGSG_01630	FGSG_01661	FGSG_01745	FGSG_02112	FGSG_02371	FGSG_02617	FGSG_02827	FGSG_03001	FGSG_03003	FGSG_03034	FGSG_03171	FGSG_03267	FGSG_03507	FGSG_03509	FGSG_03609	FGSG_03905	FGSG_03997	FGSG_04146	FGSG_04336	FGSG_04435	FGSG_04547	FGSG_04636	FGSG_04976	FGSG_05332	FGSG_05548	FGSG_05613	FGSG_05825	FGSG_06232	FGSG_06433	FGSG_06455	FGSG_06556	FGSG_06562	FGSG_06623	FGSG_06693	FGSG_06733	FGSG_06918	FGSG_06986	FGSG_07241	FGSG_07571	FGSG_07612	FGSG_07636	FGSG_07698	FGSG_07716
FGSG_02554	regulates	FGSG_00080	FGSG_00108	FGSG_00165	FGSG_00188	FGSG_00196	FGSG_00249	FGSG_00287	FGSG_00371	FGSG_00537	FGSG_00570	FGSG_00675	FGSG_00693	FGSG_00758	FGSG_00780	FGSG_00788	FGSG_00799	FGSG_00800	FGSG_00808	FGSG_00844	FGSG_00923	FGSG_00933	FGSG_01025	FGSG_01026	FGSG_01028	FGSG_01040	FGSG_01043	FGSG_01153	FGSG_01162	FGSG_01182	FGSG_01193	FGSG_01202	FGSG_01318	FGSG_01395	FGSG_01443	FGSG_01445	FGSG_01463	FGSG_01515	FGSG_01613	FGSG_01623	FGSG_01673	FGSG_01905	FGSG_02008	FGSG_02048	FGSG_02071	FGSG_02234	FGSG_02347	FGSG_02481	FGSG_02482
FGSG_09002	regulates	FGSG_00173	FGSG_00291	FGSG_00300	FGSG_00305	FGSG_00309	FGSG_00333	FGSG_00335	FGSG_00336	FGSG_00398	FGSG_00504	FGSG_00506	FGSG_00519	FGSG_00539	FGSG_00558	FGSG_00561	FGSG_00589	FGSG_00592	FGSG_00609	FGSG_00646	FGSG_00649	FGSG_00686	FGSG_00693	FGSG_00717	FGSG_00730	FGSG_00731	FGSG_00781	FGSG_00863	FGSG_00865	FGSG_00871	FGSG_00875	FGSG_00921	FGSG_00969	FGSG_00995	FGSG_00997	FGSG_01016	FGSG_01129	FGSG_01136	FGSG_01195	FGSG_01198	FGSG_01200	FGSG_01241	FGSG_01251	FGSG_01281	FGSG_01289	FGSG_01292	FGSG_01328	FGSG_01329	FGSG_01408
FGSG_02787	regulates	FGSG_00109	FGSG_00284	FGSG_00285	FGSG_00338	FGSG_00377	FGSG_00396	FGSG_00444	FGSG_00455	FGSG_00489	FGSG_00536	FGSG_00591	FGSG_00720	FGSG_00723	FGSG_00743	FGSG_00745	FGSG_00769	FGSG_00788	FGSG_00813	FGSG_00814	FGSG_00815	FGSG_00817	FGSG_00827	FGSG_00873	FGSG_00884	FGSG_00900	FGSG_00902	FGSG_00935	FGSG_00957	FGSG_01024	FGSG_01031	FGSG_01065	FGSG_01095	FGSG_01142	FGSG_01153	FGSG_01231	FGSG_01244	FGSG_01274	FGSG_01280	FGSG_01371	FGSG_01375	FGSG_01382	FGSG_01404	FGSG_01433	FGSG_01534	FGSG_01542	FGSG_01632	FGSG_01638	FGSG_01857
FGSG_08531	regulates	FGSG_00023	FGSG_00058	FGSG_00179	FGSG_00249	FGSG_00294	FGSG_00327	FGSG_00343	FGSG_00382	FGSG_00392	FGSG_00393	FGSG_00434	FGSG_00445	FGSG_00467	FGSG_00471	FGSG_00489	FGSG_00508	FGSG_00584	FGSG_00586	FGSG_00671	FGSG_00694	FGSG_00703	FGSG_00726	FGSG_00740	FGSG_00780	FGSG_00789	FGSG_00805	FGSG_00845	FGSG_00853	FGSG_00863	FGSG_00866	FGSG_00935	FGSG_00952	FGSG_00971	FGSG_00999	FGSG_01000	FGSG_01036	FGSG_01111	FGSG_01154	FGSG_01156	FGSG_01203	FGSG_01206	FGSG_01252	FGSG_01263	FGSG_01277	FGSG_01279	FGSG_01397	FGSG_01442	FGSG_01479
FGSG_04554	regulates	FGSG_00173	FGSG_00190	FGSG_00287	FGSG_00319	FGSG_00320	FGSG_00349	FGSG_00357	FGSG_00370	FGSG_00376	FGSG_00417	FGSG_00461	FGSG_00495	FGSG_00539	FGSG_00543	FGSG_00587	FGSG_00601	FGSG_00817	FGSG_00893	FGSG_01044	FGSG_01091	FGSG_01130	FGSG_01141	FGSG_01150	FGSG_01197	FGSG_01281	FGSG_01327	FGSG_01332	FGSG_01497	FGSG_01542	FGSG_01588	FGSG_01643	FGSG_01730	FGSG_01845	FGSG_01870	FGSG_01900	FGSG_01927	FGSG_01928	FGSG_02034	FGSG_02038	FGSG_02073	FGSG_02133	FGSG_02416	FGSG_02511	FGSG_02516	FGSG_02646	FGSG_02688	FGSG_02704	FGSG_02706
[truncated: 435 more columns]

## Sheet: FS GRN
Regulator	Action	FS target	FS target	FS target	FS target	FS target	FS target	FS target	FS target	FS target	FS target	FS target	FS target	FS target	FS target	FS target	FS target	FS target	FS target	FS target	FS target	FS target	FS target	FS target	FS target	FS target	FS target	FS target	FS target	FS target	FS target	FS target	FS target	FS target	FS target	FS target	FS target	FS target	FS target	FS target	FS target	FS target	FS target	FS target	FS target	FS target	FS target	FS target	FS target
FGSG_03702	regulates	FGSG_00029	FGSG_00195	FGSG_00239	FGSG_00274	FGSG_00484	FGSG_00521	FGSG_00880	FGSG_00937	FGSG_01735	FGSG_01816	FGSG_01901	FGSG_02015	FGSG_02348	FGSG_02368	FGSG_02458	FGSG_02877	FGSG_02903	FGSG_02964	FGSG_03010	FGSG_03078	FGSG_03284	FGSG_03867	FGSG_04597	FGSG_04863	FGSG_04932	FGSG_05706	FGSG_05917	FGSG_05962	FGSG_06218	FGSG_06460	FGSG_06612	FGSG_08097	FGSG_08155	FGSG_08217	FGSG_08954	FGSG_09139	FGSG_09416	FGSG_10056	FGSG_10432	FGSG_10559	FGSG_10580	FGSG_10581	FGSG_10605	FGSG_10625	FGSG_10632	FGSG_11012	FGSG_11021	FGSG_11060
FGSG_07812	regulates	FGSG_00017	FGSG_00049	FGSG_00160	FGSG_00233	FGSG_00246	FGSG_00252	FGSG_00256	FGSG_00904	FGSG_00938	FGSG_00944	FGSG_01583	FGSG_01660	FGSG_01677	FGSG_01741	FGSG_01742	FGSG_01762	FGSG_01962	FGSG_02103	FGSG_02129	FGSG_02169	FGSG_02379	FGSG_02401	FGSG_02421	FGSG_02437	FGSG_02447	FGSG_02882	FGSG_02903	FGSG_02955	FGSG_02963	FGSG_03153	FGSG_03220	FGSG_03359	FGSG_03444	FGSG_03532	FGSG_03595	FGSG_03615	FGSG_03798	FGSG_04079	FGSG_04099	FGSG_04317	FGSG_04341	FGSG_04432	FGSG_04438	FGSG_04440	FGSG_04519	FGSG_04531	FGSG_04532	FGSG_04622
FGSG_07745	regulates	FGSG_00014	FGSG_00015	FGSG_00093	FGSG_00252	FGSG_00412	FGSG_00624	FGSG_00928	FGSG_01192	FGSG_01266	FGSG_01608	FGSG_01680	FGSG_01724	FGSG_01752	FGSG_01761	FGSG_01778	FGSG_01784	FGSG_01788	FGSG_01790	FGSG_02129	FGSG_02174	FGSG_02257	FGSG_02297	FGSG_02298	FGSG_02299	FGSG_02300	FGSG_02303	FGSG_02304	FGSG_02398	FGSG_02399	FGSG_02414	FGSG_02418	FGSG_02723	FGSG_02745	FGSG_02846	FGSG_02876	FGSG_02878	FGSG_03057	FGSG_03274	FGSG_03338	FGSG_03388	FGSG_03423	FGSG_03434	FGSG_03549	FGSG_03615	FGSG_03735	FGSG_03772	FGSG_04228	FGSG_04360
FGSG_00579	regulates	FGSG_00002	FGSG_00005	FGSG_00019	FGSG_00030	FGSG_00054	FGSG_00219	FGSG_00246	FGSG_00274	FGSG_00994	FGSG_01148	FGSG_01255	FGSG_01266	FGSG_01583	FGSG_01594	FGSG_01616	FGSG_01725	FGSG_01776	FGSG_02103	FGSG_02195	FGSG_02198	FGSG_02343	FGSG_02366	FGSG_02384	FGSG_02424	FGSG_02448	FGSG_02876	FGSG_02935	FGSG_03010	FGSG_03012	FGSG_03106	FGSG_03193	FGSG_03217	FGSG_03360	FGSG_03376	FGSG_03587	FGSG_03600	FGSG_03766	FGSG_03807	FGSG_04359	FGSG_04367	FGSG_04371	FGSG_04443	FGSG_04529	FGSG_04531	FGSG_04538	FGSG_04633	FGSG_04652	FGSG_04766
FGSG_00052	regulates	FGSG_00010	FGSG_00015	FGSG_00029	FGSG_00043	FGSG_00105	FGSG_00130	FGSG_00131	FGSG_00157	FGSG_00208	FGSG_00222	FGSG_00253	FGSG_00254	FGSG_00619	FGSG_00867	FGSG_00879	FGSG_00927	FGSG_01688	FGSG_01820	FGSG_01868	FGSG_02053	FGSG_02135	FGSG_02196	FGSG_02257	FGSG_02268	FGSG_02367	FGSG_02368	FGSG_02373	FGSG_02380	FGSG_02394	FGSG_02430	FGSG_02487	FGSG_02853	FGSG_02989	FGSG_03043	FGSG_03130	FGSG_03275	FGSG_03302	FGSG_03357	FGSG_03383	FGSG_03470	FGSG_03506	FGSG_03519	FGSG_03536	FGSG_03776	FGSG_03822	FGSG_03853	FGSG_03946	FGSG_03970
FGSG_00324	regulates	FGSG_00692	FGSG_01707	FGSG_01922	FGSG_02180	FGSG_02217	FGSG_02375	FGSG_02546	FGSG_03110	FGSG_03532	FGSG_03719	FGSG_03874	FGSG_04203	FGSG_05209	FGSG_05449	FGSG_05552	FGSG_05899	FGSG_09685	FGSG_09911	FGSG_10085	FGSG_10546	FGSG_10997	FGSG_11175	FGSG_11681	FGSG_11731	FGSG_11862	FGSG_12035	FGSG_12435	FGSG_12506	FGSG_12760	FGSG_12981	FGSG_13089	FGSG_13858
FGSG_00717	regulates	FGSG_00197	FGSG_00966	FGSG_01921	FGSG_02404	FGSG_03445	FGSG_03574	FGSG_03694	FGSG_03805	FGSG_04151	FGSG_04280	FGSG_04309	FGSG_05370	FGSG_05543	FGSG_05951	FGSG_05959	FGSG_06182	FGSG_06383	FGSG_07695	FGSG_08110	FGSG_08171	FGSG_08970	FGSG_09438	FGSG_09716	FGSG_10952	FGSG_11064	FGSG_11438	FGSG_11456	FGSG_11892	FGSG_12009	FGSG_12226	FGSG_12264	FGSG_13645
FGSG_01984	regulates	FGSG_00073	FGSG_00127	FGSG_00130	FGSG_00151	FGSG_00164	FGSG_00193	FGSG_00255	FGSG_00674	FGSG_00770	FGSG_00867	FGSG_00943	FGSG_00980	FGSG_01034	FGSG_01140	FGSG_01460	FGSG_01474	FGSG_01492	FGSG_01517	FGSG_01566	FGSG_01860	FGSG_01978	FGSG_01979	FGSG_02187	FGSG_02241	FGSG_02253	FGSG_02297	FGSG_02338	FGSG_02381	FGSG_02537	FGSG_02673	FGSG_02957	FGSG_02962	FGSG_02989	FGSG_03013	FGSG_03253	FGSG_03297	FGSG_03352	FGSG_03389	FGSG_03423	FGSG_03446	FGSG_03506	FGSG_03527	FGSG_03549	FGSG_03621	FGSG_03704	FGSG_03722	FGSG_03732	FGSG_03758
FGSG_02787	regulates	FGSG_00533	FGSG_02420	FGSG_02627	FGSG_03189	FGSG_03539	FGSG_03685	FGSG_03991	FGSG_04309	FGSG_04366	FGSG_04747	FGSG_07066	FGSG_07982	FGSG_09101	FGSG_09640	FGSG_12045	FGSG_12305	FGSG_12555	FGSG_12667	FGSG_12760	FGSG_13411
FGSG_03037	regulates	FGSG_00043	FGSG_00197	FGSG_00245	FGSG_01255	FGSG_01500	FGSG_01779	FGSG_02065	FGSG_02177	FGSG_02178	FGSG_02195	FGSG_02213	FGSG_02290	FGSG_02310	FGSG_02380	FGSG_02458	FGSG_03156	FGSG_03266	FGSG_03276	FGSG_03351	FGSG_03478	FGSG_03491	FGSG_03534	FGSG_03535	FGSG_03671	FGSG_03758	FGSG_03837	FGSG_04116	FGSG_04616	FGSG_04619	FGSG_04681	FGSG_04714	FGSG_04753	FGSG_04790	FGSG_04815	FGSG_04817	FGSG_04845	FGSG_04895	FGSG_04896	FGSG_05019	FGSG_05474	FGSG_05722	FGSG_05759	FGSG_05796	FGSG_05849	FGSG_05946	FGSG_06484	FGSG_06571	FGSG_06898
FGSG_04554	regulates	FGSG_00190	FGSG_00206	FGSG_01327	FGSG_01977	FGSG_01981	FGSG_03368	FGSG_03541	FGSG_03810	FGSG_03960	FGSG_04695	FGSG_04788	FGSG_05483	FGSG_07719	FGSG_07838	FGSG_08001	FGSG_08164	FGSG_08213	FGSG_08262	FGSG_08659	FGSG_09640	FGSG_10543	FGSG_10758	FGSG_11457	FGSG_11576	FGSG_12435	FGSG_12445	FGSG_12506	FGSG_12611	FGSG_13199	FGSG_13703
FGSG_06460	regulates	FGSG_00190	FGSG_00218	FGSG_00966	FGSG_01565	FGSG_01922	FGSG_02140	FGSG_02582	FGSG_02996	FGSG_03157	FGSG_03338	FGSG_03566	FGSG_03578	FGSG_04360	FGSG_04391	FGSG_04440	FGSG_04496	FGSG_04650	FGSG_04780	FGSG_04859	FGSG_05526	FGSG_05831	FGSG_05951	FGSG_06036	FGSG_06399	FGSG_06471	FGSG_06618	FGSG_06915	FGSG_07774	FGSG_07909	FGSG_08001	FGSG_08009	FGSG_08057	FGSG_08107	FGSG_08167	FGSG_09449	FGSG_09716	FGSG_10086	FGSG_10495	FGSG_10647	FGSG_11156	FGSG_11173	FGSG_11266	FGSG_11924	FGSG_12357	FGSG_12668	FGSG_12752	FGSG_12832	FGSG_12957
FGSG_06516	regulates	FGSG_00031	FGSG_00156	FGSG_00432	FGSG_00673	FGSG_00770	FGSG_00942	FGSG_01148	FGSG_01517	FGSG_01598	FGSG_01740	FGSG_01980	FGSG_02123	FGSG_02153	FGSG_02241	FGSG_02370	FGSG_02618	FGSG_02654	FGSG_02673	FGSG_02849	FGSG_02916	FGSG_02954	FGSG_02981	FGSG_03096	FGSG_03156	FGSG_03298	FGSG_03331	FGSG_03381	FGSG_03542	FGSG_03573	FGSG_03640	FGSG_03724	FGSG_03794	FGSG_03796	FGSG_03868	FGSG_04495	FGSG_04532	FGSG_04533	FGSG_04535	FGSG_04591	FGSG_04649	FGSG_04726	FGSG_04748	FGSG_04749	FGSG_04756	FGSG_04942	FGSG_05000	FGSG_05228	FGSG_05331
FGSG_07187	regulates	FGSG_00001	FGSG_00020	FGSG_00231	FGSG_00340	FGSG_00473	FGSG_00928	FGSG_01076	FGSG_01140	FGSG_01396	FGSG_01664	FGSG_01680	FGSG_01760	FGSG_01762	FGSG_01779	FGSG_01784	FGSG_01827	FGSG_02184	FGSG_02187	FGSG_02246	FGSG_02263	FGSG_02309	FGSG_02490	FGSG_02557	FGSG_02642	FGSG_02842	FGSG_02865	FGSG_02884	FGSG_03035	FGSG_03158	FGSG_03225	FGSG_03264	FGSG_03351	FGSG_03357	FGSG_03382	FGSG_03471	FGSG_03596	FGSG_03733	FGSG_03796	FGSG_03943	FGSG_04018	FGSG_04317	FGSG_04348	FGSG_04375	FGSG_04422	FGSG_04438	FGSG_04475	FGSG_04521	FGSG_04623
FGSG_07737	regulates	FGSG_00003	FGSG_00014	FGSG_00073	FGSG_00104	FGSG_00120	FGSG_00123	FGSG_00147	FGSG_00151	FGSG_00255	FGSG_00473	FGSG_00479	FGSG_00943	FGSG_01078	FGSG_01218	FGSG_01474	FGSG_01566	FGSG_01598	FGSG_01677	FGSG_01719	FGSG_01722	FGSG_01723	FGSG_01742	FGSG_01751	FGSG_01783	FGSG_01820	FGSG_01834	FGSG_01868	FGSG_01978	FGSG_01984	FGSG_02227	FGSG_02253	FGSG_02372	FGSG_02401	FGSG_02411	FGSG_02552	FGSG_02858	FGSG_02865	FGSG_02965	FGSG_02994	FGSG_03055	FGSG_03057	FGSG_03266	FGSG_03297	FGSG_03382	FGSG_03386	FGSG_03434	FGSG_03446	FGSG_03472
FGSG_07789	regulates	FGSG_00003	FGSG_00021	FGSG_00026	FGSG_00030	FGSG_00036	FGSG_00047	FGSG_00048	FGSG_00049	FGSG_00056	FGSG_00093	FGSG_00131	FGSG_00147	FGSG_00154	FGSG_00205	FGSG_00242	FGSG_00966	FGSG_01253	FGSG_01303	FGSG_01396	FGSG_01460	FGSG_01518	FGSG_01586	FGSG_01608	FGSG_01723	FGSG_01737	FGSG_01759	FGSG_01761	FGSG_01913	FGSG_02021	FGSG_02065	FGSG_02152	FGSG_02164	FGSG_02174	FGSG_02178	FGSG_02183	FGSG_02362	FGSG_02372	FGSG_02401	FGSG_02740	FGSG_02864	FGSG_03000	FGSG_03021	FGSG_03030	FGSG_03096	FGSG_03163	FGSG_03196	FGSG_03331	FGSG_03360
FGSG_07827	regulates	FGSG_00004	FGSG_00044	FGSG_00052	FGSG_00056	FGSG_00101	FGSG_00122	FGSG_00151	FGSG_00164	FGSG_00232	FGSG_00245	FGSG_00927	FGSG_01077	FGSG_01218	FGSG_01594	FGSG_01728	FGSG_01783	FGSG_01788	FGSG_01816	FGSG_02242	FGSG_02268	FGSG_02299	FGSG_02306	FGSG_02309	FGSG_02340	FGSG_02365	FGSG_02739	FGSG_02759	FGSG_02822	FGSG_02982	FGSG_03043	FGSG_03047	FGSG_03117	FGSG_03121	FGSG_03183	FGSG_03470	FGSG_03472	FGSG_03492	FGSG_03500	FGSG_03603	FGSG_03636	FGSG_03789	FGSG_03964	FGSG_04008	FGSG_04009	FGSG_04018	FGSG_04080	FGSG_04307	FGSG_04376
FGSG_08954	regulates	FGSG_00725	FGSG_01787	FGSG_01827	FGSG_02318	FGSG_03921	FGSG_03995	FGSG_04624	FGSG_04698	FGSG_06187	FGSG_06618	FGSG_07595	FGSG_07735	FGSG_07972	FGSG_08147	FGSG_09074	FGSG_09150	FGSG_10263	FGSG_11012	FGSG_11173	FGSG_11324	FGSG_12351	FGSG_13034	FGSG_13532
FGSG_10277	regulates	FGSG_00208	FGSG_00340	FGSG_00668	FGSG_01584	FGSG_01617	FGSG_01635	FGSG_01722	FGSG_02152	FGSG_02176	FGSG_02338	FGSG_02619	FGSG_02957	FGSG_03539	FGSG_03542	FGSG_03735	FGSG_03757	FGSG_03937	FGSG_04082	FGSG_04749	FGSG_04780	FGSG_04940	FGSG_05356	FGSG_05497	FGSG_05569	FGSG_05705	FGSG_05722	FGSG_06041	FGSG_06453	FGSG_06487	FGSG_06519	FGSG_06617	FGSG_06913	FGSG_07156	FGSG_07479	FGSG_07656	FGSG_07707	FGSG_08012	FGSG_08207	FGSG_08625	FGSG_09107	FGSG_09193	FGSG_09411	FGSG_09458	FGSG_09905	FGSG_09916	FGSG_10330	FGSG_10406	FGSG_10447
FGSG_10331	regulates	FGSG_00002	FGSG_00007	FGSG_00010	FGSG_00013	FGSG_00120	FGSG_00121	FGSG_00135	FGSG_00222	FGSG_00254	FGSG_00937	FGSG_01114	FGSG_01563	FGSG_01651	FGSG_01758	FGSG_01759	FGSG_01780	FGSG_01784	FGSG_01979	FGSG_02076	FGSG_02086	FGSG_02183	FGSG_02243	FGSG_02301	FGSG_02313	FGSG_02338	FGSG_02348	FGSG_02394	FGSG_02451	FGSG_02830	FGSG_02842	FGSG_02865	FGSG_02973	FGSG_02980	FGSG_03070	FGSG_03225	FGSG_03251	FGSG_03514	FGSG_03637	FGSG_03661	FGSG_03806	FGSG_03820	FGSG_03958	FGSG_04371	FGSG_04462	FGSG_04502	FGSG_04638	FGSG_04649	FGSG_04690
FGSG_10458	regulates	FGSG_00094	FGSG_00104	FGSG_00141	FGSG_00384	FGSG_00674	FGSG_00687	FGSG_00937	FGSG_00938	FGSG_01076	FGSG_01192	FGSG_01303	FGSG_01676	FGSG_01718	FGSG_01741	FGSG_01751	FGSG_01860	FGSG_02124	FGSG_02227	FGSG_02853	FGSG_02857	FGSG_02858	FGSG_02957	FGSG_02979	FGSG_03000	FGSG_03327	FGSG_03471	FGSG_03492	FGSG_03622	FGSG_03820	FGSG_03937	FGSG_04145	FGSG_04228	FGSG_04516	FGSG_04651	FGSG_04701	FGSG_04727	FGSG_04765	FGSG_04806	FGSG_04956	FGSG_04963	FGSG_05020	FGSG_05356	FGSG_05474	FGSG_05570	FGSG_05710	FGSG_05749	FGSG_05832	FGSG_05868
FGSG_11061	regulates	FGSG_00019	FGSG_00110	FGSG_00203	FGSG_00404	FGSG_00412	FGSG_00447	FGSG_00521	FGSG_00994	FGSG_01087	FGSG_01772	FGSG_01800	FGSG_01901	FGSG_02074	FGSG_02134	FGSG_02203	FGSG_02364	FGSG_02365	FGSG_02424	FGSG_02547	FGSG_02557	FGSG_02995	FGSG_03012	FGSG_03062	FGSG_03079	FGSG_03284	FGSG_03368	FGSG_03473	FGSG_03537	FGSG_04348	FGSG_04376	FGSG_04590	FGSG_04660	FGSG_04782	FGSG_04817	FGSG_04852	FGSG_04937	FGSG_05015	FGSG_05168	FGSG_05795	FGSG_06136	FGSG_06205	FGSG_06505	FGSG_06734	FGSG_07210	FGSG_07642	FGSG_07736	FGSG_07750	FGSG_07764
FGSG_11247	regulates	FGSG_00030	FGSG_00160	FGSG_00195	FGSG_00198	FGSG_00210	FGSG_00247	FGSG_00258	FGSG_00394	FGSG_00569	FGSG_00965	FGSG_01042	FGSG_01109	FGSG_01727	FGSG_01772	FGSG_01879	FGSG_02074	FGSG_02185	FGSG_02333	FGSG_02379	FGSG_02591	FGSG_02923	FGSG_02939	FGSG_03147	FGSG_03359	FGSG_03884	FGSG_03996	FGSG_04024	FGSG_04051	FGSG_04348	FGSG_04367	FGSG_04538	FGSG_04565	FGSG_04645	FGSG_04746	FGSG_04816	FGSG_04866	FGSG_04895	FGSG_05103	FGSG_05242	FGSG_05326	FGSG_05452	FGSG_05745	FGSG_05869	FGSG_05945	FGSG_06205	FGSG_06379	FGSG_06431	FGSG_06437
FGSG_11658	regulates	FGSG_00011	FGSG_00015	FGSG_00016	FGSG_00044	FGSG_00127	FGSG_00132	FGSG_00135	FGSG_00163	FGSG_00221	FGSG_00252	FGSG_00340	FGSG_00412	FGSG_00668	FGSG_01143	FGSG_01500	FGSG_01565	FGSG_01597	FGSG_01718	FGSG_01741	FGSG_01984	FGSG_02035	FGSG_02086	FGSG_02129	FGSG_02176	FGSG_02188	FGSG_02195	FGSG_02241	FGSG_02260	FGSG_02395	FGSG_02619	FGSG_02620	FGSG_02627	FGSG_02739	FGSG_02838	FGSG_02849	FGSG_02903	FGSG_02916	FGSG_03055	FGSG_03146	FGSG_03164	FGSG_03250	FGSG_03323	FGSG_03348	FGSG_03352	FGSG_03358	FGSG_03478	FGSG_03534	FGSG_03573
FGSG_01137	regulates	FGSG_00071	FGSG_00129	FGSG_00219	FGSG_00221	FGSG_00484	FGSG_01063	FGSG_01595	FGSG_01822	FGSG_02121	FGSG_02255	FGSG_02269	FGSG_02270	FGSG_02391	FGSG_02547	FGSG_02844	FGSG_02899	FGSG_02980	FGSG_02998	FGSG_02999	FGSG_03113	FGSG_03120	FGSG_03201	FGSG_03275	FGSG_03445	FGSG_03538	FGSG_03539	FGSG_03567	FGSG_03603	FGSG_03671	FGSG_03854	FGSG_04444	FGSG_04490	FGSG_04515	FGSG_04632	FGSG_04729	FGSG_04740	FGSG_04847	FGSG_04897	FGSG_05168	FGSG_05326	FGSG_05492	FGSG_05808	FGSG_05834	FGSG_06486	FGSG_07066	FGSG_07477	FGSG_07523	FGSG_07573
FGSG_01502	regulates	FGSG_00310	FGSG_01487	FGSG_01617	FGSG_01981	FGSG_02582	FGSG_03141	FGSG_03189	FGSG_03874	FGSG_04151	FGSG_04554	FGSG_04816	FGSG_05014	FGSG_05338	FGSG_05449	FGSG_06050	FGSG_06182	FGSG_06383	FGSG_06396	FGSG_06467	FGSG_06521	FGSG_07150	FGSG_07431	FGSG_08354	FGSG_08368	FGSG_08426	FGSG_09032	FGSG_09154	FGSG_09225	FGSG_09545	FGSG_10402	FGSG_10430	FGSG_11455	FGSG_11892	FGSG_12752	FGSG_12766	FGSG_12792	FGSG_12872	FGSG_13164	FGSG_13598	FGSG_13609	FGSG_13748	FGSG_13804	FGSG_14025
FGSG_01794	regulates	FGSG_00007	FGSG_00011	FGSG_00036	FGSG_00044	FGSG_00046	FGSG_00047	FGSG_00048	FGSG_00049	FGSG_00154	FGSG_00233	FGSG_00624	FGSG_00673	FGSG_00687	FGSG_00944	FGSG_00977	FGSG_01143	FGSG_01460	FGSG_01565	FGSG_01584	FGSG_01597	FGSG_01718	FGSG_01719	FGSG_01740	FGSG_01758	FGSG_01761	FGSG_02021	FGSG_02076	FGSG_02176	FGSG_02187	FGSG_02194	FGSG_02260	FGSG_02362	FGSG_02395	FGSG_02414	FGSG_02436	FGSG_02618	FGSG_02620	FGSG_02670	FGSG_02740	FGSG_02838	FGSG_02849	FGSG_02857	FGSG_02864	FGSG_02889	FGSG_02897	FGSG_02916	FGSG_02973	FGSG_03055
FGSG_09660	regulates	FGSG_00007	FGSG_00045	FGSG_00052	FGSG_01578	FGSG_02180	FGSG_02270	FGSG_02293	FGSG_02370	FGSG_02394	FGSG_03276	FGSG_03282	FGSG_03328	FGSG_03473	FGSG_03732	FGSG_03951	FGSG_04159	FGSG_04505	FGSG_04588	FGSG_04589	FGSG_04592	FGSG_04593	FGSG_04698	FGSG_04755	FGSG_04881	FGSG_05760	FGSG_06512	FGSG_06626	FGSG_07816	FGSG_07876	FGSG_08081	FGSG_08082	FGSG_08083	FGSG_08104	FGSG_08223	FGSG_08292	FGSG_08354	FGSG_08429	FGSG_08929	FGSG_09867	FGSG_10485	FGSG_10675	FGSG_10680	FGSG_10701	FGSG_11061	FGSG_11212	FGSG_11233	FGSG_11395	FGSG_11396
FGSG_05060	regulates	FGSG_00206	FGSG_00948	FGSG_01214	FGSG_01635	FGSG_01727	FGSG_01776	FGSG_02036	FGSG_02080	FGSG_02120	FGSG_02671	FGSG_02838	FGSG_02915	FGSG_02939	FGSG_03202	FGSG_03221	FGSG_03401	FGSG_03626	FGSG_03719	FGSG_03811	FGSG_03873	FGSG_04528	FGSG_04589	FGSG_04592	FGSG_04606	FGSG_04709	FGSG_04746	FGSG_04769	FGSG_04866	FGSG_04932	FGSG_04987	FGSG_05046	FGSG_05338	FGSG_05845	FGSG_07477	FGSG_07581	FGSG_07642	FGSG_07658	FGSG_07743	FGSG_07918	FGSG_07927	FGSG_07997	FGSG_08076	FGSG_08079	FGSG_08082	FGSG_08102	FGSG_08109	FGSG_08200	FGSG_08291
FGSG_10114	regulates	FGSG_00033	FGSG_00072	FGSG_00247	FGSG_00569	FGSG_00616	FGSG_00936	FGSG_00977	FGSG_01072	FGSG_01118	FGSG_01590	FGSG_01688	FGSG_01759	FGSG_01790	FGSG_02196	FGSG_02255	FGSG_02293	FGSG_02310	FGSG_02333	FGSG_02363	FGSG_02379	FGSG_02421	FGSG_02638	FGSG_03019	FGSG_03022	FGSG_03135	FGSG_03146	FGSG_03217	FGSG_03251	FGSG_03276	FGSG_03337	FGSG_03358	FGSG_03433	FGSG_03821	FGSG_03986	FGSG_04020	FGSG_04082	FGSG_04421	FGSG_04466	FGSG_04559	FGSG_04653	FGSG_04663	FGSG_04686	FGSG_05242	FGSG_05621	FGSG_05773	FGSG_05785	FGSG_05838	FGSG_05850
FGSG_01534	regulates	FGSG_01047	FGSG_01109	FGSG_02787	FGSG_02915	FGSG_02949	FGSG_03538	FGSG_04099	FGSG_04316	FGSG_04358	FGSG_04496	FGSG_05449	FGSG_07081	FGSG_09602	FGSG_09672	FGSG_10105	FGSG_10749	FGSG_11176	FGSG_11431	FGSG_11539	FGSG_12064	FGSG_12981	FGSG_13264	FGSG_13702
FGSG_07121	regulates	FGSG_00046	FGSG_01760	FGSG_01815	FGSG_02035	FGSG_02120	FGSG_02216	FGSG_02217	FGSG_02274	FGSG_02320	FGSG_02899	FGSG_02915	FGSG_02928	FGSG_02981	FGSG_03004	FGSG_03163	FGSG_03364	FGSG_03854	FGSG_03898	FGSG_04852	FGSG_04878	FGSG_04937	FGSG_05808	FGSG_06446	FGSG_06665	FGSG_07216	FGSG_07647	FGSG_07664	FGSG_07717	FGSG_08084	FGSG_08144	FGSG_08201	FGSG_08204	FGSG_08354	FGSG_08390	FGSG_09072	FGSG_09083	FGSG_09170	FGSG_09345	FGSG_10111	FGSG_10288	FGSG_10513	FGSG_10540	FGSG_10707	FGSG_11146	FGSG_11379	FGSG_11420	FGSG_11529	FGSG_11577
FGSG_01234	regulates	FGSG_00253	FGSG_00324	FGSG_01500	FGSG_01659	FGSG_01780	FGSG_01869	FGSG_03433	FGSG_03981	FGSG_04359	FGSG_04497	FGSG_04622	FGSG_04624	FGSG_05492	FGSG_05744	FGSG_06554	FGSG_06619	FGSG_07498	FGSG_07657	FGSG_08057	FGSG_08067	FGSG_08148	FGSG_08612	FGSG_08959	FGSG_10093	FGSG_10552	FGSG_10596	FGSG_10786	FGSG_10803	FGSG_11534	FGSG_11542	FGSG_11648	FGSG_11720	FGSG_11841	FGSG_11895	FGSG_11954	FGSG_11995	FGSG_12023	FGSG_12210	FGSG_12220	FGSG_12305	FGSG_12378	FGSG_12401	FGSG_12613	FGSG_13224	FGSG_13225	FGSG_13406	FGSG_13522	FGSG_13882
FGSG_02349	regulates	FGSG_00093	FGSG_00120	FGSG_00129	FGSG_00164	FGSG_00216	FGSG_00384	FGSG_00919	FGSG_01076	FGSG_01707	FGSG_01834	FGSG_01913	FGSG_02017	FGSG_02242	FGSG_02285	FGSG_02297	FGSG_02298	FGSG_02303	FGSG_02304	FGSG_02362	FGSG_02374	FGSG_02381	FGSG_02451	FGSG_02745	FGSG_02759	FGSG_02876	FGSG_02877	FGSG_02988	FGSG_03010	FGSG_03095	FGSG_03129	FGSG_03193	FGSG_03250	FGSG_03253	FGSG_03254	FGSG_03274	FGSG_03323	FGSG_03351	FGSG_03381	FGSG_03386	FGSG_03388	FGSG_03444	FGSG_03499	FGSG_03573	FGSG_03596	FGSG_03621	FGSG_03704	FGSG_03733	FGSG_03853
FGSG_05484	regulates	FGSG_02120	FGSG_02221	FGSG_02896	FGSG_03986	FGSG_04037	FGSG_04050	FGSG_04071	FGSG_05270	FGSG_05349	FGSG_05962	FGSG_06514	FGSG_07927	FGSG_08112	FGSG_08291	FGSG_08429	FGSG_08956	FGSG_09007	FGSG_09363	FGSG_10527	FGSG_11021	FGSG_11616	FGSG_11699	FGSG_12056	FGSG_13182	FGSG_13874	FGSG_13891
FGSG_00508	regulates	FGSG_00071	FGSG_01635	FGSG_02673	FGSG_03543	FGSG_04276	FGSG_04963	FGSG_05899	FGSG_06188	FGSG_06521	FGSG_07838	FGSG_08164	FGSG_09114	FGSG_09672	FGSG_11576	FGSG_12457	FGSG_12575	FGSG_12655	FGSG_12706	FGSG_12885	FGSG_13164	FGSG_13694	FGSG_14032	FGSG_14034
FGSG_11808	regulates	FGSG_00072	FGSG_00231	FGSG_01266	FGSG_01537	FGSG_01726	FGSG_01822	FGSG_01980	FGSG_02198	FGSG_02246	FGSG_02914	FGSG_02935	FGSG_03024	FGSG_03121	FGSG_03282	FGSG_03390	FGSG_03407	FGSG_03600	FGSG_03702	FGSG_03854	FGSG_04153	FGSG_04444	FGSG_04617	FGSG_04839	FGSG_05349	FGSG_05376	FGSG_05451	FGSG_05492	FGSG_06773	FGSG_07573	FGSG_07655	FGSG_07761	FGSG_07778	FGSG_07814	FGSG_07844	FGSG_08149	FGSG_08152	FGSG_08191	FGSG_08308	FGSG_08753	FGSG_08994	FGSG_09007	FGSG_09043	FGSG_09236	FGSG_09369	FGSG_09890	FGSG_10128	FGSG_10340	FGSG_10456
FGSG_06832	regulates	FGSG_00025	FGSG_00310	FGSG_01663	FGSG_02494	FGSG_02998	FGSG_04358	FGSG_04466	FGSG_04545	FGSG_04980	FGSG_05266	FGSG_05620	FGSG_05851	FGSG_06569	FGSG_08442	FGSG_09545	FGSG_11688	FGSG_11717	FGSG_13241	FGSG_13265	FGSG_13376	FGSG_13573	FGSG_14032	FGSG_14034
FGSG_00355	regulates	FGSG_00597	FGSG_00890	FGSG_01047	FGSG_02188	FGSG_03062	FGSG_03079	FGSG_03300	FGSG_04203	FGSG_04306	FGSG_04600	FGSG_04763	FGSG_05009	FGSG_05440	FGSG_05621	FGSG_05834	FGSG_06382	FGSG_06563	FGSG_07709	FGSG_07717	FGSG_08952	FGSG_08962	FGSG_10589	FGSG_12123	FGSG_12418	FGSG_12456	FGSG_12732	FGSG_12977	FGSG_13190	FGSG_13206	FGSG_13365	FGSG_13366	FGSG_13474	FGSG_13515	FGSG_13823
FGSG_01842	regulates	FGSG_00083	FGSG_00324	FGSG_00448	FGSG_00513	FGSG_02284	FGSG_04133	FGSG_04950	FGSG_05209	FGSG_06807	FGSG_07831	FGSG_08013	FGSG_08075	FGSG_08103	FGSG_08426	FGSG_08500	FGSG_09233	FGSG_09685	FGSG_10015	FGSG_10488	FGSG_10553	FGSG_11110	FGSG_11176	FGSG_11598	FGSG_11604	FGSG_11862	FGSG_12264	FGSG_12457	FGSG_12470	FGSG_12528	FGSG_12881	FGSG_13001	FGSG_13312	FGSG_13455	FGSG_13474	FGSG_13903
FGSG_04982	regulates	FGSG_00717	FGSG_01785	FGSG_02323	FGSG_02552	FGSG_03199	FGSG_03376	FGSG_03765	FGSG_03861	FGSG_04560	FGSG_04859	FGSG_06004	FGSG_07792	FGSG_07817	FGSG_07824	FGSG_09100	FGSG_09114	FGSG_09260	FGSG_09890	FGSG_10149	FGSG_11054	FGSG_12420	FGSG_13449
FGSG_00732	regulates	FGSG_01962	FGSG_02221	FGSG_03189	FGSG_03537	FGSG_03805	FGSG_04037	FGSG_04192	FGSG_04520	FGSG_04760	FGSG_05016	FGSG_05049	FGSG_06319	FGSG_07735	FGSG_07751	FGSG_08240	FGSG_08297	FGSG_09032	FGSG_09036	FGSG_09260	FGSG_09545	FGSG_12335	FGSG_12483	FGSG_12516	FGSG_13142	FGSG_13289	FGSG_13353	FGSG_13703
FGSG_01618	regulates	FGSG_00196	FGSG_01327	FGSG_02154	FGSG_02221	FGSG_02375	FGSG_02517	FGSG_02582	FGSG_03964	FGSG_04316	FGSG_04489	FGSG_04499	FGSG_04536	FGSG_04554	FGSG_04633	FGSG_04763	FGSG_04834	FGSG_04950	FGSG_06467	FGSG_07707	FGSG_08166	FGSG_08563	FGSG_08826	FGSG_09115	FGSG_09640	FGSG_10430	FGSG_10437	FGSG_11287	FGSG_11456	FGSG_11633	FGSG_12555	FGSG_12738	FGSG_12861	FGSG_13089	FGSG_13393	FGSG_13408	FGSG_13952
FGSG_00677	regulates	FGSG_00045	FGSG_00692	FGSG_02446	FGSG_04192	FGSG_04280	FGSG_04358	FGSG_04497	FGSG_04784	FGSG_08096	FGSG_08705	FGSG_12032	FGSG_12274	FGSG_13044	FGSG_13200	FGSG_13412	FGSG_13590	FGSG_14026
FGSG_00786	regulates	FGSG_02323	FGSG_03566	FGSG_03986	FGSG_07648	FGSG_07651	FGSG_08059	FGSG_09854	FGSG_10758	FGSG_12131	FGSG_13966	FGSG_13967
FGSG_07436	regulates	FGSG_01063	FGSG_01785	FGSG_03150	FGSG_03662	FGSG_03694	FGSG_04744	FGSG_04755	FGSG_05187	FGSG_06240	FGSG_06306	FGSG_06530	FGSG_06850	FGSG_07589	FGSG_07685	FGSG_08159	FGSG_09363	FGSG_10598	FGSG_10665	FGSG_11403	FGSG_13177	FGSG_13412	FGSG_14018
FGSG_07304	regulates	FGSG_00218	FGSG_00391	FGSG_00911	FGSG_02036	FGSG_02269	FGSG_02307	FGSG_02327	FGSG_02425	FGSG_02438	FGSG_02844	FGSG_02882	FGSG_03004	FGSG_03120	FGSG_03202	FGSG_03220	FGSG_03284	FGSG_03718	FGSG_03731	FGSG_03810	FGSG_03960	FGSG_04420	FGSG_04501	FGSG_04627	FGSG_04639	FGSG_04809	FGSG_04871	FGSG_05003	FGSG_05495	FGSG_07665	FGSG_07670	FGSG_08015	FGSG_08188	FGSG_08199	FGSG_08310	FGSG_08364	FGSG_08416	FGSG_08899	FGSG_08956	FGSG_09185	FGSG_09441	FGSG_09727	FGSG_09890	FGSG_10364	FGSG_10436	FGSG_10513	FGSG_10600	FGSG_10613	FGSG_10973
FGSG_02751	regulates	FGSG_00016	FGSG_00019	FGSG_00021	FGSG_00043	FGSG_00083	FGSG_00105	FGSG_00157	FGSG_00199	FGSG_00879	FGSG_00980	FGSG_01034	FGSG_01077	FGSG_01651	FGSG_01688	FGSG_02017	FGSG_02121	FGSG_02209	FGSG_02243	FGSG_02367	FGSG_02399	FGSG_02889	FGSG_02897	FGSG_02927	FGSG_02935	FGSG_03021	FGSG_03024	FGSG_03183	FGSG_03348	FGSG_03421	FGSG_03434	FGSG_03503	FGSG_03540	FGSG_03723	FGSG_03758	FGSG_03784	FGSG_03806	FGSG_03815	FGSG_03939	FGSG_03954	FGSG_03958	FGSG_03964	FGSG_04344	FGSG_04469	FGSG_04616	FGSG_04672	FGSG_04687	FGSG_04745	FGSG_04749
FGSG_11797	regulates	FGSG_00020	FGSG_00141	FGSG_00193	FGSG_00231	FGSG_00922	FGSG_01598	FGSG_01834	FGSG_02086	FGSG_02164	FGSG_02182	FGSG_02263	FGSG_02313	FGSG_02342	FGSG_02381	FGSG_02842	FGSG_02889	FGSG_02928	FGSG_02954	FGSG_02988	FGSG_03030	FGSG_03057	FGSG_03637	FGSG_03773	FGSG_03866	FGSG_03868	FGSG_03937	FGSG_04493	FGSG_04495	FGSG_04551	FGSG_04646	FGSG_04651	FGSG_04696	FGSG_04840	FGSG_04865	FGSG_04999	FGSG_05017	FGSG_05758	FGSG_05804	FGSG_05881	FGSG_05941	FGSG_06131	FGSG_06733	FGSG_07229	FGSG_07559	FGSG_07760	FGSG_07820	FGSG_07846	FGSG_07977
FGSG_08817	regulates	FGSG_00127	FGSG_00577	FGSG_02321	FGSG_02322	FGSG_02364	FGSG_02863	FGSG_03151	FGSG_03328	FGSG_03364	FGSG_03567	FGSG_03789	FGSG_05739	FGSG_06369	FGSG_06382	FGSG_06619	FGSG_07579	FGSG_07650	FGSG_07911	FGSG_08119	FGSG_08171	FGSG_08833	FGSG_09441	FGSG_09682	FGSG_10086	FGSG_10105	FGSG_10654	FGSG_11542	FGSG_11561	FGSG_11598	FGSG_11773	FGSG_12378	FGSG_13449	FGSG_13703
FGSG_00808	regulates	FGSG_00765	FGSG_02342	FGSG_02572	FGSG_02907	FGSG_03108	FGSG_03535	FGSG_03536	FGSG_03784	FGSG_03884	FGSG_03954	FGSG_04192	FGSG_04515	FGSG_04897	FGSG_06850	FGSG_07765	FGSG_08079	FGSG_08080	FGSG_08401	FGSG_10488	FGSG_10609	FGSG_10614	FGSG_12080
FGSG_09766	regulates	FGSG_00121	FGSG_00122	FGSG_00123	FGSG_01659	FGSG_01706	FGSG_01760	FGSG_01779	FGSG_01790	FGSG_01879	FGSG_02015	FGSG_02103	FGSG_02134	FGSG_02185	FGSG_02276	FGSG_02285	FGSG_02366	FGSG_02375	FGSG_02419	FGSG_03110	FGSG_03146	FGSG_03830	FGSG_03898	FGSG_03953	FGSG_04524	FGSG_04596	FGSG_04610	FGSG_04761	FGSG_04809	FGSG_04823	FGSG_05042	FGSG_05217	FGSG_05324	FGSG_05495	FGSG_06486	FGSG_06612	FGSG_06620	FGSG_07523	FGSG_07661	FGSG_07812	FGSG_07823	FGSG_07910	FGSG_08032	FGSG_08119	FGSG_08200	FGSG_08877	FGSG_08894	FGSG_08956	FGSG_09117
FGSG_11469	regulates	FGSG_02615	FGSG_03662	FGSG_04041	FGSG_04372	FGSG_04686	FGSG_05003	FGSG_05196	FGSG_05327	FGSG_05831	FGSG_05844	FGSG_06319	FGSG_07648	FGSG_07817	FGSG_07909	FGSG_08204	FGSG_09185	FGSG_10545	FGSG_10995	FGSG_12134	FGSG_12668	FGSG_13024	FGSG_14016
FGSG_10228	regulates	FGSG_00040	FGSG_00210	FGSG_00258	FGSG_01977	FGSG_02274	FGSG_02286	FGSG_02321	FGSG_02327	FGSG_02404	FGSG_02425	FGSG_02557	FGSG_02955	FGSG_03120	FGSG_03147	FGSG_03153	FGSG_03158	FGSG_03473	FGSG_03702	FGSG_04420	FGSG_04421	FGSG_04501	FGSG_04663	FGSG_04684	FGSG_04729	FGSG_04894	FGSG_04987	FGSG_05706	FGSG_05808	FGSG_05818	FGSG_05944	FGSG_06539	FGSG_06563	FGSG_06569	FGSG_07351	FGSG_07463	FGSG_07667	FGSG_07918	FGSG_08015	FGSG_08102	FGSG_08262	FGSG_09080	FGSG_09692	FGSG_10435	FGSG_10546	FGSG_10700	FGSG_10972	FGSG_10985	FGSG_11072
FGSG_00565	regulates	FGSG_00025	FGSG_00725	FGSG_01594	FGSG_01680	FGSG_01681	FGSG_02365	FGSG_02373	FGSG_03150	FGSG_03221	FGSG_03776	FGSG_04359	FGSG_04388	FGSG_04500	FGSG_04714	FGSG_04766	FGSG_06038	FGSG_06514	FGSG_06915	FGSG_07581	FGSG_07830	FGSG_08015	FGSG_09115	FGSG_09154	FGSG_09441	FGSG_10541	FGSG_10654	FGSG_10668	FGSG_11165	FGSG_11240	FGSG_11368	FGSG_11377	FGSG_11774	FGSG_11893	FGSG_12064	FGSG_12113	FGSG_12263	FGSG_12305	FGSG_12346	FGSG_12607	FGSG_12736	FGSG_12861	FGSG_13353	FGSG_13804
FGSG_01559	regulates	FGSG_00031	FGSG_00038	FGSG_00247	FGSG_00922	FGSG_00936	FGSG_01114	FGSG_01608	FGSG_01677	FGSG_02152	FGSG_02169	FGSG_02177	FGSG_02260	FGSG_02301	FGSG_02740	FGSG_02955	FGSG_02994	FGSG_03070	FGSG_03157	FGSG_03241	FGSG_03250	FGSG_03323	FGSG_03499	FGSG_03837	FGSG_04005	FGSG_04048	FGSG_04422	FGSG_04462	FGSG_04520	FGSG_04535	FGSG_04690	FGSG_04896	FGSG_04924	FGSG_04964	FGSG_05000	FGSG_05078	FGSG_05228	FGSG_05816	FGSG_05833	FGSG_05946	FGSG_06131	FGSG_06144	FGSG_06519	FGSG_07056	FGSG_07645	FGSG_07818	FGSG_08005	FGSG_08072	FGSG_08243
FGSG_10807	regulates	FGSG_00033	FGSG_00218	FGSG_00239	FGSG_00616	FGSG_00904	FGSG_02290	FGSG_02319	FGSG_03150	FGSG_03662	FGSG_03993	FGSG_04071	FGSG_04560	FGSG_04760	FGSG_04780	FGSG_04881	FGSG_06240	FGSG_06766	FGSG_07221	FGSG_08059	FGSG_08110	FGSG_08310	FGSG_10149	FGSG_10513	FGSG_10545	FGSG_11013	FGSG_11014	FGSG_11079	FGSG_11080	FGSG_11312	FGSG_11698	FGSG_12004	FGSG_12009	FGSG_12076	FGSG_12081	FGSG_12816	FGSG_12908	FGSG_13182	FGSG_13315	FGSG_13433	FGSG_13645
FGSG_01058	regulates	FGSG_00005	FGSG_00014	FGSG_00036	FGSG_00047	FGSG_00048	FGSG_00054	FGSG_00163	FGSG_00674	FGSG_00948	FGSG_01253	FGSG_01676	FGSG_01752	FGSG_02021	FGSG_02134	FGSG_02164	FGSG_02227	FGSG_02263	FGSG_02296	FGSG_02304	FGSG_02374	FGSG_02424	FGSG_02864	FGSG_02883	FGSG_02980	FGSG_03297	FGSG_03339	FGSG_03514	FGSG_03587	FGSG_03772	FGSG_03798	FGSG_03866	FGSG_04008	FGSG_04080	FGSG_04367	FGSG_04375	FGSG_04444	FGSG_04472	FGSG_04520	FGSG_04652	FGSG_04682	FGSG_04806	FGSG_04810	FGSG_04863	FGSG_04960	FGSG_04999	FGSG_05242	FGSG_05672	FGSG_05878
FGSG_08173	regulates	FGSG_02419	FGSG_02494	FGSG_03861	FGSG_05187	FGSG_06306	FGSG_09036	FGSG_09185	FGSG_09438	FGSG_10149
FGSG_01464	regulates	FGSG_00119	FGSG_01616	FGSG_01724	FGSG_02184	FGSG_02276	FGSG_02333	FGSG_02854	FGSG_02884	FGSG_03113	FGSG_03266	FGSG_03302	FGSG_03822	FGSG_03951	FGSG_03953	FGSG_04529	FGSG_04538	FGSG_04589	FGSG_04592	FGSG_04653	FGSG_04854	FGSG_05008	FGSG_05103	FGSG_05376	FGSG_05745	FGSG_05869	FGSG_05908	FGSG_06435	FGSG_06454	FGSG_06778	FGSG_06780	FGSG_07144	FGSG_07699	FGSG_07752	FGSG_07795	FGSG_07831	FGSG_07889	FGSG_07898	FGSG_08087	FGSG_08165	FGSG_08176	FGSG_08198	FGSG_08390	FGSG_09044	FGSG_09045	FGSG_09074	FGSG_09084	FGSG_09117	FGSG_09168
FGSG_06016	regulates	FGSG_01517	FGSG_02282	FGSG_02446	FGSG_02546	FGSG_02572	FGSG_02907	FGSG_03134	FGSG_03970	FGSG_04037	FGSG_04309	FGSG_04366	FGSG_05538	FGSG_05984	FGSG_07350	FGSG_07650	FGSG_07707	FGSG_07816	FGSG_08118	FGSG_08563	FGSG_08720	FGSG_09139	FGSG_09225	FGSG_09241	FGSG_10555	FGSG_11207	FGSG_11373	FGSG_11415	FGSG_11933	FGSG_12026	FGSG_12061	FGSG_12105	FGSG_12449	FGSG_12492	FGSG_12532	FGSG_12564	FGSG_12623	FGSG_12903	FGSG_13054	FGSG_13135	FGSG_13235	FGSG_13365	FGSG_13537	FGSG_13694	FGSG_13893
FGSG_05698	regulates	FGSG_01214	FGSG_01739	FGSG_02186	FGSG_02288	FGSG_02373	FGSG_02934	FGSG_03072	FGSG_03134	FGSG_03220	FGSG_03299	FGSG_03337	FGSG_03532	FGSG_03671	FGSG_03765	FGSG_03830	FGSG_03944	FGSG_03952	FGSG_04391	FGSG_04627	FGSG_04747	FGSG_04811	FGSG_05270	FGSG_05495	FGSG_05717	FGSG_05922	FGSG_06620	FGSG_06700	FGSG_07318	FGSG_08246	FGSG_10358	FGSG_11019	FGSG_11054	FGSG_11135	FGSG_11387	FGSG_11900	FGSG_11986	FGSG_12058	FGSG_12059	FGSG_12243	FGSG_12502	FGSG_12989	FGSG_13158
FGSG_07433	regulates	FGSG_00577	FGSG_04276	FGSG_05744	FGSG_06004	FGSG_07143	FGSG_09043	FGSG_12306	FGSG_12641	FGSG_13024	FGSG_14032	FGSG_14034
FGSG_09903	regulates	FGSG_00616	FGSG_03566	FGSG_03627	FGSG_03765	FGSG_04041	FGSG_04490	FGSG_04859	FGSG_05569	FGSG_05844	FGSG_07992	FGSG_08899	FGSG_10549	FGSG_10598	FGSG_11445	FGSG_11546	FGSG_11770	FGSG_12420	FGSG_12820	FGSG_12979	FGSG_13024	FGSG_13190	FGSG_13618
FGSG_06209	regulates	FGSG_00533	FGSG_01736	FGSG_02288	FGSG_02309	FGSG_04761	FGSG_05817	FGSG_07719	FGSG_07978	FGSG_08112	FGSG_09241	FGSG_09911	FGSG_10254	FGSG_11419	FGSG_11534	FGSG_11710	FGSG_12197	FGSG_12732	FGSG_12939	FGSG_13199	FGSG_13961	FGSG_13994
FGSG_06957	regulates	FGSG_00073	FGSG_00160	FGSG_00197	FGSG_01566	FGSG_01701	FGSG_02275	FGSG_04707	FGSG_04867	FGSG_05440	FGSG_06437	FGSG_07981	FGSG_08038	FGSG_08782	FGSG_09174	FGSG_09369	FGSG_10045	FGSG_10331	FGSG_10572	FGSG_10597	FGSG_10636	FGSG_11001	FGSG_11252	FGSG_11412	FGSG_11616	FGSG_11641	FGSG_11758	FGSG_12133	FGSG_12196	FGSG_12247	FGSG_12609	FGSG_12612	FGSG_12850	FGSG_12986	FGSG_13186	FGSG_13187	FGSG_13256	FGSG_13468	FGSG_13844	FGSG_13942	FGSG_13964	FGSG_14009
FGSG_00144	regulates	FGSG_00003	FGSG_00010	FGSG_00013	FGSG_00135	FGSG_00242	FGSG_00245	FGSG_01578	FGSG_01722	FGSG_01738	FGSG_02076	FGSG_02123	FGSG_02340	FGSG_02619	FGSG_03129	FGSG_03381	FGSG_03507	FGSG_03533	FGSG_03640	FGSG_03724	FGSG_03827	FGSG_03837	FGSG_04005	FGSG_04305	FGSG_04344	FGSG_04469	FGSG_04521	FGSG_04535	FGSG_04551	FGSG_04591	FGSG_04712	FGSG_04807	FGSG_04918	FGSG_05185	FGSG_05662	FGSG_05715	FGSG_05804	FGSG_05961	FGSG_06144	FGSG_06625	FGSG_06733	FGSG_07340	FGSG_07658	FGSG_07839	FGSG_07859	FGSG_07893	FGSG_07972	FGSG_07990	FGSG_08002
FGSG_00153	regulates	FGSG_00094	FGSG_00119	FGSG_00384	FGSG_00880	FGSG_00942	FGSG_01586	FGSG_01752	FGSG_01762	FGSG_01827	FGSG_01913	FGSG_02186	FGSG_02188	FGSG_02203	FGSG_02254	FGSG_02298	FGSG_02363	FGSG_02364	FGSG_02395	FGSG_02398	FGSG_02411	FGSG_02437	FGSG_02830	FGSG_02857	FGSG_02964	FGSG_03000	FGSG_03098	FGSG_03135	FGSG_03142	FGSG_03177	FGSG_03253	FGSG_03491	FGSG_03595	FGSG_03776	FGSG_03944	FGSG_04373	FGSG_04475	FGSG_04498	FGSG_04600	FGSG_04605	FGSG_04652	FGSG_04671	FGSG_04756	FGSG_04764	FGSG_04816	FGSG_04867	FGSG_04937	FGSG_05049	FGSG_05129
FGSG_00276	regulates	FGSG_01977	FGSG_02255	FGSG_02269	FGSG_02322	FGSG_03626	FGSG_03627	FGSG_04041	FGSG_04560	FGSG_04622	FGSG_04784	FGSG_05991	FGSG_08120	FGSG_08292	FGSG_08373	FGSG_10600	FGSG_11014
FGSG_00318	regulates	FGSG_00033	FGSG_00203	FGSG_00206	FGSG_00256	FGSG_00868	FGSG_01002	FGSG_01072	FGSG_01590	FGSG_01595	FGSG_01650	FGSG_01785	FGSG_01822	FGSG_02254	FGSG_02319	FGSG_02343	FGSG_02638	FGSG_02882	FGSG_02929	FGSG_03158	FGSG_03445	FGSG_03519	FGSG_03574	FGSG_03615	FGSG_03921	FGSG_04020	FGSG_04421	FGSG_04501	FGSG_04609	FGSG_04663	FGSG_04729	FGSG_04740	FGSG_04745	FGSG_04782	FGSG_04825	FGSG_04839	FGSG_05042	FGSG_05237	FGSG_05818	FGSG_05838	FGSG_05841	FGSG_06095	FGSG_06563	FGSG_06618	FGSG_07144	FGSG_07300	FGSG_07350	FGSG_07531	FGSG_07589
FGSG_00385	regulates	FGSG_00432	FGSG_01072	FGSG_01595	FGSG_01681	FGSG_02326	FGSG_02329	FGSG_02361	FGSG_02409	FGSG_02883	FGSG_02949	FGSG_03106	FGSG_03433	FGSG_03626	FGSG_03702	FGSG_03898	FGSG_04051	FGSG_04306	FGSG_04536	FGSG_04595	FGSG_04633	FGSG_04788	FGSG_04980	FGSG_05349	FGSG_05538	FGSG_05822	FGSG_07605	FGSG_08893	FGSG_09116	FGSG_10437	FGSG_10589	FGSG_10847	FGSG_10987	FGSG_11421	FGSG_11569	FGSG_11751	FGSG_12340	FGSG_12559	FGSG_12820	FGSG_13406
FGSG_00477	regulates	FGSG_00254	FGSG_00734	FGSG_00938	FGSG_01537	FGSG_01742	FGSG_01800	FGSG_02257	FGSG_02270	FGSG_02293	FGSG_02302	FGSG_02306	FGSG_02398	FGSG_02670	FGSG_02981	FGSG_03013	FGSG_03022	FGSG_03156	FGSG_03298	FGSG_03360	FGSG_03386	FGSG_03541	FGSG_03661	FGSG_03822	FGSG_03939	FGSG_04475	FGSG_04541	FGSG_04605	FGSG_04621	FGSG_04806	FGSG_05022	FGSG_05821	FGSG_05822	FGSG_05913	FGSG_06602	FGSG_06780	FGSG_07626	FGSG_07696	FGSG_07759	FGSG_07827	FGSG_07905	FGSG_08026	FGSG_08068	FGSG_08104	FGSG_08160	FGSG_08717	FGSG_08955	FGSG_09241	FGSG_09692
FGSG_00713	regulates	FGSG_00765	FGSG_00868	FGSG_01327	FGSG_02572	FGSG_02907	FGSG_03078	FGSG_03134	FGSG_03135	FGSG_03274	FGSG_03559	FGSG_04496	FGSG_04596	FGSG_04763	FGSG_05621	FGSG_05776	FGSG_05928	FGSG_06778	FGSG_07579	FGSG_07665	FGSG_07742	FGSG_07843	FGSG_07988	FGSG_09054	FGSG_10278	FGSG_10402	FGSG_10477	FGSG_10690	FGSG_11177	FGSG_11613	FGSG_12355	FGSG_12555	FGSG_13044	FGSG_13704
FGSG_00800	regulates	FGSG_00310	FGSG_00324	FGSG_00597	FGSG_00725	FGSG_00765	FGSG_01047	FGSG_01264	FGSG_02863	FGSG_02961	FGSG_03025	FGSG_03540	FGSG_03701	FGSG_04489	FGSG_04610	FGSG_05102	FGSG_07026	FGSG_07081	FGSG_07350	FGSG_07498	FGSG_08077	FGSG_08082	FGSG_08084	FGSG_08150	FGSG_09088	FGSG_10015	FGSG_10086	FGSG_10596	FGSG_11207	FGSG_11564	FGSG_11605	FGSG_12026	FGSG_12045	FGSG_12076	FGSG_12111	FGSG_12116	FGSG_12197	FGSG_12456	FGSG_12502	FGSG_12611	FGSG_12824	FGSG_12981	FGSG_13365	FGSG_13366	FGSG_13408	FGSG_13515
FGSG_01172	regulates	FGSG_00017	FGSG_00214	FGSG_00224	FGSG_00391	FGSG_00597	FGSG_01088	FGSG_01660	FGSG_01725	FGSG_02275	FGSG_02307	FGSG_02420	FGSG_02438	FGSG_02591	FGSG_02671	FGSG_02883	FGSG_02899	FGSG_02961	FGSG_02995	FGSG_03072	FGSG_03199	FGSG_03300	FGSG_03362	FGSG_03401	FGSG_03857	FGSG_04528	FGSG_04632	FGSG_04741	FGSG_04770	FGSG_04825	FGSG_04839	FGSG_04847	FGSG_04870	FGSG_05803	FGSG_05922	FGSG_05945	FGSG_05959	FGSG_06448	FGSG_06513	FGSG_06559	FGSG_07152	FGSG_07300	FGSG_07318	FGSG_07357	FGSG_07462	FGSG_07630	FGSG_07793	FGSG_07810	FGSG_07911
FGSG_01411	regulates	FGSG_00009	FGSG_00224	FGSG_01002	FGSG_01109	FGSG_01148	FGSG_01214	FGSG_01679	FGSG_01728	FGSG_02180	FGSG_02194	FGSG_02282	FGSG_02286	FGSG_02420	FGSG_02438	FGSG_02448	FGSG_02458	FGSG_02819	FGSG_02996	FGSG_02999	FGSG_03024	FGSG_03299	FGSG_03300	FGSG_03327	FGSG_03390	FGSG_03401	FGSG_03543	FGSG_03559	FGSG_04006	FGSG_04153	FGSG_04305	FGSG_04536	FGSG_05376	FGSG_05452	FGSG_05742	FGSG_05744	FGSG_05773	FGSG_06700	FGSG_06766	FGSG_06837	FGSG_07144	FGSG_07462	FGSG_07754	FGSG_07793	FGSG_08081	FGSG_08416	FGSG_08540	FGSG_08877	FGSG_09007
FGSG_01564	regulates	FGSG_00484	FGSG_00513	FGSG_01728	FGSG_01740	FGSG_02080	FGSG_02140	FGSG_02914	FGSG_03153	FGSG_03357	FGSG_03540	FGSG_03873	FGSG_04443	FGSG_04766	FGSG_04854	FGSG_05008	FGSG_05217	FGSG_05237	FGSG_06939	FGSG_07403	FGSG_08097	FGSG_08955	FGSG_08994	FGSG_09080	FGSG_09108	FGSG_09363	FGSG_10111	FGSG_10548	FGSG_10569	FGSG_10675	FGSG_10994	FGSG_11170	FGSG_11186	FGSG_11247	FGSG_11308	FGSG_11399	FGSG_11752	FGSG_11772	FGSG_11775	FGSG_11841	FGSG_11919	FGSG_11920	FGSG_12008	FGSG_12077	FGSG_12243	FGSG_12515	FGSG_12516	FGSG_12652	FGSG_12884
FGSG_01638	regulates	FGSG_00448	FGSG_00533	FGSG_02896	FGSG_03537	FGSG_03991	FGSG_04024	FGSG_04276	FGSG_04304	FGSG_04316	FGSG_04372	FGSG_05803	FGSG_06778	FGSG_07150	FGSG_07458	FGSG_07579	FGSG_08720	FGSG_08961	FGSG_09672	FGSG_10277	FGSG_10430	FGSG_10535	FGSG_10553	FGSG_10603	FGSG_11032	FGSG_12026	FGSG_12469	FGSG_12535	FGSG_13874	FGSG_13891
FGSG_01853	regulates	FGSG_00132	FGSG_01921	FGSG_02320	FGSG_02325	FGSG_02328	FGSG_05730	FGSG_05845	FGSG_05984	FGSG_06492	FGSG_06946	FGSG_07819	FGSG_08067	FGSG_08370	FGSG_09013	FGSG_09233	FGSG_09854	FGSG_10171	FGSG_10711	FGSG_12027	FGSG_12435	FGSG_12502	FGSG_13430	FGSG_13659	FGSG_13823
FGSG_01934	regulates	FGSG_01002	FGSG_01663	FGSG_01879	FGSG_02153	FGSG_02216	FGSG_02276	FGSG_02342	FGSG_02361	FGSG_03079	FGSG_03328	FGSG_03567	FGSG_03578	FGSG_04565	FGSG_04590	FGSG_04645	FGSG_04823	FGSG_04871	FGSG_04987	FGSG_05015	FGSG_05324	FGSG_05742	FGSG_05834	FGSG_06521	FGSG_06540	FGSG_07026	FGSG_07588	FGSG_07605	FGSG_07615	FGSG_07750	FGSG_08373	FGSG_09058	FGSG_09171	FGSG_09496	FGSG_10575	FGSG_10706	FGSG_10990	FGSG_11225	FGSG_11703	FGSG_11704	FGSG_11806	FGSG_11919	FGSG_11920	FGSG_12192	FGSG_12336	FGSG_12489	FGSG_12490	FGSG_12758	FGSG_12865
FGSG_02130	regulates	FGSG_00002	FGSG_00040	FGSG_00121	FGSG_00122	FGSG_00123	FGSG_00198	FGSG_00239	FGSG_00394	FGSG_00521	FGSG_00569	FGSG_00760	FGSG_01042	FGSG_01088	FGSG_01296	FGSG_01660	FGSG_02185	FGSG_02275	FGSG_02283	FGSG_02284	FGSG_02343	FGSG_02391	FGSG_02447	FGSG_02450	FGSG_02996	FGSG_03004	FGSG_03062	FGSG_03225	FGSG_03376	FGSG_03578	FGSG_03766	FGSG_03830	FGSG_03944	FGSG_03995	FGSG_04082	FGSG_04305	FGSG_04545	FGSG_04606	FGSG_04684	FGSG_04810	FGSG_04825	FGSG_04849	FGSG_04852	FGSG_04870	FGSG_04891	FGSG_04894	FGSG_04955	FGSG_05008	FGSG_05046
FGSG_02554	regulates	FGSG_00196	FGSG_02787	FGSG_03196	FGSG_03685	FGSG_03874	FGSG_04747	FGSG_04950	FGSG_05370	FGSG_05483	FGSG_05705	FGSG_06323	FGSG_06571	FGSG_08112	FGSG_08368	FGSG_08429	FGSG_09139	FGSG_09243	FGSG_10105	FGSG_10535	FGSG_10749	FGSG_11383	FGSG_12375	FGSG_12671	FGSG_12684	FGSG_12698	FGSG_12738	FGSG_13153	FGSG_13694	FGSG_13748
FGSG_02696	regulates	FGSG_00101	FGSG_00619	FGSG_02300	FGSG_02318	FGSG_02319	FGSG_02846	FGSG_02963	FGSG_02965	FGSG_03019	FGSG_03035	FGSG_04307	FGSG_04438	FGSG_04609	FGSG_04627	FGSG_04811	FGSG_04813	FGSG_05717	FGSG_05838	FGSG_06013	FGSG_06993	FGSG_07210	FGSG_08188	FGSG_08245	FGSG_08308	FGSG_08493	FGSG_08632	FGSG_09172	FGSG_10603	FGSG_10930	FGSG_11235	FGSG_11266	FGSG_11406	FGSG_11420	FGSG_11694	FGSG_11695	FGSG_11771	FGSG_11776	FGSG_11831	FGSG_12047	FGSG_12093	FGSG_12125	FGSG_12761	FGSG_12816	FGSG_12834	FGSG_13134	FGSG_13165	FGSG_13509	FGSG_13848
FGSG_03138	regulates	FGSG_00004	FGSG_00056	FGSG_00214	FGSG_00404	FGSG_00579	FGSG_00673	FGSG_00994	FGSG_01077	FGSG_01087	FGSG_01617	FGSG_01724	FGSG_01735	FGSG_01739	FGSG_01799	FGSG_01800	FGSG_02017	FGSG_02182	FGSG_02183	FGSG_02209	FGSG_02288	FGSG_02418	FGSG_02447	FGSG_02547	FGSG_02739	FGSG_02759	FGSG_02854	FGSG_02927	FGSG_02965	FGSG_02973	FGSG_03012	FGSG_03021	FGSG_03151	FGSG_03327	FGSG_03339	FGSG_03390	FGSG_03500	FGSG_03608	FGSG_04006	FGSG_04307	FGSG_04420	FGSG_04505	FGSG_04524	FGSG_04624	FGSG_04626	FGSG_04725	FGSG_04761	FGSG_04847	FGSG_05476
FGSG_03281	regulates	FGSG_00911	FGSG_00922	FGSG_02037	FGSG_02282	FGSG_02302	FGSG_02323	FGSG_03295	FGSG_03685	FGSG_03718	FGSG_04866	FGSG_05016	FGSG_05196	FGSG_05730	FGSG_07573	FGSG_07650	FGSG_07830	FGSG_08166	FGSG_08201	FGSG_08292	FGSG_08970	FGSG_09716	FGSG_10758	FGSG_10993	FGSG_11110	FGSG_11861	FGSG_12552	FGSG_13672	FGSG_13966	FGSG_13967
FGSG_03892	regulates	FGSG_00001	FGSG_00013	FGSG_00046	FGSG_00104	FGSG_00132	FGSG_00205	FGSG_00208	FGSG_00242	FGSG_00255	FGSG_00770	FGSG_00943	FGSG_00980	FGSG_01034	FGSG_01140	FGSG_01218	FGSG_01303	FGSG_01474	FGSG_01518	FGSG_01736	FGSG_01783	FGSG_01820	FGSG_01984	FGSG_02253	FGSG_02299	FGSG_02451	FGSG_02537	FGSG_02642	FGSG_02954	FGSG_02979	FGSG_02988	FGSG_02989	FGSG_02994	FGSG_03095	FGSG_03130	FGSG_03164	FGSG_03389	FGSG_03423	FGSG_03446	FGSG_03471	FGSG_03496	FGSG_03506	FGSG_03507	FGSG_03527	FGSG_03549	FGSG_03636	FGSG_03866	FGSG_03943	FGSG_04011
FGSG_04293	regulates	FGSG_00890	FGSG_01739	FGSG_01799	FGSG_02036	FGSG_02615	FGSG_03364	FGSG_03810	FGSG_03960	FGSG_04609	FGSG_04788	FGSG_04849	FGSG_05908	FGSG_06837	FGSG_07817	FGSG_07824	FGSG_08204	FGSG_08213	FGSG_09727	FGSG_10402	FGSG_10579	FGSG_10603	FGSG_10608	FGSG_10952	FGSG_10997	FGSG_11019	FGSG_11067	FGSG_11079	FGSG_11080	FGSG_11419	FGSG_11988	FGSG_12004	FGSG_12418	FGSG_12529	FGSG_12760	FGSG_13089	FGSG_13324	FGSG_13412	FGSG_13609	FGSG_13847	FGSG_13978	FGSG_14016
FGSG_04480	regulates	FGSG_00025	FGSG_00760	FGSG_01738	FGSG_01922	FGSG_01980	FGSG_02296	FGSG_02642	FGSG_02654	FGSG_02896	FGSG_03025	FGSG_03072	FGSG_03141	FGSG_03202	FGSG_03264	FGSG_03731	FGSG_05716	FGSG_06915	FGSG_07568	FGSG_07685	FGSG_07792	FGSG_07876	FGSG_08231	FGSG_08705	FGSG_09072	FGSG_09243	FGSG_10254	FGSG_10647	FGSG_10806	FGSG_11387	FGSG_11431	FGSG_11698	FGSG_11816	FGSG_12032	FGSG_12225	FGSG_12226	FGSG_12611	FGSG_12673	FGSG_12880	FGSG_12885	FGSG_12908	FGSG_13182	FGSG_13264	FGSG_13315	FGSG_13438	FGSG_13645	FGSG_13882	FGSG_14018	FGSG_14031
FGSG_04666	regulates	FGSG_00009	FGSG_00040	FGSG_00110	FGSG_00210	FGSG_00214	FGSG_00246	FGSG_00394	FGSG_00516	FGSG_00619	FGSG_01088	FGSG_01255	FGSG_01563	FGSG_01650	FGSG_01725	FGSG_01787	FGSG_01962	FGSG_02037	FGSG_02196	FGSG_02209	FGSG_02254	FGSG_02283	FGSG_02325	FGSG_02328	FGSG_02448	FGSG_02556	FGSG_02877	FGSG_03098	FGSG_03789	FGSG_03807	FGSG_03946	FGSG_04565	FGSG_04645	FGSG_04684	FGSG_04765	FGSG_04849	FGSG_04867	FGSG_04895	FGSG_05452	FGSG_05785	FGSG_05960	FGSG_06435	FGSG_06442	FGSG_06552	FGSG_06601	FGSG_06620	FGSG_06663	FGSG_06807	FGSG_06853
FGSG_05012	regulates	FGSG_01063	FGSG_03108	FGSG_03147	FGSG_03157	FGSG_03275	FGSG_03368	FGSG_03991	FGSG_04024	FGSG_04151	FGSG_04281	FGSG_04304	FGSG_04372	FGSG_04391	FGSG_04695	FGSG_06626	FGSG_06850	FGSG_07711	FGSG_08210	FGSG_08426	FGSG_10535	FGSG_10963	FGSG_11064	FGSG_12032	FGSG_12264	FGSG_12635	FGSG_13153	FGSG_13177	FGSG_13264	FGSG_13609
FGSG_05283	regulates	FGSG_00021	FGSG_00052	FGSG_00083	FGSG_00105	FGSG_00110	FGSG_00157	FGSG_00221	FGSG_00516	FGSG_00687	FGSG_00867	FGSG_01578	FGSG_01616	FGSG_01726	FGSG_02135	FGSG_02194	FGSG_02370	FGSG_02380	FGSG_02384	FGSG_02414	FGSG_02487	FGSG_02934	FGSG_03013	FGSG_03129	FGSG_03196	FGSG_03407	FGSG_03723	FGSG_03793	FGSG_03815	FGSG_03821	FGSG_03827	FGSG_04036	FGSG_04116	FGSG_04133	FGSG_04466	FGSG_04545	FGSG_04587	FGSG_04686	FGSG_04712	FGSG_04754	FGSG_04787	FGSG_04954	FGSG_05185	FGSG_05445	FGSG_05569	FGSG_05722	FGSG_06357	FGSG_06360	FGSG_06453
FGSG_05477	regulates	FGSG_00001	FGSG_00016	FGSG_00031	FGSG_00141	FGSG_00193	FGSG_00205	FGSG_00233	FGSG_00479	FGSG_00668	FGSG_00919	FGSG_01078	FGSG_01492	FGSG_01664	FGSG_01978	FGSG_02123	FGSG_02186	FGSG_02242	FGSG_02243	FGSG_02372	FGSG_02391	FGSG_02537	FGSG_02878	FGSG_02884	FGSG_02962	FGSG_03095	FGSG_03389	FGSG_03507	FGSG_03739	FGSG_03943	FGSG_03954	FGSG_03958	FGSG_04048	FGSG_04281	FGSG_04285	FGSG_04533	FGSG_04551	FGSG_04562	FGSG_04618	FGSG_04638	FGSG_04648	FGSG_04931	FGSG_04959	FGSG_04964	FGSG_05005	FGSG_05043	FGSG_05129	FGSG_05588	FGSG_05821
FGSG_05498	regulates	FGSG_00948	FGSG_01296	FGSG_02318	FGSG_02367	FGSG_02409	FGSG_02517	FGSG_03106	FGSG_03282	FGSG_03739	FGSG_03796	FGSG_03996	FGSG_04050	FGSG_04071	FGSG_04516	FGSG_04931	FGSG_05015	FGSG_05056	FGSG_05538	FGSG_05542	FGSG_06134	FGSG_06369	FGSG_06382	FGSG_06491	FGSG_06514	FGSG_07403	FGSG_07657	FGSG_07688	FGSG_07745	FGSG_07847	FGSG_08176	FGSG_08231	FGSG_08268	FGSG_08929	FGSG_09168	FGSG_09418	FGSG_10806	FGSG_11043	FGSG_11110	FGSG_11421	FGSG_11558	FGSG_11678	FGSG_11715	FGSG_11935	FGSG_12128	FGSG_12190	FGSG_12306	FGSG_12544	FGSG_12709
FGSG_05604	regulates	FGSG_03811	FGSG_04020	FGSG_04498	FGSG_07431	FGSG_07568	FGSG_08199	FGSG_10466	FGSG_11309	FGSG_11455	FGSG_11699	FGSG_11862	FGSG_12121	FGSG_13059	FGSG_13324	FGSG_13326	FGSG_13393	FGSG_13782
FGSG_05925	regulates	FGSG_00071	FGSG_00448	FGSG_01487	FGSG_01981	FGSG_02552	FGSG_02787	FGSG_03141	FGSG_03383	FGSG_04366	FGSG_04554	FGSG_04834	FGSG_05014	FGSG_06383	FGSG_06626	FGSG_06980	FGSG_07150	FGSG_07893	FGSG_08166	FGSG_08401	FGSG_08720	FGSG_09602	FGSG_10493	FGSG_10689	FGSG_11412	FGSG_11633	FGSG_12467	FGSG_12575	FGSG_12666	FGSG_12751	FGSG_12988	FGSG_13019	FGSG_13102	FGSG_13804
FGSG_06168	regulates	FGSG_00224	FGSG_01679	FGSG_02169	FGSG_02217	FGSG_02285	FGSG_02307	FGSG_02326	FGSG_02327	FGSG_02329	FGSG_02425	FGSG_02671	FGSG_03295	FGSG_03719	FGSG_06188	FGSG_06446	FGSG_06559	FGSG_07588	FGSG_08311	FGSG_08540	FGSG_08659	FGSG_08968	FGSG_09028	FGSG_09083	FGSG_09727	FGSG_10085	FGSG_10279	FGSG_10477	FGSG_10589	FGSG_10608	FGSG_11155	FGSG_11233	FGSG_11379	FGSG_11443	FGSG_11569	FGSG_12221	FGSG_12224	FGSG_12336	FGSG_12469	FGSG_12766	FGSG_12885	FGSG_13260	FGSG_13546	FGSG_13573	FGSG_13598	FGSG_13923	FGSG_14026
FGSG_06220	regulates	FGSG_01118	FGSG_03694	FGSG_04304	FGSG_04388	FGSG_04399	FGSG_04709	FGSG_06182	FGSG_06306	FGSG_06319	FGSG_07458	FGSG_08207	FGSG_08659	FGSG_09260	FGSG_10358	FGSG_10527	FGSG_10613	FGSG_10647	FGSG_11698	FGSG_13199	FGSG_13328	FGSG_13643
FGSG_06931	regulates	FGSG_00195	FGSG_00904	FGSG_02961	FGSG_03078	FGSG_03993	FGSG_04600	FGSG_04897	FGSG_06993	FGSG_07647	FGSG_07741	FGSG_07988	FGSG_08077	FGSG_09493	FGSG_11393	FGSG_11900	FGSG_12081	FGSG_12105	FGSG_12134	FGSG_12376	FGSG_13194
FGSG_07097	regulates	FGSG_00196	FGSG_00199	FGSG_00404	FGSG_01659	FGSG_01681	FGSG_02154	FGSG_02368	FGSG_03035	FGSG_03264	FGSG_03952	FGSG_04008	FGSG_04203	FGSG_04306	FGSG_04499	FGSG_04500	FGSG_04588	FGSG_04865	FGSG_05009	FGSG_05102	FGSG_05620	FGSG_06486	FGSG_07152	FGSG_07595	FGSG_07830	FGSG_07838	FGSG_07997	FGSG_08077	FGSG_08084	FGSG_08103	FGSG_08213	FGSG_09418	FGSG_10254	FGSG_10396	FGSG_10540	FGSG_10552	FGSG_10602	FGSG_10993	FGSG_10995	FGSG_11032	FGSG_11371	FGSG_11457	FGSG_11740	FGSG_11933	FGSG_11988	FGSG_12197	FGSG_12209	FGSG_13289	FGSG_13324
FGSG_07192	regulates	FGSG_00577	FGSG_01089	FGSG_01869	FGSG_02404	FGSG_02517	FGSG_02615	FGSG_02844	FGSG_02929	FGSG_04013	FGSG_04497	FGSG_04639	FGSG_04744	FGSG_04760	FGSG_04784	FGSG_05049	FGSG_05576	FGSG_05831	FGSG_06539	FGSG_06807	FGSG_07597	FGSG_07647	FGSG_07648	FGSG_08059	FGSG_08705	FGSG_09101	FGSG_09213	FGSG_10543	FGSG_10549	FGSG_10609	FGSG_10642	FGSG_11079	FGSG_11080	FGSG_11154	FGSG_11247	FGSG_11279	FGSG_11445	FGSG_11484	FGSG_11533	FGSG_11770	FGSG_11806	FGSG_12131	FGSG_13135	FGSG_13748	FGSG_13870	FGSG_13871	FGSG_13898	FGSG_13966	FGSG_13967
FGSG_07265	regulates	FGSG_00163	FGSG_01583	FGSG_01590	FGSG_01679	FGSG_01979	FGSG_02015	FGSG_02074	FGSG_02274	FGSG_02320	FGSG_02326	FGSG_02329	FGSG_02450	FGSG_02556	FGSG_02591	FGSG_02822	FGSG_02928	FGSG_02964	FGSG_02995	FGSG_03019	FGSG_03113	FGSG_03295	FGSG_03600	FGSG_03821	FGSG_03867	FGSG_04079	FGSG_04595	FGSG_04746	FGSG_04769	FGSG_05217	FGSG_05706	FGSG_05760	FGSG_05945	FGSG_06038	FGSG_06399	FGSG_06428	FGSG_06446	FGSG_06448	FGSG_06540	FGSG_06946	FGSG_07575	FGSG_07742	FGSG_07889	FGSG_08150	FGSG_08540	FGSG_08753	FGSG_09054	FGSG_09064	FGSG_09087
FGSG_07310	regulates	FGSG_00447	FGSG_00624	FGSG_01701	FGSG_01737	FGSG_02035	FGSG_02053	FGSG_02080	FGSG_02321	FGSG_02322	FGSG_02819	FGSG_03359	FGSG_03407	FGSG_03739	FGSG_03794	FGSG_03811	FGSG_04593	FGSG_04795	FGSG_04980	FGSG_05009	FGSG_05705	FGSG_05850	FGSG_06939	FGSG_06946	FGSG_06993	FGSG_07910	FGSG_07911	FGSG_08067	FGSG_08262	FGSG_08373	FGSG_08833	FGSG_09854	FGSG_10441	FGSG_10680	FGSG_10689	FGSG_10989	FGSG_11461	FGSG_11533	FGSG_11630	FGSG_11650	FGSG_11895	FGSG_11933	FGSG_12346	FGSG_12764	FGSG_12811	FGSG_12880	FGSG_12881	FGSG_12908	FGSG_12910
FGSG_07924	regulates	FGSG_00253	FGSG_00258	FGSG_00513	FGSG_01663	FGSG_02053	FGSG_03117	FGSG_03130	FGSG_03421	FGSG_03701	FGSG_03718	FGSG_03722	FGSG_03793	FGSG_03995	FGSG_04587	FGSG_04745	FGSG_04782	FGSG_05102	FGSG_05476	FGSG_05542	FGSG_05960	FGSG_06379	FGSG_06619	FGSG_06665	FGSG_07597	FGSG_07693	FGSG_07743	FGSG_08364	FGSG_08960	FGSG_09087	FGSG_09867	FGSG_10015	FGSG_10413	FGSG_10421	FGSG_10437	FGSG_10488	FGSG_10527	FGSG_10584	FGSG_11005	FGSG_11119	FGSG_11247	FGSG_11284	FGSG_11369	FGSG_11445	FGSG_11763	FGSG_11860	FGSG_12000	FGSG_12101	FGSG_12158
FGSG_08179	regulates	FGSG_00026	FGSG_00101	FGSG_00129	FGSG_00147	FGSG_00198	FGSG_00473	FGSG_01676	FGSG_01778	FGSG_02178	FGSG_02399	FGSG_02490	FGSG_02723	FGSG_02858	FGSG_03037	FGSG_03177	FGSG_03217	FGSG_03299	FGSG_03382	FGSG_03496	FGSG_03622	FGSG_03807	FGSG_03884	FGSG_04462	FGSG_04502	FGSG_04531	FGSG_04605	FGSG_04616	FGSG_04638	FGSG_04650	FGSG_04789	FGSG_04809	FGSG_04840	FGSG_04870	FGSG_05814	FGSG_05851	FGSG_06399	FGSG_06438	FGSG_07534	FGSG_07684	FGSG_07723	FGSG_08232	FGSG_08240	FGSG_08304	FGSG_08837	FGSG_10059	FGSG_10102	FGSG_10287	FGSG_10431
FGSG_08349	regulates	FGSG_00072	FGSG_00222	FGSG_00232	FGSG_01143	FGSG_01396	FGSG_01735	FGSG_01780	FGSG_01901	FGSG_02182	FGSG_02184	FGSG_02203	FGSG_02246	FGSG_02366	FGSG_02418	FGSG_02723	FGSG_02819	FGSG_02853	FGSG_02982	FGSG_03037	FGSG_03047	FGSG_03201	FGSG_03251	FGSG_03298	FGSG_03337	FGSG_03535	FGSG_03536	FGSG_03541	FGSG_03576	FGSG_04246	FGSG_04505	FGSG_04770	FGSG_04850	FGSG_04898	FGSG_05168	FGSG_05451	FGSG_05717	FGSG_05795	FGSG_06460	FGSG_06492	FGSG_06837	FGSG_07187	FGSG_07655	FGSG_07721	FGSG_07764	FGSG_07765	FGSG_07814	FGSG_07819	FGSG_07828
FGSG_08531	regulates	FGSG_00447	FGSG_00868	FGSG_04051	FGSG_04399	FGSG_05209	FGSG_07741	FGSG_07988	FGSG_08080	FGSG_09088	FGSG_10417	FGSG_11950	FGSG_12353	FGSG_12855	FGSG_13001
FGSG_08719	regulates	FGSG_02654	FGSG_03805	FGSG_04639	FGSG_05899	FGSG_06041	FGSG_06530	FGSG_07143	FGSG_07431	FGSG_07568	FGSG_08308	FGSG_08899	FGSG_08970	FGSG_09225	FGSG_09243	FGSG_10466	FGSG_10543	FGSG_10598	FGSG_11403	FGSG_11699	FGSG_12634	FGSG_12684	FGSG_12732	FGSG_13948
FGSG_09001	regulates	FGSG_00154	FGSG_00156	FGSG_00216	FGSG_00734	FGSG_00927	FGSG_01078	FGSG_01584	FGSG_01737	FGSG_02065	FGSG_02121	FGSG_02124	FGSG_02213	FGSG_02301	FGSG_02384	FGSG_02620	FGSG_02670	FGSG_02897	FGSG_03030	FGSG_03151	FGSG_03437	FGSG_03472	FGSG_03576	FGSG_03661	FGSG_03867	FGSG_03873	FGSG_03939	FGSG_03965	FGSG_03981	FGSG_04047	FGSG_04522	FGSG_04772	FGSG_04792	FGSG_04940	FGSG_05010	FGSG_05056	FGSG_05662	FGSG_05759	FGSG_05795	FGSG_05879	FGSG_05946	FGSG_06218	FGSG_06360	FGSG_06396	FGSG_06555	FGSG_06608	FGSG_06621	FGSG_07221	FGSG_07507
FGSG_09002	regulates	FGSG_00717	FGSG_02494	FGSG_02546	FGSG_02939	FGSG_03574	FGSG_04499	FGSG_05003	FGSG_05014	FGSG_05187	FGSG_05327	FGSG_05543	FGSG_05844	FGSG_06240	FGSG_08442	FGSG_09036	FGSG_09115	FGSG_10963
FGSG_09464	regulates	FGSG_00009	FGSG_00011	FGSG_00020	FGSG_00038	FGSG_00064	FGSG_00094	FGSG_00432	FGSG_00516	FGSG_00692	FGSG_01089	FGSG_01597	FGSG_01706	FGSG_01723	FGSG_01751	FGSG_01758	FGSG_01776	FGSG_02296	FGSG_02374	FGSG_02436	FGSG_02487	FGSG_02618	FGSG_02923	FGSG_03163	FGSG_03331	FGSG_03444	FGSG_03519	FGSG_03627	FGSG_03757	FGSG_03794	FGSG_04498	FGSG_04596	FGSG_04742	FGSG_04850	FGSG_04918	FGSG_05129	FGSG_05528	FGSG_05588	FGSG_05803	FGSG_05881	FGSG_05936	FGSG_06155	FGSG_06435	FGSG_06625	FGSG_07357	FGSG_07686	FGSG_07899	FGSG_07920	FGSG_07972
FGSG_09594	regulates	FGSG_01921	FGSG_02998	FGSG_04881	FGSG_05016	FGSG_05370	FGSG_05620	FGSG_05928	FGSG_06569	FGSG_08278	FGSG_09418	FGSG_10464	FGSG_10992	FGSG_12532	FGSG_13240	FGSG_13823	FGSG_13878
FGSG_09807	regulates	FGSG_00004	FGSG_00232	FGSG_00256	FGSG_00880	FGSG_00919	FGSG_00965	FGSG_00977	FGSG_01726	FGSG_01736	FGSG_01772	FGSG_01815	FGSG_02177	FGSG_02216	FGSG_02302	FGSG_02306	FGSG_02348	FGSG_02999	FGSG_03096	FGSG_03098	FGSG_03121	FGSG_03142	FGSG_03302	FGSG_03383	FGSG_03514	FGSG_03533	FGSG_03542	FGSG_03576	FGSG_03815	FGSG_03857	FGSG_03952	FGSG_04246	FGSG_04519	FGSG_04534	FGSG_04591	FGSG_04595	FGSG_04741	FGSG_04742	FGSG_04754	FGSG_04863	FGSG_04918	FGSG_05022	FGSG_05451	FGSG_05526	FGSG_05552	FGSG_05845	FGSG_05913	FGSG_05917	FGSG_05944
FGSG_09852	regulates	FGSG_00717	FGSG_00911	FGSG_01487	FGSG_02421	FGSG_03025	FGSG_05196	FGSG_05266	FGSG_05327	FGSG_05543	FGSG_06530	FGSG_06571	FGSG_07589	FGSG_07597	FGSG_08110	FGSG_08171	FGSG_08237	FGSG_08401	FGSG_08954	FGSG_09438	FGSG_09602	FGSG_11156	FGSG_11279	FGSG_11403	FGSG_11516	FGSG_12004	FGSG_12110	FGSG_12641	FGSG_14018
FGSG_09892	regulates	FGSG_00038	FGSG_00064	FGSG_00274	FGSG_01264	FGSG_01296	FGSG_01706	FGSG_01787	FGSG_01869	FGSG_02124	FGSG_02174	FGSG_02268	FGSG_02290	FGSG_02446	FGSG_02627	FGSG_02923	FGSG_03559	FGSG_03701	FGSG_04388	FGSG_04399	FGSG_04660	FGSG_04672	FGSG_05078	FGSG_05822	FGSG_05951	FGSG_06431	FGSG_06554	FGSG_07498	FGSG_07695	FGSG_07719	FGSG_07742	FGSG_07816	FGSG_08500	FGSG_08563	FGSG_09054	FGSG_09101	FGSG_09133	FGSG_09449	FGSG_10408	FGSG_11154	FGSG_11383	FGSG_11438	FGSG_11456	FGSG_11739	FGSG_11819	FGSG_12045	FGSG_12263	FGSG_12500	FGSG_12607
FGSG_10812	regulates	FGSG_00190	FGSG_01586	FGSG_01650	FGSG_02929	FGSG_03735	FGSG_04280	FGSG_04489	FGSG_04490	FGSG_04744	FGSG_04834	FGSG_06004	FGSG_06467	FGSG_07143	FGSG_07831	FGSG_08164	FGSG_09114	FGSG_10466	FGSG_10549	FGSG_12237	FGSG_13044
FGSG_10895	regulates	FGSG_00017	FGSG_00045	FGSG_00219	FGSG_00391	FGSG_01087	FGSG_01118	FGSG_01537	FGSG_01701	FGSG_01816	FGSG_02284	FGSG_02286	FGSG_02325	FGSG_02328	FGSG_02419	FGSG_02450	FGSG_02556	FGSG_02638	FGSG_02863	FGSG_03110	FGSG_03199	FGSG_03241	FGSG_03339	FGSG_03362	FGSG_03766	FGSG_03853	FGSG_03857	FGSG_03921	FGSG_03946	FGSG_03951	FGSG_04006	FGSG_04153	FGSG_04159	FGSG_04443	FGSG_04493	FGSG_04529	FGSG_04795	FGSG_04925	FGSG_05019	FGSG_05103	FGSG_05440	FGSG_05716	FGSG_05773	FGSG_05776	FGSG_05879	FGSG_05917	FGSG_05960	FGSG_06013	FGSG_06036
FGSG_11996	regulates	FGSG_00005	FGSG_00054	FGSG_00216	FGSG_00579	FGSG_00928	FGSG_00942	FGSG_00944	FGSG_00965	FGSG_01192	FGSG_01253	FGSG_01518	FGSG_01738	FGSG_01778	FGSG_01799	FGSG_01815	FGSG_02037	FGSG_02140	FGSG_02153	FGSG_02213	FGSG_02283	FGSG_02303	FGSG_02313	FGSG_02361	FGSG_02409	FGSG_02411	FGSG_02436	FGSG_02437	FGSG_02490	FGSG_02745	FGSG_02822	FGSG_02878	FGSG_02979	FGSG_03022	FGSG_03177	FGSG_03254	FGSG_03338	FGSG_03362	FGSG_03388	FGSG_03640	FGSG_03733	FGSG_03773	FGSG_03970	FGSG_04050	FGSG_04371	FGSG_04373	FGSG_04376	FGSG_04432	FGSG_04597
FGSG_12798	regulates	FGSG_00026	FGSG_00029	FGSG_00130	FGSG_00131	FGSG_00199	FGSG_00479	FGSG_00760	FGSG_00936	FGSG_01492	FGSG_01651	FGSG_01664	FGSG_01707	FGSG_01719	FGSG_01727	FGSG_01788	FGSG_01860	FGSG_01868	FGSG_02198	FGSG_02300	FGSG_02430	FGSG_02846	FGSG_02927	FGSG_02934	FGSG_02949	FGSG_02962	FGSG_02963	FGSG_02982	FGSG_03037	FGSG_03043	FGSG_03047	FGSG_03108	FGSG_03117	FGSG_03183	FGSG_03241	FGSG_03437	FGSG_03470	FGSG_03491	FGSG_03500	FGSG_03503	FGSG_04133	FGSG_04145	FGSG_04159	FGSG_04281	FGSG_04502	FGSG_04515	FGSG_04522	FGSG_04552	FGSG_04617
FGSG_12809	regulates	FGSG_00119	FGSG_00156	FGSG_00203	FGSG_00579	FGSG_00734	FGSG_00879	FGSG_01042	FGSG_01089	FGSG_01114	FGSG_01264	FGSG_01563	FGSG_02135	FGSG_02310	FGSG_02340	FGSG_02363	FGSG_02830	FGSG_02854	FGSG_03070	FGSG_03142	FGSG_03201	FGSG_03221	FGSG_03352	FGSG_03608	FGSG_03965	FGSG_03996	FGSG_04047	FGSG_04726	FGSG_04753	FGSG_04770	FGSG_04878	FGSG_04925	FGSG_04942	FGSG_05018	FGSG_05178	FGSG_05745	FGSG_05788	FGSG_05869	FGSG_05876	FGSG_06396	FGSG_06431	FGSG_06442	FGSG_06853	FGSG_07221	FGSG_07667	FGSG_07721	FGSG_07734	FGSG_08010	FGSG_08052
FGSG_13172	regulates	FGSG_00064	FGSG_00890	FGSG_02154	FGSG_02430	FGSG_02914	FGSG_03543	FGSG_03861	FGSG_03993	FGSG_04500	FGSG_04587	FGSG_04741	FGSG_04954	FGSG_05266	FGSG_05542	FGSG_05730	FGSG_07458	FGSG_07978	FGSG_08030	FGSG_08442	FGSG_08793	FGSG_08826	FGSG_10559	FGSG_10654	FGSG_10749	FGSG_10754	FGSG_10955	FGSG_10963	FGSG_11032	FGSG_11333	FGSG_12506	FGSG_12706	FGSG_12771	FGSG_13459	FGSG_13656
[truncated: 269 more columns]
