# Supplementary material for: Compartmentalized gene regulatory network of the pathogenic fungus Fusarium graminearum
Source: New Phytol. 2016 Mar 14;211(2):527–41. doi: 10.1111/nph.13912 (PMC5069591; doi:10.1111/nph.13912)
Supplement: Supplementary file 4 — Table S6 Gene lists of eight regulatory modules (A–H) and complete FunCat analysis results [file NPH-211-527-s004.xlsx]

## Sheet: Fg_GRN modules
Supporting Information Table S6 Gene lists of eight regulatory modules (A–H) and complete FunCat analysis results
Module_A	Module_B	Module_C	Module_D	Module_E	Module_F	Module_G	Module_H
FGSG_00029	FGSG_00029	FGSG_00029	FGSG_00029	FGSG_00029	FGSG_00029	FGSG_00029	FGSG_00029
FGSG_00091	FGSG_00091	FGSG_00091	FGSG_00091	FGSG_00091	FGSG_00091	FGSG_00091	FGSG_00091
FGSG_00195	FGSG_00195	FGSG_00195	FGSG_00195	FGSG_00195	FGSG_00195	FGSG_00195	FGSG_00195
FGSG_00239	FGSG_00239	FGSG_00239	FGSG_00239	FGSG_00239	FGSG_00239	FGSG_00239	FGSG_00239
FGSG_00274	FGSG_00274	FGSG_00274	FGSG_00274	FGSG_00274	FGSG_00274	FGSG_00274	FGSG_00274
FGSG_00313	FGSG_00313	FGSG_00313	FGSG_00313	FGSG_00313	FGSG_00313	FGSG_00313	FGSG_00313
FGSG_00318	FGSG_00318	FGSG_00318	FGSG_00318	FGSG_00318	FGSG_00318	FGSG_00318	FGSG_00318
FGSG_00331	FGSG_00331	FGSG_00331	FGSG_00331	FGSG_00331	FGSG_00331	FGSG_00331	FGSG_00331
FGSG_00334	FGSG_00334	FGSG_00334	FGSG_00334	FGSG_00334	FGSG_00334	FGSG_00334	FGSG_00334
FGSG_00369	FGSG_00369	FGSG_00369	FGSG_00369	FGSG_00369	FGSG_00369	FGSG_00369	FGSG_00369
FGSG_00416	FGSG_00416	FGSG_00416	FGSG_00416	FGSG_00416	FGSG_00416	FGSG_00416	FGSG_00416
FGSG_00484	FGSG_00484	FGSG_00484	FGSG_00484	FGSG_00484	FGSG_00484	FGSG_00484	FGSG_00484
FGSG_00521	FGSG_00521	FGSG_00521	FGSG_00521	FGSG_00521	FGSG_00521	FGSG_00521	FGSG_00521
FGSG_00640	FGSG_00640	FGSG_00640	FGSG_00640	FGSG_00640	FGSG_00640	FGSG_00640	FGSG_00640
FGSG_00653	FGSG_00653	FGSG_00653	FGSG_00653	FGSG_00653	FGSG_00653	FGSG_00653	FGSG_00653
FGSG_00655	FGSG_00655	FGSG_00655	FGSG_00655	FGSG_00655	FGSG_00655	FGSG_00655	FGSG_00655
FGSG_00740	FGSG_00740	FGSG_00740	FGSG_00740	FGSG_00740	FGSG_00740	FGSG_00740	FGSG_00740
FGSG_00864	FGSG_00864	FGSG_00864	FGSG_00864	FGSG_00864	FGSG_00864	FGSG_00864	FGSG_00864
FGSG_00880	FGSG_00880	FGSG_00880	FGSG_00880	FGSG_00880	FGSG_00880	FGSG_00880	FGSG_00880
FGSG_00937	FGSG_00937	FGSG_00937	FGSG_00937	FGSG_00937	FGSG_00937	FGSG_00937	FGSG_00937
FGSG_00970	FGSG_00970	FGSG_00970	FGSG_00970	FGSG_00970	FGSG_00970	FGSG_00970	FGSG_00970
FGSG_01045	FGSG_01045	FGSG_01045	FGSG_01045	FGSG_01045	FGSG_01045	FGSG_01045	FGSG_01045
FGSG_01066	FGSG_01066	FGSG_01066	FGSG_01066	FGSG_01066	FGSG_01066	FGSG_01066	FGSG_01066
FGSG_01074	FGSG_01074	FGSG_01074	FGSG_01074	FGSG_01074	FGSG_01074	FGSG_01074	FGSG_01074
FGSG_01176	FGSG_01176	FGSG_01176	FGSG_01176	FGSG_01176	FGSG_01176	FGSG_01176	FGSG_01176
FGSG_01304	FGSG_01304	FGSG_01304	FGSG_01304	FGSG_01304	FGSG_01304	FGSG_01304	FGSG_01304
FGSG_01389	FGSG_01389	FGSG_01389	FGSG_01389	FGSG_01389	FGSG_01389	FGSG_01389	FGSG_01389
FGSG_01433	FGSG_01433	FGSG_01433	FGSG_01433	FGSG_01433	FGSG_01433	FGSG_01433	FGSG_01433
FGSG_01439	FGSG_01439	FGSG_01439	FGSG_01439	FGSG_01439	FGSG_01439	FGSG_01439	FGSG_01439
FGSG_01525	FGSG_01525	FGSG_01525	FGSG_01525	FGSG_01525	FGSG_01525	FGSG_01525	FGSG_01525
FGSG_01529	FGSG_01529	FGSG_01529	FGSG_01529	FGSG_01529	FGSG_01529	FGSG_01529	FGSG_01529
FGSG_01530	FGSG_01530	FGSG_01530	FGSG_01530	FGSG_01530	FGSG_01530	FGSG_01530	FGSG_01530
FGSG_01652	FGSG_01652	FGSG_01652	FGSG_01652	FGSG_01652	FGSG_01652	FGSG_01652	FGSG_01652
FGSG_01687	FGSG_01687	FGSG_01687	FGSG_01687	FGSG_01687	FGSG_01687	FGSG_01687	FGSG_01687
FGSG_01735	FGSG_01735	FGSG_01735	FGSG_01735	FGSG_01735	FGSG_01735	FGSG_01735	FGSG_01735
FGSG_01749	FGSG_01749	FGSG_01749	FGSG_01749	FGSG_01749	FGSG_01749	FGSG_01749	FGSG_01749
FGSG_01816	FGSG_01816	FGSG_01816	FGSG_01816	FGSG_01816	FGSG_01816	FGSG_01816	FGSG_01816
FGSG_01829	FGSG_01829	FGSG_01829	FGSG_01829	FGSG_01829	FGSG_01829	FGSG_01829	FGSG_01829
FGSG_01850	FGSG_01850	FGSG_01850	FGSG_01850	FGSG_01850	FGSG_01850	FGSG_01850	FGSG_01850
FGSG_01901	FGSG_01901	FGSG_01901	FGSG_01901	FGSG_01901	FGSG_01901	FGSG_01901	FGSG_01901
FGSG_01946	FGSG_01946	FGSG_01946	FGSG_01946	FGSG_01946	FGSG_01946	FGSG_01946	FGSG_01946
FGSG_01960	FGSG_01960	FGSG_01960	FGSG_01960	FGSG_01960	FGSG_01960	FGSG_01960	FGSG_01960
FGSG_02015	FGSG_02015	FGSG_02015	FGSG_02015	FGSG_02015	FGSG_02015	FGSG_02015	FGSG_02015
FGSG_02097	FGSG_02097	FGSG_02097	FGSG_02097	FGSG_02097	FGSG_02097	FGSG_02097	FGSG_02097
FGSG_02158	FGSG_02158	FGSG_02158	FGSG_02158	FGSG_02158	FGSG_02158	FGSG_02158	FGSG_02158
FGSG_02160	FGSG_02160	FGSG_02160	FGSG_02160	FGSG_02160	FGSG_02160	FGSG_02160	FGSG_02160
FGSG_02165	FGSG_02165	FGSG_02165	FGSG_02165	FGSG_02165	FGSG_02165	FGSG_02165	FGSG_02165
FGSG_02220	FGSG_02220	FGSG_02220	FGSG_02220	FGSG_02220	FGSG_02220	FGSG_02220	FGSG_02220
FGSG_02277	FGSG_02277	FGSG_02277	FGSG_02277	FGSG_02277	FGSG_02277	FGSG_02277	FGSG_02277
FGSG_02348	FGSG_02348	FGSG_02348	FGSG_02348	FGSG_02348	FGSG_02348	FGSG_02348	FGSG_02348
FGSG_02368	FGSG_02368	FGSG_02368	FGSG_02368	FGSG_02368	FGSG_02368	FGSG_02368	FGSG_02368
FGSG_02458	FGSG_02458	FGSG_02458	FGSG_02458	FGSG_02458	FGSG_02458	FGSG_02458	FGSG_02458
FGSG_02497	FGSG_02497	FGSG_02497	FGSG_02497	FGSG_02497	FGSG_02497	FGSG_02497	FGSG_02497
FGSG_02504	FGSG_02504	FGSG_02504	FGSG_02504	FGSG_02504	FGSG_02504	FGSG_02504	FGSG_02504
FGSG_02629	FGSG_02629	FGSG_02629	FGSG_02629	FGSG_02629	FGSG_02629	FGSG_02629	FGSG_02629
FGSG_02634	FGSG_02634	FGSG_02634	FGSG_02634	FGSG_02634	FGSG_02634	FGSG_02634	FGSG_02634
FGSG_02679	FGSG_02679	FGSG_02679	FGSG_02679	FGSG_02679	FGSG_02679	FGSG_02679	FGSG_02679
FGSG_02743	FGSG_02743	FGSG_02743	FGSG_02743	FGSG_02743	FGSG_02743	FGSG_02743	FGSG_02743
FGSG_02783	FGSG_02783	FGSG_02783	FGSG_02783	FGSG_02783	FGSG_02783	FGSG_02783	FGSG_02783
FGSG_02815	FGSG_02815	FGSG_02815	FGSG_02815	FGSG_02815	FGSG_02815	FGSG_02815	FGSG_02815
FGSG_02872	FGSG_02872	FGSG_02872	FGSG_02872	FGSG_02872	FGSG_02872	FGSG_02872	FGSG_02872
FGSG_02877	FGSG_02877	FGSG_02877	FGSG_02877	FGSG_02877	FGSG_02877	FGSG_02877	FGSG_02877
FGSG_02903	FGSG_02903	FGSG_02903	FGSG_02903	FGSG_02903	FGSG_02903	FGSG_02903	FGSG_02903
FGSG_02941	FGSG_02941	FGSG_02941	FGSG_02941	FGSG_02941	FGSG_02941	FGSG_02941	FGSG_02941
FGSG_02950	FGSG_02950	FGSG_02950	FGSG_02950	FGSG_02950	FGSG_02950	FGSG_02950	FGSG_02950
FGSG_02964	FGSG_02964	FGSG_02964	FGSG_02964	FGSG_02964	FGSG_02964	FGSG_02964	FGSG_02964
FGSG_02978	FGSG_02978	FGSG_02978	FGSG_02978	FGSG_02978	FGSG_02978	FGSG_02978	FGSG_02978
FGSG_02993	FGSG_02993	FGSG_02993	FGSG_02993	FGSG_02993	FGSG_02993	FGSG_02993	FGSG_02993
FGSG_03010	FGSG_03010	FGSG_03010	FGSG_03010	FGSG_03010	FGSG_03010	FGSG_03010	FGSG_03010
FGSG_03015	FGSG_03015	FGSG_03015	FGSG_03015	FGSG_03015	FGSG_03015	FGSG_03015	FGSG_03015
FGSG_03027	FGSG_03027	FGSG_03027	FGSG_03027	FGSG_03027	FGSG_03027	FGSG_03027	FGSG_03027
FGSG_03028	FGSG_03028	FGSG_03028	FGSG_03028	FGSG_03028	FGSG_03028	FGSG_03028	FGSG_03028
FGSG_03034	FGSG_03034	FGSG_03034	FGSG_03034	FGSG_03034	FGSG_03034	FGSG_03034	FGSG_03034
FGSG_03040	FGSG_03040	FGSG_03040	FGSG_03040	FGSG_03040	FGSG_03040	FGSG_03040	FGSG_03040
FGSG_03059	FGSG_03059	FGSG_03059	FGSG_03059	FGSG_03059	FGSG_03059	FGSG_03059	FGSG_03059
FGSG_03078	FGSG_03078	FGSG_03078	FGSG_03078	FGSG_03078	FGSG_03078	FGSG_03078	FGSG_03078
FGSG_03087	FGSG_03087	FGSG_03087	FGSG_03087	FGSG_03087	FGSG_03087	FGSG_03087	FGSG_03087
FGSG_03126	FGSG_03126	FGSG_03126	FGSG_03126	FGSG_03126	FGSG_03126	FGSG_03126	FGSG_03126
FGSG_03137	FGSG_03137	FGSG_03137	FGSG_03137	FGSG_03137	FGSG_03137	FGSG_03137	FGSG_03137
FGSG_03184	FGSG_03184	FGSG_03184	FGSG_03184	FGSG_03184	FGSG_03184	FGSG_03184	FGSG_03184
FGSG_03185	FGSG_03185	FGSG_03185	FGSG_03185	FGSG_03185	FGSG_03185	FGSG_03185	FGSG_03185
FGSG_03284	FGSG_03284	FGSG_03284	FGSG_03284	FGSG_03284	FGSG_03284	FGSG_03284	FGSG_03284
FGSG_03290	FGSG_03290	FGSG_03290	FGSG_03290	FGSG_03290	FGSG_03290	FGSG_03290	FGSG_03290
FGSG_03292	FGSG_03292	FGSG_03292	FGSG_03292	FGSG_03292	FGSG_03292	FGSG_03292	FGSG_03292
FGSG_03313	FGSG_03313	FGSG_03313	FGSG_03313	FGSG_03313	FGSG_03313	FGSG_03313	FGSG_03313
FGSG_03325	FGSG_03325	FGSG_03325	FGSG_03325	FGSG_03325	FGSG_03325	FGSG_03325	FGSG_03325
FGSG_03363	FGSG_03363	FGSG_03363	FGSG_03363	FGSG_03363	FGSG_03363	FGSG_03363	FGSG_03363
FGSG_03395	FGSG_03395	FGSG_03395	FGSG_03395	FGSG_03395	FGSG_03395	FGSG_03395	FGSG_03395
FGSG_03412	FGSG_03412	FGSG_03412	FGSG_03412	FGSG_03412	FGSG_03412	FGSG_03412	FGSG_03412
FGSG_03498	FGSG_03498	FGSG_03498	FGSG_03498	FGSG_03498	FGSG_03498	FGSG_03498	FGSG_03498
FGSG_03518	FGSG_03518	FGSG_03518	FGSG_03518	FGSG_03518	FGSG_03518	FGSG_03518	FGSG_03518
FGSG_03548	FGSG_03548	FGSG_03548	FGSG_03548	FGSG_03548	FGSG_03548	FGSG_03548	FGSG_03548
FGSG_03558	FGSG_03558	FGSG_03558	FGSG_03558	FGSG_03558	FGSG_03558	FGSG_03558	FGSG_03558
FGSG_03631	FGSG_03631	FGSG_03631	FGSG_03631	FGSG_03631	FGSG_03631	FGSG_03631	FGSG_03631
FGSG_03656	FGSG_03656	FGSG_03656	FGSG_03656	FGSG_03656	FGSG_03656	FGSG_03656	FGSG_03656
FGSG_03666	FGSG_03666	FGSG_03666	FGSG_03666	FGSG_03666	FGSG_03666	FGSG_03666	FGSG_03666
FGSG_03716	FGSG_03716	FGSG_03716	FGSG_03716	FGSG_03716	FGSG_03716	FGSG_03716	FGSG_03716
FGSG_03762	FGSG_03762	FGSG_03762	FGSG_03762	FGSG_03762	FGSG_03762	FGSG_03762	FGSG_03762
FGSG_03786	FGSG_03786	FGSG_03786	FGSG_03786	FGSG_03786	FGSG_03786	FGSG_03786	FGSG_03786
FGSG_03845	FGSG_03845	FGSG_03845	FGSG_03845	FGSG_03845	FGSG_03845	FGSG_03845	FGSG_03845
FGSG_03848	FGSG_03848	FGSG_03848	FGSG_03848	FGSG_03848	FGSG_03848	FGSG_03848	FGSG_03848
FGSG_03867	FGSG_03867	FGSG_03867	FGSG_03867	FGSG_03867	FGSG_03867	FGSG_03867	FGSG_03867
FGSG_03875	FGSG_03875	FGSG_03875	FGSG_03875	FGSG_03875	FGSG_03875	FGSG_03875	FGSG_03875
FGSG_03968	FGSG_03968	FGSG_03968	FGSG_03968	FGSG_03968	FGSG_03968	FGSG_03968	FGSG_03968
FGSG_03987	FGSG_03987	FGSG_03987	FGSG_03987	FGSG_03987	FGSG_03987	FGSG_03987	FGSG_03987
FGSG_04055	FGSG_04055	FGSG_04055	FGSG_04055	FGSG_04055	FGSG_04055	FGSG_04055	FGSG_04055
FGSG_04077	FGSG_04077	FGSG_04077	FGSG_04077	FGSG_04077	FGSG_04077	FGSG_04077	FGSG_04077
FGSG_04111	FGSG_04111	FGSG_04111	FGSG_04111	FGSG_04111	FGSG_04111	FGSG_04111	FGSG_04111
FGSG_04211	FGSG_04211	FGSG_04211	FGSG_04211	FGSG_04211	FGSG_04211	FGSG_04211	FGSG_04211
FGSG_04230	FGSG_04230	FGSG_04230	FGSG_04230	FGSG_04230	FGSG_04230	FGSG_04230	FGSG_04230
FGSG_04270	FGSG_04270	FGSG_04270	FGSG_04270	FGSG_04270	FGSG_04270	FGSG_04270	FGSG_04270
FGSG_04325	FGSG_04325	FGSG_04325	FGSG_04325	FGSG_04325	FGSG_04325	FGSG_04325	FGSG_04325
FGSG_04412	FGSG_04412	FGSG_04412	FGSG_04412	FGSG_04412	FGSG_04412	FGSG_04412	FGSG_04412
FGSG_04439	FGSG_04439	FGSG_04439	FGSG_04439	FGSG_04439	FGSG_04439	FGSG_04439	FGSG_04439
FGSG_04492	FGSG_04492	FGSG_04492	FGSG_04492	FGSG_04492	FGSG_04492	FGSG_04492	FGSG_04492
FGSG_04507	FGSG_04507	FGSG_04507	FGSG_04507	FGSG_04507	FGSG_04507	FGSG_04507	FGSG_04507
FGSG_04546	FGSG_04546	FGSG_04546	FGSG_04546	FGSG_04546	FGSG_04546	FGSG_04546	FGSG_04546
FGSG_04597	FGSG_04597	FGSG_04597	FGSG_04597	FGSG_04597	FGSG_04597	FGSG_04597	FGSG_04597
FGSG_04612	FGSG_04612	FGSG_04612	FGSG_04612	FGSG_04612	FGSG_04612	FGSG_04612	FGSG_04612
FGSG_04661	FGSG_04661	FGSG_04661	FGSG_04661	FGSG_04661	FGSG_04661	FGSG_04661	FGSG_04661
FGSG_04697	FGSG_04697	FGSG_04697	FGSG_04697	FGSG_04697	FGSG_04697	FGSG_04697	FGSG_04697
FGSG_04863	FGSG_04863	FGSG_04863	FGSG_04863	FGSG_04863	FGSG_04863	FGSG_04863	FGSG_04863
FGSG_04883	FGSG_04883	FGSG_04883	FGSG_04883	FGSG_04883	FGSG_04883	FGSG_04883	FGSG_04883
FGSG_04901	FGSG_04901	FGSG_04901	FGSG_04901	FGSG_04901	FGSG_04901	FGSG_04901	FGSG_04901
FGSG_04902	FGSG_04902	FGSG_04902	FGSG_04902	FGSG_04902	FGSG_04902	FGSG_04902	FGSG_04902
FGSG_04932	FGSG_04932	FGSG_04932	FGSG_04932	FGSG_04932	FGSG_04932	FGSG_04932	FGSG_04932
FGSG_04994	FGSG_04994	FGSG_04994	FGSG_04994	FGSG_04994	FGSG_04994	FGSG_04994	FGSG_04994
FGSG_05047	FGSG_05047	FGSG_05047	FGSG_05047	FGSG_05047	FGSG_05047	FGSG_05047	FGSG_05047
FGSG_05097	FGSG_05097	FGSG_05097	FGSG_05097	FGSG_05097	FGSG_05097	FGSG_05097	FGSG_05097
FGSG_05234	FGSG_05234	FGSG_05234	FGSG_05234	FGSG_05234	FGSG_05234	FGSG_05234	FGSG_05234
FGSG_05277	FGSG_05277	FGSG_05277	FGSG_05277	FGSG_05277	FGSG_05277	FGSG_05277	FGSG_05277
FGSG_05285	FGSG_05285	FGSG_05285	FGSG_05285	FGSG_05285	FGSG_05285	FGSG_05285	FGSG_05285
FGSG_05287	FGSG_05287	FGSG_05287	FGSG_05287	FGSG_05287	FGSG_05287	FGSG_05287	FGSG_05287
FGSG_05296	FGSG_05296	FGSG_05296	FGSG_05296	FGSG_05296	FGSG_05296	FGSG_05296	FGSG_05296
FGSG_05354	FGSG_05354	FGSG_05354	FGSG_05354	FGSG_05354	FGSG_05354	FGSG_05354	FGSG_05354
FGSG_05459	FGSG_05459	FGSG_05459	FGSG_05459	FGSG_05459	FGSG_05459	FGSG_05459	FGSG_05459
FGSG_05463	FGSG_05463	FGSG_05463	FGSG_05463	FGSG_05463	FGSG_05463	FGSG_05463	FGSG_05463
FGSG_05496	FGSG_05496	FGSG_05496	FGSG_05496	FGSG_05496	FGSG_05496	FGSG_05496	FGSG_05496
FGSG_05515	FGSG_05515	FGSG_05515	FGSG_05515	FGSG_05515	FGSG_05515	FGSG_05515	FGSG_05515
FGSG_05582	FGSG_05582	FGSG_05582	FGSG_05582	FGSG_05582	FGSG_05582	FGSG_05582	FGSG_05582
FGSG_05676	FGSG_05676	FGSG_05676	FGSG_05676	FGSG_05676	FGSG_05676	FGSG_05676	FGSG_05676
FGSG_05685	FGSG_05685	FGSG_05685	FGSG_05685	FGSG_05685	FGSG_05685	FGSG_05685	FGSG_05685
FGSG_05706	FGSG_05706	FGSG_05706	FGSG_05706	FGSG_05706	FGSG_05706	FGSG_05706	FGSG_05706
FGSG_05738	FGSG_05738	FGSG_05738	FGSG_05738	FGSG_05738	FGSG_05738	FGSG_05738	FGSG_05738
FGSG_05771	FGSG_05771	FGSG_05771	FGSG_05771	FGSG_05771	FGSG_05771	FGSG_05771	FGSG_05771
FGSG_05784	FGSG_05784	FGSG_05784	FGSG_05784	FGSG_05784	FGSG_05784	FGSG_05784	FGSG_05784
FGSG_05863	FGSG_05863	FGSG_05863	FGSG_05863	FGSG_05863	FGSG_05863	FGSG_05863	FGSG_05863
FGSG_05889	FGSG_05889	FGSG_05889	FGSG_05889	FGSG_05889	FGSG_05889	FGSG_05889	FGSG_05889
FGSG_05917	FGSG_05917	FGSG_05917	FGSG_05917	FGSG_05917	FGSG_05917	FGSG_05917	FGSG_05917
FGSG_05935	FGSG_05935	FGSG_05935	FGSG_05935	FGSG_05935	FGSG_05935	FGSG_05935	FGSG_05935
FGSG_05962	FGSG_05962	FGSG_05962	FGSG_05962	FGSG_05962	FGSG_05962	FGSG_05962	FGSG_05962
FGSG_05971	FGSG_05971	FGSG_05971	FGSG_05971	FGSG_05971	FGSG_05971	FGSG_05971	FGSG_05971
FGSG_05978	FGSG_05978	FGSG_05978	FGSG_05978	FGSG_05978	FGSG_05978	FGSG_05978	FGSG_05978
FGSG_06046	FGSG_06046	FGSG_06046	FGSG_06046	FGSG_06046	FGSG_06046	FGSG_06046	FGSG_06046
FGSG_06080	FGSG_06080	FGSG_06080	FGSG_06080	FGSG_06080	FGSG_06080	FGSG_06080	FGSG_06080
FGSG_06176	FGSG_06176	FGSG_06176	FGSG_06176	FGSG_06176	FGSG_06176	FGSG_06176	FGSG_06176
FGSG_06218	FGSG_06218	FGSG_06218	FGSG_06218	FGSG_06218	FGSG_06218	FGSG_06218	FGSG_06218
FGSG_06404	FGSG_06404	FGSG_06404	FGSG_06404	FGSG_06404	FGSG_06404	FGSG_06404	FGSG_06404
FGSG_06460	FGSG_06460	FGSG_06460	FGSG_06460	FGSG_06460	FGSG_06460	FGSG_06460	FGSG_06460
FGSG_06607	FGSG_06607	FGSG_06607	FGSG_06607	FGSG_06607	FGSG_06607	FGSG_06607	FGSG_06607
FGSG_06612	FGSG_06612	FGSG_06612	FGSG_06612	FGSG_06612	FGSG_06612	FGSG_06612	FGSG_06612
FGSG_06678	FGSG_06678	FGSG_06678	FGSG_06678	FGSG_06678	FGSG_06678	FGSG_06678	FGSG_06678
FGSG_06684	FGSG_06684	FGSG_06684	FGSG_06684	FGSG_06684	FGSG_06684	FGSG_06684	FGSG_06684
FGSG_06688	FGSG_06688	FGSG_06688	FGSG_06688	FGSG_06688	FGSG_06688	FGSG_06688	FGSG_06688
FGSG_06707	FGSG_06707	FGSG_06707	FGSG_06707	FGSG_06707	FGSG_06707	FGSG_06707	FGSG_06707
FGSG_06712	FGSG_06712	FGSG_06712	FGSG_06712	FGSG_06712	FGSG_06712	FGSG_06712	FGSG_06712
FGSG_06722	FGSG_06722	FGSG_06722	FGSG_06722	FGSG_06722	FGSG_06722	FGSG_06722	FGSG_06722
FGSG_06787	FGSG_06787	FGSG_06787	FGSG_06787	FGSG_06787	FGSG_06787	FGSG_06787	FGSG_06787
FGSG_06805	FGSG_06805	FGSG_06805	FGSG_06805	FGSG_06805	FGSG_06805	FGSG_06805	FGSG_06805
FGSG_06933	FGSG_06933	FGSG_06933	FGSG_06933	FGSG_06933	FGSG_06933	FGSG_06933	FGSG_06933
FGSG_06990	FGSG_06990	FGSG_06990	FGSG_06990	FGSG_06990	FGSG_06990	FGSG_06990	FGSG_06990
FGSG_07076	FGSG_07076	FGSG_07076	FGSG_07076	FGSG_07076	FGSG_07076	FGSG_07076	FGSG_07076
FGSG_07274	FGSG_07274	FGSG_07274	FGSG_07274	FGSG_07274	FGSG_07274	FGSG_07274	FGSG_07274
FGSG_07287	FGSG_07287	FGSG_07287	FGSG_07287	FGSG_07287	FGSG_07287	FGSG_07287	FGSG_07287
FGSG_07304	FGSG_07304	FGSG_07304	FGSG_07304	FGSG_07304	FGSG_07304	FGSG_07304	FGSG_07304
FGSG_07384	FGSG_07384	FGSG_07384	FGSG_07384	FGSG_07384	FGSG_07384	FGSG_07384	FGSG_07384
FGSG_07439	FGSG_07439	FGSG_07439	FGSG_07439	FGSG_07439	FGSG_07439	FGSG_07439	FGSG_07439
FGSG_07535	FGSG_07535	FGSG_07535	FGSG_07535	FGSG_07535	FGSG_07535	FGSG_07535	FGSG_07535
FGSG_07620	FGSG_07620	FGSG_07620	FGSG_07620	FGSG_07620	FGSG_07620	FGSG_07620	FGSG_07620
FGSG_07669	FGSG_07669	FGSG_07669	FGSG_07669	FGSG_07669	FGSG_07669	FGSG_07669	FGSG_07669
FGSG_07679	FGSG_07679	FGSG_07679	FGSG_07679	FGSG_07679	FGSG_07679	FGSG_07679	FGSG_07679
FGSG_07784	FGSG_07784	FGSG_07784	FGSG_07784	FGSG_07784	FGSG_07784	FGSG_07784	FGSG_07784
FGSG_07894	FGSG_07894	FGSG_07894	FGSG_07894	FGSG_07894	FGSG_07894	FGSG_07894	FGSG_07894
FGSG_07953	FGSG_07953	FGSG_07953	FGSG_07953	FGSG_07953	FGSG_07953	FGSG_07953	FGSG_07953
FGSG_07969	FGSG_07969	FGSG_07969	FGSG_07969	FGSG_07969	FGSG_07969	FGSG_07969	FGSG_07969
FGSG_08065	FGSG_08065	FGSG_08065	FGSG_08065	FGSG_08065	FGSG_08065	FGSG_08065	FGSG_08065
FGSG_08097	FGSG_08097	FGSG_08097	FGSG_08097	FGSG_08097	FGSG_08097	FGSG_08097	FGSG_08097
FGSG_08114	FGSG_08114	FGSG_08114	FGSG_08114	FGSG_08114	FGSG_08114	FGSG_08114	FGSG_08114
FGSG_08155	FGSG_08155	FGSG_08155	FGSG_08155	FGSG_08155	FGSG_08155	FGSG_08155	FGSG_08155
FGSG_08163	FGSG_08163	FGSG_08163	FGSG_08163	FGSG_08163	FGSG_08163	FGSG_08163	FGSG_08163
FGSG_08217	FGSG_08217	FGSG_08217	FGSG_08217	FGSG_08217	FGSG_08217	FGSG_08217	FGSG_08217
FGSG_08222	FGSG_08222	FGSG_08222	FGSG_08222	FGSG_08222	FGSG_08222	FGSG_08222	FGSG_08222
FGSG_08306	FGSG_08306	FGSG_08306	FGSG_08306	FGSG_08306	FGSG_08306	FGSG_08306	FGSG_08306
FGSG_08312	FGSG_08312	FGSG_08312	FGSG_08312	FGSG_08312	FGSG_08312	FGSG_08312	FGSG_08312
FGSG_08466	FGSG_08466	FGSG_08466	FGSG_08466	FGSG_08466	FGSG_08466	FGSG_08466	FGSG_08466
FGSG_08486	FGSG_08486	FGSG_08486	FGSG_08486	FGSG_08486	FGSG_08486	FGSG_08486	FGSG_08486
FGSG_08491	FGSG_08491	FGSG_08491	FGSG_08491	FGSG_08491	FGSG_08491	FGSG_08491	FGSG_08491
FGSG_08580	FGSG_08580	FGSG_08580	FGSG_08580	FGSG_08580	FGSG_08580	FGSG_08580	FGSG_08580
FGSG_08587	FGSG_08587	FGSG_08587	FGSG_08587	FGSG_08587	FGSG_08587	FGSG_08587	FGSG_08587
FGSG_08588	FGSG_08588	FGSG_08588	FGSG_08588	FGSG_08588	FGSG_08588	FGSG_08588	FGSG_08588
FGSG_08606	FGSG_08606	FGSG_08606	FGSG_08606	FGSG_08606	FGSG_08606	FGSG_08606	FGSG_08606
FGSG_08701	FGSG_08701	FGSG_08701	FGSG_08701	FGSG_08701	FGSG_08701	FGSG_08701	FGSG_08701
FGSG_08769	FGSG_08769	FGSG_08769	FGSG_08769	FGSG_08769	FGSG_08769	FGSG_08769	FGSG_08769
FGSG_08892	FGSG_08892	FGSG_08892	FGSG_08892	FGSG_08892	FGSG_08892	FGSG_08892	FGSG_08892
FGSG_08907	FGSG_08907	FGSG_08907	FGSG_08907	FGSG_08907	FGSG_08907	FGSG_08907	FGSG_08907
FGSG_08949	FGSG_08949	FGSG_08949	FGSG_08949	FGSG_08949	FGSG_08949	FGSG_08949	FGSG_08949
FGSG_08954	FGSG_08954	FGSG_08954	FGSG_08954	FGSG_08954	FGSG_08954	FGSG_08954	FGSG_08954
FGSG_08972	FGSG_08972	FGSG_08972	FGSG_08972	FGSG_08972	FGSG_08972	FGSG_08972	FGSG_08972
FGSG_09023	FGSG_09023	FGSG_09023	FGSG_09023	FGSG_09023	FGSG_09023	FGSG_09023	FGSG_09023
FGSG_09053	FGSG_09053	FGSG_09053	FGSG_09053	FGSG_09053	FGSG_09053	FGSG_09053	FGSG_09053
FGSG_09081	FGSG_09081	FGSG_09081	FGSG_09081	FGSG_09081	FGSG_09081	FGSG_09081	FGSG_09081
FGSG_09127	FGSG_09127	FGSG_09127	FGSG_09127	FGSG_09127	FGSG_09127	FGSG_09127	FGSG_09127
FGSG_09139	FGSG_09139	FGSG_09139	FGSG_09139	FGSG_09139	FGSG_09139	FGSG_09139	FGSG_09139
FGSG_09141	FGSG_09141	FGSG_09141	FGSG_09141	FGSG_09141	FGSG_09141	FGSG_09141	FGSG_09141
FGSG_09147	FGSG_09147	FGSG_09147	FGSG_09147	FGSG_09147	FGSG_09147	FGSG_09147	FGSG_09147
FGSG_09348	FGSG_09348	FGSG_09348	FGSG_09348	FGSG_09348	FGSG_09348	FGSG_09348	FGSG_09348
FGSG_09416	FGSG_09416	FGSG_09416	FGSG_09416	FGSG_09416	FGSG_09416	FGSG_09416	FGSG_09416
FGSG_09487	FGSG_09487	FGSG_09487	FGSG_09487	FGSG_09487	FGSG_09487	FGSG_09487	FGSG_09487
FGSG_09492	FGSG_09492	FGSG_09492	FGSG_09492	FGSG_09492	FGSG_09492	FGSG_09492	FGSG_09492
FGSG_09495	FGSG_09495	FGSG_09495	FGSG_09495	FGSG_09495	FGSG_09495	FGSG_09495	FGSG_09495
FGSG_09534	FGSG_09534	FGSG_09534	FGSG_09534	FGSG_09534	FGSG_09534	FGSG_09534	FGSG_09534
FGSG_09596	FGSG_09596	FGSG_09596	FGSG_09596	FGSG_09596	FGSG_09596	FGSG_09596	FGSG_09596
FGSG_09648	FGSG_09648	FGSG_09648	FGSG_09648	FGSG_09648	FGSG_09648	FGSG_09648	FGSG_09648
FGSG_09684	FGSG_09684	FGSG_09684	FGSG_09684	FGSG_09684	FGSG_09684	FGSG_09684	FGSG_09684
FGSG_09704	FGSG_09704	FGSG_09704	FGSG_09704	FGSG_09704	FGSG_09704	FGSG_09704	FGSG_09704
FGSG_09812	FGSG_09812	FGSG_09812	FGSG_09812	FGSG_09812	FGSG_09812	FGSG_09812	FGSG_09812
FGSG_09957	FGSG_09957	FGSG_09957	FGSG_09957	FGSG_09957	FGSG_09957	FGSG_09957	FGSG_09957
FGSG_09964	FGSG_09964	FGSG_09964	FGSG_09964	FGSG_09964	FGSG_09964	FGSG_09964	FGSG_09964
FGSG_09980	FGSG_09980	FGSG_09980	FGSG_09980	FGSG_09980	FGSG_09980	FGSG_09980	FGSG_09980
FGSG_10027	FGSG_10027	FGSG_10027	FGSG_10027	FGSG_10027	FGSG_10027	FGSG_10027	FGSG_10027
FGSG_10056	FGSG_10056	FGSG_10056	FGSG_10056	FGSG_10056	FGSG_10056	FGSG_10056	FGSG_10056
FGSG_10103	FGSG_10103	FGSG_10103	FGSG_10103	FGSG_10103	FGSG_10103	FGSG_10103	FGSG_10103
FGSG_10319	FGSG_10319	FGSG_10319	FGSG_10319	FGSG_10319	FGSG_10319	FGSG_10319	FGSG_10319
FGSG_10333	FGSG_10333	FGSG_10333	FGSG_10333	FGSG_10333	FGSG_10333	FGSG_10333	FGSG_10333
FGSG_10356	FGSG_10356	FGSG_10356	FGSG_10356	FGSG_10356	FGSG_10356	FGSG_10356	FGSG_10356
FGSG_10432	FGSG_10432	FGSG_10432	FGSG_10432	FGSG_10432	FGSG_10432	FGSG_10432	FGSG_10432
FGSG_10559	FGSG_10559	FGSG_10559	FGSG_10559	FGSG_10559	FGSG_10559	FGSG_10559	FGSG_10559
FGSG_10576	FGSG_10576	FGSG_10576	FGSG_10576	FGSG_10576	FGSG_10576	FGSG_10576	FGSG_10576
FGSG_10580	FGSG_10580	FGSG_10580	FGSG_10580	FGSG_10580	FGSG_10580	FGSG_10580	FGSG_10580
FGSG_10581	FGSG_10581	FGSG_10581	FGSG_10581	FGSG_10581	FGSG_10581	FGSG_10581	FGSG_10581
FGSG_10605	FGSG_10605	FGSG_10605	FGSG_10605	FGSG_10605	FGSG_10605	FGSG_10605	FGSG_10605
FGSG_10621	FGSG_10621	FGSG_10621	FGSG_10621	FGSG_10621	FGSG_10621	FGSG_10621	FGSG_10621
FGSG_10625	FGSG_10625	FGSG_10625	FGSG_10625	FGSG_10625	FGSG_10625	FGSG_10625	FGSG_10625
FGSG_10632	FGSG_10632	FGSG_10632	FGSG_10632	FGSG_10632	FGSG_10632	FGSG_10632	FGSG_10632
FGSG_10678	FGSG_10678	FGSG_10678	FGSG_10678	FGSG_10678	FGSG_10678	FGSG_10678	FGSG_10678
FGSG_10782	FGSG_10782	FGSG_10782	FGSG_10782	FGSG_10782	FGSG_10782	FGSG_10782	FGSG_10782
FGSG_10787	FGSG_10787	FGSG_10787	FGSG_10787	FGSG_10787	FGSG_10787	FGSG_10787	FGSG_10787
FGSG_10789	FGSG_10789	FGSG_10789	FGSG_10789	FGSG_10789	FGSG_10789	FGSG_10789	FGSG_10789
FGSG_10855	FGSG_10855	FGSG_10855	FGSG_10855	FGSG_10855	FGSG_10855	FGSG_10855	FGSG_10855
FGSG_10878	FGSG_10878	FGSG_10878	FGSG_10878	FGSG_10878	FGSG_10878	FGSG_10878	FGSG_10878
FGSG_10913	FGSG_10913	FGSG_10913	FGSG_10913	FGSG_10913	FGSG_10913	FGSG_10913	FGSG_10913
FGSG_10927	FGSG_10927	FGSG_10927	FGSG_10927	FGSG_10927	FGSG_10927	FGSG_10927	FGSG_10927
FGSG_10970	FGSG_10970	FGSG_10970	FGSG_10970	FGSG_10970	FGSG_10970	FGSG_10970	FGSG_10970
FGSG_11012	FGSG_11012	FGSG_11012	FGSG_11012	FGSG_11012	FGSG_11012	FGSG_11012	FGSG_11012
FGSG_11021	FGSG_11021	FGSG_11021	FGSG_11021	FGSG_11021	FGSG_11021	FGSG_11021	FGSG_11021
FGSG_11033	FGSG_11033	FGSG_11033	FGSG_11033	FGSG_11033	FGSG_11033	FGSG_11033	FGSG_11033
FGSG_11060	FGSG_11060	FGSG_11060	FGSG_11060	FGSG_11060	FGSG_11060	FGSG_11060	FGSG_11060
FGSG_11082	FGSG_11082	FGSG_11082	FGSG_11082	FGSG_11082	FGSG_11082	FGSG_11082	FGSG_11082
FGSG_11124	FGSG_11124	FGSG_11124	FGSG_11124	FGSG_11124	FGSG_11124	FGSG_11124	FGSG_11124
FGSG_11158	FGSG_11158	FGSG_11158	FGSG_11158	FGSG_11158	FGSG_11158	FGSG_11158	FGSG_11158
FGSG_11189	FGSG_11189	FGSG_11189	FGSG_11189	FGSG_11189	FGSG_11189	FGSG_11189	FGSG_11189
FGSG_11202	FGSG_11202	FGSG_11202	FGSG_11202	FGSG_11202	FGSG_11202	FGSG_11202	FGSG_11202
FGSG_11244	FGSG_11244	FGSG_11244	FGSG_11244	FGSG_11244	FGSG_11244	FGSG_11244	FGSG_11244
FGSG_11269	FGSG_11269	FGSG_11269	FGSG_11269	FGSG_11269	FGSG_11269	FGSG_11269	FGSG_11269
FGSG_11277	FGSG_11277	FGSG_11277	FGSG_11277	FGSG_11277	FGSG_11277	FGSG_11277	FGSG_11277
FGSG_11300	FGSG_11300	FGSG_11300	FGSG_11300	FGSG_11300	FGSG_11300	FGSG_11300	FGSG_11300
FGSG_11306	FGSG_11306	FGSG_11306	FGSG_11306	FGSG_11306	FGSG_11306	FGSG_11306	FGSG_11306
FGSG_11311	FGSG_11311	FGSG_11311	FGSG_11311	FGSG_11311	FGSG_11311	FGSG_11311	FGSG_11311
FGSG_11440	FGSG_11440	FGSG_11440	FGSG_11440	FGSG_11440	FGSG_11440	FGSG_11440	FGSG_11440
FGSG_11448	FGSG_11448	FGSG_11448	FGSG_11448	FGSG_11448	FGSG_11448	FGSG_11448	FGSG_11448
FGSG_11474	FGSG_11474	FGSG_11474	FGSG_11474	FGSG_11474	FGSG_11474	FGSG_11474	FGSG_11474
FGSG_11556	FGSG_11556	FGSG_11556	FGSG_11556	FGSG_11556	FGSG_11556	FGSG_11556	FGSG_11556
FGSG_11561	FGSG_11561	FGSG_11561	FGSG_11561	FGSG_11561	FGSG_11561	FGSG_11561	FGSG_11561
FGSG_11570	FGSG_11570	FGSG_11570	FGSG_11570	FGSG_11570	FGSG_11570	FGSG_11570	FGSG_11570
FGSG_11653	FGSG_11653	FGSG_11653	FGSG_11653	FGSG_11653	FGSG_11653	FGSG_11653	FGSG_11653
FGSG_11814	FGSG_11814	FGSG_11814	FGSG_11814	FGSG_11814	FGSG_11814	FGSG_11814	FGSG_11814
FGSG_11836	FGSG_11836	FGSG_11836	FGSG_11836	FGSG_11836	FGSG_11836	FGSG_11836	FGSG_11836
FGSG_11900	FGSG_11900	FGSG_11900	FGSG_11900	FGSG_11900	FGSG_11900	FGSG_11900	FGSG_11900
FGSG_12021	FGSG_12021	FGSG_12021	FGSG_12021	FGSG_12021	FGSG_12021	FGSG_12021	FGSG_12021
FGSG_12102	FGSG_12102	FGSG_12102	FGSG_12102	FGSG_12102	FGSG_12102	FGSG_12102	FGSG_12102
FGSG_12105	FGSG_12105	FGSG_12105	FGSG_12105	FGSG_12105	FGSG_12105	FGSG_12105	FGSG_12105
FGSG_12117	FGSG_12117	FGSG_12117	FGSG_12117	FGSG_12117	FGSG_12117	FGSG_12117	FGSG_12117
FGSG_12129	FGSG_12129	FGSG_12129	FGSG_12129	FGSG_12129	FGSG_12129	FGSG_12129	FGSG_12129
FGSG_12159	FGSG_12159	FGSG_12159	FGSG_12159	FGSG_12159	FGSG_12159	FGSG_12159	FGSG_12159
FGSG_12177	FGSG_12177	FGSG_12177	FGSG_12177	FGSG_12177	FGSG_12177	FGSG_12177	FGSG_12177
FGSG_12415	FGSG_12415	FGSG_12415	FGSG_12415	FGSG_12415	FGSG_12415	FGSG_12415	FGSG_12415
FGSG_12439	FGSG_12439	FGSG_12439	FGSG_12439	FGSG_12439	FGSG_12439	FGSG_12439	FGSG_12439
FGSG_12443	FGSG_12443	FGSG_12443	FGSG_12443	FGSG_12443	FGSG_12443	FGSG_12443	FGSG_12443
FGSG_12450	FGSG_12450	FGSG_12450	FGSG_12450	FGSG_12450	FGSG_12450	FGSG_12450	FGSG_12450
FGSG_12457	FGSG_12457	FGSG_12457	FGSG_12457	FGSG_12457	FGSG_12457	FGSG_12457	FGSG_12457
FGSG_12471	FGSG_12471	FGSG_12471	FGSG_12471	FGSG_12471	FGSG_12471	FGSG_12471	FGSG_12471
FGSG_12513	FGSG_12513	FGSG_12513	FGSG_12513	FGSG_12513	FGSG_12513	FGSG_12513	FGSG_12513
FGSG_12614	FGSG_12614	FGSG_12614	FGSG_12614	FGSG_12614	FGSG_12614	FGSG_12614	FGSG_12614
FGSG_12626	FGSG_12626	FGSG_12626	FGSG_12626	FGSG_12626	FGSG_12626	FGSG_12626	FGSG_12626
FGSG_12627	FGSG_12627	FGSG_12627	FGSG_12627	FGSG_12627	FGSG_12627	FGSG_12627	FGSG_12627
FGSG_12764	FGSG_12764	FGSG_12764	FGSG_12764	FGSG_12764	FGSG_12764	FGSG_12764	FGSG_12764
FGSG_12836	FGSG_12836	FGSG_12836	FGSG_12836	FGSG_12836	FGSG_12836	FGSG_12836	FGSG_12836
FGSG_13111	FGSG_13111	FGSG_13111	FGSG_13111	FGSG_13111	FGSG_13111	FGSG_13111	FGSG_13111
FGSG_13125	FGSG_13125	FGSG_13125	FGSG_13125	FGSG_13125	FGSG_13125	FGSG_13125	FGSG_13125
FGSG_13201	FGSG_13201	FGSG_13201	FGSG_13201	FGSG_13201	FGSG_13201	FGSG_13201	FGSG_13201
FGSG_13299	FGSG_13299	FGSG_13299	FGSG_13299	FGSG_13299	FGSG_13299	FGSG_13299	FGSG_13299
FGSG_13304	FGSG_13304	FGSG_13304	FGSG_13304	FGSG_13304	FGSG_13304	FGSG_13304	FGSG_13304
FGSG_13361	FGSG_13361	FGSG_13361	FGSG_13361	FGSG_13361	FGSG_13361	FGSG_13361	FGSG_13361
FGSG_13369	FGSG_13369	FGSG_13369	FGSG_13369	FGSG_13369	FGSG_13369	FGSG_13369	FGSG_13369
FGSG_13390	FGSG_13390	FGSG_13390	FGSG_13390	FGSG_13390	FGSG_13390	FGSG_13390	FGSG_13390
FGSG_13420	FGSG_13420	FGSG_13420	FGSG_13420	FGSG_13420	FGSG_13420	FGSG_13420	FGSG_13420
FGSG_13427	FGSG_13427	FGSG_13427	FGSG_13427	FGSG_13427	FGSG_13427	FGSG_13427	FGSG_13427
FGSG_13465	FGSG_13465	FGSG_13465	FGSG_13465	FGSG_13465	FGSG_13465	FGSG_13465	FGSG_13465
FGSG_13497	FGSG_13497	FGSG_13497	FGSG_13497	FGSG_13497	FGSG_13497	FGSG_13497	FGSG_13497
FGSG_13546	FGSG_13546	FGSG_13546	FGSG_13546	FGSG_13546	FGSG_13546	FGSG_13546	FGSG_13546
FGSG_13599	FGSG_13599	FGSG_13599	FGSG_13599	FGSG_13599	FGSG_13599	FGSG_13599	FGSG_13599
FGSG_13627	FGSG_13627	FGSG_13627	FGSG_13627	FGSG_13627	FGSG_13627	FGSG_13627	FGSG_13627
FGSG_13796	FGSG_13796	FGSG_13796	FGSG_13796	FGSG_13796	FGSG_13796	FGSG_13796	FGSG_13796
FGSG_13797	FGSG_13797	FGSG_13797	FGSG_13797	FGSG_13797	FGSG_13797	FGSG_13797	FGSG_13797
FGSG_13834	FGSG_13834	FGSG_13834	FGSG_13834	FGSG_13834	FGSG_13834	FGSG_13834	FGSG_13834
FGSG_13873	FGSG_13873	FGSG_13873	FGSG_13873	FGSG_13873	FGSG_13873	FGSG_13873	FGSG_13873
FGSG_13933	FGSG_13933	FGSG_13933	FGSG_13933	FGSG_13933	FGSG_13933	FGSG_13933	FGSG_13933
FGSG_13950	FGSG_13950	FGSG_13950	FGSG_13950	FGSG_13950	FGSG_13950	FGSG_13950	FGSG_13950
FGSG_13957	FGSG_13957	FGSG_13957	FGSG_13957	FGSG_13957	FGSG_13957	FGSG_13957	FGSG_13957
FGSG_13959	FGSG_13959	FGSG_13959	FGSG_13959	FGSG_13959	FGSG_13959	FGSG_13959	FGSG_13959
FGSG_13984	FGSG_13984	FGSG_13984	FGSG_13984	FGSG_13984	FGSG_13984	FGSG_13984	FGSG_13984
FGSG_14003	FGSG_14003	FGSG_14003	FGSG_14003	FGSG_14003	FGSG_14003	FGSG_14003	FGSG_14003
FGSG_00032	FGSG_00027	FGSG_00001	FGSG_00220	FGSG_00287	FGSG_00006	FGSG_00033	FGSG_00003
FGSG_00062	FGSG_00092	FGSG_00020	FGSG_00272	FGSG_00291	FGSG_00027	FGSG_00051	FGSG_00010
FGSG_00136	FGSG_00125	FGSG_00067	FGSG_00697	FGSG_00304	FGSG_00072	FGSG_00099	FGSG_00013
FGSG_00179	FGSG_00190	FGSG_00128	FGSG_00725	FGSG_00307	FGSG_00084	FGSG_00107	FGSG_00135
FGSG_00186	FGSG_00218	FGSG_00231	FGSG_01787	FGSG_00309	FGSG_00095	FGSG_00175	FGSG_00242
FGSG_00243	FGSG_00319	FGSG_00340	FGSG_01814	FGSG_00310	FGSG_00107	FGSG_00200	FGSG_00245
FGSG_00280	FGSG_00336	FGSG_00473	FGSG_01817	FGSG_00373	FGSG_00144	FGSG_00203	FGSG_01269
FGSG_00284	FGSG_00375	FGSG_00528	FGSG_01827	FGSG_00380	FGSG_00222	FGSG_00206	FGSG_01302
FGSG_00298	FGSG_00388	FGSG_00642	FGSG_01830	FGSG_00398	FGSG_00232	FGSG_00251	FGSG_01578
FGSG_00299	FGSG_00417	FGSG_00739	FGSG_02061	FGSG_00406	FGSG_00261	FGSG_00256	FGSG_01622
FGSG_00307	FGSG_00443	FGSG_00828	FGSG_02318	FGSG_00421	FGSG_00288	FGSG_00282	FGSG_01630
FGSG_00310	FGSG_00461	FGSG_00876	FGSG_02583	FGSG_00437	FGSG_00289	FGSG_00288	FGSG_01661
FGSG_00324	FGSG_00535	FGSG_00928	FGSG_02924	FGSG_00444	FGSG_00292	FGSG_00289	FGSG_01722
FGSG_00337	FGSG_00670	FGSG_01076	FGSG_02938	FGSG_00465	FGSG_00315	FGSG_00297	FGSG_01738
FGSG_00361	FGSG_00705	FGSG_01140	FGSG_03265	FGSG_00480	FGSG_00420	FGSG_00347	FGSG_01745
FGSG_00409	FGSG_00783	FGSG_01149	FGSG_03371	FGSG_00482	FGSG_00430	FGSG_00395	FGSG_02076
FGSG_00434	FGSG_00896	FGSG_01258	FGSG_03606	FGSG_00495	FGSG_00468	FGSG_00535	FGSG_02112
FGSG_00455	FGSG_00930	FGSG_01396	FGSG_03613	FGSG_00506	FGSG_00469	FGSG_00546	FGSG_02123
FGSG_00462	FGSG_00960	FGSG_01549	FGSG_03646	FGSG_00507	FGSG_00501	FGSG_00718	FGSG_02340
FGSG_00470	FGSG_00966	FGSG_01662	FGSG_03657	FGSG_00510	FGSG_00528	FGSG_00777	FGSG_02371
FGSG_00474	FGSG_00975	FGSG_01664	FGSG_03775	FGSG_00551	FGSG_00545	FGSG_00811	FGSG_02617
FGSG_00482	FGSG_01105	FGSG_01680	FGSG_03814	FGSG_00581	FGSG_00614	FGSG_00868	FGSG_02619
FGSG_00483	FGSG_01120	FGSG_01685	FGSG_03921	FGSG_00654	FGSG_00618	FGSG_00926	FGSG_02827
FGSG_00511	FGSG_01186	FGSG_01760	FGSG_03995	FGSG_00658	FGSG_00666	FGSG_00931	FGSG_03001
FGSG_00537	FGSG_01197	FGSG_01762	FGSG_04158	FGSG_00663	FGSG_00716	FGSG_00984	FGSG_03003
FGSG_00574	FGSG_01223	FGSG_01767	FGSG_04455	FGSG_00664	FGSG_00820	FGSG_00985	FGSG_03129
FGSG_00597	FGSG_01281	FGSG_01770	FGSG_04530	FGSG_00672	FGSG_00843	FGSG_01002	FGSG_03171
FGSG_00622	FGSG_01332	FGSG_01779	FGSG_04539	FGSG_00677	FGSG_00909	FGSG_01072	FGSG_03267
FGSG_00628	FGSG_01379	FGSG_01784	FGSG_04624	FGSG_00682	FGSG_00912	FGSG_01075	FGSG_03381
FGSG_00666	FGSG_01417	FGSG_01827	FGSG_04644	FGSG_00705	FGSG_00959	FGSG_01096	FGSG_03507
FGSG_00683	FGSG_01426	FGSG_01997	FGSG_04698	FGSG_00715	FGSG_01032	FGSG_01130	FGSG_03509
FGSG_00725	FGSG_01514	FGSG_02020	FGSG_04971	FGSG_00716	FGSG_01038	FGSG_01173	FGSG_03533
FGSG_00741	FGSG_01541	FGSG_02137	FGSG_05031	FGSG_00773	FGSG_01052	FGSG_01235	FGSG_03609
FGSG_00743	FGSG_01556	FGSG_02139	FGSG_05076	FGSG_00781	FGSG_01062	FGSG_01249	FGSG_03640
FGSG_00765	FGSG_01565	FGSG_02147	FGSG_05227	FGSG_00798	FGSG_01101	FGSG_01250	FGSG_03724
FGSG_00787	FGSG_01636	FGSG_02184	FGSG_05646	FGSG_00821	FGSG_01119	FGSG_01311	FGSG_03827
FGSG_00845	FGSG_01693	FGSG_02187	FGSG_05740	FGSG_00822	FGSG_01143	FGSG_01331	FGSG_03837
FGSG_00869	FGSG_01694	FGSG_02223	FGSG_05811	FGSG_00844	FGSG_01239	FGSG_01450	FGSG_03905
FGSG_00884	FGSG_01763	FGSG_02246	FGSG_06187	FGSG_00957	FGSG_01282	FGSG_01580	FGSG_03997
FGSG_00908	FGSG_01833	FGSG_02248	FGSG_06618	FGSG_01010	FGSG_01299	FGSG_01590	FGSG_04005
FGSG_00929	FGSG_01922	FGSG_02263	FGSG_07336	FGSG_01025	FGSG_01315	FGSG_01595	FGSG_04146
FGSG_00931	FGSG_01927	FGSG_02309	FGSG_07574	FGSG_01028	FGSG_01323	FGSG_01650	FGSG_04305
FGSG_01033	FGSG_02139	FGSG_02336	FGSG_07595	FGSG_01051	FGSG_01337	FGSG_01705	FGSG_04336
FGSG_01047	FGSG_02140	FGSG_02357	FGSG_07735	FGSG_01053	FGSG_01388	FGSG_01734	FGSG_04344
FGSG_01057	FGSG_02312	FGSG_02393	FGSG_07972	FGSG_01116	FGSG_01396	FGSG_01785	FGSG_04435
FGSG_01065	FGSG_02331	FGSG_02422	FGSG_08147	FGSG_01122	FGSG_01421	FGSG_01807	FGSG_04469
FGSG_01102	FGSG_02427	FGSG_02459	FGSG_08341	FGSG_01144	FGSG_01446	FGSG_01809	FGSG_04521
FGSG_01103	FGSG_02524	FGSG_02490	FGSG_08535	FGSG_01197	FGSG_01447	FGSG_01822	FGSG_04535
FGSG_01144	FGSG_02539	FGSG_02557	FGSG_08542	FGSG_01201	FGSG_01496	FGSG_01847	FGSG_04547
FGSG_01150	FGSG_02568	FGSG_02642	FGSG_08553	FGSG_01222	FGSG_01550	FGSG_01851	FGSG_04551
FGSG_01164	FGSG_02582	FGSG_02672	FGSG_09073	FGSG_01241	FGSG_01640	FGSG_01856	FGSG_04591
FGSG_01170	FGSG_02700	FGSG_02760	FGSG_09074	FGSG_01263	FGSG_01649	FGSG_01899	FGSG_04636
FGSG_01181	FGSG_02825	FGSG_02802	FGSG_09150	FGSG_01278	FGSG_01780	FGSG_02067	FGSG_04712
FGSG_01264	FGSG_02987	FGSG_02806	FGSG_09152	FGSG_01291	FGSG_01782	FGSG_02077	FGSG_04807
FGSG_01276	FGSG_02996	FGSG_02842	FGSG_09636	FGSG_01308	FGSG_01807	FGSG_02145	FGSG_04918
FGSG_01288	FGSG_03002	FGSG_02861	FGSG_10025	FGSG_01309	FGSG_01906	FGSG_02254	FGSG_04976
FGSG_01348	FGSG_03051	FGSG_02865	FGSG_10263	FGSG_01324	FGSG_01908	FGSG_02273	FGSG_05185
FGSG_01354	FGSG_03081	FGSG_02884	FGSG_10359	FGSG_01353	FGSG_01926	FGSG_02291	FGSG_05332
FGSG_01375	FGSG_03082	FGSG_02888	FGSG_11057	FGSG_01372	FGSG_01940	FGSG_02292	FGSG_05548
FGSG_01376	FGSG_03157	FGSG_02890	FGSG_11084	FGSG_01413	FGSG_01944	FGSG_02316	FGSG_05613
FGSG_01402	FGSG_03207	FGSG_02917	FGSG_11104	FGSG_01418	FGSG_01955	FGSG_02319	FGSG_05662
FGSG_01419	FGSG_03233	FGSG_02920	FGSG_11173	FGSG_01420	FGSG_01972	FGSG_02343	FGSG_05715
FGSG_01481	FGSG_03338	FGSG_02958	FGSG_11324	FGSG_01426	FGSG_02138	FGSG_02350	FGSG_05804
FGSG_01490	FGSG_03355	FGSG_02986	FGSG_11497	FGSG_01432	FGSG_02148	FGSG_02407	FGSG_05825
FGSG_01513	FGSG_03387	FGSG_03006	FGSG_12351	FGSG_01449	FGSG_02155	FGSG_02423	FGSG_05961
FGSG_01528	FGSG_03511	FGSG_03020	FGSG_13034	FGSG_01487	FGSG_02182	FGSG_02568	FGSG_06144
FGSG_01552	FGSG_03557	FGSG_03035	FGSG_13489	FGSG_01506	FGSG_02184	FGSG_02616	FGSG_06232
FGSG_01558	FGSG_03566	FGSG_03075	FGSG_13532	FGSG_01519	FGSG_02203	FGSG_02638	FGSG_06433
FGSG_01575	FGSG_03578	FGSG_03081	FGSG_13759	FGSG_01550	FGSG_02207	FGSG_02658	FGSG_06455
FGSG_01627	FGSG_03634	FGSG_03144	FGSG_13963	FGSG_01573	FGSG_02211	FGSG_02668	FGSG_06556
FGSG_01755	FGSG_03721	FGSG_03158	FGSG_00185	FGSG_01617	FGSG_02246	FGSG_02683	FGSG_06562
FGSG_01795	FGSG_03804	FGSG_03225	FGSG_00276	FGSG_01845	FGSG_02271	FGSG_02691	FGSG_06623
FGSG_01824	FGSG_04092	FGSG_03264	FGSG_00320	FGSG_01858	FGSG_02289	FGSG_02703	FGSG_06625
FGSG_01840	FGSG_04212	FGSG_03279	FGSG_00410	FGSG_01873	FGSG_02330	FGSG_02705	FGSG_06693
FGSG_01867	FGSG_04219	FGSG_03351	FGSG_00472	FGSG_01874	FGSG_02366	FGSG_02710	FGSG_06733
FGSG_01889	FGSG_04282	FGSG_03357	FGSG_00543	FGSG_01891	FGSG_02400	FGSG_02754	FGSG_06918
FGSG_01916	FGSG_04360	FGSG_03382	FGSG_00554	FGSG_01900	FGSG_02418	FGSG_02789	FGSG_06986
FGSG_01983	FGSG_04391	FGSG_03398	FGSG_00563	FGSG_01954	FGSG_02434	FGSG_02790	FGSG_07241
FGSG_02016	FGSG_04440	FGSG_03411	FGSG_00582	FGSG_01963	FGSG_02444	FGSG_02821	FGSG_07340
FGSG_02038	FGSG_04496	FGSG_03429	FGSG_00911	FGSG_01981	FGSG_02445	FGSG_02870	FGSG_07571
FGSG_02067	FGSG_04539	FGSG_03453	FGSG_00922	FGSG_01982	FGSG_02463	FGSG_02882	FGSG_07612
FGSG_02088	FGSG_04644	FGSG_03471	FGSG_01027	FGSG_02030	FGSG_02468	FGSG_02893	FGSG_07636
FGSG_02091	FGSG_04650	FGSG_03488	FGSG_01161	FGSG_02056	FGSG_02478	FGSG_02918	FGSG_07658
FGSG_02102	FGSG_04658	FGSG_03513	FGSG_01250	FGSG_02058	FGSG_02488	FGSG_02929	FGSG_07698
FGSG_02109	FGSG_04689	FGSG_03596	FGSG_01256	FGSG_02062	FGSG_02491	FGSG_02968	FGSG_07716
FGSG_02168	FGSG_04743	FGSG_03614	FGSG_01347	FGSG_02271	FGSG_02495	FGSG_02969	FGSG_07839
FGSG_02189	FGSG_04780	FGSG_03711	FGSG_01450	FGSG_02454	FGSG_02532	FGSG_03083	FGSG_07859
FGSG_02281	FGSG_04859	FGSG_03728	FGSG_01476	FGSG_02467	FGSG_02533	FGSG_03109	FGSG_07893
FGSG_02489	FGSG_04869	FGSG_03730	FGSG_01497	FGSG_02474	FGSG_02637	FGSG_03158	FGSG_07972
FGSG_02513	FGSG_04899	FGSG_03733	FGSG_01498	FGSG_02475	FGSG_02643	FGSG_03159	FGSG_07986
FGSG_02516	FGSG_04928	FGSG_03742	FGSG_01648	FGSG_02515	FGSG_02683	FGSG_03160	FGSG_07990
FGSG_02540	FGSG_05076	FGSG_03796	FGSG_01672	FGSG_02553	FGSG_02705	FGSG_03173	FGSG_08002
FGSG_02561	FGSG_05172	FGSG_03831	FGSG_01768	FGSG_02565	FGSG_02723	FGSG_03236	FGSG_08027
FGSG_02570	FGSG_05220	FGSG_03844	FGSG_01831	FGSG_02582	FGSG_02728	FGSG_03256	FGSG_08074
FGSG_02578	FGSG_05308	FGSG_03909	FGSG_01851	FGSG_02584	FGSG_02788	FGSG_03402	FGSG_08093
FGSG_02590	FGSG_05353	FGSG_03911	FGSG_01923	FGSG_02599	FGSG_02819	FGSG_03408	FGSG_08100
FGSG_02611	FGSG_05394	FGSG_03918	FGSG_02028	FGSG_02603	FGSG_02828	FGSG_03422	FGSG_08139
FGSG_02651	FGSG_05405	FGSG_03938	FGSG_02029	FGSG_02605	FGSG_02853	FGSG_03445	FGSG_08169
FGSG_02667	FGSG_05416	FGSG_03943	FGSG_02037	FGSG_02608	FGSG_02862	FGSG_03459	FGSG_08187
FGSG_02708	FGSG_05472	FGSG_04000	FGSG_02088	FGSG_02632	FGSG_02874	FGSG_03460	FGSG_08227
FGSG_02720	FGSG_05526	FGSG_04018	FGSG_02106	FGSG_02646	FGSG_02909	FGSG_03495	FGSG_08286
FGSG_02747	FGSG_05580	FGSG_04038	FGSG_02229	FGSG_02656	FGSG_02982	FGSG_03510	FGSG_08318
FGSG_02776	FGSG_05600	FGSG_04200	FGSG_02252	FGSG_02811	FGSG_02983	FGSG_03513	FGSG_08362
FGSG_02833	FGSG_05704	FGSG_04216	FGSG_02282	FGSG_02824	FGSG_03037	FGSG_03519	FGSG_08379
FGSG_02848	FGSG_05754	FGSG_04217	FGSG_02302	FGSG_03141	FGSG_03047	FGSG_03546	FGSG_08482
FGSG_02863	FGSG_05831	FGSG_04227	FGSG_02323	FGSG_03189	FGSG_03049	FGSG_03574	FGSG_08512
FGSG_02866	FGSG_05951	FGSG_04233	FGSG_02480	FGSG_03191	FGSG_03073	FGSG_03597	FGSG_08609
FGSG_02867	FGSG_05958	FGSG_04317	FGSG_02515	FGSG_03396	FGSG_03111	FGSG_03615	FGSG_08636
FGSG_02961	FGSG_06032	FGSG_04348	FGSG_02522	FGSG_03569	FGSG_03201	FGSG_03635	FGSG_08707
FGSG_02967	FGSG_06036	FGSG_04375	FGSG_02597	FGSG_03693	FGSG_03207	FGSG_03642	FGSG_08793
FGSG_02974	FGSG_06058	FGSG_04403	FGSG_02645	FGSG_03737	FGSG_03251	FGSG_03650	FGSG_08990
FGSG_03025	FGSG_06102	FGSG_04422	FGSG_02665	FGSG_03874	FGSG_03298	FGSG_03680	FGSG_09107
FGSG_03097	FGSG_06399	FGSG_04438	FGSG_02706	FGSG_03881	FGSG_03321	FGSG_03706	FGSG_09125
FGSG_03170	FGSG_06471	FGSG_04459	FGSG_02722	FGSG_04091	FGSG_03337	FGSG_03715	FGSG_09290
FGSG_03252	FGSG_06479	FGSG_04475	FGSG_02742	FGSG_04149	FGSG_03367	FGSG_03750	FGSG_09343
FGSG_03281	FGSG_06482	FGSG_04521	FGSG_02840	FGSG_04151	FGSG_03443	FGSG_03779	FGSG_09473
FGSG_03293	FGSG_06618	FGSG_04569	FGSG_02893	FGSG_04202	FGSG_03447	FGSG_03788	FGSG_09506
FGSG_03347	FGSG_06763	FGSG_04608	FGSG_03295	FGSG_04268	FGSG_03485	FGSG_03801	FGSG_09746
FGSG_03475	FGSG_06764	FGSG_04623	FGSG_03296	FGSG_04277	FGSG_03520	FGSG_03824	FGSG_09789
FGSG_03477	FGSG_06816	FGSG_04629	FGSG_03379	FGSG_04286	FGSG_03530	FGSG_03855	FGSG_09886
FGSG_03487	FGSG_06870	FGSG_04653	FGSG_03569	FGSG_04292	FGSG_03535	FGSG_03856	FGSG_10013
FGSG_03525	FGSG_06884	FGSG_04682	FGSG_03630	FGSG_04349	FGSG_03536	FGSG_03869	FGSG_10112
FGSG_03540	FGSG_06915	FGSG_04701	FGSG_03672	FGSG_04379	FGSG_03541	FGSG_03889	FGSG_10204
FGSG_03553	FGSG_07109	FGSG_04706	FGSG_03685	FGSG_04385	FGSG_03547	FGSG_03919	FGSG_10386
FGSG_03670	FGSG_07123	FGSG_04720	FGSG_03718	FGSG_04410	FGSG_03563	FGSG_03921	FGSG_10415
FGSG_03701	FGSG_07176	FGSG_04752	FGSG_03941	FGSG_04429	FGSG_03576	FGSG_03932	FGSG_10417
FGSG_03720	FGSG_07198	FGSG_04767	FGSG_03984	FGSG_04486	FGSG_03599	FGSG_03935	FGSG_10462
FGSG_03744	FGSG_07321	FGSG_04777	FGSG_04107	FGSG_04554	FGSG_03698	FGSG_03941	FGSG_10473
FGSG_03817	FGSG_07331	FGSG_04814	FGSG_04232	FGSG_04757	FGSG_03715	FGSG_03942	FGSG_10643
FGSG_03818	FGSG_07355	FGSG_04860	FGSG_04357	FGSG_04816	FGSG_03769	FGSG_03955	FGSG_10653
FGSG_03917	FGSG_07388	FGSG_04969	FGSG_04400	FGSG_04885	FGSG_03787	FGSG_03989	FGSG_10682
FGSG_03922	FGSG_07500	FGSG_05232	FGSG_04866	FGSG_04981	FGSG_03788	FGSG_04015	FGSG_10709
FGSG_03928	FGSG_07502	FGSG_05333	FGSG_04873	FGSG_05012	FGSG_03973	FGSG_04016	FGSG_10806
FGSG_04014	FGSG_07629	FGSG_05358	FGSG_05016	FGSG_05014	FGSG_04004	FGSG_04020	FGSG_10898
FGSG_04101	FGSG_07637	FGSG_05397	FGSG_05040	FGSG_05029	FGSG_04035	FGSG_04057	FGSG_10951
FGSG_04109	FGSG_07641	FGSG_05581	FGSG_05132	FGSG_05040	FGSG_04042	FGSG_04064	FGSG_10991
FGSG_04113	FGSG_07660	FGSG_05613	FGSG_05147	FGSG_05088	FGSG_04075	FGSG_04078	FGSG_11066
FGSG_04204	FGSG_07774	FGSG_05624	FGSG_05164	FGSG_05172	FGSG_04105	FGSG_04174	FGSG_11137
FGSG_04212	FGSG_07781	FGSG_05681	FGSG_05196	FGSG_05195	FGSG_04117	FGSG_04188	FGSG_11163
FGSG_04221	FGSG_07888	FGSG_05802	FGSG_05417	FGSG_05249	FGSG_04144	FGSG_04210	FGSG_11214
FGSG_04233	FGSG_07909	FGSG_05811	FGSG_05506	FGSG_05263	FGSG_04168	FGSG_04240	FGSG_11396
FGSG_04244	FGSG_08001	FGSG_05813	FGSG_05531	FGSG_05310	FGSG_04196	FGSG_04394	FGSG_11416
FGSG_04299	FGSG_08009	FGSG_05835	FGSG_05684	FGSG_05316	FGSG_04235	FGSG_04421	FGSG_11424
FGSG_04321	FGSG_08057	FGSG_05847	FGSG_05730	FGSG_05319	FGSG_04236	FGSG_04434	FGSG_11433
FGSG_04328	FGSG_08107	FGSG_05859	FGSG_05827	FGSG_05338	FGSG_04246	FGSG_04437	FGSG_11504
FGSG_04357	FGSG_08167	FGSG_05860	FGSG_05837	FGSG_05367	FGSG_04279	FGSG_04458	FGSG_11508
FGSG_04362	FGSG_08309	FGSG_05940	FGSG_05852	FGSG_05393	FGSG_04327	FGSG_04468	FGSG_11582
FGSG_04397	FGSG_08357	FGSG_06023	FGSG_05896	FGSG_05428	FGSG_04425	FGSG_04501	FGSG_11605
FGSG_04411	FGSG_08584	FGSG_06068	FGSG_05921	FGSG_05438	FGSG_04430	FGSG_04572	FGSG_11606
FGSG_04445	FGSG_08589	FGSG_06101	FGSG_05953	FGSG_05449	FGSG_04474	FGSG_04575	FGSG_11620
FGSG_04481	FGSG_08656	FGSG_06121	FGSG_05967	FGSG_05458	FGSG_04505	FGSG_04609	FGSG_11641
FGSG_04486	FGSG_08841	FGSG_06223	FGSG_06003	FGSG_05482	FGSG_04553	FGSG_04643	FGSG_11648
FGSG_04489	FGSG_08976	FGSG_06234	FGSG_06051	FGSG_05490	FGSG_04577	FGSG_04663	FGSG_11678
FGSG_04571	FGSG_09038	FGSG_06327	FGSG_06124	FGSG_05509	FGSG_04614	FGSG_04675	FGSG_11693
FGSG_04610	FGSG_09063	FGSG_06343	FGSG_06172	FGSG_05557	FGSG_04770	FGSG_04728	FGSG_11727
FGSG_04635	FGSG_09195	FGSG_06457	FGSG_06313	FGSG_05565	FGSG_04773	FGSG_04729	FGSG_11768
FGSG_04708	FGSG_09214	FGSG_06518	FGSG_06526	FGSG_05586	FGSG_04797	FGSG_04740	FGSG_11775
FGSG_04798	FGSG_09259	FGSG_06622	FGSG_06590	FGSG_05602	FGSG_04850	FGSG_04745	FGSG_11801
FGSG_04889	FGSG_09279	FGSG_06681	FGSG_06666	FGSG_05640	FGSG_04856	FGSG_04758	FGSG_11868
FGSG_04933	FGSG_09301	FGSG_06893	FGSG_06759	FGSG_05641	FGSG_04875	FGSG_04782	FGSG_11869
FGSG_05035	FGSG_09322	FGSG_06916	FGSG_06796	FGSG_05670	FGSG_04892	FGSG_04825	FGSG_11871
FGSG_05057	FGSG_09344	FGSG_07050	FGSG_06908	FGSG_05699	FGSG_04898	FGSG_04839	FGSG_11901
FGSG_05096	FGSG_09359	FGSG_07209	FGSG_07016	FGSG_05714	FGSG_04991	FGSG_04917	FGSG_11902
FGSG_05098	FGSG_09389	FGSG_07230	FGSG_07071	FGSG_05733	FGSG_04996	FGSG_04974	FGSG_11996
FGSG_05102	FGSG_09449	FGSG_07302	FGSG_07154	FGSG_05737	FGSG_05054	FGSG_05042	FGSG_12008
FGSG_05120	FGSG_09557	FGSG_07303	FGSG_07205	FGSG_05765	FGSG_05073	FGSG_05067	FGSG_12077
FGSG_05146	FGSG_09668	FGSG_07448	FGSG_07234	FGSG_05939	FGSG_05106	FGSG_05080	FGSG_12083
FGSG_05160	FGSG_09701	FGSG_07571	FGSG_07246	FGSG_05997	FGSG_05108	FGSG_05203	FGSG_12240
FGSG_05177	FGSG_09716	FGSG_07587	FGSG_07259	FGSG_06025	FGSG_05162	FGSG_05204	FGSG_12241
FGSG_05182	FGSG_09737	FGSG_07646	FGSG_07275	FGSG_06031	FGSG_05168	FGSG_05237	FGSG_12277
FGSG_05200	FGSG_09788	FGSG_07656	FGSG_07573	FGSG_06032	FGSG_05208	FGSG_05238	FGSG_12310
FGSG_05212	FGSG_09805	FGSG_07700	FGSG_07650	FGSG_06050	FGSG_05248	FGSG_05280	FGSG_12322
FGSG_05226	FGSG_09824	FGSG_07701	FGSG_07726	FGSG_06073	FGSG_05267	FGSG_05284	FGSG_12377
FGSG_05254	FGSG_10025	FGSG_07721	FGSG_07830	FGSG_06075	FGSG_05344	FGSG_05441	FGSG_12405
FGSG_05303	FGSG_10086	FGSG_07772	FGSG_07907	FGSG_06078	FGSG_05388	FGSG_05505	FGSG_12411
FGSG_05312	FGSG_10118	FGSG_07790	FGSG_07926	FGSG_06092	FGSG_05389	FGSG_05603	FGSG_12452
FGSG_05350	FGSG_10119	FGSG_07818	FGSG_07938	FGSG_06096	FGSG_05390	FGSG_05622	FGSG_12544
FGSG_05372	FGSG_10159	FGSG_07836	FGSG_07960	FGSG_06148	FGSG_05420	FGSG_05652	FGSG_12551
FGSG_05409	FGSG_10176	FGSG_07858	FGSG_07999	FGSG_06156	FGSG_05421	FGSG_05679	FGSG_12554
FGSG_05424	FGSG_10315	FGSG_07861	FGSG_08166	FGSG_06182	FGSG_05446	FGSG_05719	FGSG_12588
FGSG_05501	FGSG_10326	FGSG_07866	FGSG_08201	FGSG_06219	FGSG_05451	FGSG_05723	FGSG_12675
FGSG_05517	FGSG_10339	FGSG_07984	FGSG_08292	FGSG_06224	FGSG_05484	FGSG_05743	FGSG_12696
FGSG_05519	FGSG_10377	FGSG_08028	FGSG_08299	FGSG_06233	FGSG_05520	FGSG_05793	FGSG_12717
FGSG_05522	FGSG_10414	FGSG_08032	FGSG_08404	FGSG_06245	FGSG_05523	FGSG_05818	FGSG_12719
FGSG_05529	FGSG_10495	FGSG_08033	FGSG_08449	FGSG_06255	FGSG_05619	FGSG_05820	FGSG_12730
FGSG_05562	FGSG_10499	FGSG_08038	FGSG_08451	FGSG_06261	FGSG_05635	FGSG_05838	FGSG_12843
FGSG_05563	FGSG_10647	FGSG_08093	FGSG_08454	FGSG_06265	FGSG_05690	FGSG_05841	FGSG_12893
FGSG_05567	FGSG_10696	FGSG_08149	FGSG_08499	FGSG_06273	FGSG_05695	FGSG_05905	FGSG_12902
FGSG_05595	FGSG_10747	FGSG_08157	FGSG_08529	FGSG_06301	FGSG_05698	FGSG_06095	FGSG_12903
FGSG_05604	FGSG_10797	FGSG_08196	FGSG_08603	FGSG_06309	FGSG_05717	FGSG_06129	FGSG_12914
FGSG_05607	FGSG_10864	FGSG_08214	FGSG_08692	FGSG_06316	FGSG_05724	FGSG_06213	FGSG_12987
FGSG_05632	FGSG_10914	FGSG_08216	FGSG_08746	FGSG_06318	FGSG_05766	FGSG_06242	FGSG_13015
FGSG_05642	FGSG_10979	FGSG_08239	FGSG_08970	FGSG_06334	FGSG_05795	FGSG_06275	FGSG_13067
FGSG_05650	FGSG_11071	FGSG_08257	FGSG_08987	FGSG_06355	FGSG_05805	FGSG_06310	FGSG_13078
FGSG_05655	FGSG_11088	FGSG_08261	FGSG_09000	FGSG_06358	FGSG_05873	FGSG_06480	FGSG_13081
FGSG_05668	FGSG_11115	FGSG_08509	FGSG_09008	FGSG_06362	FGSG_05898	FGSG_06482	FGSG_13090
FGSG_05775	FGSG_11156	FGSG_08618	FGSG_09092	FGSG_06368	FGSG_05964	FGSG_06515	FGSG_13114
FGSG_05828	FGSG_11173	FGSG_08682	FGSG_09289	FGSG_06378	FGSG_06009	FGSG_06563	FGSG_13144
FGSG_05837	FGSG_11195	FGSG_08992	FGSG_09361	FGSG_06383	FGSG_06024	FGSG_06566	FGSG_13154
FGSG_05872	FGSG_11249	FGSG_08995	FGSG_09400	FGSG_06384	FGSG_06037	FGSG_06596	FGSG_13215
FGSG_05912	FGSG_11250	FGSG_09069	FGSG_09499	FGSG_06390	FGSG_06108	FGSG_06618	FGSG_13253
FGSG_05986	FGSG_11266	FGSG_09085	FGSG_09540	FGSG_06396	FGSG_06115	FGSG_06693	FGSG_13270
FGSG_06011	FGSG_11358	FGSG_09123	FGSG_09580	FGSG_06406	FGSG_06129	FGSG_06762	FGSG_13271
FGSG_06047	FGSG_11405	FGSG_09134	FGSG_09594	FGSG_06413	FGSG_06143	FGSG_06765	FGSG_13330
FGSG_06096	FGSG_11417	FGSG_09137	FGSG_09609	FGSG_06439	FGSG_06168	FGSG_06796	FGSG_13333
FGSG_06126	FGSG_11495	FGSG_09169	FGSG_09699	FGSG_06467	FGSG_06213	FGSG_06855	FGSG_13460
FGSG_06153	FGSG_11921	FGSG_09276	FGSG_09716	FGSG_06496	FGSG_06225	FGSG_06917	FGSG_13574
FGSG_06160	FGSG_11924	FGSG_09304	FGSG_09950	FGSG_06503	FGSG_06284	FGSG_06968	FGSG_13636
FGSG_06190	FGSG_12082	FGSG_09332	FGSG_09951	FGSG_06521	FGSG_06340	FGSG_06983	FGSG_13680
FGSG_06191	FGSG_12331	FGSG_09336	FGSG_09956	FGSG_06523	FGSG_06409	FGSG_07133	FGSG_13720
FGSG_06193	FGSG_12357	FGSG_09521	FGSG_09966	FGSG_06524	FGSG_06433	FGSG_07144	FGSG_13733
FGSG_06214	FGSG_12387	FGSG_09569	FGSG_10021	FGSG_06544	FGSG_06449	FGSG_07157	FGSG_13753
FGSG_06258	FGSG_12485	FGSG_09601	FGSG_10050	FGSG_06551	FGSG_06468	FGSG_07178	FGSG_13754
FGSG_06263	FGSG_12522	FGSG_09620	FGSG_10081	FGSG_06561	FGSG_06492	FGSG_07277	FGSG_13768
FGSG_06289	FGSG_12668	FGSG_09777	FGSG_10244	FGSG_06578	FGSG_06495	FGSG_07300	FGSG_13779
FGSG_06326	FGSG_12689	FGSG_09901	FGSG_10300	FGSG_06627	FGSG_06536	FGSG_07308	FGSG_13792
FGSG_06386	FGSG_12741	FGSG_09904	FGSG_10321	FGSG_06681	FGSG_06573	FGSG_07321	FGSG_13896
FGSG_06393	FGSG_12748	FGSG_10058	FGSG_10346	FGSG_06690	FGSG_06609	FGSG_07327	FGSG_13907
FGSG_06550	FGSG_12752	FGSG_10290	FGSG_10347	FGSG_06699	FGSG_06649	FGSG_07350	FGSG_13918
FGSG_06553	FGSG_12819	FGSG_10324	FGSG_10505	FGSG_06706	FGSG_06655	FGSG_07365	FGSG_13926
FGSG_06581	FGSG_12832	FGSG_10336	FGSG_10758	FGSG_06823	FGSG_06723	FGSG_07435	FGSG_13947
FGSG_06589	FGSG_12957	FGSG_10351	FGSG_10812	FGSG_06874	FGSG_06724	FGSG_07531	FGSG_13980
FGSG_06615	FGSG_12990	FGSG_10357	FGSG_10856	FGSG_06886	FGSG_06750	FGSG_07536	FGSG_14008
FGSG_06635	FGSG_13062	FGSG_10370	FGSG_10888	FGSG_06924	FGSG_06755	FGSG_07589	FGSG_14017
FGSG_06674	FGSG_13115	FGSG_10585	FGSG_10978	FGSG_06929	FGSG_06768	FGSG_07596	FGSG_14031
FGSG_06710	FGSG_13167	FGSG_10616	FGSG_10993	FGSG_06932	FGSG_06776	FGSG_07598	FGSG_03737
FGSG_06711	FGSG_13242	FGSG_10617	FGSG_11110	FGSG_06947	FGSG_06777	FGSG_07630	FGSG_03871
FGSG_06725	FGSG_13310	FGSG_10641	FGSG_11217	FGSG_06955	FGSG_06789	FGSG_07664	FGSG_03970
FGSG_06726	FGSG_13321	FGSG_10926	FGSG_11469	FGSG_06960	FGSG_06800	FGSG_07726	FGSG_06438
FGSG_06739	FGSG_13322	FGSG_10946	FGSG_11777	FGSG_06971	FGSG_06801	FGSG_07774	FGSG_10079
FGSG_06749	FGSG_13408	FGSG_10984	FGSG_11861	FGSG_06996	FGSG_06804	FGSG_07778	FGSG_10399
FGSG_06790	FGSG_13414	FGSG_10998	FGSG_12138	FGSG_06997	FGSG_06837	FGSG_07783	FGSG_10655
FGSG_06795	FGSG_13458	FGSG_11009	FGSG_12344	FGSG_07012	FGSG_06912	FGSG_07785	FGSG_12988
FGSG_06833	FGSG_13722	FGSG_11011	FGSG_12370	FGSG_07074	FGSG_06935	FGSG_07812	FGSG_13706
FGSG_06846	FGSG_13839	FGSG_11022	FGSG_12518	FGSG_07084	FGSG_06945	FGSG_07898	FGSG_00216
FGSG_06851	FGSG_13882	FGSG_11023	FGSG_12552	FGSG_07092	FGSG_07006	FGSG_07944	FGSG_02089
FGSG_06879	FGSG_14002	FGSG_11038	FGSG_12557	FGSG_07101	FGSG_07008	FGSG_08016	FGSG_02213
FGSG_06934	FGSG_00025	FGSG_11052	FGSG_12572	FGSG_07113	FGSG_07035	FGSG_08020	FGSG_05055
FGSG_06936	FGSG_00095	FGSG_11083	FGSG_12663	FGSG_07115	FGSG_07065	FGSG_08021	FGSG_05879
FGSG_06944	FGSG_00184	FGSG_11084	FGSG_12819	FGSG_07150	FGSG_07137	FGSG_08188	FGSG_06889
FGSG_06992	FGSG_00212	FGSG_11087	FGSG_12851	FGSG_07158	FGSG_07180	FGSG_08196	FGSG_11668
FGSG_07026	FGSG_00215	FGSG_11105	FGSG_12862	FGSG_07189	FGSG_07187	FGSG_08206	FGSG_01766
FGSG_07047	FGSG_00270	FGSG_11134	FGSG_13032	FGSG_07256	FGSG_07223	FGSG_08220	FGSG_10395
FGSG_07053	FGSG_00582	FGSG_11169	FGSG_13672	FGSG_07261	FGSG_07309	FGSG_08252	FGSG_11371
FGSG_07081	FGSG_00660	FGSG_11218	FGSG_13723	FGSG_07266	FGSG_07316	FGSG_08295	FGSG_11997
FGSG_07099	FGSG_00665	FGSG_11238	FGSG_13856	FGSG_07273	FGSG_07347	FGSG_08343	FGSG_13042
FGSG_07130	FGSG_00678	FGSG_11298	FGSG_13857	FGSG_07290	FGSG_07363	FGSG_08347	FGSG_01714
FGSG_07155	FGSG_00760	FGSG_11379	FGSG_13966	FGSG_07320	FGSG_07428	FGSG_08407	FGSG_01771
FGSG_07157	FGSG_00782	FGSG_11410	FGSG_13967	FGSG_07328	FGSG_07429	FGSG_08411	FGSG_02303
FGSG_07196	FGSG_00788	FGSG_11454	FGSG_05991	FGSG_07370	FGSG_07438	FGSG_08445	FGSG_02745
FGSG_07220	FGSG_01041	FGSG_11499	FGSG_00173	FGSG_07380	FGSG_07444	FGSG_08447	FGSG_02800
FGSG_07232	FGSG_01059	FGSG_11513	FGSG_00300	FGSG_07398	FGSG_07543	FGSG_08461	FGSG_02922
FGSG_07246	FGSG_01202	FGSG_11560	FGSG_02744	FGSG_07400	FGSG_07578	FGSG_08464	FGSG_03254
FGSG_07260	FGSG_01251	FGSG_11567	FGSG_05255	FGSG_07409	FGSG_07598	FGSG_08520	FGSG_03388
FGSG_07267	FGSG_01286	FGSG_11568	FGSG_06504	FGSG_07431	FGSG_07621	FGSG_08640	FGSG_03429
FGSG_07271	FGSG_01366	FGSG_11612	FGSG_02443	FGSG_07459	FGSG_07655	FGSG_08679	FGSG_03560
FGSG_07272	FGSG_01429	FGSG_11667	FGSG_00898	FGSG_07502	FGSG_07672	FGSG_08708	FGSG_03733
FGSG_07279	FGSG_01543	FGSG_11672	FGSG_01301	FGSG_07522	FGSG_07721	FGSG_08759	FGSG_05570
FGSG_07306	FGSG_01670	FGSG_11706	FGSG_02262	FGSG_07528	FGSG_07764	FGSG_08813	FGSG_06465
FGSG_07350	FGSG_01738	FGSG_11764	FGSG_04454	FGSG_07539	FGSG_07765	FGSG_08973	FGSG_06517
FGSG_07390	FGSG_01755	FGSG_11816	FGSG_04560	FGSG_07636	FGSG_07814	FGSG_09082	FGSG_08890
FGSG_07418	FGSG_01980	FGSG_11914	FGSG_07007	FGSG_07637	FGSG_07819	FGSG_09084	FGSG_08908
FGSG_07474	FGSG_01982	FGSG_11976	FGSG_12181	FGSG_07805	FGSG_07828	FGSG_09091	FGSG_11134
FGSG_07476	FGSG_02023	FGSG_11977	FGSG_00429	FGSG_07882	FGSG_07835	FGSG_09160	FGSG_13495
FGSG_07482	FGSG_02051	FGSG_11989	FGSG_00644	FGSG_07939	FGSG_07855	FGSG_09211	FGSG_00005
FGSG_07498	FGSG_02084	FGSG_12051	FGSG_01229	FGSG_07951	FGSG_07889	FGSG_09328	FGSG_00050
FGSG_07511	FGSG_02106	FGSG_12072	FGSG_01713	FGSG_07955	FGSG_07898	FGSG_09344	FGSG_00054
FGSG_07519	FGSG_02146	FGSG_12082	FGSG_02499	FGSG_07956	FGSG_07982	FGSG_09352	FGSG_00055
FGSG_07526	FGSG_02161	FGSG_12100	FGSG_03127	FGSG_07970	FGSG_08003	FGSG_09383	FGSG_00082
FGSG_07540	FGSG_02190	FGSG_12147	FGSG_03168	FGSG_08158	FGSG_08024	FGSG_09413	FGSG_00326
FGSG_07555	FGSG_02296	FGSG_12155	FGSG_04160	FGSG_08273	FGSG_08034	FGSG_09451	FGSG_00456
FGSG_07874	FGSG_02315	FGSG_12160	FGSG_06081	FGSG_08298	FGSG_08076	FGSG_09697	FGSG_00557
FGSG_07906	FGSG_02353	FGSG_12163	FGSG_06300	FGSG_08299	FGSG_08083	FGSG_09726	FGSG_00579
FGSG_07930	FGSG_02549	FGSG_12168	FGSG_10996	FGSG_08303	FGSG_08094	FGSG_09739	FGSG_00625
FGSG_08077	FGSG_02560	FGSG_12225	FGSG_11615	FGSG_08354	FGSG_08133	FGSG_09763	FGSG_00701
FGSG_08082	FGSG_02566	FGSG_12256	FGSG_12955	FGSG_08368	FGSG_08179	FGSG_09883	FGSG_00772
FGSG_08084	FGSG_02589	FGSG_12274	FGSG_01343	FGSG_08426	FGSG_08357	FGSG_09947	FGSG_00877
FGSG_08128	FGSG_02642	FGSG_12280	FGSG_03502	FGSG_08477	FGSG_08423	FGSG_09977	FGSG_00928
FGSG_08131	FGSG_02654	FGSG_12287	FGSG_09768	FGSG_08514	FGSG_08430	FGSG_10023	FGSG_00942
FGSG_08150	FGSG_02680	FGSG_12310	FGSG_00321	FGSG_08518	FGSG_08435	FGSG_10051	FGSG_00944
FGSG_08266	FGSG_02704	FGSG_12351	FGSG_00762	FGSG_08523	FGSG_08510	FGSG_10076	FGSG_00965
FGSG_08385	FGSG_02760	FGSG_12358	FGSG_01422	FGSG_08545	FGSG_08528	FGSG_10120	FGSG_00989
FGSG_08403	FGSG_02866	FGSG_12393	FGSG_04692	FGSG_08552	FGSG_08547	FGSG_10126	FGSG_01149
FGSG_08434	FGSG_02885	FGSG_12403	FGSG_00175	FGSG_08561	FGSG_08570	FGSG_10130	FGSG_01159
FGSG_08453	FGSG_02896	FGSG_12405	FGSG_00386	FGSG_08591	FGSG_08599	FGSG_10155	FGSG_01192
FGSG_08490	FGSG_03025	FGSG_12406	FGSG_00515	FGSG_08614	FGSG_08601	FGSG_10174	FGSG_01196
FGSG_08507	FGSG_03033	FGSG_12455	FGSG_00958	FGSG_08628	FGSG_08618	FGSG_10228	FGSG_01253
FGSG_08518	FGSG_03072	FGSG_12498	FGSG_01031	FGSG_08655	FGSG_08635	FGSG_10230	FGSG_01254
FGSG_08519	FGSG_03073	FGSG_12531	FGSG_01097	FGSG_08663	FGSG_08668	FGSG_10234	FGSG_01512
FGSG_08582	FGSG_03141	FGSG_12547	FGSG_01142	FGSG_08690	FGSG_08675	FGSG_10241	FGSG_01518
FGSG_08592	FGSG_03149	FGSG_12571	FGSG_01410	FGSG_08697	FGSG_08688	FGSG_10267	FGSG_01549
FGSG_08601	FGSG_03202	FGSG_12588	FGSG_01606	FGSG_08719	FGSG_08748	FGSG_10341	FGSG_01571
FGSG_08626	FGSG_03245	FGSG_12625	FGSG_01696	FGSG_08723	FGSG_08779	FGSG_10349	FGSG_01614
FGSG_08636	FGSG_03264	FGSG_12649	FGSG_01973	FGSG_08745	FGSG_08792	FGSG_10440	FGSG_01639
FGSG_08702	FGSG_03269	FGSG_12650	FGSG_01977	FGSG_08770	FGSG_08805	FGSG_10445	FGSG_01678
FGSG_08704	FGSG_03330	FGSG_12651	FGSG_02016	FGSG_08784	FGSG_08901	FGSG_10453	FGSG_01778
FGSG_08713	FGSG_03463	FGSG_12671	FGSG_02019	FGSG_08806	FGSG_08940	FGSG_10469	FGSG_01799
FGSG_08726	FGSG_03480	FGSG_12682	FGSG_02030	FGSG_08814	FGSG_08967	FGSG_10560	FGSG_01815
FGSG_08758	FGSG_03562	FGSG_12717	FGSG_02084	FGSG_08821	FGSG_08995	FGSG_10567	FGSG_01991
FGSG_08776	FGSG_03605	FGSG_12744	FGSG_02157	FGSG_08845	FGSG_09078	FGSG_10592	FGSG_02037
FGSG_08791	FGSG_03607	FGSG_12749	FGSG_02255	FGSG_08858	FGSG_09099	FGSG_10599	FGSG_02090
FGSG_08803	FGSG_03641	FGSG_12763	FGSG_02269	FGSG_08865	FGSG_09116	FGSG_10604	FGSG_02140
FGSG_08816	FGSG_03646	FGSG_12777	FGSG_02316	FGSG_08920	FGSG_09121	FGSG_10613	FGSG_02150
FGSG_08831	FGSG_03674	FGSG_12815	FGSG_02322	FGSG_08921	FGSG_09138	FGSG_10614	FGSG_02153
FGSG_08857	FGSG_03725	FGSG_12816	FGSG_02392	FGSG_08950	FGSG_09199	FGSG_10661	FGSG_02171
FGSG_08916	FGSG_03731	FGSG_12931	FGSG_02442	FGSG_09002	FGSG_09237	FGSG_10671	FGSG_02283
FGSG_08981	FGSG_03795	FGSG_12972	FGSG_02585	FGSG_09004	FGSG_09255	FGSG_10673	FGSG_02313
FGSG_09029	FGSG_03949	FGSG_13022	FGSG_02696	FGSG_09016	FGSG_09257	FGSG_10684	FGSG_02361
FGSG_09078	FGSG_04014	FGSG_13051	FGSG_02749	FGSG_09032	FGSG_09290	FGSG_10696	FGSG_02409
FGSG_09088	FGSG_04090	FGSG_13065	FGSG_03017	FGSG_09154	FGSG_09293	FGSG_10754	FGSG_02410
FGSG_09136	FGSG_04233	FGSG_13079	FGSG_03154	FGSG_09225	FGSG_09297	FGSG_10912	FGSG_02411
FGSG_09203	FGSG_04274	FGSG_13080	FGSG_03459	FGSG_09229	FGSG_09299	FGSG_10935	FGSG_02436
FGSG_09223	FGSG_04335	FGSG_13095	FGSG_03570	FGSG_09232	FGSG_09300	FGSG_10938	FGSG_02437
FGSG_09235	FGSG_04379	FGSG_13108	FGSG_03626	FGSG_09261	FGSG_09308	FGSG_11014	FGSG_02486
FGSG_09265	FGSG_04386	FGSG_13116	FGSG_03627	FGSG_09272	FGSG_09383	FGSG_11056	FGSG_02490
FGSG_09318	FGSG_04461	FGSG_13124	FGSG_03714	FGSG_09294	FGSG_09385	FGSG_11098	FGSG_02684
FGSG_09319	FGSG_04510	FGSG_13126	FGSG_03935	FGSG_09317	FGSG_09399	FGSG_11146	FGSG_02741
FGSG_09338	FGSG_04561	FGSG_13157	FGSG_04041	FGSG_09321	FGSG_09401	FGSG_11174	FGSG_02806
FGSG_09342	FGSG_04947	FGSG_13170	FGSG_04113	FGSG_09361	FGSG_09419	FGSG_11182	FGSG_02822
FGSG_09357	FGSG_05090	FGSG_13205	FGSG_04129	FGSG_09386	FGSG_09420	FGSG_11203	FGSG_02823
FGSG_09366	FGSG_05101	FGSG_13229	FGSG_04161	FGSG_09480	FGSG_09444	FGSG_11245	FGSG_02878
FGSG_09371	FGSG_05169	FGSG_13259	FGSG_04199	FGSG_09484	FGSG_09475	FGSG_11261	FGSG_02979
FGSG_09374	FGSG_05199	FGSG_13268	FGSG_04622	FGSG_09488	FGSG_09491	FGSG_11272	FGSG_02986
FGSG_09386	FGSG_05231	FGSG_13302	FGSG_04784	FGSG_09512	FGSG_09494	FGSG_11273	FGSG_02990
FGSG_09391	FGSG_05357	FGSG_13305	FGSG_04805	FGSG_09525	FGSG_09498	FGSG_11279	FGSG_03022
FGSG_09398	FGSG_05475	FGSG_13331	FGSG_04858	FGSG_09533	FGSG_09507	FGSG_11308	FGSG_03023
FGSG_09427	FGSG_05486	FGSG_13395	FGSG_04906	FGSG_09537	FGSG_09539	FGSG_11339	FGSG_03049
FGSG_09437	FGSG_05692	FGSG_13411	FGSG_05021	FGSG_09545	FGSG_09541	FGSG_11341	FGSG_03064
FGSG_09516	FGSG_05716	FGSG_13479	FGSG_05085	FGSG_09564	FGSG_09568	FGSG_11419	FGSG_03101
FGSG_09555	FGSG_05789	FGSG_13525	FGSG_05163	FGSG_09584	FGSG_09578	FGSG_11427	FGSG_03109
FGSG_09560	FGSG_05828	FGSG_13572	FGSG_05189	FGSG_09612	FGSG_09591	FGSG_11472	FGSG_03112
FGSG_09575	FGSG_05982	FGSG_13591	FGSG_05594	FGSG_09626	FGSG_09632	FGSG_11480	FGSG_03116
FGSG_09581	FGSG_06066	FGSG_13595	FGSG_05741	FGSG_09683	FGSG_09689	FGSG_11497	FGSG_03122
FGSG_09595	FGSG_06083	FGSG_13681	FGSG_05797	FGSG_09687	FGSG_09717	FGSG_11509	FGSG_03140
FGSG_09600	FGSG_06139	FGSG_13682	FGSG_05846	FGSG_09724	FGSG_09740	FGSG_11545	FGSG_03177
FGSG_09606	FGSG_06145	FGSG_13685	FGSG_06103	FGSG_09728	FGSG_09743	FGSG_11604	FGSG_03258
FGSG_09613	FGSG_06147	FGSG_13745	FGSG_06288	FGSG_09762	FGSG_09754	FGSG_11613	FGSG_03338
FGSG_09624	FGSG_06148	FGSG_13758	FGSG_06373	FGSG_09776	FGSG_09755	FGSG_11642	FGSG_03362
FGSG_09653	FGSG_06235	FGSG_13765	FGSG_06376	FGSG_09780	FGSG_09781	FGSG_11816	FGSG_03392
FGSG_09660	FGSG_06241	FGSG_13766	FGSG_06464	FGSG_09794	FGSG_09783	FGSG_11826	FGSG_03409
FGSG_09675	FGSG_06329	FGSG_13767	FGSG_06509	FGSG_09863	FGSG_09801	FGSG_11827	FGSG_03495
FGSG_09774	FGSG_06332	FGSG_13788	FGSG_06553	FGSG_09875	FGSG_09837	FGSG_11895	FGSG_03546
FGSG_09782	FGSG_06436	FGSG_13833	FGSG_06596	FGSG_09917	FGSG_09869	FGSG_11928	FGSG_03580
FGSG_09793	FGSG_06632	FGSG_13867	FGSG_06682	FGSG_09997	FGSG_09910	FGSG_11944	FGSG_03591
FGSG_09799	FGSG_06649	FGSG_13883	FGSG_07390	FGSG_10016	FGSG_09929	FGSG_11961	FGSG_03605
FGSG_09806	FGSG_06863	FGSG_13921	FGSG_07776	FGSG_10082	FGSG_09959	FGSG_11971	FGSG_03651
FGSG_09816	FGSG_06864	FGSG_13945	FGSG_07886	FGSG_10087	FGSG_10017	FGSG_12023	FGSG_03729
FGSG_09839	FGSG_07003	FGSG_13975	FGSG_08120	FGSG_10141	FGSG_10043	FGSG_12078	FGSG_03773
FGSG_09848	FGSG_07158	FGSG_13977	FGSG_08295	FGSG_10172	FGSG_10047	FGSG_12081	FGSG_03972
FGSG_09866	FGSG_07189	FGSG_00007	FGSG_08373	FGSG_10180	FGSG_10052	FGSG_12109	FGSG_04050
FGSG_09940	FGSG_07208	FGSG_00011	FGSG_08394	FGSG_10210	FGSG_10057	FGSG_12180	FGSG_04162
FGSG_09955	FGSG_07239	FGSG_00032	FGSG_08594	FGSG_10297	FGSG_10068	FGSG_12221	FGSG_04163
FGSG_09976	FGSG_07410	FGSG_00036	FGSG_09455	FGSG_10314	FGSG_10071	FGSG_12248	FGSG_04169
FGSG_10007	FGSG_07568	FGSG_00044	FGSG_09554	FGSG_10315	FGSG_10131	FGSG_12341	FGSG_04371
FGSG_10015	FGSG_07671	FGSG_00046	FGSG_09560	FGSG_10352	FGSG_10138	FGSG_12511	FGSG_04373
FGSG_10016	FGSG_07685	FGSG_00047	FGSG_09651	FGSG_10369	FGSG_10146	FGSG_12529	FGSG_04376
FGSG_10017	FGSG_07792	FGSG_00048	FGSG_09889	FGSG_10402	FGSG_10156	FGSG_12641	FGSG_04432
FGSG_10030	FGSG_07848	FGSG_00049	FGSG_10051	FGSG_10430	FGSG_10185	FGSG_12681	FGSG_04441
FGSG_10035	FGSG_07871	FGSG_00063	FGSG_10150	FGSG_10468	FGSG_10189	FGSG_12765	FGSG_04442
FGSG_10046	FGSG_07876	FGSG_00065	FGSG_10191	FGSG_10528	FGSG_10193	FGSG_12990	FGSG_04569
FGSG_10049	FGSG_07947	FGSG_00074	FGSG_10373	FGSG_10626	FGSG_10197	FGSG_12992	FGSG_04650
FGSG_10086	FGSG_08172	FGSG_00079	FGSG_10389	FGSG_10669	FGSG_10219	FGSG_13011	FGSG_04660
FGSG_10088	FGSG_08221	FGSG_00089	FGSG_10532	FGSG_10723	FGSG_10251	FGSG_13196	FGSG_04725
FGSG_10183	FGSG_08231	FGSG_00103	FGSG_10600	FGSG_10783	FGSG_10262	FGSG_13345	FGSG_04752
FGSG_10222	FGSG_08360	FGSG_00109	FGSG_10969	FGSG_10796	FGSG_10318	FGSG_13348	FGSG_04813
FGSG_10224	FGSG_08372	FGSG_00126	FGSG_11014	FGSG_10797	FGSG_10335	FGSG_13359	FGSG_04840
FGSG_10233	FGSG_08505	FGSG_00154	FGSG_11113	FGSG_10819	FGSG_10337	FGSG_13382	FGSG_04843
FGSG_10251	FGSG_08518	FGSG_00233	FGSG_11166	FGSG_10870	FGSG_10360	FGSG_13413	FGSG_04850
FGSG_10257	FGSG_08590	FGSG_00605	FGSG_11472	FGSG_10903	FGSG_10364	FGSG_13564	FGSG_04860
FGSG_10302	FGSG_08658	FGSG_00606	FGSG_11602	FGSG_10919	FGSG_10391	FGSG_13570	FGSG_04899
FGSG_10362	FGSG_08705	FGSG_00624	FGSG_11879	FGSG_11056	FGSG_10397	FGSG_13632	FGSG_04903
FGSG_10377	FGSG_08718	FGSG_00673	FGSG_11990	FGSG_11062	FGSG_10411	FGSG_13712	FGSG_04910
FGSG_10403	FGSG_08756	FGSG_00687	FGSG_12139	FGSG_11128	FGSG_10440	FGSG_13715	FGSG_04921
FGSG_10418	FGSG_08809	FGSG_00851	FGSG_12331	FGSG_11326	FGSG_10464	FGSG_13795	FGSG_04952
FGSG_10443	FGSG_08847	FGSG_00944	FGSG_12747	FGSG_11455	FGSG_10482	FGSG_13902	FGSG_04968
FGSG_10444	FGSG_08882	FGSG_00977	FGSG_13137	FGSG_11585	FGSG_10524	FGSG_13961	FGSG_04969
FGSG_10451	FGSG_08942	FGSG_01022	FGSG_13708	FGSG_11595	FGSG_10526	FGSG_14016	FGSG_05022
FGSG_10522	FGSG_09055	FGSG_01139	FGSG_13829	FGSG_11634	FGSG_10555	FGSG_00050	FGSG_05166
FGSG_10531	FGSG_09072	FGSG_01143	FGSG_01969	FGSG_11686	FGSG_10570	FGSG_00053	FGSG_05178
FGSG_10596	FGSG_09197	FGSG_01384	FGSG_02851	FGSG_11755	FGSG_10575	FGSG_00096	FGSG_05239
FGSG_10734	FGSG_09232	FGSG_01400	FGSG_06557	FGSG_11786	FGSG_10583	FGSG_00117	FGSG_05241
FGSG_10861	FGSG_09243	FGSG_01460	FGSG_08795	FGSG_11799	FGSG_10592	FGSG_00168	FGSG_05331
FGSG_10974	FGSG_09335	FGSG_01565	FGSG_11554	FGSG_11800	FGSG_10595	FGSG_00209	FGSG_05362
FGSG_10977	FGSG_09340	FGSG_01584	FGSG_01329	FGSG_11833	FGSG_10606	FGSG_00218	FGSG_05483
FGSG_11036	FGSG_09427	FGSG_01597	FGSG_03067	FGSG_11883	FGSG_10627	FGSG_00229	FGSG_05552
FGSG_11051	FGSG_09479	FGSG_01649	FGSG_04372	FGSG_11892	FGSG_10668	FGSG_00294	FGSG_05581
FGSG_11207	FGSG_09571	FGSG_01718	FGSG_08564	FGSG_11958	FGSG_10674	FGSG_00299	FGSG_05723
FGSG_11285	FGSG_09584	FGSG_01719	FGSG_00333	FGSG_11969	FGSG_10725	FGSG_00301	FGSG_05742
FGSG_11297	FGSG_09626	FGSG_01740	FGSG_00561	FGSG_12137	FGSG_10775	FGSG_00319	FGSG_05752
FGSG_11496	FGSG_09706	FGSG_01758	FGSG_00589	FGSG_12154	FGSG_10895	FGSG_00352	FGSG_05768
FGSG_11564	FGSG_09741	FGSG_01761	FGSG_00646	FGSG_12189	FGSG_10910	FGSG_00385	FGSG_05887
FGSG_11605	FGSG_09802	FGSG_01876	FGSG_00731	FGSG_12234	FGSG_10911	FGSG_00390	FGSG_05957
FGSG_11697	FGSG_09944	FGSG_02021	FGSG_00865	FGSG_12409	FGSG_10936	FGSG_00391	FGSG_05991
FGSG_11753	FGSG_09973	FGSG_02033	FGSG_00871	FGSG_12690	FGSG_11018	FGSG_00421	FGSG_06098
FGSG_11821	FGSG_10106	FGSG_02050	FGSG_01136	FGSG_12725	FGSG_11046	FGSG_00430	FGSG_06199
FGSG_11850	FGSG_10212	FGSG_02070	FGSG_01195	FGSG_12729	FGSG_11061	FGSG_00450	FGSG_06250
FGSG_11927	FGSG_10254	FGSG_02076	FGSG_01941	FGSG_12752	FGSG_11072	FGSG_00471	FGSG_06273
FGSG_11973	FGSG_10314	FGSG_02172	FGSG_01970	FGSG_12766	FGSG_11092	FGSG_00496	FGSG_06449
FGSG_11993	FGSG_10425	FGSG_02176	FGSG_02049	FGSG_12792	FGSG_11112	FGSG_00524	FGSG_06457
FGSG_12026	FGSG_10505	FGSG_02194	FGSG_02607	FGSG_12852	FGSG_11127	FGSG_00527	FGSG_06511
FGSG_12045	FGSG_10538	FGSG_02214	FGSG_03259	FGSG_12872	FGSG_11172	FGSG_00608	FGSG_06539
FGSG_12067	FGSG_10708	FGSG_02260	FGSG_03745	FGSG_12896	FGSG_11196	FGSG_00656	FGSG_06584
FGSG_12076	FGSG_10780	FGSG_02354	FGSG_05003	FGSG_12934	FGSG_11213	FGSG_00698	FGSG_06677
FGSG_12098	FGSG_10802	FGSG_02359	FGSG_05327	FGSG_13002	FGSG_11242	FGSG_00757	FGSG_06700
FGSG_12099	FGSG_10806	FGSG_02362	FGSG_05480	FGSG_13004	FGSG_11260	FGSG_00759	FGSG_06716
FGSG_12111	FGSG_10839	FGSG_02395	FGSG_05669	FGSG_13005	FGSG_11278	FGSG_00761	FGSG_06983
FGSG_12112	FGSG_10853	FGSG_02397	FGSG_05844	FGSG_13039	FGSG_11328	FGSG_00832	FGSG_06985
FGSG_12116	FGSG_10941	FGSG_02414	FGSG_06268	FGSG_13099	FGSG_11439	FGSG_00838	FGSG_07042
FGSG_12137	FGSG_10942	FGSG_02429	FGSG_06961	FGSG_13112	FGSG_11446	FGSG_00857	FGSG_07054
FGSG_12197	FGSG_11008	FGSG_02436	FGSG_07182	FGSG_13123	FGSG_11503	FGSG_00910	FGSG_07181
FGSG_12205	FGSG_11029	FGSG_02503	FGSG_07257	FGSG_13163	FGSG_11532	FGSG_00911	FGSG_07351
FGSG_12261	FGSG_11184	FGSG_02618	FGSG_07319	FGSG_13164	FGSG_11536	FGSG_00958	FGSG_07366
FGSG_12456	FGSG_11366	FGSG_02620	FGSG_07326	FGSG_13238	FGSG_11566	FGSG_00971	FGSG_07378
FGSG_12502	FGSG_11387	FGSG_02670	FGSG_07865	FGSG_13257	FGSG_11594	FGSG_00972	FGSG_07383
FGSG_12611	FGSG_11431	FGSG_02740	FGSG_08063	FGSG_13339	FGSG_11677	FGSG_01056	FGSG_07529
FGSG_12628	FGSG_11698	FGSG_02776	FGSG_08313	FGSG_13421	FGSG_11682	FGSG_01099	FGSG_07574
FGSG_12676	FGSG_11786	FGSG_02796	FGSG_08526	FGSG_13550	FGSG_11785	FGSG_01112	FGSG_07605
FGSG_12677	FGSG_11805	FGSG_02838	FGSG_08712	FGSG_13598	FGSG_11824	FGSG_01141	FGSG_07613
FGSG_12704	FGSG_11816	FGSG_02849	FGSG_09003	FGSG_13609	FGSG_11843	FGSG_01155	FGSG_07624
FGSG_12745	FGSG_11853	FGSG_02857	FGSG_09005	FGSG_13614	FGSG_11852	FGSG_01179	FGSG_07632
FGSG_12776	FGSG_11981	FGSG_02864	FGSG_09216	FGSG_13640	FGSG_11854	FGSG_01185	FGSG_07634
FGSG_12824	FGSG_11994	FGSG_02889	FGSG_09970	FGSG_13641	FGSG_11917	FGSG_01199	FGSG_07645
FGSG_12848	FGSG_12032	FGSG_02897	FGSG_10218	FGSG_13674	FGSG_11927	FGSG_01241	FGSG_07653
FGSG_12849	FGSG_12225	FGSG_02916	FGSG_10744	FGSG_13745	FGSG_12005	FGSG_01265	FGSG_07656
FGSG_12874	FGSG_12226	FGSG_02959	FGSG_11076	FGSG_13748	FGSG_12040	FGSG_01277	FGSG_07788
FGSG_12943	FGSG_12256	FGSG_02973	FGSG_11619	FGSG_13804	FGSG_12091	FGSG_01315	FGSG_07789
FGSG_12981	FGSG_12322	FGSG_03031	FGSG_13713	FGSG_13856	FGSG_12141	FGSG_01346	FGSG_07809
FGSG_13004	FGSG_12365	FGSG_03055	FGSG_00767	FGSG_14025	FGSG_12203	FGSG_01385	FGSG_07826
FGSG_13014	FGSG_12461	FGSG_03063	FGSG_00802	FGSG_01502	FGSG_12204	FGSG_01414	FGSG_07836
FGSG_13075	FGSG_12611	FGSG_03092	FGSG_02960	FGSG_00045	FGSG_12242	FGSG_01476	FGSG_07883
FGSG_13234	FGSG_12673	FGSG_03164	FGSG_05623	FGSG_00280	FGSG_12266	FGSG_01588	FGSG_07905
FGSG_13293	FGSG_12687	FGSG_03175	FGSG_12134	FGSG_00293	FGSG_12340	FGSG_01605	FGSG_07976
FGSG_13337	FGSG_12694	FGSG_03193	FGSG_00510	FGSG_00358	FGSG_12419	FGSG_01685	FGSG_08066
FGSG_13365	FGSG_12729	FGSG_03198	FGSG_01391	FGSG_00370	FGSG_12452	FGSG_01699	FGSG_08068
FGSG_13366	FGSG_12813	FGSG_03204	FGSG_05382	FGSG_00464	FGSG_12500	FGSG_01743	FGSG_08224
FGSG_13408	FGSG_12846	FGSG_03244	FGSG_06353	FGSG_00474	FGSG_12535	FGSG_01765	FGSG_08232
FGSG_13515	FGSG_12880	FGSG_03254	FGSG_08644	FGSG_00518	FGSG_12608	FGSG_01885	FGSG_08243
FGSG_13605	FGSG_12885	FGSG_03316	FGSG_09158	FGSG_00587	FGSG_12631	FGSG_01888	FGSG_08249
FGSG_13658	FGSG_12908	FGSG_03343	FGSG_09185	FGSG_00660	FGSG_12727	FGSG_02014	FGSG_08263
FGSG_13717	FGSG_12934	FGSG_03348	FGSG_00278	FGSG_00692	FGSG_12757	FGSG_02036	FGSG_08344
FGSG_00800	FGSG_12935	FGSG_03358	FGSG_04102	FGSG_00751	FGSG_12804	FGSG_02039	FGSG_08432
FGSG_00097	FGSG_13145	FGSG_03377	FGSG_04555	FGSG_00753	FGSG_12871	FGSG_02096	FGSG_08549
FGSG_00142	FGSG_13182	FGSG_03413	FGSG_05513	FGSG_00780	FGSG_12916	FGSG_02110	FGSG_08562
FGSG_00182	FGSG_13233	FGSG_03422	FGSG_05890	FGSG_00803	FGSG_13019	FGSG_02133	FGSG_08618
FGSG_00266	FGSG_13264	FGSG_03436	FGSG_07395	FGSG_00939	FGSG_13030	FGSG_02204	FGSG_08648
FGSG_00275	FGSG_13274	FGSG_03478	FGSG_07817	FGSG_01112	FGSG_13150	FGSG_02211	FGSG_08649
FGSG_00286	FGSG_13315	FGSG_03534	FGSG_10048	FGSG_01129	FGSG_13151	FGSG_02233	FGSG_08652
FGSG_00288	FGSG_13438	FGSG_03538	FGSG_10885	FGSG_01135	FGSG_13205	FGSG_02269	FGSG_08658
FGSG_00359	FGSG_13645	FGSG_03613	FGSG_11407	FGSG_01211	FGSG_13307	FGSG_02281	FGSG_08681
FGSG_00362	FGSG_14018	FGSG_03643	FGSG_11828	FGSG_01254	FGSG_13319	FGSG_02307	FGSG_08751
FGSG_00422	FGSG_14031	FGSG_03689	FGSG_00656	FGSG_01270	FGSG_13368	FGSG_02327	FGSG_08823
FGSG_00517	FGSG_04480	FGSG_03691	FGSG_00691	FGSG_01271	FGSG_13391	FGSG_02355	FGSG_08960
FGSG_00530	FGSG_00017	FGSG_03704	FGSG_00894	FGSG_01288	FGSG_13442	FGSG_02425	FGSG_08962
FGSG_00645	FGSG_00049	FGSG_03722	FGSG_04934	FGSG_01408	FGSG_13475	FGSG_02433	FGSG_09041
FGSG_00688	FGSG_00067	FGSG_03724	FGSG_05820	FGSG_01410	FGSG_13556	FGSG_02438	FGSG_09071
FGSG_00692	FGSG_00077	FGSG_03736	FGSG_05956	FGSG_01472	FGSG_13633	FGSG_02442	FGSG_09131
FGSG_00719	FGSG_00099	FGSG_03738	FGSG_06348	FGSG_01481	FGSG_13667	FGSG_02443	FGSG_09133
FGSG_00756	FGSG_00100	FGSG_03864	FGSG_06809	FGSG_01532	FGSG_13715	FGSG_02461	FGSG_09143
FGSG_00841	FGSG_00134	FGSG_03886	FGSG_06875	FGSG_01618	FGSG_13756	FGSG_02518	FGSG_09175
FGSG_00887	FGSG_00142	FGSG_03888	FGSG_07602	FGSG_01632	FGSG_13776	FGSG_02543	FGSG_09182
FGSG_00899	FGSG_00160	FGSG_03893	FGSG_08660	FGSG_01746	FGSG_13881	FGSG_02584	FGSG_09202
FGSG_00915	FGSG_00162	FGSG_03967	FGSG_09833	FGSG_01903	FGSG_13892	FGSG_02693	FGSG_09224
FGSG_00964	FGSG_00172	FGSG_03981	FGSG_10255	FGSG_02006	FGSG_13945	FGSG_02706	FGSG_09236
FGSG_01026	FGSG_00233	FGSG_04001	FGSG_10258	FGSG_02045	FGSG_13946	FGSG_02810	FGSG_09247
FGSG_01041	FGSG_00234	FGSG_04197	FGSG_10881	FGSG_02048	FGSG_14012	FGSG_02844	FGSG_09288
FGSG_01048	FGSG_00246	FGSG_04224	FGSG_10947	FGSG_02091	FGSG_00043	FGSG_02909	FGSG_09370
FGSG_01050	FGSG_00251	FGSG_04430	FGSG_11331	FGSG_02126	FGSG_00061	FGSG_02970	FGSG_09445
FGSG_01098	FGSG_00252	FGSG_04435	FGSG_11597	FGSG_02157	FGSG_00114	FGSG_03004	FGSG_09693
FGSG_01116	FGSG_00256	FGSG_04493	FGSG_00168	FGSG_02446	FGSG_00161	FGSG_03046	FGSG_09702
FGSG_01169	FGSG_00272	FGSG_04524	FGSG_00264	FGSG_02648	FGSG_00197	FGSG_03100	FGSG_09737
FGSG_01193	FGSG_00488	FGSG_04559	FGSG_00475	FGSG_02662	FGSG_00245	FGSG_03120	FGSG_09743
FGSG_01243	FGSG_00503	FGSG_04581	FGSG_01654	FGSG_02771	FGSG_00267	FGSG_03170	FGSG_09759
FGSG_01257	FGSG_00594	FGSG_04583	FGSG_01692	FGSG_02892	FGSG_00273	FGSG_03202	FGSG_09803
FGSG_01299	FGSG_00602	FGSG_04620	FGSG_03180	FGSG_02953	FGSG_00381	FGSG_03220	FGSG_09948
FGSG_01308	FGSG_00652	FGSG_04641	FGSG_06207	FGSG_03966	FGSG_00413	FGSG_03237	FGSG_10044
FGSG_01326	FGSG_00811	FGSG_04642	FGSG_08657	FGSG_04003	FGSG_00451	FGSG_03259	FGSG_10054
FGSG_01337	FGSG_00844	FGSG_04651	FGSG_00610	FGSG_04101	FGSG_00595	FGSG_03273	FGSG_10324
FGSG_01338	FGSG_00876	FGSG_04672	FGSG_01151	FGSG_04103	FGSG_00733	FGSG_03286	FGSG_10359
FGSG_01341	FGSG_00895	FGSG_04674	FGSG_01227	FGSG_04147	FGSG_00784	FGSG_03318	FGSG_10408
FGSG_01486	FGSG_00903	FGSG_04675	FGSG_01414	FGSG_04171	FGSG_00807	FGSG_03335	FGSG_10478
FGSG_01535	FGSG_00904	FGSG_04679	FGSG_01605	FGSG_04192	FGSG_00993	FGSG_03341	FGSG_10495
FGSG_01613	FGSG_00933	FGSG_04719	FGSG_02616	FGSG_04218	FGSG_01255	FGSG_03344	FGSG_10501
FGSG_01632	FGSG_00938	FGSG_04748	FGSG_03318	FGSG_04280	FGSG_01269	FGSG_03379	FGSG_10541
FGSG_01647	FGSG_00944	FGSG_04774	FGSG_03662	FGSG_04282	FGSG_01500	FGSG_03385	FGSG_10569
FGSG_01707	FGSG_01054	FGSG_04776	FGSG_05276	FGSG_04297	FGSG_01779	FGSG_03400	FGSG_10607
FGSG_01734	FGSG_01061	FGSG_04789	FGSG_05590	FGSG_04300	FGSG_01781	FGSG_03427	FGSG_10612
FGSG_01743	FGSG_01075	FGSG_04807	FGSG_06039	FGSG_04339	FGSG_01894	FGSG_03430	FGSG_10615
FGSG_01842	FGSG_01126	FGSG_04832	FGSG_06045	FGSG_04356	FGSG_02059	FGSG_03466	FGSG_10649
FGSG_01922	FGSG_01169	FGSG_04836	FGSG_06093	FGSG_04358	FGSG_02065	FGSG_03568	FGSG_10676
FGSG_01925	FGSG_01196	FGSG_04855	FGSG_06507	FGSG_04384	FGSG_02172	FGSG_03589	FGSG_10826
FGSG_01928	FGSG_01335	FGSG_04956	FGSG_06636	FGSG_04413	FGSG_02177	FGSG_03659	FGSG_10843
FGSG_01931	FGSG_01454	FGSG_04961	FGSG_06761	FGSG_04451	FGSG_02178	FGSG_03672	FGSG_10857
FGSG_01968	FGSG_01536	FGSG_04964	FGSG_06813	FGSG_04479	FGSG_02195	FGSG_03679	FGSG_11025
FGSG_02026	FGSG_01579	FGSG_04990	FGSG_06886	FGSG_04485	FGSG_02213	FGSG_03697	FGSG_11056
FGSG_02043	FGSG_01583	FGSG_05017	FGSG_07468	FGSG_04488	FGSG_02259	FGSG_03708	FGSG_11141
FGSG_02083	FGSG_01585	FGSG_05018	FGSG_08407	FGSG_04497	FGSG_02266	FGSG_03714	FGSG_11178
FGSG_02095	FGSG_01660	FGSG_05291	FGSG_09989	FGSG_04784	FGSG_02290	FGSG_03718	FGSG_11226
FGSG_02098	FGSG_01677	FGSG_05332	FGSG_10893	FGSG_04873	FGSG_02310	FGSG_03731	FGSG_11266
FGSG_02127	FGSG_01711	FGSG_05340	FGSG_01863	FGSG_04905	FGSG_02380	FGSG_03755	FGSG_11321
FGSG_02180	FGSG_01741	FGSG_05464	FGSG_06319	FGSG_05065	FGSG_02483	FGSG_03792	FGSG_11342
FGSG_02217	FGSG_01742	FGSG_05528	FGSG_09266	FGSG_05084	FGSG_02599	FGSG_03810	FGSG_11363
FGSG_02237	FGSG_01748	FGSG_05626	FGSG_10351	FGSG_05101	FGSG_02635	FGSG_03847	FGSG_11372
FGSG_02249	FGSG_01762	FGSG_05662	FGSG_00268	FGSG_05114	FGSG_02818	FGSG_03851	FGSG_11376
FGSG_02375	FGSG_01764	FGSG_05715	FGSG_00328	FGSG_05138	FGSG_02911	FGSG_03947	FGSG_11406
FGSG_02471	FGSG_01791	FGSG_05747	FGSG_00415	FGSG_05224	FGSG_02947	FGSG_03960	FGSG_11415
FGSG_02476	FGSG_01802	FGSG_05788	FGSG_00555	FGSG_05255	FGSG_03102	FGSG_03962	FGSG_11420
FGSG_02507	FGSG_01828	FGSG_05815	FGSG_00596	FGSG_05273	FGSG_03107	FGSG_03992	FGSG_11465
FGSG_02512	FGSG_01832	FGSG_05851	FGSG_00639	FGSG_05278	FGSG_03156	FGSG_04083	FGSG_11524
FGSG_02546	FGSG_01848	FGSG_05933	FGSG_00777	FGSG_05337	FGSG_03174	FGSG_04093	FGSG_11545
FGSG_02559	FGSG_01857	FGSG_05941	FGSG_00822	FGSG_05417	FGSG_03218	FGSG_04123	FGSG_11566
FGSG_02564	FGSG_01859	FGSG_06041	FGSG_00853	FGSG_05418	FGSG_03224	FGSG_04232	FGSG_11568
FGSG_02645	FGSG_01914	FGSG_06248	FGSG_00866	FGSG_05469	FGSG_03228	FGSG_04272	FGSG_11569
FGSG_02688	FGSG_01916	FGSG_06249	FGSG_00975	FGSG_05545	FGSG_03266	FGSG_04287	FGSG_11633
FGSG_02689	FGSG_01962	FGSG_06429	FGSG_01017	FGSG_05546	FGSG_03276	FGSG_04312	FGSG_11676
FGSG_02698	FGSG_01991	FGSG_06434	FGSG_01141	FGSG_05615	FGSG_03309	FGSG_04410	FGSG_11679
FGSG_02732	FGSG_01993	FGSG_06441	FGSG_01247	FGSG_05649	FGSG_03351	FGSG_04420	FGSG_11696
FGSG_02771	FGSG_02032	FGSG_06471	FGSG_01265	FGSG_05651	FGSG_03439	FGSG_04436	FGSG_11710
FGSG_02791	FGSG_02103	FGSG_06498	FGSG_01284	FGSG_05751	FGSG_03465	FGSG_04481	FGSG_11751
FGSG_03110	FGSG_02104	FGSG_06516	FGSG_01755	FGSG_05865	FGSG_03478	FGSG_04527	FGSG_11780
FGSG_03165	FGSG_02129	FGSG_06565	FGSG_01912	FGSG_05907	FGSG_03484	FGSG_04567	FGSG_11781
FGSG_03372	FGSG_02162	FGSG_06625	FGSG_02024	FGSG_05954	FGSG_03491	FGSG_04627	FGSG_11826
FGSG_03448	FGSG_02169	FGSG_06913	FGSG_02039	FGSG_06006	FGSG_03534	FGSG_04639	FGSG_11827
FGSG_03457	FGSG_02202	FGSG_06945	FGSG_02614	FGSG_06067	FGSG_03671	FGSG_04683	FGSG_11941
FGSG_03524	FGSG_02379	FGSG_06986	FGSG_02615	FGSG_06074	FGSG_03699	FGSG_04809	FGSG_12079
FGSG_03532	FGSG_02392	FGSG_07156	FGSG_02758	FGSG_06083	FGSG_03758	FGSG_04826	FGSG_12085
FGSG_03611	FGSG_02401	FGSG_07340	FGSG_02789	FGSG_06099	FGSG_03837	FGSG_04858	FGSG_12172
FGSG_03719	FGSG_02421	FGSG_07584	FGSG_02984	FGSG_06100	FGSG_03878	FGSG_04871	FGSG_12234
FGSG_03874	FGSG_02428	FGSG_07624	FGSG_03011	FGSG_06111	FGSG_03890	FGSG_04920	FGSG_12235
FGSG_03999	FGSG_02437	FGSG_07671	FGSG_03269	FGSG_06114	FGSG_03959	FGSG_04939	FGSG_12236
FGSG_04125	FGSG_02447	FGSG_07680	FGSG_03355	FGSG_06145	FGSG_04116	FGSG_05003	FGSG_12249
FGSG_04126	FGSG_02617	FGSG_07687	FGSG_03420	FGSG_06175	FGSG_04550	FGSG_05023	FGSG_12290
FGSG_04134	FGSG_02625	FGSG_07738	FGSG_03594	FGSG_06258	FGSG_04616	FGSG_05044	FGSG_12299
FGSG_04203	FGSG_02626	FGSG_07739	FGSG_03750	FGSG_06346	FGSG_04619	FGSG_05137	FGSG_12355
FGSG_04263	FGSG_02677	FGSG_07746	FGSG_04139	FGSG_06374	FGSG_04667	FGSG_05158	FGSG_12357
FGSG_04343	FGSG_02686	FGSG_07760	FGSG_04179	FGSG_06520	FGSG_04681	FGSG_05254	FGSG_12381
FGSG_04347	FGSG_02709	FGSG_07766	FGSG_04181	FGSG_06631	FGSG_04714	FGSG_05267	FGSG_12382
FGSG_04365	FGSG_02711	FGSG_07801	FGSG_04686	FGSG_06662	FGSG_04722	FGSG_05276	FGSG_12394
FGSG_04418	FGSG_02823	FGSG_07809	FGSG_04824	FGSG_06677	FGSG_04733	FGSG_05321	FGSG_12412
FGSG_04482	FGSG_02861	FGSG_07819	FGSG_04886	FGSG_06683	FGSG_04753	FGSG_05322	FGSG_12432
FGSG_04837	FGSG_02867	FGSG_07845	FGSG_05030	FGSG_06849	FGSG_04785	FGSG_05360	FGSG_12437
FGSG_04887	FGSG_02882	FGSG_07857	FGSG_05225	FGSG_06860	FGSG_04790	FGSG_05406	FGSG_12448
FGSG_05064	FGSG_02894	FGSG_07870	FGSG_05230	FGSG_06877	FGSG_04794	FGSG_05454	FGSG_12455
FGSG_05065	FGSG_02955	FGSG_07903	FGSG_05371	FGSG_06895	FGSG_04804	FGSG_05495	FGSG_12464
FGSG_05075	FGSG_02958	FGSG_07931	FGSG_05454	FGSG_06897	FGSG_04815	FGSG_05507	FGSG_12485
FGSG_05087	FGSG_02959	FGSG_07974	FGSG_05532	FGSG_07004	FGSG_04817	FGSG_05530	FGSG_12489
FGSG_05117	FGSG_02963	FGSG_07977	FGSG_05714	FGSG_07011	FGSG_04843	FGSG_05553	FGSG_12490
FGSG_05121	FGSG_03045	FGSG_07991	FGSG_05831	FGSG_07014	FGSG_04845	FGSG_05635	FGSG_12530
FGSG_05127	FGSG_03136	FGSG_07992	FGSG_05854	FGSG_07102	FGSG_04895	FGSG_05670	FGSG_12563
FGSG_05186	FGSG_03153	FGSG_08041	FGSG_05932	FGSG_07175	FGSG_04896	FGSG_05680	FGSG_12598
FGSG_05199	FGSG_03169	FGSG_08042	FGSG_06127	FGSG_07205	FGSG_04904	FGSG_05689	FGSG_12659
FGSG_05209	FGSG_03197	FGSG_08074	FGSG_06219	FGSG_07214	FGSG_04912	FGSG_05843	FGSG_12669
FGSG_05213	FGSG_03220	FGSG_08087	FGSG_06400	FGSG_07239	FGSG_04976	FGSG_05871	FGSG_12716
FGSG_05264	FGSG_03236	FGSG_08096	FGSG_06528	FGSG_07245	FGSG_05019	FGSG_05997	FGSG_12720
FGSG_05298	FGSG_03306	FGSG_08140	FGSG_06588	FGSG_07284	FGSG_05052	FGSG_06021	FGSG_12749
FGSG_05301	FGSG_03345	FGSG_08181	FGSG_06634	FGSG_07393	FGSG_05345	FGSG_06039	FGSG_12757
FGSG_05337	FGSG_03359	FGSG_08190	FGSG_06711	FGSG_07399	FGSG_05401	FGSG_06093	FGSG_12811
FGSG_05364	FGSG_03369	FGSG_08208	FGSG_06936	FGSG_07433	FGSG_05474	FGSG_06119	FGSG_12882
FGSG_05369	FGSG_03409	FGSG_08215	FGSG_06987	FGSG_07509	FGSG_05580	FGSG_06142	FGSG_12906
FGSG_05383	FGSG_03444	FGSG_08278	FGSG_07469	FGSG_07726	FGSG_05628	FGSG_06172	FGSG_12909
FGSG_05449	FGSG_03453	FGSG_08280	FGSG_07648	FGSG_07728	FGSG_05640	FGSG_06203	FGSG_12944
FGSG_05462	FGSG_03462	FGSG_08361	FGSG_07880	FGSG_07867	FGSG_05687	FGSG_06292	FGSG_12946
FGSG_05489	FGSG_03482	FGSG_08584	FGSG_07909	FGSG_08096	FGSG_05722	FGSG_06414	FGSG_13051
FGSG_05523	FGSG_03495	FGSG_08647	FGSG_08204	FGSG_08129	FGSG_05759	FGSG_06507	FGSG_13061
FGSG_05545	FGSG_03513	FGSG_08734	FGSG_08439	FGSG_08170	FGSG_05796	FGSG_06575	FGSG_13062
FGSG_05552	FGSG_03523	FGSG_08837	FGSG_08471	FGSG_08470	FGSG_05849	FGSG_06580	FGSG_13141
FGSG_05574	FGSG_03532	FGSG_08854	FGSG_08655	FGSG_08479	FGSG_05946	FGSG_06611	FGSG_13143
FGSG_05630	FGSG_03555	FGSG_08959	FGSG_08661	FGSG_08487	FGSG_06116	FGSG_06627	FGSG_13208
FGSG_05648	FGSG_03561	FGSG_08990	FGSG_08672	FGSG_08558	FGSG_06217	FGSG_06643	FGSG_13276
FGSG_05686	FGSG_03588	FGSG_09074	FGSG_08845	FGSG_08621	FGSG_06343	FGSG_06702	FGSG_13278
FGSG_05751	FGSG_03592	FGSG_09079	FGSG_08875	FGSG_08653	FGSG_06462	FGSG_06761	FGSG_13339
FGSG_05781	FGSG_03595	FGSG_09095	FGSG_09048	FGSG_08700	FGSG_06469	FGSG_06772	FGSG_13377
FGSG_05827	FGSG_03615	FGSG_09104	FGSG_09214	FGSG_08705	FGSG_06484	FGSG_06784	FGSG_13378
FGSG_05839	FGSG_03616	FGSG_09144	FGSG_09323	FGSG_08808	FGSG_06498	FGSG_06798	FGSG_13409
FGSG_05899	FGSG_03638	FGSG_09151	FGSG_09329	FGSG_08859	FGSG_06541	FGSG_06851	FGSG_13410
FGSG_05900	FGSG_03643	FGSG_09199	FGSG_10177	FGSG_08864	FGSG_06571	FGSG_06858	FGSG_13557
FGSG_05924	FGSG_03644	FGSG_09208	FGSG_10545	FGSG_08905	FGSG_06898	FGSG_06932	FGSG_13604
FGSG_05987	FGSG_03664	FGSG_09375	FGSG_10761	FGSG_08910	FGSG_06899	FGSG_06953	FGSG_13631
FGSG_06008	FGSG_03727	FGSG_09387	FGSG_10901	FGSG_08917	FGSG_07054	FGSG_06971	FGSG_13633
FGSG_06044	FGSG_03748	FGSG_09408	FGSG_10995	FGSG_08928	FGSG_07056	FGSG_06989	FGSG_13652
FGSG_06058	FGSG_03798	FGSG_09445	FGSG_11116	FGSG_08935	FGSG_07070	FGSG_07011	FGSG_13672
FGSG_06089	FGSG_03800	FGSG_09449	FGSG_11210	FGSG_09145	FGSG_07081	FGSG_07041	FGSG_13676
FGSG_06100	FGSG_03842	FGSG_09464	FGSG_11228	FGSG_09166	FGSG_07198	FGSG_07047	FGSG_13681
FGSG_06133	FGSG_03916	FGSG_09858	FGSG_11261	FGSG_09220	FGSG_07314	FGSG_07096	FGSG_13684
FGSG_06215	FGSG_03956	FGSG_09916	FGSG_11366	FGSG_09271	FGSG_07404	FGSG_07113	FGSG_13705
FGSG_06272	FGSG_03963	FGSG_09944	FGSG_11552	FGSG_09275	FGSG_07556	FGSG_07159	FGSG_13709
FGSG_06279	FGSG_03969	FGSG_10094	FGSG_11555	FGSG_09282	FGSG_07572	FGSG_07164	FGSG_13800
FGSG_06421	FGSG_04065	FGSG_10143	FGSG_12106	FGSG_09286	FGSG_07603	FGSG_07179	FGSG_13808
FGSG_06500	FGSG_04079	FGSG_10277	FGSG_12231	FGSG_09319	FGSG_07639	FGSG_07200	FGSG_13855
FGSG_06557	FGSG_04093	FGSG_10278	FGSG_12292	FGSG_09454	FGSG_07641	FGSG_07209	FGSG_13889
FGSG_06574	FGSG_04099	FGSG_10365	FGSG_12668	FGSG_09479	FGSG_07652	FGSG_07255	FGSG_13890
FGSG_06582	FGSG_04183	FGSG_10371	FGSG_13024	FGSG_09481	FGSG_07673	FGSG_07282	FGSG_13969
FGSG_06592	FGSG_04210	FGSG_10407	FGSG_13461	FGSG_09489	FGSG_07682	FGSG_07288	FGSG_13970
FGSG_06662	FGSG_04214	FGSG_10421	FGSG_13897	FGSG_09511	FGSG_07710	FGSG_07289	FGSG_14010
FGSG_06689	FGSG_04250	FGSG_10448	FGSG_14016	FGSG_09546	FGSG_07762	FGSG_07296	FGSG_00007
FGSG_06756	FGSG_04317	FGSG_10461	FGSG_00002	FGSG_09580	FGSG_07766	FGSG_07313	FGSG_00045
FGSG_06770	FGSG_04341	FGSG_10463	FGSG_00040	FGSG_09592	FGSG_07777	FGSG_07329	FGSG_00052
FGSG_06775	FGSG_04364	FGSG_10465	FGSG_00115	FGSG_09609	FGSG_07787	FGSG_07408	FGSG_00139
FGSG_06798	FGSG_04432	FGSG_10473	FGSG_00121	FGSG_09637	FGSG_07834	FGSG_07417	FGSG_00169
FGSG_06801	FGSG_04438	FGSG_10486	FGSG_00122	FGSG_09650	FGSG_07859	FGSG_07449	FGSG_00259
FGSG_06827	FGSG_04519	FGSG_10594	FGSG_00123	FGSG_09750	FGSG_07885	FGSG_07540	FGSG_00323
FGSG_06834	FGSG_04525	FGSG_10629	FGSG_00148	FGSG_09765	FGSG_07922	FGSG_07543	FGSG_00386
FGSG_06911	FGSG_04531	FGSG_10634	FGSG_00169	FGSG_09802	FGSG_07985	FGSG_07564	FGSG_00393
FGSG_06930	FGSG_04532	FGSG_10644	FGSG_00181	FGSG_09871	FGSG_07992	FGSG_07665	FGSG_00405
FGSG_06970	FGSG_04563	FGSG_10652	FGSG_00192	FGSG_09907	FGSG_08016	FGSG_07670	FGSG_00458
FGSG_06971	FGSG_04622	FGSG_10663	FGSG_00198	FGSG_09936	FGSG_08038	FGSG_07877	FGSG_00494
FGSG_06975	FGSG_04626	FGSG_10665	FGSG_00260	FGSG_09990	FGSG_08040	FGSG_07892	FGSG_00499
FGSG_06999	FGSG_04628	FGSG_10675	FGSG_00345	FGSG_10061	FGSG_08047	FGSG_07963	FGSG_00524
FGSG_07019	FGSG_04632	FGSG_10710	FGSG_00374	FGSG_10088	FGSG_08060	FGSG_08015	FGSG_00529
FGSG_07044	FGSG_04655	FGSG_10712	FGSG_00394	FGSG_10165	FGSG_08072	FGSG_08116	FGSG_00532
FGSG_07058	FGSG_04662	FGSG_10751	FGSG_00407	FGSG_10236	FGSG_08098	FGSG_08199	FGSG_00541
FGSG_07062	FGSG_04665	FGSG_10923	FGSG_00470	FGSG_10292	FGSG_08109	FGSG_08221	FGSG_00562
FGSG_07063	FGSG_04732	FGSG_10953	FGSG_00522	FGSG_10791	FGSG_08170	FGSG_08266	FGSG_00592
FGSG_07108	FGSG_04765	FGSG_10991	FGSG_00545	FGSG_10839	FGSG_08180	FGSG_08310	FGSG_00595
FGSG_07165	FGSG_04769	FGSG_10999	FGSG_00569	FGSG_10906	FGSG_08191	FGSG_08315	FGSG_00623
FGSG_07171	FGSG_04795	FGSG_11000	FGSG_00602	FGSG_10944	FGSG_08272	FGSG_08329	FGSG_00639
FGSG_07179	FGSG_04796	FGSG_11001	FGSG_00704	FGSG_10961	FGSG_08283	FGSG_08350	FGSG_00694
FGSG_07200	FGSG_04797	FGSG_11026	FGSG_00747	FGSG_10964	FGSG_08289	FGSG_08352	FGSG_00723
FGSG_07235	FGSG_04818	FGSG_11027	FGSG_00760	FGSG_11210	FGSG_08322	FGSG_08359	FGSG_00749
FGSG_07238	FGSG_04819	FGSG_11043	FGSG_00773	FGSG_11743	FGSG_08348	FGSG_08364	FGSG_00761
FGSG_07245	FGSG_04843	FGSG_11073	FGSG_00782	FGSG_11828	FGSG_08361	FGSG_08416	FGSG_00804
FGSG_07280	FGSG_04891	FGSG_11094	FGSG_00794	FGSG_11834	FGSG_08370	FGSG_08427	FGSG_00823
FGSG_07422	FGSG_04898	FGSG_11153	FGSG_00797	FGSG_11966	FGSG_08424	FGSG_08546	FGSG_00825
FGSG_07478	FGSG_05005	FGSG_11179	FGSG_00806	FGSG_11994	FGSG_08471	FGSG_08550	FGSG_00852
FGSG_07518	FGSG_05011	FGSG_11196	FGSG_00976	FGSG_12032	FGSG_08553	FGSG_08627	FGSG_00901
FGSG_07550	FGSG_05020	FGSG_11214	FGSG_01035	FGSG_12272	FGSG_08560	FGSG_08672	FGSG_00914
FGSG_07631	FGSG_05034	FGSG_11229	FGSG_01042	FGSG_12273	FGSG_08583	FGSG_08742	FGSG_00925
FGSG_07690	FGSG_05041	FGSG_11267	FGSG_01065	FGSG_12274	FGSG_08604	FGSG_08750	FGSG_01010
FGSG_07856	FGSG_05046	FGSG_11286	FGSG_01088	FGSG_12276	FGSG_08641	FGSG_08757	FGSG_01068
FGSG_07945	FGSG_05077	FGSG_11291	FGSG_01181	FGSG_12407	FGSG_08687	FGSG_08799	FGSG_01098
FGSG_08153	FGSG_05115	FGSG_11296	FGSG_01221	FGSG_12511	FGSG_08827	FGSG_08811	FGSG_01203
FGSG_08321	FGSG_05126	FGSG_11316	FGSG_01240	FGSG_12734	FGSG_08912	FGSG_08834	FGSG_01224
FGSG_08334	FGSG_05151	FGSG_11324	FGSG_01268	FGSG_12943	FGSG_08980	FGSG_08899	FGSG_01317
FGSG_08460	FGSG_05203	FGSG_11328	FGSG_01285	FGSG_13044	FGSG_08999	FGSG_08913	FGSG_01323
FGSG_08478	FGSG_05246	FGSG_11389	FGSG_01296	FGSG_13197	FGSG_09025	FGSG_08956	FGSG_01339
FGSG_08619	FGSG_05270	FGSG_11413	FGSG_01419	FGSG_13200	FGSG_09068	FGSG_09111	FGSG_01345
FGSG_08773	FGSG_05272	FGSG_11449	FGSG_01469	FGSG_13370	FGSG_09119	FGSG_09185	FGSG_01346
FGSG_08801	FGSG_05335	FGSG_11450	FGSG_01495	FGSG_13398	FGSG_09128	FGSG_09217	FGSG_01370
FGSG_08842	FGSG_05352	FGSG_11465	FGSG_01513	FGSG_13412	FGSG_09149	FGSG_09227	FGSG_01377
FGSG_08896	FGSG_05362	FGSG_11473	FGSG_01521	FGSG_13538	FGSG_09174	FGSG_09252	FGSG_01381
FGSG_08902	FGSG_05368	FGSG_11487	FGSG_01640	FGSG_13590	FGSG_09183	FGSG_09266	FGSG_01393
FGSG_08915	FGSG_05386	FGSG_11493	FGSG_01642	FGSG_13623	FGSG_09279	FGSG_09267	FGSG_01493
FGSG_08922	FGSG_05397	FGSG_11504	FGSG_01660	FGSG_13648	FGSG_09343	FGSG_09366	FGSG_01505
FGSG_08948	FGSG_05450	FGSG_11551	FGSG_01666	FGSG_13728	FGSG_09347	FGSG_09392	FGSG_01507
FGSG_08986	FGSG_05509	FGSG_11553	FGSG_01764	FGSG_13736	FGSG_09394	FGSG_09427	FGSG_01508
FGSG_08987	FGSG_05549	FGSG_11587	FGSG_01808	FGSG_13958	FGSG_09460	FGSG_09441	FGSG_01577
FGSG_08997	FGSG_05588	FGSG_11649	FGSG_01875	FGSG_14026	FGSG_09463	FGSG_09442	FGSG_01604
FGSG_09011	FGSG_05609	FGSG_11655	FGSG_01896	FGSG_00173	FGSG_09622	FGSG_09469	FGSG_01619
FGSG_09063	FGSG_05633	FGSG_11656	FGSG_01924	FGSG_00190	FGSG_09671	FGSG_09547	FGSG_01702
FGSG_09178	FGSG_05672	FGSG_11657	FGSG_01934	FGSG_00206	FGSG_09677	FGSG_09689	FGSG_01744
FGSG_09280	FGSG_05679	FGSG_11658	FGSG_01988	FGSG_00319	FGSG_09679	FGSG_09727	FGSG_01747
FGSG_09299	FGSG_05695	FGSG_11665	FGSG_01993	FGSG_00320	FGSG_09994	FGSG_09728	FGSG_01813
FGSG_09306	FGSG_05710	FGSG_11712	FGSG_02051	FGSG_00349	FGSG_10393	FGSG_09831	FGSG_01887
FGSG_09310	FGSG_05720	FGSG_11732	FGSG_02052	FGSG_00357	FGSG_10399	FGSG_09890	FGSG_01906
FGSG_09326	FGSG_05755	FGSG_11761	FGSG_02082	FGSG_00376	FGSG_10405	FGSG_09928	FGSG_01917
FGSG_09327	FGSG_05772	FGSG_11837	FGSG_02087	FGSG_00417	FGSG_10478	FGSG_09938	FGSG_01919
FGSG_09396	FGSG_05786	FGSG_11871	FGSG_02125	FGSG_00461	FGSG_10485	FGSG_09956	FGSG_01948
FGSG_09434	FGSG_05796	FGSG_11910	FGSG_02131	FGSG_00539	FGSG_10487	FGSG_09961	FGSG_02006
FGSG_09481	FGSG_05814	FGSG_11923	FGSG_02136	FGSG_00543	FGSG_10489	FGSG_09989	FGSG_02009
FGSG_09486	FGSG_05835	FGSG_11951	FGSG_02138	FGSG_00601	FGSG_10593	FGSG_10020	FGSG_02010
FGSG_09579	FGSG_05909	FGSG_12014	FGSG_02143	FGSG_00817	FGSG_10629	FGSG_10039	FGSG_02039
FGSG_09585	FGSG_05926	FGSG_12055	FGSG_02147	FGSG_00893	FGSG_10630	FGSG_10073	FGSG_02040
FGSG_09587	FGSG_05928	FGSG_12075	FGSG_02185	FGSG_01044	FGSG_10633	FGSG_10121	FGSG_02082
FGSG_09592	FGSG_05936	FGSG_12087	FGSG_02201	FGSG_01091	FGSG_10643	FGSG_10139	FGSG_02092
FGSG_09597	FGSG_05974	FGSG_12088	FGSG_02230	FGSG_01130	FGSG_10656	FGSG_10164	FGSG_02098
FGSG_09605	FGSG_06031	FGSG_12101	FGSG_02232	FGSG_01141	FGSG_10686	FGSG_10312	FGSG_02100
FGSG_09633	FGSG_06037	FGSG_12107	FGSG_02275	FGSG_01150	FGSG_10694	FGSG_10364	FGSG_02180
FGSG_09668	FGSG_06050	FGSG_12146	FGSG_02283	FGSG_01281	FGSG_10698	FGSG_10390	FGSG_02206
FGSG_09685	FGSG_06067	FGSG_12161	FGSG_02284	FGSG_01327	FGSG_10709	FGSG_10410	FGSG_02270
FGSG_09701	FGSG_06090	FGSG_12175	FGSG_02287	FGSG_01332	FGSG_10827	FGSG_10436	FGSG_02293
FGSG_09708	FGSG_06106	FGSG_12190	FGSG_02332	FGSG_01497	FGSG_10833	FGSG_10467	FGSG_02335
FGSG_09721	FGSG_06149	FGSG_12222	FGSG_02343	FGSG_01542	FGSG_10872	FGSG_10482	FGSG_02370
FGSG_09725	FGSG_06155	FGSG_12223	FGSG_02352	FGSG_01588	FGSG_10923	FGSG_10513	FGSG_02394
FGSG_09736	FGSG_06194	FGSG_12244	FGSG_02391	FGSG_01643	FGSG_10929	FGSG_10562	FGSG_02403
FGSG_09809	FGSG_06199	FGSG_12257	FGSG_02447	FGSG_01730	FGSG_10955	FGSG_10588	FGSG_02415
FGSG_09842	FGSG_06323	FGSG_12258	FGSG_02450	FGSG_01870	FGSG_10976	FGSG_10600	FGSG_02431
FGSG_09864	FGSG_06398	FGSG_12277	FGSG_02473	FGSG_01927	FGSG_11047	FGSG_10616	FGSG_02455
FGSG_09876	FGSG_06505	FGSG_12395	FGSG_02478	FGSG_01928	FGSG_11059	FGSG_10724	FGSG_02472
FGSG_09906	FGSG_06550	FGSG_12425	FGSG_02621	FGSG_01977	FGSG_11083	FGSG_10756	FGSG_02491
FGSG_09911	FGSG_06559	FGSG_12437	FGSG_02655	FGSG_02034	FGSG_11160	FGSG_10769	FGSG_02492
FGSG_09920	FGSG_06598	FGSG_12479	FGSG_02698	FGSG_02038	FGSG_11212	FGSG_10775	FGSG_02496
FGSG_09921	FGSG_06616	FGSG_12480	FGSG_02721	FGSG_02073	FGSG_11252	FGSG_10835	FGSG_02519
FGSG_09923	FGSG_06629	FGSG_12484	FGSG_02724	FGSG_02133	FGSG_11256	FGSG_10865	FGSG_02528
FGSG_09965	FGSG_06650	FGSG_12494	FGSG_02804	FGSG_02416	FGSG_11318	FGSG_10910	FGSG_02530
FGSG_09983	FGSG_06657	FGSG_12517	FGSG_02834	FGSG_02511	FGSG_11392	FGSG_10973	FGSG_02532
FGSG_09996	FGSG_06693	FGSG_12526	FGSG_02835	FGSG_02516	FGSG_11397	FGSG_10980	FGSG_02540
FGSG_10085	FGSG_06744	FGSG_12545	FGSG_02848	FGSG_02688	FGSG_11398	FGSG_11064	FGSG_02594
FGSG_10186	FGSG_06829	FGSG_12568	FGSG_02869	FGSG_02704	FGSG_11409	FGSG_11067	FGSG_02595
FGSG_10212	FGSG_06879	FGSG_12576	FGSG_02873	FGSG_02706	FGSG_11411	FGSG_11072	FGSG_02596
FGSG_10244	FGSG_06888	FGSG_12590	FGSG_02894	FGSG_02798	FGSG_11416	FGSG_11074	FGSG_02623
FGSG_10248	FGSG_06999	FGSG_12591	FGSG_02895	FGSG_02840	FGSG_11434	FGSG_11081	FGSG_02720
FGSG_10259	FGSG_07236	FGSG_12594	FGSG_02933	FGSG_02909	FGSG_11490	FGSG_11114	FGSG_02774
FGSG_10292	FGSG_07244	FGSG_12595	FGSG_02996	FGSG_02942	FGSG_11509	FGSG_11127	FGSG_02780
FGSG_10338	FGSG_07339	FGSG_12613	FGSG_03004	FGSG_03123	FGSG_11518	FGSG_11150	FGSG_02782
FGSG_10387	FGSG_07354	FGSG_12615	FGSG_03048	FGSG_03162	FGSG_11521	FGSG_11155	FGSG_02812
FGSG_10442	FGSG_07376	FGSG_12631	FGSG_03062	FGSG_03212	FGSG_11582	FGSG_11166	FGSG_02828
FGSG_10530	FGSG_07389	FGSG_12636	FGSG_03082	FGSG_03294	FGSG_11586	FGSG_11201	FGSG_02902
FGSG_10546	FGSG_07424	FGSG_12637	FGSG_03091	FGSG_03368	FGSG_11592	FGSG_11282	FGSG_02926
FGSG_10746	FGSG_07435	FGSG_12638	FGSG_03104	FGSG_03414	FGSG_11620	FGSG_11368	FGSG_02936
FGSG_10763	FGSG_07503	FGSG_12659	FGSG_03114	FGSG_03541	FGSG_11654	FGSG_11377	FGSG_03039
FGSG_10900	FGSG_07505	FGSG_12664	FGSG_03124	FGSG_03564	FGSG_11669	FGSG_11505	FGSG_03154
FGSG_10921	FGSG_07571	FGSG_12699	FGSG_03155	FGSG_03568	FGSG_11670	FGSG_11516	FGSG_03276
FGSG_10997	FGSG_07575	FGSG_12720	FGSG_03160	FGSG_03610	FGSG_11673	FGSG_11540	FGSG_03282
FGSG_11105	FGSG_07577	FGSG_12788	FGSG_03169	FGSG_03744	FGSG_11691	FGSG_11555	FGSG_03328
FGSG_11113	FGSG_07595	FGSG_12877	FGSG_03207	FGSG_03745	FGSG_11730	FGSG_11632	FGSG_03350
FGSG_11168	FGSG_07602	FGSG_12888	FGSG_03225	FGSG_03804	FGSG_11744	FGSG_11637	FGSG_03353
FGSG_11175	FGSG_07630	FGSG_12893	FGSG_03257	FGSG_03810	FGSG_11813	FGSG_11734	FGSG_03394
FGSG_11191	FGSG_07651	FGSG_12894	FGSG_03261	FGSG_03869	FGSG_11818	FGSG_11808	FGSG_03473
FGSG_11603	FGSG_07662	FGSG_12906	FGSG_03285	FGSG_03880	FGSG_11838	FGSG_11815	FGSG_03487
FGSG_11638	FGSG_07664	FGSG_12910	FGSG_03373	FGSG_03936	FGSG_11860	FGSG_11939	FGSG_03512
FGSG_11681	FGSG_07744	FGSG_12913	FGSG_03376	FGSG_03960	FGSG_11929	FGSG_11959	FGSG_03571
FGSG_11731	FGSG_07755	FGSG_12922	FGSG_03460	FGSG_04027	FGSG_11957	FGSG_12036	FGSG_03585
FGSG_11795	FGSG_07773	FGSG_12959	FGSG_03561	FGSG_04085	FGSG_11983	FGSG_12131	FGSG_03612
FGSG_11825	FGSG_07775	FGSG_12969	FGSG_03575	FGSG_04087	FGSG_11998	FGSG_12347	FGSG_03705
FGSG_11862	FGSG_07791	FGSG_12995	FGSG_03578	FGSG_04094	FGSG_11999	FGSG_12370	FGSG_03732
FGSG_11922	FGSG_07803	FGSG_13013	FGSG_03620	FGSG_04226	FGSG_12038	FGSG_12371	FGSG_03752
FGSG_11955	FGSG_07804	FGSG_13023	FGSG_03628	FGSG_04287	FGSG_12054	FGSG_12383	FGSG_03787
FGSG_12035	FGSG_07807	FGSG_13042	FGSG_03676	FGSG_04434	FGSG_12060	FGSG_12384	FGSG_03829
FGSG_12036	FGSG_07880	FGSG_13047	FGSG_03693	FGSG_04568	FGSG_12073	FGSG_12387	FGSG_03865
FGSG_12144	FGSG_07886	FGSG_13055	FGSG_03710	FGSG_04644	FGSG_12084	FGSG_12456	FGSG_03890
FGSG_12188	FGSG_07896	FGSG_13063	FGSG_03720	FGSG_04695	FGSG_12092	FGSG_12472	FGSG_03951
FGSG_12380	FGSG_07904	FGSG_13090	FGSG_03752	FGSG_04788	FGSG_12220	FGSG_12827	FGSG_03971
FGSG_12396	FGSG_07910	FGSG_13159	FGSG_03766	FGSG_04928	FGSG_12245	FGSG_12859	FGSG_03992
FGSG_12435	FGSG_07920	FGSG_13162	FGSG_03767	FGSG_04946	FGSG_12268	FGSG_12860	FGSG_03999
FGSG_12506	FGSG_07932	FGSG_13211	FGSG_03826	FGSG_05032	FGSG_12279	FGSG_12952	FGSG_04021
FGSG_12578	FGSG_07944	FGSG_13224	FGSG_03830	FGSG_05057	FGSG_12400	FGSG_13146	FGSG_04067
FGSG_12760	FGSG_08032	FGSG_13225	FGSG_03897	FGSG_05085	FGSG_12413	FGSG_13247	FGSG_04125
FGSG_12808	FGSG_08033	FGSG_13245	FGSG_03910	FGSG_05111	FGSG_12414	FGSG_13318	FGSG_04159
FGSG_12853	FGSG_08056	FGSG_13251	FGSG_03924	FGSG_05369	FGSG_12423	FGSG_13343	FGSG_04234
FGSG_12966	FGSG_08113	FGSG_13267	FGSG_03944	FGSG_05483	FGSG_12460	FGSG_13347	FGSG_04264
FGSG_13089	FGSG_08152	FGSG_13288	FGSG_03994	FGSG_05551	FGSG_12491	FGSG_13421	FGSG_04275
FGSG_13160	FGSG_08168	FGSG_13340	FGSG_04012	FGSG_05594	FGSG_12501	FGSG_13461	FGSG_04297
FGSG_13399	FGSG_08197	FGSG_13346	FGSG_04063	FGSG_05658	FGSG_12517	FGSG_13462	FGSG_04311
FGSG_13507	FGSG_08203	FGSG_13377	FGSG_04082	FGSG_05683	FGSG_12613	FGSG_13717	FGSG_04471
FGSG_13569	FGSG_08214	FGSG_13397	FGSG_04093	FGSG_05846	FGSG_12654	FGSG_13742	FGSG_04505
FGSG_13660	FGSG_08215	FGSG_13431	FGSG_04178	FGSG_05969	FGSG_12659	FGSG_13783	FGSG_04588
FGSG_13800	FGSG_08229	FGSG_13432	FGSG_04214	FGSG_06064	FGSG_12679	FGSG_13784	FGSG_04589
FGSG_13858	FGSG_08230	FGSG_13437	FGSG_04217	FGSG_06161	FGSG_12695	FGSG_13785	FGSG_04592
FGSG_13883	FGSG_08232	FGSG_13457	FGSG_04227	FGSG_06194	FGSG_12702	FGSG_13786	FGSG_04593
FGSG_00165	FGSG_08242	FGSG_13459	FGSG_04241	FGSG_06207	FGSG_12754	FGSG_13993	FGSG_04599
FGSG_00481	FGSG_08248	FGSG_13476	FGSG_04245	FGSG_06243	FGSG_12779	FGSG_14015	FGSG_04630
FGSG_00539	FGSG_08341	FGSG_13477	FGSG_04305	FGSG_06252	FGSG_12783	FGSG_03702	FGSG_04631
FGSG_00660	FGSG_08363	FGSG_13500	FGSG_04352	FGSG_06267	FGSG_12797	FGSG_01137	FGSG_04698
FGSG_00691	FGSG_08367	FGSG_13520	FGSG_04404	FGSG_06321	FGSG_12799	FGSG_00068	FGSG_04755
FGSG_00738	FGSG_08464	FGSG_13522	FGSG_04465	FGSG_06336	FGSG_12846	FGSG_00834	FGSG_04827
FGSG_00778	FGSG_08472	FGSG_13527	FGSG_04537	FGSG_06364	FGSG_12899	FGSG_00918	FGSG_04837
FGSG_00810	FGSG_08533	FGSG_13548	FGSG_04542	FGSG_06372	FGSG_12956	FGSG_01569	FGSG_04841
FGSG_00846	FGSG_08538	FGSG_13559	FGSG_04545	FGSG_06401	FGSG_12964	FGSG_02131	FGSG_04881
FGSG_00946	FGSG_08556	FGSG_13563	FGSG_04563	FGSG_06508	FGSG_12987	FGSG_02718	FGSG_04887
FGSG_00974	FGSG_08569	FGSG_13568	FGSG_04584	FGSG_06537	FGSG_13048	FGSG_03123	FGSG_04907
FGSG_01003	FGSG_08578	FGSG_13576	FGSG_04606	FGSG_06589	FGSG_13050	FGSG_03138	FGSG_05038
FGSG_01163	FGSG_08666	FGSG_13592	FGSG_04662	FGSG_06666	FGSG_13138	FGSG_03450	FGSG_05099
FGSG_01251	FGSG_08798	FGSG_13610	FGSG_04684	FGSG_06738	FGSG_13139	FGSG_04175	FGSG_05121
FGSG_01274	FGSG_08799	FGSG_13635	FGSG_04693	FGSG_06772	FGSG_13193	FGSG_04919	FGSG_05159
FGSG_01363	FGSG_08823	FGSG_13692	FGSG_04732	FGSG_06776	FGSG_13219	FGSG_05068	FGSG_05183
FGSG_01413	FGSG_08849	FGSG_13727	FGSG_04810	FGSG_06786	FGSG_13220	FGSG_05761	FGSG_05243
FGSG_01452	FGSG_08862	FGSG_13738	FGSG_04825	FGSG_06816	FGSG_13261	FGSG_05808	FGSG_05273
FGSG_01461	FGSG_08890	FGSG_13755	FGSG_04849	FGSG_07025	FGSG_13274	FGSG_05882	FGSG_05303
FGSG_01658	FGSG_08894	FGSG_13760	FGSG_04852	FGSG_07055	FGSG_13333	FGSG_06086	FGSG_05306
FGSG_01699	FGSG_08974	FGSG_13790	FGSG_04853	FGSG_07071	FGSG_13335	FGSG_06236	FGSG_05374
FGSG_02045	FGSG_08992	FGSG_13801	FGSG_04856	FGSG_07255	FGSG_13450	FGSG_06518	FGSG_05375
FGSG_02090	FGSG_09006	FGSG_13802	FGSG_04870	FGSG_07331	FGSG_13463	FGSG_06977	FGSG_05385
FGSG_02173	FGSG_09025	FGSG_13810	FGSG_04891	FGSG_07374	FGSG_13466	FGSG_07358	FGSG_05408
FGSG_02524	FGSG_09059	FGSG_13815	FGSG_04894	FGSG_07383	FGSG_13539	FGSG_07554	FGSG_05411
FGSG_02553	FGSG_09062	FGSG_13816	FGSG_04955	FGSG_07449	FGSG_13558	FGSG_08062	FGSG_05427
FGSG_02576	FGSG_09068	FGSG_13852	FGSG_05008	FGSG_07451	FGSG_13603	FGSG_09847	FGSG_05430
FGSG_02738	FGSG_09100	FGSG_13854	FGSG_05044	FGSG_07569	FGSG_13611	FGSG_10483	FGSG_05484
FGSG_02843	FGSG_09122	FGSG_13876	FGSG_05046	FGSG_07719	FGSG_13678	FGSG_10546	FGSG_05489
FGSG_02938	FGSG_09150	FGSG_13904	FGSG_05078	FGSG_07838	FGSG_13688	FGSG_10817	FGSG_05554
FGSG_03065	FGSG_09184	FGSG_13926	FGSG_05140	FGSG_07914	FGSG_13763	FGSG_10972	FGSG_05593
FGSG_03237	FGSG_09236	FGSG_13947	FGSG_05193	FGSG_08001	FGSG_13771	FGSG_10985	FGSG_05595
FGSG_03344	FGSG_09256	FGSG_13948	FGSG_05231	FGSG_08063	FGSG_13791	FGSG_11724	FGSG_05734
FGSG_03811	FGSG_09369	FGSG_13960	FGSG_05288	FGSG_08164	FGSG_13876	FGSG_12330	FGSG_05735
FGSG_04020	FGSG_09468	FGSG_13981	FGSG_05324	FGSG_08213	FGSG_13924	FGSG_12714	FGSG_05736
FGSG_04209	FGSG_09470	FGSG_13982	FGSG_05326	FGSG_08262	FGSG_13942	FGSG_12814	FGSG_05750
FGSG_04238	FGSG_09483	FGSG_13992	FGSG_05466	FGSG_08329	FGSG_14020	FGSG_00657	FGSG_05760
FGSG_04271	FGSG_09503	FGSG_13999	FGSG_05606	FGSG_08336	FGSG_14029	FGSG_00983	FGSG_05829
FGSG_04288	FGSG_09523	FGSG_14000	FGSG_05663	FGSG_08425	FGSG_14030	FGSG_01708	FGSG_05870
FGSG_04349	FGSG_09569	FGSG_01794	FGSG_05679	FGSG_08439	FGSG_00066	FGSG_03431	FGSG_05891
FGSG_04407	FGSG_09643	FGSG_00031	FGSG_05716	FGSG_08451	FGSG_00081	FGSG_05070	FGSG_05893
FGSG_04436	FGSG_09679	FGSG_00156	FGSG_05762	FGSG_08473	FGSG_00125	FGSG_05568	FGSG_05954
FGSG_04477	FGSG_09723	FGSG_00432	FGSG_05776	FGSG_08596	FGSG_00166	FGSG_05660	FGSG_05985
FGSG_04498	FGSG_09777	FGSG_00517	FGSG_05818	FGSG_08623	FGSG_00185	FGSG_06257	FGSG_06008
FGSG_04951	FGSG_09791	FGSG_00630	FGSG_05897	FGSG_08659	FGSG_00220	FGSG_07351	FGSG_06009
FGSG_05394	FGSG_09971	FGSG_00770	FGSG_05905	FGSG_08694	FGSG_00409	FGSG_08265	FGSG_06043
FGSG_05406	FGSG_09972	FGSG_00772	FGSG_05922	FGSG_08771	FGSG_00446	FGSG_09826	FGSG_06053
FGSG_05415	FGSG_09998	FGSG_00942	FGSG_05927	FGSG_08946	FGSG_00497	FGSG_10956	FGSG_06055
FGSG_05561	FGSG_10059	FGSG_01148	FGSG_05947	FGSG_09078	FGSG_00635	FGSG_11350	FGSG_06057
FGSG_05590	FGSG_10082	FGSG_01517	FGSG_05957	FGSG_09179	FGSG_00680	FGSG_12350	FGSG_06063
FGSG_05597	FGSG_10110	FGSG_01589	FGSG_06027	FGSG_09189	FGSG_00797	FGSG_12756	FGSG_06115
FGSG_05612	FGSG_10165	FGSG_01598	FGSG_06062	FGSG_09239	FGSG_00823	FGSG_00737	FGSG_06119
FGSG_05651	FGSG_10200	FGSG_01622	FGSG_06082	FGSG_09259	FGSG_00825	FGSG_01023	FGSG_06210
FGSG_05664	FGSG_10203	FGSG_01754	FGSG_06113	FGSG_09392	FGSG_00914	FGSG_02274	FGSG_06241
FGSG_05848	FGSG_10214	FGSG_01806	FGSG_06192	FGSG_09640	FGSG_00996	FGSG_02873	FGSG_06287
FGSG_05854	FGSG_10284	FGSG_01980	FGSG_06208	FGSG_09718	FGSG_01028	FGSG_03219	FGSG_06299
FGSG_06081	FGSG_10310	FGSG_02000	FGSG_06245	FGSG_09790	FGSG_01041	FGSG_06742	FGSG_06320
FGSG_06165	FGSG_10431	FGSG_02123	FGSG_06303	FGSG_09857	FGSG_01175	FGSG_07060	FGSG_06352
FGSG_06185	FGSG_10433	FGSG_02153	FGSG_06304	FGSG_10100	FGSG_01243	FGSG_09960	FGSG_06385
FGSG_06186	FGSG_10435	FGSG_02179	FGSG_06345	FGSG_10110	FGSG_01276	FGSG_10012	FGSG_06388
FGSG_06311	FGSG_10455	FGSG_02218	FGSG_06419	FGSG_10198	FGSG_01330	FGSG_11856	FGSG_06395
FGSG_06341	FGSG_10456	FGSG_02241	FGSG_06461	FGSG_10206	FGSG_01345	FGSG_13394	FGSG_06415
FGSG_06367	FGSG_10474	FGSG_02332	FGSG_06479	FGSG_10211	FGSG_01349	FGSG_02795	FGSG_06416
FGSG_06413	FGSG_10534	FGSG_02370	FGSG_06570	FGSG_10244	FGSG_01377	FGSG_05770	FGSG_06445
FGSG_06536	FGSG_10582	FGSG_02514	FGSG_06613	FGSG_10433	FGSG_01495	FGSG_06351	FGSG_06461
FGSG_06548	FGSG_10604	FGSG_02654	FGSG_06657	FGSG_10543	FGSG_01531	FGSG_00552	FGSG_06509
FGSG_06578	FGSG_10646	FGSG_02673	FGSG_06685	FGSG_10562	FGSG_01540	FGSG_03415	FGSG_06512
FGSG_06658	FGSG_10676	FGSG_02713	FGSG_06721	FGSG_10718	FGSG_01561	FGSG_05800	FGSG_06626
FGSG_06666	FGSG_10695	FGSG_02954	FGSG_06748	FGSG_10747	FGSG_01592	FGSG_07067	FGSG_06644
FGSG_06690	FGSG_10841	FGSG_02981	FGSG_06765	FGSG_10758	FGSG_01607	FGSG_08235	FGSG_06695
FGSG_06806	FGSG_10854	FGSG_03096	FGSG_06792	FGSG_10809	FGSG_01667	FGSG_08555	FGSG_06751
FGSG_06863	FGSG_10871	FGSG_03156	FGSG_06931	FGSG_10817	FGSG_01674	FGSG_09490	FGSG_06775
FGSG_06864	FGSG_10926	FGSG_03171	FGSG_07008	FGSG_10837	FGSG_01710	FGSG_11520	FGSG_06794
FGSG_07055	FGSG_10965	FGSG_03210	FGSG_07038	FGSG_10908	FGSG_01855	FGSG_11705	FGSG_06819
FGSG_07116	FGSG_10966	FGSG_03227	FGSG_07046	FGSG_10925	FGSG_01929	FGSG_13860	FGSG_06842
FGSG_07133	FGSG_10984	FGSG_03255	FGSG_07061	FGSG_10948	FGSG_02047	FGSG_00040	FGSG_06880
FGSG_07189	FGSG_11006	FGSG_03298	FGSG_07078	FGSG_10949	FGSG_02120	FGSG_00058	FGSG_06892
FGSG_07192	FGSG_11013	FGSG_03331	FGSG_07104	FGSG_10962	FGSG_02221	FGSG_00097	FGSG_06923
FGSG_07263	FGSG_11035	FGSG_03345	FGSG_07123	FGSG_11038	FGSG_02305	FGSG_00115	FGSG_06936
FGSG_07379	FGSG_11097	FGSG_03381	FGSG_07132	FGSG_11195	FGSG_02455	FGSG_00139	FGSG_06988
FGSG_07431	FGSG_11100	FGSG_03493	FGSG_07216	FGSG_11249	FGSG_02464	FGSG_00152	FGSG_07000
FGSG_07485	FGSG_11135	FGSG_03542	FGSG_07219	FGSG_11386	FGSG_02505	FGSG_00176	FGSG_07004
FGSG_07494	FGSG_11146	FGSG_03573	FGSG_07238	FGSG_11398	FGSG_02511	FGSG_00192	FGSG_07008
FGSG_07564	FGSG_11161	FGSG_03640	FGSG_07252	FGSG_11457	FGSG_02560	FGSG_00201	FGSG_07032
FGSG_07568	FGSG_11176	FGSG_03713	FGSG_07263	FGSG_11540	FGSG_02561	FGSG_00210	FGSG_07043
FGSG_07636	FGSG_11192	FGSG_03794	FGSG_07411	FGSG_11576	FGSG_02649	FGSG_00258	FGSG_07044
FGSG_07715	FGSG_11224	FGSG_03868	FGSG_07415	FGSG_11610	FGSG_02692	FGSG_00311	FGSG_07087
FGSG_07946	FGSG_11240	FGSG_03883	FGSG_07423	FGSG_11803	FGSG_02703	FGSG_00387	FGSG_07092
FGSG_08199	FGSG_11241	FGSG_03904	FGSG_07462	FGSG_12368	FGSG_02794	FGSG_00424	FGSG_07094
FGSG_08451	FGSG_11276	FGSG_04075	FGSG_07484	FGSG_12421	FGSG_02870	FGSG_00485	FGSG_07103
FGSG_08656	FGSG_11314	FGSG_04142	FGSG_07491	FGSG_12434	FGSG_02896	FGSG_00502	FGSG_07110
FGSG_08693	FGSG_11342	FGSG_04267	FGSG_07500	FGSG_12435	FGSG_03235	FGSG_00529	FGSG_07180
FGSG_08740	FGSG_11360	FGSG_04331	FGSG_07516	FGSG_12438	FGSG_03355	FGSG_00641	FGSG_07201
FGSG_09040	FGSG_11427	FGSG_04450	FGSG_07519	FGSG_12445	FGSG_03505	FGSG_00707	FGSG_07254
FGSG_09231	FGSG_11477	FGSG_04494	FGSG_07531	FGSG_12506	FGSG_03590	FGSG_00714	FGSG_07276
FGSG_09259	FGSG_11499	FGSG_04495	FGSG_07532	FGSG_12519	FGSG_03593	FGSG_00764	FGSG_07281
FGSG_09289	FGSG_11501	FGSG_04532	FGSG_07546	FGSG_12611	FGSG_03725	FGSG_00831	FGSG_07303
FGSG_09540	FGSG_11509	FGSG_04533	FGSG_07555	FGSG_12689	FGSG_03755	FGSG_00858	FGSG_07325
FGSG_09550	FGSG_11511	FGSG_04535	FGSG_07556	FGSG_12858	FGSG_03774	FGSG_00892	FGSG_07342
FGSG_09625	FGSG_11513	FGSG_04571	FGSG_07558	FGSG_13131	FGSG_03804	FGSG_00924	FGSG_07418
FGSG_10020	FGSG_11571	FGSG_04591	FGSG_07570	FGSG_13132	FGSG_03894	FGSG_00979	FGSG_07472
FGSG_10050	FGSG_11579	FGSG_04649	FGSG_07577	FGSG_13167	FGSG_03979	FGSG_01018	FGSG_07499
FGSG_10153	FGSG_11613	FGSG_04708	FGSG_07591	FGSG_13199	FGSG_03986	FGSG_01151	FGSG_07520
FGSG_10175	FGSG_11621	FGSG_04723	FGSG_07615	FGSG_13310	FGSG_04034	FGSG_01198	FGSG_07560
FGSG_10178	FGSG_11644	FGSG_04726	FGSG_07622	FGSG_13321	FGSG_04037	FGSG_01205	FGSG_07756
FGSG_10267	FGSG_11645	FGSG_04749	FGSG_07626	FGSG_13358	FGSG_04050	FGSG_01286	FGSG_07816
FGSG_10368	FGSG_11646	FGSG_04756	FGSG_07653	FGSG_13615	FGSG_04071	FGSG_01579	FGSG_07876
FGSG_10378	FGSG_11647	FGSG_04930	FGSG_07655	FGSG_13703	FGSG_04124	FGSG_01628	FGSG_07901
FGSG_10466	FGSG_11788	FGSG_04942	FGSG_07684	FGSG_13839	FGSG_04139	FGSG_01673	FGSG_07930
FGSG_10490	FGSG_11840	FGSG_05000	FGSG_07693	FGSG_13985	FGSG_04143	FGSG_01841	FGSG_07939
FGSG_10783	FGSG_11847	FGSG_05220	FGSG_07718	FGSG_00186	FGSG_04275	FGSG_01865	FGSG_07993
FGSG_10791	FGSG_11850	FGSG_05228	FGSG_07751	FGSG_00189	FGSG_04314	FGSG_01914	FGSG_08046
FGSG_10815	FGSG_11903	FGSG_05272	FGSG_07753	FGSG_00306	FGSG_04378	FGSG_01977	FGSG_08061
FGSG_10879	FGSG_11904	FGSG_05331	FGSG_07754	FGSG_00367	FGSG_04403	FGSG_02130	FGSG_08081
FGSG_10889	FGSG_11941	FGSG_05497	FGSG_07761	FGSG_00425	FGSG_04481	FGSG_02181	FGSG_08082
FGSG_10957	FGSG_11980	FGSG_05610	FGSG_07768	FGSG_00478	FGSG_04576	FGSG_02218	FGSG_08083
FGSG_11275	FGSG_12001	FGSG_05667	FGSG_07773	FGSG_00492	FGSG_04905	FGSG_02232	FGSG_08104
FGSG_11309	FGSG_12011	FGSG_05694	FGSG_07774	FGSG_00500	FGSG_04909	FGSG_02286	FGSG_08138
FGSG_11455	FGSG_12012	FGSG_05758	FGSG_07793	FGSG_00511	FGSG_04943	FGSG_02321	FGSG_08223
FGSG_11699	FGSG_12031	FGSG_05759	FGSG_07821	FGSG_00560	FGSG_05109	FGSG_02358	FGSG_08292
FGSG_11782	FGSG_12078	FGSG_05783	FGSG_07825	FGSG_00590	FGSG_05139	FGSG_02392	FGSG_08315
FGSG_11833	FGSG_12079	FGSG_05807	FGSG_07843	FGSG_00633	FGSG_05147	FGSG_02404	FGSG_08354
FGSG_11859	FGSG_12109	FGSG_05833	FGSG_07927	FGSG_00647	FGSG_05161	FGSG_02471	FGSG_08378
FGSG_11878	FGSG_12118	FGSG_05876	FGSG_08048	FGSG_00815	FGSG_05165	FGSG_02520	FGSG_08399
FGSG_11947	FGSG_12195	FGSG_05883	FGSG_08056	FGSG_00882	FGSG_05197	FGSG_02557	FGSG_08415
FGSG_11969	FGSG_12205	FGSG_06650	FGSG_08068	FGSG_00901	FGSG_05230	FGSG_02602	FGSG_08429
FGSG_12041	FGSG_12229	FGSG_07010	FGSG_08076	FGSG_01012	FGSG_05270	FGSG_02655	FGSG_08448
FGSG_12062	FGSG_12230	FGSG_07188	FGSG_08116	FGSG_01123	FGSG_05275	FGSG_02696	FGSG_08485
FGSG_12115	FGSG_12235	FGSG_07242	FGSG_08131	FGSG_01182	FGSG_05292	FGSG_02709	FGSG_08572
FGSG_12121	FGSG_12236	FGSG_07403	FGSG_08137	FGSG_01184	FGSG_05336	FGSG_02786	FGSG_08586
FGSG_12178	FGSG_12298	FGSG_07479	FGSG_08146	FGSG_01185	FGSG_05349	FGSG_02809	FGSG_08593
FGSG_12180	FGSG_12319	FGSG_07551	FGSG_08264	FGSG_01203	FGSG_05462	FGSG_02902	FGSG_08610
FGSG_12670	FGSG_12328	FGSG_07644	FGSG_08291	FGSG_01216	FGSG_05557	FGSG_02955	FGSG_08663
FGSG_13059	FGSG_12329	FGSG_07699	FGSG_08297	FGSG_01217	FGSG_05612	FGSG_03051	FGSG_08677
FGSG_13324	FGSG_12353	FGSG_07717	FGSG_08311	FGSG_01242	FGSG_05658	FGSG_03147	FGSG_08684
FGSG_13326	FGSG_12389	FGSG_07744	FGSG_08374	FGSG_01247	FGSG_05914	FGSG_03153	FGSG_08738
FGSG_13393	FGSG_12400	FGSG_07767	FGSG_08378	FGSG_01292	FGSG_05931	FGSG_03473	FGSG_08763
FGSG_13782	FGSG_12402	FGSG_07800	FGSG_08381	FGSG_01328	FGSG_05932	FGSG_03476	FGSG_08775
FGSG_08817	FGSG_12403	FGSG_07815	FGSG_08382	FGSG_01348	FGSG_05933	FGSG_03619	FGSG_08807
FGSG_00721	FGSG_12444	FGSG_07839	FGSG_08405	FGSG_01368	FGSG_05954	FGSG_03633	FGSG_08816
FGSG_00824	FGSG_12498	FGSG_07987	FGSG_08450	FGSG_01369	FGSG_05974	FGSG_03638	FGSG_08886
FGSG_01295	FGSG_12503	FGSG_08030	FGSG_08493	FGSG_01424	FGSG_06018	FGSG_03668	FGSG_08902
FGSG_01533	FGSG_12571	FGSG_08100	FGSG_08494	FGSG_01429	FGSG_06151	FGSG_03681	FGSG_08906
FGSG_01747	FGSG_12609	FGSG_08113	FGSG_08502	FGSG_01486	FGSG_06175	FGSG_03956	FGSG_08929
FGSG_02567	FGSG_12635	FGSG_08159	FGSG_08504	FGSG_01612	FGSG_06254	FGSG_04030	FGSG_08935
FGSG_02598	FGSG_12702	FGSG_08243	FGSG_08556	FGSG_01619	FGSG_06265	FGSG_04033	FGSG_08943
FGSG_03418	FGSG_12717	FGSG_08268	FGSG_08585	FGSG_01624	FGSG_06393	FGSG_04103	FGSG_08944
FGSG_04301	FGSG_12834	FGSG_08269	FGSG_08604	FGSG_01648	FGSG_06408	FGSG_04150	FGSG_08948
FGSG_04456	FGSG_12845	FGSG_08282	FGSG_08654	FGSG_01689	FGSG_06514	FGSG_04170	FGSG_09038
FGSG_04458	FGSG_12900	FGSG_08293	FGSG_08722	FGSG_01855	FGSG_06725	FGSG_04179	FGSG_09135
FGSG_06587	FGSG_12911	FGSG_08317	FGSG_08741	FGSG_01882	FGSG_06767	FGSG_04208	FGSG_09203
FGSG_06890	FGSG_12945	FGSG_08364	FGSG_08743	FGSG_01907	FGSG_06788	FGSG_04259	FGSG_09237
FGSG_07240	FGSG_12984	FGSG_08387	FGSG_08778	FGSG_01965	FGSG_06824	FGSG_04293	FGSG_09249
FGSG_09527	FGSG_13009	FGSG_08428	FGSG_08797	FGSG_02029	FGSG_06900	FGSG_04400	FGSG_09373
FGSG_09551	FGSG_13036	FGSG_08483	FGSG_08826	FGSG_02159	FGSG_07044	FGSG_04426	FGSG_09397
FGSG_10009	FGSG_13184	FGSG_08501	FGSG_08844	FGSG_02249	FGSG_07084	FGSG_04579	FGSG_09406
FGSG_10168	FGSG_13230	FGSG_08824	FGSG_08893	FGSG_02477	FGSG_07088	FGSG_04684	FGSG_09420
FGSG_10201	FGSG_13245	FGSG_08835	FGSG_08931	FGSG_02485	FGSG_07094	FGSG_04793	FGSG_09423
FGSG_10810	FGSG_13246	FGSG_08861	FGSG_08952	FGSG_02519	FGSG_07103	FGSG_04796	FGSG_09457
FGSG_10887	FGSG_13261	FGSG_08991	FGSG_08980	FGSG_02575	FGSG_07199	FGSG_04894	FGSG_09484
FGSG_11598	FGSG_13326	FGSG_09086	FGSG_09040	FGSG_02654	FGSG_07249	FGSG_04987	FGSG_09526
FGSG_12768	FGSG_13349	FGSG_09096	FGSG_09041	FGSG_02769	FGSG_07278	FGSG_05007	FGSG_09541
FGSG_13396	FGSG_13359	FGSG_09132	FGSG_09044	FGSG_02774	FGSG_07299	FGSG_05211	FGSG_09579
FGSG_13911	FGSG_13382	FGSG_09175	FGSG_09045	FGSG_02843	FGSG_07406	FGSG_05288	FGSG_09583
FGSG_00316	FGSG_13385	FGSG_09182	FGSG_09058	FGSG_03544	FGSG_07408	FGSG_05457	FGSG_09615
FGSG_00976	FGSG_13387	FGSG_09191	FGSG_09059	FGSG_03590	FGSG_07476	FGSG_05532	FGSG_09617
FGSG_01313	FGSG_13435	FGSG_09228	FGSG_09062	FGSG_03687	FGSG_07495	FGSG_05544	FGSG_09638
FGSG_01564	FGSG_13479	FGSG_09288	FGSG_09064	FGSG_03792	FGSG_07510	FGSG_05615	FGSG_09707
FGSG_01930	FGSG_13482	FGSG_09334	FGSG_09129	FGSG_03805	FGSG_07662	FGSG_05741	FGSG_09733
FGSG_01936	FGSG_13483	FGSG_09390	FGSG_09146	FGSG_03838	FGSG_07895	FGSG_05836	FGSG_09734
FGSG_01992	FGSG_13489	FGSG_09468	FGSG_09168	FGSG_03976	FGSG_07927	FGSG_05919	FGSG_09750
FGSG_02143	FGSG_13493	FGSG_09679	FGSG_09173	FGSG_04107	FGSG_07943	FGSG_05944	FGSG_09775
FGSG_02554	FGSG_13507	FGSG_09719	FGSG_09176	FGSG_04112	FGSG_08031	FGSG_05968	FGSG_09783
FGSG_02729	FGSG_13509	FGSG_10128	FGSG_09192	FGSG_04209	FGSG_08112	FGSG_05983	FGSG_09814
FGSG_04186	FGSG_13514	FGSG_10213	FGSG_09264	FGSG_04313	FGSG_08291	FGSG_06012	FGSG_09835
FGSG_05643	FGSG_13557	FGSG_10238	FGSG_09296	FGSG_04607	FGSG_08367	FGSG_06043	FGSG_09845
FGSG_06120	FGSG_13631	FGSG_10310	FGSG_09301	FGSG_04639	FGSG_08375	FGSG_06202	FGSG_09867
FGSG_07193	FGSG_13679	FGSG_10666	FGSG_09311	FGSG_04889	FGSG_08378	FGSG_06362	FGSG_09868
FGSG_08380	FGSG_13684	FGSG_10692	FGSG_09442	FGSG_04910	FGSG_08415	FGSG_06539	FGSG_09879
FGSG_08392	FGSG_13695	FGSG_10773	FGSG_09462	FGSG_04914	FGSG_08421	FGSG_06569	FGSG_09887
FGSG_08537	FGSG_13705	FGSG_10777	FGSG_09477	FGSG_04916	FGSG_08429	FGSG_06895	FGSG_09898
FGSG_09604	FGSG_13750	FGSG_10877	FGSG_09483	FGSG_04945	FGSG_08555	FGSG_06942	FGSG_09918
FGSG_09749	FGSG_13757	FGSG_11028	FGSG_09493	FGSG_04977	FGSG_08571	FGSG_06965	FGSG_09933
FGSG_09884	FGSG_13766	FGSG_11031	FGSG_09501	FGSG_04983	FGSG_08615	FGSG_07043	FGSG_09946
FGSG_11193	FGSG_13767	FGSG_11039	FGSG_09563	FGSG_05079	FGSG_08726	FGSG_07046	FGSG_09975
FGSG_13903	FGSG_13826	FGSG_11041	FGSG_09593	FGSG_05099	FGSG_08752	FGSG_07086	FGSG_09976
FGSG_01848	FGSG_13832	FGSG_11131	FGSG_09646	FGSG_05122	FGSG_08858	FGSG_07107	FGSG_09991
FGSG_05455	FGSG_13838	FGSG_11137	FGSG_09661	FGSG_05170	FGSG_08878	FGSG_07125	FGSG_10089
FGSG_08595	FGSG_13864	FGSG_11143	FGSG_09681	FGSG_05221	FGSG_08882	FGSG_07129	FGSG_10090
FGSG_08617	FGSG_13894	FGSG_11170	FGSG_09701	FGSG_05235	FGSG_08956	FGSG_07134	FGSG_10091
FGSG_09233	FGSG_13962	FGSG_11242	FGSG_09739	FGSG_05250	FGSG_09007	FGSG_07136	FGSG_10098
FGSG_04950	FGSG_13972	FGSG_11299	FGSG_09773	FGSG_05271	FGSG_09029	FGSG_07177	FGSG_10099
FGSG_09565	FGSG_13988	FGSG_11330	FGSG_09785	FGSG_05275	FGSG_09165	FGSG_07212	FGSG_10108
FGSG_12683	FGSG_07812	FGSG_11351	FGSG_09791	FGSG_05305	FGSG_09235	FGSG_07392	FGSG_10146
FGSG_01312	FGSG_00094	FGSG_11391	FGSG_09794	FGSG_05409	FGSG_09319	FGSG_07423	FGSG_10152
FGSG_01554	FGSG_00119	FGSG_11426	FGSG_09810	FGSG_05422	FGSG_09321	FGSG_07463	FGSG_10185
FGSG_05512	FGSG_00148	FGSG_11435	FGSG_09820	FGSG_05424	FGSG_09335	FGSG_07667	FGSG_10196
FGSG_05524	FGSG_00235	FGSG_11459	FGSG_09834	FGSG_05454	FGSG_09363	FGSG_07863	FGSG_10280
FGSG_06493	FGSG_00384	FGSG_11486	FGSG_09841	FGSG_05518	FGSG_09365	FGSG_07872	FGSG_10320
FGSG_07768	FGSG_00389	FGSG_11489	FGSG_09911	FGSG_05522	FGSG_09404	FGSG_07884	FGSG_10345
FGSG_09298	FGSG_00487	FGSG_11710	FGSG_09912	FGSG_05529	FGSG_09453	FGSG_07918	FGSG_10353
FGSG_09422	FGSG_00525	FGSG_11722	FGSG_09979	FGSG_05561	FGSG_09563	FGSG_07968	FGSG_10362
FGSG_09567	FGSG_00622	FGSG_11725	FGSG_09986	FGSG_05648	FGSG_09570	FGSG_08064	FGSG_10374
FGSG_06942	FGSG_00767	FGSG_11726	FGSG_10004	FGSG_05778	FGSG_09635	FGSG_08071	FGSG_10485
FGSG_00081	FGSG_00828	FGSG_11746	FGSG_10065	FGSG_05886	FGSG_09649	FGSG_08102	FGSG_10499
FGSG_00083	FGSG_00942	FGSG_11774	FGSG_10137	FGSG_05893	FGSG_09651	FGSG_08262	FGSG_10503
FGSG_00143	FGSG_01378	FGSG_11898	FGSG_10154	FGSG_05899	FGSG_09758	FGSG_08351	FGSG_10505
FGSG_00260	FGSG_01494	FGSG_11899	FGSG_10155	FGSG_05956	FGSG_09760	FGSG_08369	FGSG_10510
FGSG_00296	FGSG_01496	FGSG_11901	FGSG_10183	FGSG_05963	FGSG_09761	FGSG_08532	FGSG_10515
FGSG_00374	FGSG_01586	FGSG_11902	FGSG_10190	FGSG_05977	FGSG_09774	FGSG_08667	FGSG_10675
FGSG_00448	FGSG_01752	FGSG_11949	FGSG_10215	FGSG_05985	FGSG_09861	FGSG_08690	FGSG_10680
FGSG_00460	FGSG_01775	FGSG_11954	FGSG_10221	FGSG_06007	FGSG_09875	FGSG_08700	FGSG_10701
FGSG_00475	FGSG_01782	FGSG_11972	FGSG_10227	FGSG_06041	FGSG_09900	FGSG_08731	FGSG_10779
FGSG_00489	FGSG_01827	FGSG_12024	FGSG_10287	FGSG_06045	FGSG_09918	FGSG_08755	FGSG_10795
FGSG_00513	FGSG_01856	FGSG_12057	FGSG_10303	FGSG_06048	FGSG_09932	FGSG_08812	FGSG_10810
FGSG_00545	FGSG_01876	FGSG_12103	FGSG_10316	FGSG_06051	FGSG_09933	FGSG_08843	FGSG_10864
FGSG_00548	FGSG_01887	FGSG_12122	FGSG_10381	FGSG_06055	FGSG_09979	FGSG_08851	FGSG_10894
FGSG_00553	FGSG_01913	FGSG_12135	FGSG_10419	FGSG_06084	FGSG_10023	FGSG_08945	FGSG_10899
FGSG_00749	FGSG_01972	FGSG_12301	FGSG_10435	FGSG_06088	FGSG_10090	FGSG_08974	FGSG_10921
FGSG_00803	FGSG_02054	FGSG_12302	FGSG_10465	FGSG_06137	FGSG_10099	FGSG_09080	FGSG_11023
FGSG_00897	FGSG_02111	FGSG_12303	FGSG_10470	FGSG_06149	FGSG_10142	FGSG_09230	FGSG_11024
FGSG_00912	FGSG_02112	FGSG_12326	FGSG_10506	FGSG_06195	FGSG_10190	FGSG_09454	FGSG_11026
FGSG_00917	FGSG_02116	FGSG_12343	FGSG_10533	FGSG_06201	FGSG_10345	FGSG_09475	FGSG_11036
FGSG_00996	FGSG_02163	FGSG_12361	FGSG_10564	FGSG_06280	FGSG_10425	FGSG_09494	FGSG_11046
FGSG_01022	FGSG_02168	FGSG_12364	FGSG_10565	FGSG_06281	FGSG_10515	FGSG_09595	FGSG_11048
FGSG_01067	FGSG_02186	FGSG_12385	FGSG_10567	FGSG_06307	FGSG_10527	FGSG_09670	FGSG_11061
FGSG_01084	FGSG_02188	FGSG_12401	FGSG_10571	FGSG_06367	FGSG_10641	FGSG_09692	FGSG_11089
FGSG_01374	FGSG_02203	FGSG_12527	FGSG_10573	FGSG_06387	FGSG_10669	FGSG_09707	FGSG_11095
FGSG_01455	FGSG_02207	FGSG_12543	FGSG_10588	FGSG_06436	FGSG_10759	FGSG_09789	FGSG_11183
FGSG_01457	FGSG_02208	FGSG_12556	FGSG_10601	FGSG_06464	FGSG_10801	FGSG_09809	FGSG_11185
FGSG_01539	FGSG_02251	FGSG_12612	FGSG_10618	FGSG_06494	FGSG_10804	FGSG_09933	FGSG_11212
FGSG_01572	FGSG_02254	FGSG_12624	FGSG_10626	FGSG_06530	FGSG_10809	FGSG_09936	FGSG_11233
FGSG_01581	FGSG_02298	FGSG_12642	FGSG_10664	FGSG_06572	FGSG_10811	FGSG_10011	FGSG_11264
FGSG_01891	FGSG_02336	FGSG_12719	FGSG_10666	FGSG_06636	FGSG_10821	FGSG_10064	FGSG_11290
FGSG_01896	FGSG_02363	FGSG_12801	FGSG_10674	FGSG_06672	FGSG_10843	FGSG_10083	FGSG_11395
FGSG_01932	FGSG_02364	FGSG_12802	FGSG_10690	FGSG_06718	FGSG_11525	FGSG_10114	FGSG_11399
FGSG_01990	FGSG_02395	FGSG_12811	FGSG_10695	FGSG_06737	FGSG_11595	FGSG_10253	FGSG_11408
FGSG_02193	FGSG_02398	FGSG_12847	FGSG_10700	FGSG_06822	FGSG_11616	FGSG_10264	FGSG_11428
FGSG_02239	FGSG_02411	FGSG_12889	FGSG_10707	FGSG_06861	FGSG_11699	FGSG_10266	FGSG_11594
FGSG_02284	FGSG_02510	FGSG_12890	FGSG_10728	FGSG_06951	FGSG_11912	FGSG_10378	FGSG_11610
FGSG_02464	FGSG_02538	FGSG_12924	FGSG_10834	FGSG_07031	FGSG_11990	FGSG_10435	FGSG_11690
FGSG_02521	FGSG_02571	FGSG_12984	FGSG_10857	FGSG_07080	FGSG_12049	FGSG_10438	FGSG_11729
FGSG_02530	FGSG_02687	FGSG_12990	FGSG_10882	FGSG_07143	FGSG_12056	FGSG_10700	FGSG_11736
FGSG_02714	FGSG_02737	FGSG_13054	FGSG_10891	FGSG_07172	FGSG_12399	FGSG_10740	FGSG_11799
FGSG_02757	FGSG_02753	FGSG_13078	FGSG_10960	FGSG_07181	FGSG_12670	FGSG_10825	FGSG_11800
FGSG_02816	FGSG_02830	FGSG_13104	FGSG_10973	FGSG_07202	FGSG_12678	FGSG_10838	FGSG_11803
FGSG_02925	FGSG_02857	FGSG_13114	FGSG_10986	FGSG_07234	FGSG_12713	FGSG_10891	FGSG_11865
FGSG_03169	FGSG_02886	FGSG_13270	FGSG_11017	FGSG_07275	FGSG_12723	FGSG_11084	FGSG_11924
FGSG_03680	FGSG_02924	FGSG_13351	FGSG_11019	FGSG_07285	FGSG_12856	FGSG_11107	FGSG_11957
FGSG_03683	FGSG_02975	FGSG_13364	FGSG_11040	FGSG_07407	FGSG_13182	FGSG_11140	FGSG_11991
FGSG_03708	FGSG_03000	FGSG_13400	FGSG_11053	FGSG_07420	FGSG_13380	FGSG_11183	FGSG_11994
FGSG_03751	FGSG_03031	FGSG_13406	FGSG_11093	FGSG_07425	FGSG_13587	FGSG_11200	FGSG_12035
FGSG_03803	FGSG_03080	FGSG_13447	FGSG_11096	FGSG_07441	FGSG_13607	FGSG_11204	FGSG_12056
FGSG_04052	FGSG_03098	FGSG_13506	FGSG_11145	FGSG_07455	FGSG_13663	FGSG_11215	FGSG_12119
FGSG_04106	FGSG_03135	FGSG_13571	FGSG_11177	FGSG_07468	FGSG_13874	FGSG_11228	FGSG_12135
FGSG_04133	FGSG_03142	FGSG_13679	FGSG_11192	FGSG_07485	FGSG_13891	FGSG_11464	FGSG_12360
FGSG_04218	FGSG_03165	FGSG_13680	FGSG_11222	FGSG_07568	FGSG_00138	FGSG_11576	FGSG_12376
FGSG_04310	FGSG_03177	FGSG_13690	FGSG_11232	FGSG_07662	FGSG_00183	FGSG_11602	FGSG_12396
FGSG_04368	FGSG_03213	FGSG_13693	FGSG_11235	FGSG_07919	FGSG_00236	FGSG_11688	FGSG_12399
FGSG_04427	FGSG_03253	FGSG_13720	FGSG_11307	FGSG_07945	FGSG_00555	FGSG_11745	FGSG_12481
FGSG_04442	FGSG_03287	FGSG_13752	FGSG_11337	FGSG_08125	FGSG_00583	FGSG_11811	FGSG_12482
FGSG_04911	FGSG_03353	FGSG_13817	FGSG_11423	FGSG_08308	FGSG_00610	FGSG_11942	FGSG_12660
FGSG_05171	FGSG_03361	FGSG_13828	FGSG_11443	FGSG_08365	FGSG_00709	FGSG_12009	FGSG_12765
FGSG_05188	FGSG_03491	FGSG_13843	FGSG_11573	FGSG_08446	FGSG_00728	FGSG_12029	FGSG_12794
FGSG_05247	FGSG_03508	FGSG_13855	FGSG_11715	FGSG_08455	FGSG_01059	FGSG_12063	FGSG_12856
FGSG_05261	FGSG_03521	FGSG_13884	FGSG_11717	FGSG_08458	FGSG_01130	FGSG_12178	FGSG_12873
FGSG_05307	FGSG_03556	FGSG_13915	FGSG_11767	FGSG_08520	FGSG_01214	FGSG_12266	FGSG_12878
FGSG_05388	FGSG_03563	FGSG_14006	FGSG_11851	FGSG_08546	FGSG_01473	FGSG_12270	FGSG_12925
FGSG_05407	FGSG_03606	FGSG_00015	FGSG_11866	FGSG_08572	FGSG_01553	FGSG_12369	FGSG_12979
FGSG_05558	FGSG_03619	FGSG_00016	FGSG_11908	FGSG_08593	FGSG_01673	FGSG_12404	FGSG_12997
FGSG_05684	FGSG_03648	FGSG_00084	FGSG_11912	FGSG_08675	FGSG_01731	FGSG_12430	FGSG_13021
FGSG_05755	FGSG_03657	FGSG_00095	FGSG_11939	FGSG_08744	FGSG_01739	FGSG_12431	FGSG_13031
FGSG_05847	FGSG_03678	FGSG_00127	FGSG_11950	FGSG_08747	FGSG_01757	FGSG_12530	FGSG_13097
FGSG_05937	FGSG_03693	FGSG_00132	FGSG_12002	FGSG_08797	FGSG_01769	FGSG_12557	FGSG_13172
FGSG_06113	FGSG_03703	FGSG_00135	FGSG_12003	FGSG_08846	FGSG_01809	FGSG_12593	FGSG_13189
FGSG_06171	FGSG_03729	FGSG_00144	FGSG_12027	FGSG_08848	FGSG_01938	FGSG_12662	FGSG_13322
FGSG_06347	FGSG_03776	FGSG_00163	FGSG_12058	FGSG_08887	FGSG_01991	FGSG_12800	FGSG_13338
FGSG_06508	FGSG_03785	FGSG_00221	FGSG_12059	FGSG_08899	FGSG_02007	FGSG_12839	FGSG_13585
FGSG_06535	FGSG_03802	FGSG_00226	FGSG_12066	FGSG_08922	FGSG_02025	FGSG_12869	FGSG_13607
FGSG_06647	FGSG_03812	FGSG_00252	FGSG_12094	FGSG_08947	FGSG_02060	FGSG_12882	FGSG_13614
FGSG_06657	FGSG_03834	FGSG_00348	FGSG_12096	FGSG_08970	FGSG_02108	FGSG_12974	FGSG_13622
FGSG_06686	FGSG_03879	FGSG_00412	FGSG_12097	FGSG_08976	FGSG_02186	FGSG_13040	FGSG_13630
FGSG_06696	FGSG_03927	FGSG_00457	FGSG_12150	FGSG_08977	FGSG_02231	FGSG_13049	FGSG_13704
FGSG_06769	FGSG_03944	FGSG_00615	FGSG_12211	FGSG_09243	FGSG_02258	FGSG_13105	FGSG_13741
FGSG_06774	FGSG_04038	FGSG_00668	FGSG_12263	FGSG_09284	FGSG_02288	FGSG_13133	FGSG_13809
FGSG_06781	FGSG_04064	FGSG_00783	FGSG_12269	FGSG_09381	FGSG_02314	FGSG_13134	FGSG_13982
FGSG_06807	FGSG_04100	FGSG_00952	FGSG_12278	FGSG_09485	FGSG_02355	FGSG_13198	FGSG_13989
FGSG_06825	FGSG_04106	FGSG_01146	FGSG_12375	FGSG_09504	FGSG_02373	FGSG_13209	FGSG_13990
FGSG_06881	FGSG_04131	FGSG_01362	FGSG_12397	FGSG_09508	FGSG_02382	FGSG_13210	FGSG_00144
FGSG_06918	FGSG_04163	FGSG_01500	FGSG_12398	FGSG_09517	FGSG_02441	FGSG_13391	FGSG_00015
FGSG_07168	FGSG_04185	FGSG_01741	FGSG_12399	FGSG_09522	FGSG_02607	FGSG_13464	FGSG_00034
FGSG_07173	FGSG_04216	FGSG_01748	FGSG_12461	FGSG_09552	FGSG_02624	FGSG_13519	FGSG_00043
FGSG_07253	FGSG_04283	FGSG_01817	FGSG_12505	FGSG_09583	FGSG_02678	FGSG_13726	FGSG_00063
FGSG_07360	FGSG_04373	FGSG_01862	FGSG_12558	FGSG_09589	FGSG_02687	FGSG_13773	FGSG_00105
FGSG_07389	FGSG_04377	FGSG_01984	FGSG_12607	FGSG_09639	FGSG_02753	FGSG_13788	FGSG_00108
FGSG_07415	FGSG_04433	FGSG_02018	FGSG_12610	FGSG_09665	FGSG_02763	FGSG_13861	FGSG_00111
FGSG_07445	FGSG_04449	FGSG_02035	FGSG_12850	FGSG_09673	FGSG_02816	FGSG_13938	FGSG_00130
FGSG_07495	FGSG_04463	FGSG_02068	FGSG_12864	FGSG_09713	FGSG_02871	FGSG_03234	FGSG_00131
FGSG_07538	FGSG_04475	FGSG_02086	FGSG_12898	FGSG_09722	FGSG_02934	FGSG_03998	FGSG_00137
FGSG_07683	FGSG_04498	FGSG_02129	FGSG_12909	FGSG_09747	FGSG_02974	FGSG_04514	FGSG_00157
FGSG_07724	FGSG_04512	FGSG_02149	FGSG_12926	FGSG_09793	FGSG_03072	FGSG_08893	FGSG_00208
FGSG_07807	FGSG_04518	FGSG_02173	FGSG_12927	FGSG_09834	FGSG_03080	FGSG_09610	FGSG_00222
FGSG_07831	FGSG_04543	FGSG_02188	FGSG_12997	FGSG_09855	FGSG_03134	FGSG_10125	FGSG_00236
FGSG_07833	FGSG_04600	FGSG_02195	FGSG_12998	FGSG_09861	FGSG_03197	FGSG_10471	FGSG_00253
FGSG_07891	FGSG_04605	FGSG_02266	FGSG_13009	FGSG_09873	FGSG_03220	FGSG_13986	FGSG_00254
FGSG_07963	FGSG_04635	FGSG_02371	FGSG_13012	FGSG_09903	FGSG_03261	FGSG_01442	FGSG_00379
FGSG_08013	FGSG_04652	FGSG_02587	FGSG_13074	FGSG_09961	FGSG_03299	FGSG_03898	FGSG_00381
FGSG_08075	FGSG_04671	FGSG_02619	FGSG_13094	FGSG_10005	FGSG_03366	FGSG_03930	FGSG_00413
FGSG_08103	FGSG_04723	FGSG_02627	FGSG_13098	FGSG_10069	FGSG_03392	FGSG_05404	FGSG_00441
FGSG_08126	FGSG_04728	FGSG_02635	FGSG_13120	FGSG_10097	FGSG_03532	FGSG_07059	FGSG_00505
FGSG_08238	FGSG_04739	FGSG_02739	FGSG_13128	FGSG_10121	FGSG_03594	FGSG_07135	FGSG_00550
FGSG_08325	FGSG_04756	FGSG_02827	FGSG_13130	FGSG_10130	FGSG_03668	FGSG_09902	FGSG_00571
FGSG_08411	FGSG_04764	FGSG_03005	FGSG_13196	FGSG_10191	FGSG_03730	FGSG_11303	FGSG_00619
FGSG_08420	FGSG_04816	FGSG_03054	FGSG_13209	FGSG_10257	FGSG_03765	FGSG_12596	FGSG_00690
FGSG_08426	FGSG_04867	FGSG_03143	FGSG_13210	FGSG_10280	FGSG_03830	FGSG_12597	FGSG_00739
FGSG_08431	FGSG_04879	FGSG_03146	FGSG_13314	FGSG_10301	FGSG_03909	FGSG_00792	FGSG_00742
FGSG_08474	FGSG_04937	FGSG_03250	FGSG_13344	FGSG_10346	FGSG_03944	FGSG_01226	FGSG_00784
FGSG_08500	FGSG_04993	FGSG_03323	FGSG_13352	FGSG_10373	FGSG_03952	FGSG_01339	FGSG_00859
FGSG_08679	FGSG_05025	FGSG_03342	FGSG_13360	FGSG_10466	FGSG_04028	FGSG_01434	FGSG_00867
FGSG_08730	FGSG_05049	FGSG_03352	FGSG_13376	FGSG_10598	FGSG_04039	FGSG_02409	FGSG_00879
FGSG_08768	FGSG_05129	FGSG_03403	FGSG_13386	FGSG_10730	FGSG_04049	FGSG_02666	FGSG_00927
FGSG_08905	FGSG_05155	FGSG_03486	FGSG_13394	FGSG_10732	FGSG_04152	FGSG_03106	FGSG_01007
FGSG_08933	FGSG_05157	FGSG_03530	FGSG_13413	FGSG_10769	FGSG_04313	FGSG_03190	FGSG_01061
FGSG_09123	FGSG_05166	FGSG_03571	FGSG_13421	FGSG_10799	FGSG_04321	FGSG_04335	FGSG_01107
FGSG_09198	FGSG_05198	FGSG_03583	FGSG_13478	FGSG_10820	FGSG_04353	FGSG_05216	FGSG_01165
FGSG_09360	FGSG_05240	FGSG_03604	FGSG_13482	FGSG_10829	FGSG_04391	FGSG_05538	FGSG_01168
FGSG_09402	FGSG_05295	FGSG_03621	FGSG_13491	FGSG_10858	FGSG_04424	FGSG_05861	FGSG_01194
FGSG_09410	FGSG_05318	FGSG_03628	FGSG_13510	FGSG_10874	FGSG_04434	FGSG_06052	FGSG_01223
FGSG_09488	FGSG_05331	FGSG_03637	FGSG_13518	FGSG_10884	FGSG_04446	FGSG_06417	FGSG_01362
FGSG_09524	FGSG_05551	FGSG_03784	FGSG_13526	FGSG_10889	FGSG_04453	FGSG_06859	FGSG_01401
FGSG_09552	FGSG_05576	FGSG_03795	FGSG_13578	FGSG_10956	FGSG_04615	FGSG_06973	FGSG_01458
FGSG_09642	FGSG_05694	FGSG_03892	FGSG_13630	FGSG_10957	FGSG_04627	FGSG_07168	FGSG_01520
FGSG_09703	FGSG_05725	FGSG_03908	FGSG_13667	FGSG_10983	FGSG_04637	FGSG_08541	FGSG_01546
FGSG_09709	FGSG_05812	FGSG_03923	FGSG_13923	FGSG_11143	FGSG_04688	FGSG_08607	FGSG_01559
FGSG_09946	FGSG_05877	FGSG_04007	FGSG_13977	FGSG_11336	FGSG_04747	FGSG_08982	FGSG_01688
FGSG_09949	FGSG_05940	FGSG_04023	FGSG_13996	FGSG_11403	FGSG_04781	FGSG_09607	FGSG_01756
FGSG_10074	FGSG_05948	FGSG_04158	FGSG_04137	FGSG_11699	FGSG_04811	FGSG_10226	FGSG_01773
FGSG_10132	FGSG_05995	FGSG_04453	FGSG_04402	FGSG_11835	FGSG_04848	FGSG_11348	FGSG_01805
FGSG_10135	FGSG_06095	FGSG_04469	FGSG_06668	FGSG_11938	FGSG_04917	FGSG_11421	FGSG_01812
FGSG_10269	FGSG_06244	FGSG_04709	FGSG_10510	FGSG_12031	FGSG_05297	FGSG_11846	FGSG_01814
FGSG_10280	FGSG_06437	FGSG_04738	FGSG_00921	FGSG_12219	FGSG_05365	FGSG_12199	FGSG_01820
FGSG_10317	FGSG_06511	FGSG_04790	FGSG_01016	FGSG_12302	FGSG_05410	FGSG_12200	FGSG_01823
FGSG_10383	FGSG_06608	FGSG_04792	FGSG_02764	FGSG_12321	FGSG_05465	FGSG_13028	FGSG_01868
FGSG_10423	FGSG_06663	FGSG_04804	FGSG_06270	FGSG_12522	FGSG_05491	FGSG_01407	FGSG_01942
FGSG_10446	FGSG_06728	FGSG_04817	FGSG_07292	FGSG_12589	FGSG_05495	FGSG_02803	FGSG_01986
FGSG_10450	FGSG_06735	FGSG_04842	FGSG_08670	FGSG_12634	FGSG_05573	FGSG_08780	FGSG_01989
FGSG_10468	FGSG_06794	FGSG_04865	FGSG_12937	FGSG_12684	FGSG_05593	FGSG_04260	FGSG_02050
FGSG_10488	FGSG_06965	FGSG_04940	FGSG_02231	FGSG_12687	FGSG_05702	FGSG_05349	FGSG_02051
FGSG_10553	FGSG_06966	FGSG_04962	FGSG_05719	FGSG_12731	FGSG_05856	FGSG_05996	FGSG_02053
FGSG_10771	FGSG_07013	FGSG_05289	FGSG_00177	FGSG_12732	FGSG_05858	FGSG_07512	FGSG_02135
FGSG_10892	FGSG_07122	FGSG_05646	FGSG_00395	FGSG_12846	FGSG_05922	FGSG_00439	FGSG_02196
FGSG_11110	FGSG_07140	FGSG_05850	FGSG_00631	FGSG_12883	FGSG_06090	FGSG_01535	FGSG_02235
FGSG_11176	FGSG_07141	FGSG_06140	FGSG_00634	FGSG_13032	FGSG_06211	FGSG_01637	FGSG_02257
FGSG_11283	FGSG_07146	FGSG_06232	FGSG_00671	FGSG_13053	FGSG_06313	FGSG_01957	FGSG_02268
FGSG_11604	FGSG_07153	FGSG_06455	FGSG_00798	FGSG_13057	FGSG_06314	FGSG_04044	FGSG_02294
FGSG_11617	FGSG_07209	FGSG_06469	FGSG_00845	FGSG_13058	FGSG_06349	FGSG_04306	FGSG_02341
FGSG_12029	FGSG_07378	FGSG_06470	FGSG_00904	FGSG_13540	FGSG_06380	FGSG_06560	FGSG_02367
FGSG_12043	FGSG_07529	FGSG_06487	FGSG_01008	FGSG_13730	FGSG_06427	FGSG_06866	FGSG_02369
FGSG_12264	FGSG_07557	FGSG_06519	FGSG_01021	FGSG_13731	FGSG_06599	FGSG_08543	FGSG_02373
FGSG_12345	FGSG_07604	FGSG_06562	FGSG_01081	FGSG_13906	FGSG_06620	FGSG_08788	FGSG_02380
FGSG_12387	FGSG_07619	FGSG_06591	FGSG_01154	FGSG_13948	FGSG_06628	FGSG_09811	FGSG_02382
FGSG_12470	FGSG_07718	FGSG_06601	FGSG_01238	FGSG_13988	FGSG_06700	FGSG_10589	FGSG_02430
FGSG_12528	FGSG_07724	FGSG_06623	FGSG_01278	FGSG_00196	FGSG_06740	FGSG_13000	FGSG_02487
FGSG_12856	FGSG_07730	FGSG_06758	FGSG_01504	FGSG_02154	FGSG_06752	FGSG_01390	FGSG_02500
FGSG_12881	FGSG_07788	FGSG_06782	FGSG_01509	FGSG_04213	FGSG_06758	FGSG_01892	FGSG_02589
FGSG_12927	FGSG_07790	FGSG_06818	FGSG_01516	FGSG_04499	FGSG_06821	FGSG_02502	FGSG_02630
FGSG_13001	FGSG_07808	FGSG_06928	FGSG_01523	FGSG_07925	FGSG_06937	FGSG_04980	FGSG_02785
FGSG_13031	FGSG_07815	FGSG_06994	FGSG_01803	FGSG_10038	FGSG_06997	FGSG_06727	FGSG_02808
FGSG_13106	FGSG_07860	FGSG_07048	FGSG_01871	FGSG_10883	FGSG_07050	FGSG_08646	FGSG_02853
FGSG_13312	FGSG_07861	FGSG_07241	FGSG_01956	FGSG_13976	FGSG_07093	FGSG_08874	FGSG_02881
FGSG_13445	FGSG_07879	FGSG_07507	FGSG_02099	FGSG_00724	FGSG_07195	FGSG_09505	FGSG_02890
FGSG_13455	FGSG_07959	FGSG_07552	FGSG_02267	FGSG_02046	FGSG_07211	FGSG_09931	FGSG_02911
FGSG_13456	FGSG_07968	FGSG_07590	FGSG_02353	FGSG_04332	FGSG_07262	FGSG_09955	FGSG_02989
FGSG_13474	FGSG_07980	FGSG_07603	FGSG_02493	FGSG_08774	FGSG_07296	FGSG_10354	FGSG_03042
FGSG_13562	FGSG_08013	FGSG_07639	FGSG_02503	FGSG_09008	FGSG_07318	FGSG_00006	FGSG_03043
FGSG_13579	FGSG_08156	FGSG_07698	FGSG_02541	FGSG_09379	FGSG_07377	FGSG_00638	FGSG_03086
FGSG_13634	FGSG_08205	FGSG_07708	FGSG_02542	FGSG_10101	FGSG_07440	FGSG_01188	FGSG_03107
FGSG_13641	FGSG_08209	FGSG_07737	FGSG_02543	FGSG_11733	FGSG_07452	FGSG_01880	FGSG_03118
FGSG_13729	FGSG_08239	FGSG_07763	FGSG_02544	FGSG_13089	FGSG_07457	FGSG_01950	FGSG_03130
FGSG_00059	FGSG_08249	FGSG_07829	FGSG_02570	FGSG_04888	FGSG_07505	FGSG_02105	FGSG_03133
FGSG_00127	FGSG_08257	FGSG_08011	FGSG_02588	FGSG_13033	FGSG_07558	FGSG_02240	FGSG_03181
FGSG_00401	FGSG_08294	FGSG_08048	FGSG_02961	FGSG_03336	FGSG_07794	FGSG_02779	FGSG_03203
FGSG_00435	FGSG_08512	FGSG_08058	FGSG_03311	FGSG_04316	FGSG_07826	FGSG_03771	FGSG_03224
FGSG_00453	FGSG_08554	FGSG_08107	FGSG_03462	FGSG_05616	FGSG_07890	FGSG_05038	FGSG_03275
FGSG_00497	FGSG_08641	FGSG_08117	FGSG_03463	FGSG_08727	FGSG_07948	FGSG_05094	FGSG_03302
FGSG_00528	FGSG_08772	FGSG_08145	FGSG_03648	FGSG_09019	FGSG_07952	FGSG_05192	FGSG_03309
FGSG_00577	FGSG_08909	FGSG_08177	FGSG_03988	FGSG_09474	FGSG_08246	FGSG_05601	FGSG_03354
FGSG_00603	FGSG_08934	FGSG_08231	FGSG_03993	FGSG_12867	FGSG_08376	FGSG_06878	FGSG_03357
FGSG_00643	FGSG_08960	FGSG_08258	FGSG_04136	FGSG_00827	FGSG_08381	FGSG_07083	FGSG_03383
FGSG_00671	FGSG_09073	FGSG_08304	FGSG_04149	FGSG_01867	FGSG_08479	FGSG_07250	FGSG_03384
FGSG_00702	FGSG_09077	FGSG_08305	FGSG_04248	FGSG_02926	FGSG_08503	FGSG_07295	FGSG_03439
FGSG_00707	FGSG_09153	FGSG_08332	FGSG_04476	FGSG_04058	FGSG_08511	FGSG_08997	FGSG_03464
FGSG_00804	FGSG_09316	FGSG_08356	FGSG_04600	FGSG_04323	FGSG_08517	FGSG_09305	FGSG_03470
FGSG_00820	FGSG_09364	FGSG_08379	FGSG_04656	FGSG_05048	FGSG_08598	FGSG_10276	FGSG_03483
FGSG_00855	FGSG_09404	FGSG_08612	FGSG_04897	FGSG_06574	FGSG_08657	FGSG_10348	FGSG_03506
FGSG_00861	FGSG_09464	FGSG_08625	FGSG_04915	FGSG_07079	FGSG_08722	FGSG_10437	FGSG_03519
FGSG_00870	FGSG_09698	FGSG_08716	FGSG_04919	FGSG_08767	FGSG_08754	FGSG_12657	FGSG_03536
FGSG_00913	FGSG_09804	FGSG_08770	FGSG_04975	FGSG_00768	FGSG_08791	FGSG_12919	FGSG_03611
FGSG_00925	FGSG_09863	FGSG_08836	FGSG_05378	FGSG_01365	FGSG_08849	FGSG_00023	FGSG_03649
FGSG_00932	FGSG_10127	FGSG_08855	FGSG_05428	FGSG_01918	FGSG_08914	FGSG_00082	FGSG_03652
FGSG_01004	FGSG_10294	FGSG_09052	FGSG_05433	FGSG_02093	FGSG_08920	FGSG_00249	FGSG_03692
FGSG_01046	FGSG_10340	FGSG_09070	FGSG_05493	FGSG_05092	FGSG_08979	FGSG_00261	FGSG_03736
FGSG_01162	FGSG_10349	FGSG_09089	FGSG_05605	FGSG_05125	FGSG_09082	FGSG_00279	FGSG_03768
FGSG_01247	FGSG_10358	FGSG_09090	FGSG_05614	FGSG_05342	FGSG_09124	FGSG_00377	FGSG_03776
FGSG_01344	FGSG_10469	FGSG_09110	FGSG_05916	FGSG_08270	FGSG_09212	FGSG_00432	FGSG_03822
FGSG_01364	FGSG_10509	FGSG_09124	FGSG_05948	FGSG_09819	FGSG_09214	FGSG_00469	FGSG_03853
FGSG_01418	FGSG_10592	FGSG_09149	FGSG_06020	FGSG_10888	FGSG_09477	FGSG_00517	FGSG_03887
FGSG_01425	FGSG_10657	FGSG_09356	FGSG_06289	FGSG_12546	FGSG_09538	FGSG_00566	FGSG_03914
FGSG_01430	FGSG_10692	FGSG_09720	FGSG_06407	FGSG_12728	FGSG_09627	FGSG_00683	FGSG_03946
FGSG_01478	FGSG_10870	FGSG_09746	FGSG_06587	FGSG_00285	FGSG_09644	FGSG_00729	FGSG_04007
FGSG_01489	FGSG_10872	FGSG_09748	FGSG_06629	FGSG_02829	FGSG_09688	FGSG_00789	FGSG_04011
FGSG_01501	FGSG_10877	FGSG_09905	FGSG_06744	FGSG_04092	FGSG_09690	FGSG_00805	FGSG_04023
FGSG_01580	FGSG_10934	FGSG_10098	FGSG_06757	FGSG_05448	FGSG_09694	FGSG_00941	FGSG_04047
FGSG_01654	FGSG_10950	FGSG_10112	FGSG_06758	FGSG_08037	FGSG_09762	FGSG_00968	FGSG_04089
FGSG_01838	FGSG_10967	FGSG_10208	FGSG_06784	FGSG_08589	FGSG_09818	FGSG_00999	FGSG_04116
FGSG_01884	FGSG_10993	FGSG_10331	FGSG_06827	FGSG_12555	FGSG_09843	FGSG_01083	FGSG_04246
FGSG_01909	FGSG_11017	FGSG_10447	FGSG_06921	FGSG_13868	FGSG_09886	FGSG_01092	FGSG_04330
FGSG_01939	FGSG_11063	FGSG_10462	FGSG_06924	FGSG_01209	FGSG_09894	FGSG_01147	FGSG_04352
FGSG_01943	FGSG_11119	FGSG_10475	FGSG_06993	FGSG_01514	FGSG_09895	FGSG_01149	FGSG_04374
FGSG_01976	FGSG_11140	FGSG_10653	FGSG_07048	FGSG_02426	FGSG_10001	FGSG_01158	FGSG_04522
FGSG_01994	FGSG_11150	FGSG_10693	FGSG_07093	FGSG_04362	FGSG_10064	FGSG_01272	FGSG_04541
FGSG_02047	FGSG_11256	FGSG_10992	FGSG_07186	FGSG_05074	FGSG_10076	FGSG_01287	FGSG_04552
FGSG_02081	FGSG_11270	FGSG_11042	FGSG_07291	FGSG_05579	FGSG_10123	FGSG_01306	FGSG_04561
FGSG_02204	FGSG_11278	FGSG_11049	FGSG_07377	FGSG_08563	FGSG_10124	FGSG_01360	FGSG_04562
FGSG_02272	FGSG_11280	FGSG_11051	FGSG_07480	FGSG_09021	FGSG_10203	FGSG_01373	FGSG_04590
FGSG_02287	FGSG_11298	FGSG_11162	FGSG_07647	FGSG_09303	FGSG_10229	FGSG_01405	FGSG_04610
FGSG_02314	FGSG_11380	FGSG_11187	FGSG_07741	FGSG_10173	FGSG_10252	FGSG_01415	FGSG_04619
FGSG_02317	FGSG_11400	FGSG_11239	FGSG_07856	FGSG_10497	FGSG_10304	FGSG_01489	FGSG_04648
FGSG_02321	FGSG_11453	FGSG_11263	FGSG_07908	FGSG_11456	FGSG_10358	FGSG_01523	FGSG_04669
FGSG_02322	FGSG_11461	FGSG_11304	FGSG_07988	FGSG_12861	FGSG_10480	FGSG_01552	FGSG_04678
FGSG_02364	FGSG_11471	FGSG_11332	FGSG_08023	FGSG_13393	FGSG_10529	FGSG_01681	FGSG_04681
FGSG_02433	FGSG_11505	FGSG_11376	FGSG_08062	FGSG_13653	FGSG_10721	FGSG_01798	FGSG_04687
FGSG_02624	FGSG_11611	FGSG_11458	FGSG_08077	FGSG_00483	FGSG_10733	FGSG_01825	FGSG_04702
FGSG_02735	FGSG_11684	FGSG_11488	FGSG_08078	FGSG_02578	FGSG_10794	FGSG_01894	FGSG_04705
FGSG_02799	FGSG_11685	FGSG_11501	FGSG_08335	FGSG_03882	FGSG_10825	FGSG_01909	FGSG_04757
FGSG_02805	FGSG_11780	FGSG_11507	FGSG_08360	FGSG_04763	FGSG_10869	FGSG_01944	FGSG_04776
FGSG_02933	FGSG_11844	FGSG_11548	FGSG_08478	FGSG_08721	FGSG_10896	FGSG_02092	FGSG_04785
FGSG_02968	FGSG_11863	FGSG_11584	FGSG_08507	FGSG_09374	FGSG_10902	FGSG_02116	FGSG_04800
FGSG_03066	FGSG_11892	FGSG_11586	FGSG_08560	FGSG_10757	FGSG_10969	FGSG_02138	FGSG_04803
FGSG_03151	FGSG_11908	FGSG_11659	FGSG_08561	FGSG_13651	FGSG_10986	FGSG_02163	FGSG_04830
FGSG_03154	FGSG_12047	FGSG_11660	FGSG_08676	FGSG_13689	FGSG_11019	FGSG_02191	FGSG_04875
FGSG_03219	FGSG_12068	FGSG_11669	FGSG_08677	FGSG_01636	FGSG_11054	FGSG_02223	FGSG_04954
FGSG_03277	FGSG_12085	FGSG_11670	FGSG_08686	FGSG_04489	FGSG_11135	FGSG_02289	FGSG_05052
FGSG_03328	FGSG_12114	FGSG_11715	FGSG_08714	FGSG_04834	FGSG_11190	FGSG_02326	FGSG_05062
FGSG_03364	FGSG_12133	FGSG_11727	FGSG_08895	FGSG_11804	FGSG_11344	FGSG_02329	FGSG_05063
FGSG_03427	FGSG_12154	FGSG_11728	FGSG_08896	FGSG_12821	FGSG_11387	FGSG_02332	FGSG_05176
FGSG_03431	FGSG_12163	FGSG_11775	FGSG_09382	FGSG_13880	FGSG_11468	FGSG_02361	FGSG_05202
FGSG_03567	FGSG_12169	FGSG_11793	FGSG_09450	FGSG_01443	FGSG_11846	FGSG_02376	FGSG_05283
FGSG_03652	FGSG_12170	FGSG_11797	FGSG_09742	FGSG_05396	FGSG_11905	FGSG_02534	FGSG_05289
FGSG_03747	FGSG_12173	FGSG_11801	FGSG_09866	FGSG_06350	FGSG_11986	FGSG_02603	FGSG_05400
FGSG_03760	FGSG_12184	FGSG_11817	FGSG_09870	FGSG_08166	FGSG_12058	FGSG_02685	FGSG_05401
FGSG_03775	FGSG_12202	FGSG_11823	FGSG_09974	FGSG_08388	FGSG_12059	FGSG_02720	FGSG_05464
FGSG_03789	FGSG_12283	FGSG_11841	FGSG_10010	FGSG_08402	FGSG_12186	FGSG_02735	FGSG_05502
FGSG_03851	FGSG_12284	FGSG_11853	FGSG_10118	FGSG_09600	FGSG_12187	FGSG_02756	FGSG_05592
FGSG_03897	FGSG_12318	FGSG_11857	FGSG_10181	FGSG_11633	FGSG_12193	FGSG_02826	FGSG_05640
FGSG_03915	FGSG_12348	FGSG_11868	FGSG_10245	FGSG_00987	FGSG_12243	FGSG_02834	FGSG_05693
FGSG_03940	FGSG_12349	FGSG_11869	FGSG_10246	FGSG_06118	FGSG_12368	FGSG_02883	FGSG_05703
FGSG_04002	FGSG_12426	FGSG_11937	FGSG_10368	FGSG_07875	FGSG_12369	FGSG_02949	FGSG_05712
FGSG_04033	FGSG_12432	FGSG_11960	FGSG_10587	FGSG_09913	FGSG_12485	FGSG_03058	FGSG_05748
FGSG_04069	FGSG_12460	FGSG_12077	FGSG_10733	FGSG_06186	FGSG_12502	FGSG_03061	FGSG_05756
FGSG_04074	FGSG_12516	FGSG_12083	FGSG_10845	FGSG_00053	FGSG_12724	FGSG_03195	FGSG_05797
FGSG_04083	FGSG_12620	FGSG_12126	FGSG_10905	FGSG_00138	FGSG_12767	FGSG_03239	FGSG_05799
FGSG_04128	FGSG_12629	FGSG_12127	FGSG_10974	FGSG_00305	FGSG_12989	FGSG_03314	FGSG_05849
FGSG_04184	FGSG_12630	FGSG_12158	FGSG_11025	FGSG_00335	FGSG_13156	FGSG_03333	FGSG_05913
FGSG_04234	FGSG_12658	FGSG_12217	FGSG_11069	FGSG_00365	FGSG_13158	FGSG_03361	FGSG_05943
FGSG_04284	FGSG_12740	FGSG_12228	FGSG_11141	FGSG_00519	FGSG_13246	FGSG_03375	FGSG_06022
FGSG_04483	FGSG_12754	FGSG_12260	FGSG_11184	FGSG_00592	FGSG_13606	FGSG_03433	FGSG_06029
FGSG_04579	FGSG_12820	FGSG_12281	FGSG_11393	FGSG_00693	FGSG_13619	FGSG_03505	FGSG_06061
FGSG_04821	FGSG_12823	FGSG_12285	FGSG_11408	FGSG_00758	FGSG_00217	FGSG_03551	FGSG_06237
FGSG_05080	FGSG_12868	FGSG_12288	FGSG_11839	FGSG_01213	FGSG_00224	FGSG_03557	FGSG_06331
FGSG_05107	FGSG_12882	FGSG_12338	FGSG_12081	FGSG_01465	FGSG_00227	FGSG_03582	FGSG_06412
FGSG_05299	FGSG_12982	FGSG_12339	FGSG_12207	FGSG_01554	FGSG_00257	FGSG_03626	FGSG_06451
FGSG_05392	FGSG_13141	FGSG_12356	FGSG_12376	FGSG_01603	FGSG_00554	FGSG_03648	FGSG_06459
FGSG_05403	FGSG_13166	FGSG_12404	FGSG_13194	FGSG_01628	FGSG_00681	FGSG_03774	FGSG_06485
FGSG_05443	FGSG_13226	FGSG_12417	FGSG_13664	FGSG_01817	FGSG_00732	FGSG_03925	FGSG_06490
FGSG_05527	FGSG_13286	FGSG_12427	FGSG_13665	FGSG_02106	FGSG_00761	FGSG_03973	FGSG_06501
FGSG_05547	FGSG_13287	FGSG_12478	FGSG_13666	FGSG_02221	FGSG_00818	FGSG_03978	FGSG_06513
FGSG_05729	FGSG_13320	FGSG_12623	FGSG_00174	FGSG_02375	FGSG_00856	FGSG_04051	FGSG_06551
FGSG_05739	FGSG_13558	FGSG_12721	FGSG_00296	FGSG_02517	FGSG_00892	FGSG_04069	FGSG_06555
FGSG_05791	FGSG_13654	FGSG_12739	FGSG_00299	FGSG_02597	FGSG_00894	FGSG_04110	FGSG_06614
FGSG_05968	FGSG_13655	FGSG_12765	FGSG_00350	FGSG_02717	FGSG_00916	FGSG_04124	FGSG_06675
FGSG_06035	FGSG_13768	FGSG_12790	FGSG_00360	FGSG_02733	FGSG_00961	FGSG_04157	FGSG_06699
FGSG_06071	FGSG_13805	FGSG_12803	FGSG_00361	FGSG_02784	FGSG_01029	FGSG_04199	FGSG_06829
FGSG_06077	FGSG_13806	FGSG_12804	FGSG_00364	FGSG_02809	FGSG_01064	FGSG_04255	FGSG_06888
FGSG_06091	FGSG_13837	FGSG_12835	FGSG_00367	FGSG_02817	FGSG_01083	FGSG_04370	FGSG_06899
FGSG_06107	FGSG_13971	FGSG_12891	FGSG_00428	FGSG_02966	FGSG_01321	FGSG_04415	FGSG_06935
FGSG_06179	FGSG_00009	FGSG_12933	FGSG_00452	FGSG_03195	FGSG_01379	FGSG_04418	FGSG_07070
FGSG_06195	FGSG_00011	FGSG_12939	FGSG_00462	FGSG_03480	FGSG_01499	FGSG_04450	FGSG_07156
FGSG_06202	FGSG_00020	FGSG_12940	FGSG_00491	FGSG_03828	FGSG_01536	FGSG_04452	FGSG_07194
FGSG_06297	FGSG_00032	FGSG_12977	FGSG_00499	FGSG_03955	FGSG_01572	FGSG_04487	FGSG_07334
FGSG_06369	FGSG_00038	FGSG_13184	FGSG_00526	FGSG_03964	FGSG_01579	FGSG_04536	FGSG_07463
FGSG_06382	FGSG_00064	FGSG_13216	FGSG_00564	FGSG_04220	FGSG_01606	FGSG_04574	FGSG_07475
FGSG_06403	FGSG_00074	FGSG_13222	FGSG_00598	FGSG_04480	FGSG_01639	FGSG_04595	FGSG_07530
FGSG_06414	FGSG_00090	FGSG_13223	FGSG_00601	FGSG_04518	FGSG_01656	FGSG_04633	FGSG_07557
FGSG_06579	FGSG_00150	FGSG_13262	FGSG_00623	FGSG_04536	FGSG_01666	FGSG_04788	FGSG_07594
FGSG_06619	FGSG_00432	FGSG_13263	FGSG_00675	FGSG_04633	FGSG_01679	FGSG_04841	FGSG_07676
FGSG_06692	FGSG_00516	FGSG_13271	FGSG_00678	FGSG_04665	FGSG_01841	FGSG_04884	FGSG_07692
FGSG_06709	FGSG_00643	FGSG_13362	FGSG_00715	FGSG_04738	FGSG_01883	FGSG_04948	FGSG_07695
FGSG_06736	FGSG_00692	FGSG_13375	FGSG_00748	FGSG_04950	FGSG_01994	FGSG_05004	FGSG_07722
FGSG_06804	FGSG_00873	FGSG_13460	FGSG_00749	FGSG_05153	FGSG_02014	FGSG_05013	FGSG_07725
FGSG_06830	FGSG_01089	FGSG_13478	FGSG_00753	FGSG_05247	FGSG_02075	FGSG_05071	FGSG_07747
FGSG_06832	FGSG_01290	FGSG_13505	FGSG_00756	FGSG_05373	FGSG_02169	FGSG_05191	FGSG_07748
FGSG_06888	FGSG_01342	FGSG_13547	FGSG_00757	FGSG_05416	FGSG_02217	FGSG_05248	FGSG_07765
FGSG_06891	FGSG_01521	FGSG_13550	FGSG_00766	FGSG_05604	FGSG_02285	FGSG_05293	FGSG_07771
FGSG_06938	FGSG_01597	FGSG_13583	FGSG_00873	FGSG_05608	FGSG_02292	FGSG_05298	FGSG_07777
FGSG_06954	FGSG_01686	FGSG_13625	FGSG_01006	FGSG_05624	FGSG_02307	FGSG_05299	FGSG_07787
FGSG_06967	FGSG_01706	FGSG_13636	FGSG_01014	FGSG_05772	FGSG_02326	FGSG_05350	FGSG_07796
FGSG_07029	FGSG_01723	FGSG_13656	FGSG_01015	FGSG_05824	FGSG_02327	FGSG_05444	FGSG_07805
FGSG_07039	FGSG_01751	FGSG_13659	FGSG_01044	FGSG_05938	FGSG_02329	FGSG_05447	FGSG_07814
FGSG_07045	FGSG_01758	FGSG_13677	FGSG_01063	FGSG_06061	FGSG_02403	FGSG_05546	FGSG_07828
FGSG_07083	FGSG_01776	FGSG_13686	FGSG_01098	FGSG_06062	FGSG_02425	FGSG_05692	FGSG_07979
FGSG_07249	FGSG_01813	FGSG_13707	FGSG_01104	FGSG_06117	FGSG_02460	FGSG_05736	FGSG_07982
FGSG_07276	FGSG_01826	FGSG_13753	FGSG_01115	FGSG_06295	FGSG_02562	FGSG_05780	FGSG_07998
FGSG_07332	FGSG_01858	FGSG_13768	FGSG_01116	FGSG_06329	FGSG_02671	FGSG_05822	FGSG_08010
FGSG_07337	FGSG_01988	FGSG_13769	FGSG_01121	FGSG_06447	FGSG_02675	FGSG_05884	FGSG_08022
FGSG_07408	FGSG_02181	FGSG_13770	FGSG_01123	FGSG_06564	FGSG_02676	FGSG_06018	FGSG_08025
FGSG_07433	FGSG_02201	FGSG_13787	FGSG_01131	FGSG_06720	FGSG_02690	FGSG_06024	FGSG_08035
FGSG_07455	FGSG_02236	FGSG_13792	FGSG_01193	FGSG_06721	FGSG_02691	FGSG_06035	FGSG_08047
FGSG_07521	FGSG_02374	FGSG_13793	FGSG_01200	FGSG_06782	FGSG_02699	FGSG_06091	FGSG_08053
FGSG_07536	FGSG_02436	FGSG_13808	FGSG_01209	FGSG_06979	FGSG_02702	FGSG_06210	FGSG_08060
FGSG_07579	FGSG_02473	FGSG_13885	FGSG_01217	FGSG_07116	FGSG_02734	FGSG_06221	FGSG_08069
FGSG_07608	FGSG_02487	FGSG_13917	FGSG_01233	FGSG_07123	FGSG_02766	FGSG_06370	FGSG_08071
FGSG_07650	FGSG_02580	FGSG_13919	FGSG_01292	FGSG_07188	FGSG_02772	FGSG_06440	FGSG_08087
FGSG_07786	FGSG_02618	FGSG_13940	FGSG_01317	FGSG_07707	FGSG_02782	FGSG_06600	FGSG_08096
FGSG_07852	FGSG_02651	FGSG_14017	FGSG_01345	FGSG_08043	FGSG_02810	FGSG_06745	FGSG_08101
FGSG_07862	FGSG_02750	FGSG_00034	FGSG_01361	FGSG_08049	FGSG_02931	FGSG_06746	FGSG_08105
FGSG_07908	FGSG_02776	FGSG_00073	FGSG_01371	FGSG_08468	FGSG_02975	FGSG_06760	FGSG_08106
FGSG_07911	FGSG_02880	FGSG_00151	FGSG_01387	FGSG_08569	FGSG_03239	FGSG_06800	FGSG_08108
FGSG_07941	FGSG_02908	FGSG_00255	FGSG_01420	FGSG_08826	FGSG_03260	FGSG_06844	FGSG_08115
FGSG_07955	FGSG_02923	FGSG_00943	FGSG_01436	FGSG_09110	FGSG_03262	FGSG_06846	FGSG_08121
FGSG_08119	FGSG_03007	FGSG_01171	FGSG_01455	FGSG_09115	FGSG_03295	FGSG_06963	FGSG_08127
FGSG_08171	FGSG_03114	FGSG_01474	FGSG_01463	FGSG_09192	FGSG_03330	FGSG_07141	FGSG_08147
FGSG_08174	FGSG_03118	FGSG_01566	FGSG_01485	FGSG_09195	FGSG_03402	FGSG_07251	FGSG_08160
FGSG_08337	FGSG_03163	FGSG_01978	FGSG_01560	FGSG_09347	FGSG_03474	FGSG_07330	FGSG_08165
FGSG_08399	FGSG_03166	FGSG_02253	FGSG_01627	FGSG_09357	FGSG_03497	FGSG_07430	FGSG_08186
FGSG_08503	FGSG_03194	FGSG_03297	FGSG_01708	FGSG_09553	FGSG_03552	FGSG_07572	FGSG_08194
FGSG_08637	FGSG_03214	FGSG_03446	FGSG_01730	FGSG_09706	FGSG_03580	FGSG_07605	FGSG_08198
FGSG_08638	FGSG_03222	FGSG_03527	FGSG_01881	FGSG_10071	FGSG_03654	FGSG_07606	FGSG_08211
FGSG_08640	FGSG_03288	FGSG_03690	FGSG_01886	FGSG_10119	FGSG_03675	FGSG_07621	FGSG_08228
FGSG_08715	FGSG_03311	FGSG_03732	FGSG_01958	FGSG_10147	FGSG_03719	FGSG_07660	FGSG_08236
FGSG_08742	FGSG_03331	FGSG_04604	FGSG_01959	FGSG_10363	FGSG_03720	FGSG_07672	FGSG_08247
FGSG_08788	FGSG_03416	FGSG_04750	FGSG_01967	FGSG_10437	FGSG_03721	FGSG_07690	FGSG_08250
FGSG_08833	FGSG_03460	FGSG_04772	FGSG_02010	FGSG_10443	FGSG_03748	FGSG_07851	FGSG_08267
FGSG_08873	FGSG_03519	FGSG_06475	FGSG_02058	FGSG_10804	FGSG_03826	FGSG_07881	FGSG_08278
FGSG_08878	FGSG_03614	FGSG_07367	FGSG_02339	FGSG_10860	FGSG_03828	FGSG_07942	FGSG_08301
FGSG_08975	FGSG_03627	FGSG_07649	FGSG_02496	FGSG_10914	FGSG_03829	FGSG_08066	FGSG_08330
FGSG_08985	FGSG_03645	FGSG_07840	FGSG_02523	FGSG_10974	FGSG_03834	FGSG_08269	FGSG_08390
FGSG_09006	FGSG_03669	FGSG_08095	FGSG_02527	FGSG_11099	FGSG_03975	FGSG_08284	FGSG_08409
FGSG_09060	FGSG_03673	FGSG_09126	FGSG_02529	FGSG_11147	FGSG_04064	FGSG_08288	FGSG_08411
FGSG_09061	FGSG_03682	FGSG_09256	FGSG_02540	FGSG_11164	FGSG_04086	FGSG_08528	FGSG_08420
FGSG_09153	FGSG_03713	FGSG_09700	FGSG_02576	FGSG_11272	FGSG_04087	FGSG_08615	FGSG_08436
FGSG_09210	FGSG_03717	FGSG_10519	FGSG_02584	FGSG_11280	FGSG_04254	FGSG_08635	FGSG_08465
FGSG_09254	FGSG_03752	FGSG_10648	FGSG_02603	FGSG_11287	FGSG_04255	FGSG_08721	FGSG_08583
FGSG_09268	FGSG_03757	FGSG_11159	FGSG_02623	FGSG_11500	FGSG_04261	FGSG_08762	FGSG_08673
FGSG_09339	FGSG_03794	FGSG_11911	FGSG_02652	FGSG_11822	FGSG_04370	FGSG_08786	FGSG_08722
FGSG_09351	FGSG_04155	FGSG_11975	FGSG_02661	FGSG_11992	FGSG_04404	FGSG_08800	FGSG_08736
FGSG_09354	FGSG_04157	FGSG_12218	FGSG_02771	FGSG_12062	FGSG_04527	FGSG_08803	FGSG_08787
FGSG_09441	FGSG_04333	FGSG_12362	FGSG_02773	FGSG_12345	FGSG_04557	FGSG_08830	FGSG_08824
FGSG_09451	FGSG_04547	FGSG_12391	FGSG_02798	FGSG_12577	FGSG_04570	FGSG_08932	FGSG_08869
FGSG_09614	FGSG_04596	FGSG_12499	FGSG_02906	FGSG_12704	FGSG_04758	FGSG_08941	FGSG_08891
FGSG_09616	FGSG_04629	FGSG_12501	FGSG_02976	FGSG_12738	FGSG_04803	FGSG_08975	FGSG_08930
FGSG_09634	FGSG_04742	FGSG_12639	FGSG_03108	FGSG_12869	FGSG_04908	FGSG_08986	FGSG_08941
FGSG_09644	FGSG_04777	FGSG_13046	FGSG_03147	FGSG_12992	FGSG_05156	FGSG_09026	FGSG_08961
FGSG_09682	FGSG_04832	FGSG_13208	FGSG_03157	FGSG_13038	FGSG_05189	FGSG_09055	FGSG_08974
FGSG_09804	FGSG_04850	FGSG_13403	FGSG_03263	FGSG_13408	FGSG_05193	FGSG_09116	FGSG_09015
FGSG_09829	FGSG_04918	FGSG_13434	FGSG_03275	FGSG_13952	FGSG_05212	FGSG_09125	FGSG_09042
FGSG_09872	FGSG_04922	FGSG_13467	FGSG_03368	FGSG_13979	FGSG_05229	FGSG_09180	FGSG_09046
FGSG_09909	FGSG_04971	FGSG_13470	FGSG_03392	FGSG_00812	FGSG_05241	FGSG_09219	FGSG_09069
FGSG_09931	FGSG_05333	FGSG_13629	FGSG_03393	FGSG_05243	FGSG_05268	FGSG_09257	FGSG_09105
FGSG_09979	FGSG_05395	FGSG_13775	FGSG_03457	FGSG_06410	FGSG_05309	FGSG_09277	FGSG_09113
FGSG_09986	FGSG_05528	FGSG_13820	FGSG_03770	FGSG_08903	FGSG_05323	FGSG_09509	FGSG_09119
FGSG_09995	FGSG_05536	FGSG_00075	FGSG_03880	FGSG_07877	FGSG_05383	FGSG_09519	FGSG_09188
FGSG_10008	FGSG_05803	FGSG_00111	FGSG_03881	FGSG_08579	FGSG_05411	FGSG_09586	FGSG_09194
FGSG_10010	FGSG_05881	FGSG_00124	FGSG_03991	FGSG_01055	FGSG_05466	FGSG_09613	FGSG_09200
FGSG_10013	FGSG_06270	FGSG_00130	FGSG_04024	FGSG_00626	FGSG_05571	FGSG_09835	FGSG_09209
FGSG_10034	FGSG_06435	FGSG_00164	FGSG_04031	FGSG_01539	FGSG_05589	FGSG_09862	FGSG_09312
FGSG_10080	FGSG_06515	FGSG_00193	FGSG_04072	FGSG_02509	FGSG_05603	FGSG_09869	FGSG_09367
FGSG_10105	FGSG_06625	FGSG_00211	FGSG_04091	FGSG_06158	FGSG_05638	FGSG_09888	FGSG_09394
FGSG_10108	FGSG_06687	FGSG_00213	FGSG_04120	FGSG_06299	FGSG_05659	FGSG_09952	FGSG_09448
FGSG_10126	FGSG_06834	FGSG_00234	FGSG_04151	FGSG_07139	FGSG_05677	FGSG_09953	FGSG_09521
FGSG_10129	FGSG_06869	FGSG_00259	FGSG_04253	FGSG_09453	FGSG_05857	FGSG_10034	FGSG_09544
FGSG_10136	FGSG_06931	FGSG_00674	FGSG_04256	FGSG_12904	FGSG_05915	FGSG_10037	FGSG_09601
FGSG_10215	FGSG_06959	FGSG_00848	FGSG_04263	FGSG_00366	FGSG_06150	FGSG_10043	FGSG_09618
FGSG_10247	FGSG_07078	FGSG_00867	FGSG_04274	FGSG_00494	FGSG_06188	FGSG_10090	FGSG_09622
FGSG_10275	FGSG_07194	FGSG_00980	FGSG_04281	FGSG_01665	FGSG_06203	FGSG_10275	FGSG_09729
FGSG_10361	FGSG_07357	FGSG_01034	FGSG_04295	FGSG_02529	FGSG_06274	FGSG_10366	FGSG_09821
FGSG_10375	FGSG_07448	FGSG_01127	FGSG_04304	FGSG_05152	FGSG_06280	FGSG_10497	FGSG_09916
FGSG_10438	FGSG_07562	FGSG_01269	FGSG_04354	FGSG_05864	FGSG_06411	FGSG_10533	FGSG_09968
FGSG_10491	FGSG_07584	FGSG_01401	FGSG_04391	FGSG_06057	FGSG_06423	FGSG_10554	FGSG_09988
FGSG_10554	FGSG_07622	FGSG_01492	FGSG_04463	FGSG_00564	FGSG_06446	FGSG_10717	FGSG_10014
FGSG_10654	FGSG_07653	FGSG_01559	FGSG_04582	FGSG_01602	FGSG_06559	FGSG_10727	FGSG_10029
FGSG_10687	FGSG_07686	FGSG_01611	FGSG_04631	FGSG_06843	FGSG_06701	FGSG_10800	FGSG_10332
FGSG_10750	FGSG_07708	FGSG_01860	FGSG_04657	FGSG_08706	FGSG_06810	FGSG_10847	FGSG_10342
FGSG_10899	FGSG_07800	FGSG_01979	FGSG_04695	FGSG_02011	FGSG_06825	FGSG_10909	FGSG_10405
FGSG_10960	FGSG_07899	FGSG_02085	FGSG_04905	FGSG_07305	FGSG_06962	FGSG_10911	FGSG_10406
FGSG_11029	FGSG_07972	FGSG_02294	FGSG_05081	FGSG_08884	FGSG_07038	FGSG_10987	FGSG_10413
FGSG_11058	FGSG_08007	FGSG_02297	FGSG_05099	FGSG_08728	FGSG_07049	FGSG_11045	FGSG_10428
FGSG_11073	FGSG_08012	FGSG_02338	FGSG_05121	FGSG_12979	FGSG_07052	FGSG_11090	FGSG_10434
FGSG_11090	FGSG_08049	FGSG_02377	FGSG_05201	FGSG_00352	FGSG_07062	FGSG_11093	FGSG_10493
FGSG_11111	FGSG_08117	FGSG_02381	FGSG_05223	FGSG_02479	FGSG_07068	FGSG_11152	FGSG_10500
FGSG_11114	FGSG_08187	FGSG_02537	FGSG_05247	FGSG_02901	FGSG_07090	FGSG_11478	FGSG_10504
FGSG_11282	FGSG_08192	FGSG_02767	FGSG_05252	FGSG_04490	FGSG_07130	FGSG_11569	FGSG_10508
FGSG_11428	FGSG_08196	FGSG_02824	FGSG_05263	FGSG_05636	FGSG_07160	FGSG_11627	FGSG_10509
FGSG_11478	FGSG_08251	FGSG_02836	FGSG_05286	FGSG_08783	FGSG_07161	FGSG_11751	FGSG_10573
FGSG_11542	FGSG_08405	FGSG_02957	FGSG_05306	FGSG_09815	FGSG_07250	FGSG_11843	FGSG_10577
FGSG_11572	FGSG_08432	FGSG_02962	FGSG_05308	FGSG_10549	FGSG_07369	FGSG_11876	FGSG_10599
FGSG_11626	FGSG_08608	FGSG_02989	FGSG_05320	FGSG_10738	FGSG_07373	FGSG_12340	FGSG_10622
FGSG_11760	FGSG_08825	FGSG_03001	FGSG_05346	FGSG_10875	FGSG_07425	FGSG_12358	FGSG_10624
FGSG_11773	FGSG_08861	FGSG_03013	FGSG_05413	FGSG_10922	FGSG_07437	FGSG_12434	FGSG_10633
FGSG_11791	FGSG_09040	FGSG_03039	FGSG_05460	FGSG_11129	FGSG_07488	FGSG_12559	FGSG_10636
FGSG_11946	FGSG_09041	FGSG_03170	FGSG_05537	FGSG_00215	FGSG_07497	FGSG_12820	FGSG_10641
FGSG_12378	FGSG_09093	FGSG_03208	FGSG_05541	FGSG_00302	FGSG_07514	FGSG_12853	FGSG_10651
FGSG_12379	FGSG_09120	FGSG_03253	FGSG_05545	FGSG_07950	FGSG_07588	FGSG_13086	FGSG_10689
FGSG_12390	FGSG_09182	FGSG_03301	FGSG_05565	FGSG_01000	FGSG_07852	FGSG_13087	FGSG_10694
FGSG_12474	FGSG_09244	FGSG_03334	FGSG_05735	FGSG_04108	FGSG_07873	FGSG_13406	FGSG_10698
FGSG_12475	FGSG_09349	FGSG_03346	FGSG_05736	FGSG_00364	FGSG_07917	FGSG_13499	FGSG_10774
FGSG_12577	FGSG_09368	FGSG_03389	FGSG_05864	FGSG_01953	FGSG_07929	FGSG_13617	FGSG_10876
FGSG_12685	FGSG_09459	FGSG_03423	FGSG_05865	FGSG_05054	FGSG_08311	FGSG_13868	FGSG_10937
FGSG_12723	FGSG_09590	FGSG_03458	FGSG_05870	FGSG_05105	FGSG_08365	FGSG_13943	FGSG_10982
FGSG_12772	FGSG_09680	FGSG_03464	FGSG_05910	FGSG_05302	FGSG_08427	FGSG_13985	FGSG_10984
FGSG_12869	FGSG_09702	FGSG_03506	FGSG_05931	FGSG_08254	FGSG_08449	FGSG_01920	FGSG_10987
FGSG_12938	FGSG_09923	FGSG_03549	FGSG_05981	FGSG_00329	FGSG_08490	FGSG_03759	FGSG_11016
FGSG_13130	FGSG_10093	FGSG_03678	FGSG_06006	FGSG_00472	FGSG_08532	FGSG_03854	FGSG_11039
FGSG_13291	FGSG_10171	FGSG_03683	FGSG_06007	FGSG_00504	FGSG_08533	FGSG_04444	FGSG_11106
FGSG_13300	FGSG_10278	FGSG_03758	FGSG_06048	FGSG_00558	FGSG_08539	FGSG_04783	FGSG_11118
FGSG_13345	FGSG_10441	FGSG_03763	FGSG_06078	FGSG_00582	FGSG_08540	FGSG_04890	FGSG_11119
FGSG_13449	FGSG_10460	FGSG_03806	FGSG_06096	FGSG_00616	FGSG_08551	FGSG_05492	FGSG_11160
FGSG_13703	FGSG_10475	FGSG_03808	FGSG_06100	FGSG_00686	FGSG_08620	FGSG_05904	FGSG_11198
FGSG_05744	FGSG_10502	FGSG_03820	FGSG_06104	FGSG_00748	FGSG_08659	FGSG_06137	FGSG_11236
FGSG_06262	FGSG_10602	FGSG_03891	FGSG_06126	FGSG_00852	FGSG_08703	FGSG_06339	FGSG_11246
FGSG_09014	FGSG_10656	FGSG_03899	FGSG_06156	FGSG_00862	FGSG_08762	FGSG_07573	FGSG_11284
FGSG_02048	FGSG_10824	FGSG_03965	FGSG_06159	FGSG_00984	FGSG_08819	FGSG_08377	FGSG_11295
FGSG_04043	FGSG_10852	FGSG_04009	FGSG_06161	FGSG_01164	FGSG_08842	FGSG_10514	FGSG_11305
FGSG_05468	FGSG_10886	FGSG_04011	FGSG_06196	FGSG_01165	FGSG_08856	FGSG_10561	FGSG_11325
FGSG_07964	FGSG_10989	FGSG_04021	FGSG_06220	FGSG_01227	FGSG_08909	FGSG_10563	FGSG_11329
FGSG_12866	FGSG_10992	FGSG_04060	FGSG_06246	FGSG_01233	FGSG_08931	FGSG_11130	FGSG_11335
FGSG_01475	FGSG_11057	FGSG_04066	FGSG_06256	FGSG_01256	FGSG_08968	FGSG_11422	FGSG_11353
FGSG_04966	FGSG_11178	FGSG_04114	FGSG_06264	FGSG_01316	FGSG_09028	FGSG_11701	FGSG_11357
FGSG_12271	FGSG_11187	FGSG_04355	FGSG_06281	FGSG_01320	FGSG_09035	FGSG_11702	FGSG_11360
FGSG_00308	FGSG_11188	FGSG_04472	FGSG_06294	FGSG_01458	FGSG_09039	FGSG_00402	FGSG_11367
FGSG_00332	FGSG_11281	FGSG_04503	FGSG_06298	FGSG_01703	FGSG_09065	FGSG_02636	FGSG_11392
FGSG_00350	FGSG_11307	FGSG_04552	FGSG_06329	FGSG_02090	FGSG_09083	FGSG_03390	FGSG_11422
FGSG_00358	FGSG_11324	FGSG_04646	FGSG_06344	FGSG_02233	FGSG_09155	FGSG_05514	FGSG_11470
FGSG_00397	FGSG_11343	FGSG_04673	FGSG_06349	FGSG_02308	FGSG_09156	FGSG_06229	FGSG_11471
FGSG_00399	FGSG_11345	FGSG_04678	FGSG_06392	FGSG_02628	FGSG_09249	FGSG_07895	FGSG_11512
FGSG_00408	FGSG_11381	FGSG_04687	FGSG_06395	FGSG_02742	FGSG_09350	FGSG_09043	FGSG_11515
FGSG_00612	FGSG_11436	FGSG_04700	FGSG_06576	FGSG_02789	FGSG_09519	FGSG_09067	FGSG_11517
FGSG_00637	FGSG_11498	FGSG_04705	FGSG_06582	FGSG_03172	FGSG_09544	FGSG_10434	FGSG_11522
FGSG_00677	FGSG_11539	FGSG_04707	FGSG_06626	FGSG_03417	FGSG_09696	FGSG_11206	FGSG_11523
FGSG_00852	FGSG_11549	FGSG_04787	FGSG_06640	FGSG_03566	FGSG_09727	FGSG_11435	FGSG_11526
FGSG_01019	FGSG_11554	FGSG_04868	FGSG_06642	FGSG_03627	FGSG_09766	FGSG_07121	FGSG_11546
FGSG_01069	FGSG_11590	FGSG_04896	FGSG_06681	FGSG_03736	FGSG_09982	FGSG_00493	FGSG_11580
FGSG_01178	FGSG_11614	FGSG_04924	FGSG_06689	FGSG_03765	FGSG_09983	FGSG_00856	FGSG_11631
FGSG_01404	FGSG_11662	FGSG_04935	FGSG_06705	FGSG_03947	FGSG_10007	FGSG_00860	FGSG_11635
FGSG_01432	FGSG_11663	FGSG_04959	FGSG_06745	FGSG_04041	FGSG_10033	FGSG_01039	FGSG_11651
FGSG_01547	FGSG_11664	FGSG_05112	FGSG_06767	FGSG_04102	FGSG_10036	FGSG_01282	FGSG_11652
FGSG_01710	FGSG_11779	FGSG_05118	FGSG_06820	FGSG_04253	FGSG_10037	FGSG_01527	FGSG_11677
FGSG_01917	FGSG_11789	FGSG_05135	FGSG_06840	FGSG_04257	FGSG_10085	FGSG_01548	FGSG_11708
FGSG_02240	FGSG_11837	FGSG_05336	FGSG_06850	FGSG_04805	FGSG_10148	FGSG_01646	FGSG_11720
FGSG_02331	FGSG_11849	FGSG_05477	FGSG_06894	FGSG_04859	FGSG_10150	FGSG_01698	FGSG_11730
FGSG_02661	FGSG_11867	FGSG_05481	FGSG_06903	FGSG_04986	FGSG_10164	FGSG_02199	FGSG_11744
FGSG_03976	FGSG_11952	FGSG_05534	FGSG_06911	FGSG_05023	FGSG_10170	FGSG_02676	FGSG_11761
FGSG_04032	FGSG_11953	FGSG_05760	FGSG_06925	FGSG_05223	FGSG_10214	FGSG_02945	FGSG_11785
FGSG_04189	FGSG_11972	FGSG_05794	FGSG_06958	FGSG_05328	FGSG_10279	FGSG_03176	FGSG_11813
FGSG_04276	FGSG_12113	FGSG_05878	FGSG_06979	FGSG_05506	FGSG_10300	FGSG_04118	FGSG_11845
FGSG_04385	FGSG_12152	FGSG_05943	FGSG_07011	FGSG_05530	FGSG_10325	FGSG_05194	FGSG_11857
FGSG_04413	FGSG_12253	FGSG_05961	FGSG_07057	FGSG_05569	FGSG_10388	FGSG_05656	FGSG_11864
FGSG_04575	FGSG_12290	FGSG_05988	FGSG_07094	FGSG_05844	FGSG_10477	FGSG_06303	FGSG_11875
FGSG_05278	FGSG_12301	FGSG_05989	FGSG_07110	FGSG_05990	FGSG_10517	FGSG_07560	FGSG_11896
FGSG_05316	FGSG_12302	FGSG_06237	FGSG_07127	FGSG_06066	FGSG_10589	FGSG_08452	FGSG_11929
FGSG_05328	FGSG_12303	FGSG_06271	FGSG_07142	FGSG_06172	FGSG_10608	FGSG_09393	FGSG_11981
FGSG_05414	FGSG_12317	FGSG_06389	FGSG_07151	FGSG_06277	FGSG_10672	FGSG_10042	FGSG_11982
FGSG_05418	FGSG_12323	FGSG_06444	FGSG_07269	FGSG_06294	FGSG_10752	FGSG_10243	FGSG_11983
FGSG_05471	FGSG_12335	FGSG_06459	FGSG_07278	FGSG_06642	FGSG_10784	FGSG_10660	FGSG_11998
FGSG_05494	FGSG_12448	FGSG_06472	FGSG_07294	FGSG_06659	FGSG_10808	FGSG_12855	FGSG_11999
FGSG_05636	FGSG_12492	FGSG_06485	FGSG_07307	FGSG_06817	FGSG_10830	FGSG_13129	FGSG_12006
FGSG_06004	FGSG_12569	FGSG_06490	FGSG_07359	FGSG_06873	FGSG_10887	FGSG_01125	FGSG_12007
FGSG_06103	FGSG_12628	FGSG_06665	FGSG_07360	FGSG_06927	FGSG_10979	FGSG_03258	FGSG_12051
FGSG_06152	FGSG_12643	FGSG_06872	FGSG_07396	FGSG_07007	FGSG_11155	FGSG_03282	FGSG_12065
FGSG_06166	FGSG_12644	FGSG_06902	FGSG_07432	FGSG_07030	FGSG_11232	FGSG_04363	FGSG_12086
FGSG_06222	FGSG_12719	FGSG_07036	FGSG_07436	FGSG_07042	FGSG_11233	FGSG_05888	FGSG_12089
FGSG_06346	FGSG_12739	FGSG_07163	FGSG_07471	FGSG_07099	FGSG_11274	FGSG_06920	FGSG_12090
FGSG_06352	FGSG_12778	FGSG_07229	FGSG_07528	FGSG_07118	FGSG_11379	FGSG_10551	FGSG_12140
FGSG_06420	FGSG_12822	FGSG_07297	FGSG_07545	FGSG_07419	FGSG_11443	FGSG_10725	FGSG_12148
FGSG_06583	FGSG_12838	FGSG_07348	FGSG_07711	FGSG_07422	FGSG_11569	FGSG_12842	FGSG_12153
FGSG_06717	FGSG_12844	FGSG_07353	FGSG_07897	FGSG_07705	FGSG_11599	FGSG_13596	FGSG_12162
FGSG_06792	FGSG_12918	FGSG_07594	FGSG_07914	FGSG_07966	FGSG_11697	FGSG_01321	FGSG_12168
FGSG_06865	FGSG_12925	FGSG_07720	FGSG_08210	FGSG_07992	FGSG_11757	FGSG_02171	FGSG_12208
FGSG_06988	FGSG_13016	FGSG_07729	FGSG_08358	FGSG_08220	FGSG_11815	FGSG_02715	FGSG_12214
FGSG_06991	FGSG_13066	FGSG_07764	FGSG_08400	FGSG_08350	FGSG_12221	FGSG_06426	FGSG_12215
FGSG_07143	FGSG_13122	FGSG_07791	FGSG_08426	FGSG_08352	FGSG_12224	FGSG_09369	FGSG_12216
FGSG_07146	FGSG_13143	FGSG_07841	FGSG_08614	FGSG_08372	FGSG_12336	FGSG_11794	FGSG_12226
FGSG_07202	FGSG_13158	FGSG_07981	FGSG_08620	FGSG_08603	FGSG_12380	FGSG_00028	FGSG_12254
FGSG_07288	FGSG_13189	FGSG_08039	FGSG_08622	FGSG_08643	FGSG_12469	FGSG_00072	FGSG_12259
FGSG_07380	FGSG_13196	FGSG_08070	FGSG_08728	FGSG_08685	FGSG_12766	FGSG_00075	FGSG_12279
FGSG_07943	FGSG_13202	FGSG_08106	FGSG_08739	FGSG_08695	FGSG_12837	FGSG_00162	FGSG_12313
FGSG_08468	FGSG_13229	FGSG_08118	FGSG_08827	FGSG_08840	FGSG_12875	FGSG_00166	FGSG_12314
FGSG_08498	FGSG_13231	FGSG_08126	FGSG_08828	FGSG_08857	FGSG_12885	FGSG_00231	FGSG_12332
FGSG_08669	FGSG_13232	FGSG_08180	FGSG_08848	FGSG_09048	FGSG_12997	FGSG_00354	FGSG_12423
FGSG_08785	FGSG_13234	FGSG_08227	FGSG_08871	FGSG_09556	FGSG_13007	FGSG_00368	FGSG_12428
FGSG_08935	FGSG_13363	FGSG_08228	FGSG_08942	FGSG_09660	FGSG_13260	FGSG_00423	FGSG_12429
FGSG_09043	FGSG_13364	FGSG_08236	FGSG_08971	FGSG_10049	FGSG_13297	FGSG_00490	FGSG_12436
FGSG_09180	FGSG_13457	FGSG_08267	FGSG_08977	FGSG_10062	FGSG_13306	FGSG_00492	FGSG_12445
FGSG_09245	FGSG_13506	FGSG_08274	FGSG_09015	FGSG_10117	FGSG_13534	FGSG_00542	FGSG_12449
FGSG_09393	FGSG_13536	FGSG_08279	FGSG_09016	FGSG_10125	FGSG_13573	FGSG_00588	FGSG_12462
FGSG_09395	FGSG_13616	FGSG_08320	FGSG_09066	FGSG_10148	FGSG_13578	FGSG_00593	FGSG_12477
FGSG_09417	FGSG_13686	FGSG_08472	FGSG_09165	FGSG_10170	FGSG_13579	FGSG_00661	FGSG_12492
FGSG_09612	FGSG_13753	FGSG_08576	FGSG_09218	FGSG_10175	FGSG_13598	FGSG_00685	FGSG_12495
FGSG_09686	FGSG_13755	FGSG_08787	FGSG_09284	FGSG_10188	FGSG_13634	FGSG_00701	FGSG_12504
FGSG_09815	FGSG_13909	FGSG_08806	FGSG_09340	FGSG_10239	FGSG_13653	FGSG_00776	FGSG_12534
FGSG_09849	FGSG_13974	FGSG_08918	FGSG_09362	FGSG_10255	FGSG_13661	FGSG_00790	FGSG_12535
FGSG_09907	FGSG_13987	FGSG_09010	FGSG_09407	FGSG_10265	FGSG_13699	FGSG_00818	FGSG_12576
FGSG_10875	FGSG_00003	FGSG_09051	FGSG_09417	FGSG_10299	FGSG_13700	FGSG_00898	FGSG_12585
FGSG_10907	FGSG_00012	FGSG_09112	FGSG_09456	FGSG_10347	FGSG_13708	FGSG_00920	FGSG_12586
FGSG_11623	FGSG_00021	FGSG_09118	FGSG_09466	FGSG_10375	FGSG_13709	FGSG_00967	FGSG_12587
FGSG_11634	FGSG_00026	FGSG_09119	FGSG_09480	FGSG_10385	FGSG_13710	FGSG_00973	FGSG_12603
FGSG_11829	FGSG_00030	FGSG_09161	FGSG_09491	FGSG_10856	FGSG_13711	FGSG_00990	FGSG_12632
FGSG_12272	FGSG_00036	FGSG_09200	FGSG_09516	FGSG_10901	FGSG_13923	FGSG_01037	FGSG_12665
FGSG_12273	FGSG_00047	FGSG_09201	FGSG_09528	FGSG_11076	FGSG_14026	FGSG_01117	FGSG_12666
FGSG_12306	FGSG_00048	FGSG_09248	FGSG_09535	FGSG_11445	FGSG_00026	FGSG_01124	FGSG_12695
FGSG_12641	FGSG_00056	FGSG_09529	FGSG_09538	FGSG_11469	FGSG_00100	FGSG_01126	FGSG_12735
FGSG_13024	FGSG_00058	FGSG_09628	FGSG_09553	FGSG_11546	FGSG_00101	FGSG_01172	FGSG_12743
FGSG_13038	FGSG_00078	FGSG_09922	FGSG_09556	FGSG_11551	FGSG_00129	FGSG_01191	FGSG_12751
FGSG_14032	FGSG_00089	FGSG_10330	FGSG_09584	FGSG_11770	FGSG_00147	FGSG_01207	FGSG_12753
FGSG_14034	FGSG_00093	FGSG_10416	FGSG_09587	FGSG_12183	FGSG_00158	FGSG_01216	FGSG_12799
FGSG_00140	FGSG_00112	FGSG_10458	FGSG_09598	FGSG_12370	FGSG_00198	FGSG_01219	FGSG_12803
FGSG_00237	FGSG_00131	FGSG_10476	FGSG_09615	FGSG_12420	FGSG_00473	FGSG_01237	FGSG_12805
FGSG_00253	FGSG_00145	FGSG_10492	FGSG_09628	FGSG_12820	FGSG_00488	FGSG_01245	FGSG_12841
FGSG_00282	FGSG_00147	FGSG_10551	FGSG_09629	FGSG_12857	FGSG_00604	FGSG_01266	FGSG_12844
FGSG_00297	FGSG_00154	FGSG_10620	FGSG_09689	FGSG_12887	FGSG_00885	FGSG_01350	FGSG_12868
FGSG_00343	FGSG_00165	FGSG_10628	FGSG_09724	FGSG_13024	FGSG_01008	FGSG_01351	FGSG_12892
FGSG_00382	FGSG_00205	FGSG_10651	FGSG_09734	FGSG_13152	FGSG_01054	FGSG_01357	FGSG_12929
FGSG_00425	FGSG_00211	FGSG_10667	FGSG_09738	FGSG_13190	FGSG_01235	FGSG_01399	FGSG_12930
FGSG_00438	FGSG_00242	FGSG_10685	FGSG_09745	FGSG_13191	FGSG_01662	FGSG_01435	FGSG_12936
FGSG_00464	FGSG_00267	FGSG_10702	FGSG_09765	FGSG_13618	FGSG_01676	FGSG_01469	FGSG_12942
FGSG_00529	FGSG_00326	FGSG_10729	FGSG_09775	FGSG_00059	FGSG_01729	FGSG_01508	FGSG_12970
FGSG_00572	FGSG_00354	FGSG_10816	FGSG_09800	FGSG_00060	FGSG_01778	FGSG_01537	FGSG_12977
FGSG_00639	FGSG_00431	FGSG_10844	FGSG_09831	FGSG_00066	FGSG_01844	FGSG_01562	FGSG_12989
FGSG_00704	FGSG_00449	FGSG_11091	FGSG_09842	FGSG_00116	FGSG_01989	FGSG_01609	FGSG_12993
FGSG_00727	FGSG_00764	FGSG_11108	FGSG_09850	FGSG_00136	FGSG_01995	FGSG_01645	FGSG_13020
FGSG_00747	FGSG_00779	FGSG_11118	FGSG_09908	FGSG_00177	FGSG_02089	FGSG_01647	FGSG_13022
FGSG_00842	FGSG_00850	FGSG_11138	FGSG_09937	FGSG_00199	FGSG_02393	FGSG_01661	FGSG_13077
FGSG_00883	FGSG_00878	FGSG_11172	FGSG_09965	FGSG_00303	FGSG_02399	FGSG_01662	FGSG_13085
FGSG_00903	FGSG_00889	FGSG_11188	FGSG_10018	FGSG_00308	FGSG_02490	FGSG_01712	FGSG_13093
FGSG_00923	FGSG_00992	FGSG_11225	FGSG_10087	FGSG_00396	FGSG_02625	FGSG_01726	FGSG_13149
FGSG_00950	FGSG_01005	FGSG_11253	FGSG_10147	FGSG_00404	FGSG_02858	FGSG_01733	FGSG_13165
FGSG_00967	FGSG_01058	FGSG_11256	FGSG_10250	FGSG_00410	FGSG_02943	FGSG_01838	FGSG_13175
FGSG_00968	FGSG_01168	FGSG_11276	FGSG_10301	FGSG_00428	FGSG_02977	FGSG_01849	FGSG_13178
FGSG_01029	FGSG_01253	FGSG_11289	FGSG_10323	FGSG_00438	FGSG_02987	FGSG_01895	FGSG_13192
FGSG_01070	FGSG_01302	FGSG_11319	FGSG_10363	FGSG_00540	FGSG_03088	FGSG_01935	FGSG_13193
FGSG_01119	FGSG_01303	FGSG_11320	FGSG_10379	FGSG_00584	FGSG_03136	FGSG_01980	FGSG_13195
FGSG_01174	FGSG_01381	FGSG_11354	FGSG_10422	FGSG_00608	FGSG_03177	FGSG_01990	FGSG_13203
FGSG_01179	FGSG_01396	FGSG_11355	FGSG_10424	FGSG_00613	FGSG_03186	FGSG_02013	FGSG_13212
FGSG_01204	FGSG_01460	FGSG_11378	FGSG_10516	FGSG_00712	FGSG_03198	FGSG_02028	FGSG_13248
FGSG_01252	FGSG_01518	FGSG_11432	FGSG_10535	FGSG_00729	FGSG_03214	FGSG_02033	FGSG_13269
FGSG_01273	FGSG_01567	FGSG_11502	FGSG_10722	FGSG_00735	FGSG_03217	FGSG_02136	FGSG_13283
FGSG_01306	FGSG_01581	FGSG_11503	FGSG_10743	FGSG_00746	FGSG_03382	FGSG_02141	FGSG_13284
FGSG_01350	FGSG_01582	FGSG_11508	FGSG_10769	FGSG_00774	FGSG_03463	FGSG_02159	FGSG_13285
FGSG_01373	FGSG_01608	FGSG_11512	FGSG_10822	FGSG_00808	FGSG_03488	FGSG_02167	FGSG_13323
FGSG_01385	FGSG_01631	FGSG_11514	FGSG_10865	FGSG_00840	FGSG_03496	FGSG_02198	FGSG_13325
FGSG_01499	FGSG_01737	FGSG_11526	FGSG_10948	FGSG_00849	FGSG_03545	FGSG_02246	FGSG_13362
FGSG_01500	FGSG_01759	FGSG_11547	FGSG_10963	FGSG_00860	FGSG_03606	FGSG_02334	FGSG_13372
FGSG_01503	FGSG_01761	FGSG_11601	FGSG_11064	FGSG_00935	FGSG_03622	FGSG_02562	FGSG_13373
FGSG_01526	FGSG_01786	FGSG_11621	FGSG_11171	FGSG_00986	FGSG_03767	FGSG_02574	FGSG_13405
FGSG_01531	FGSG_01797	FGSG_11651	FGSG_11301	FGSG_01018	FGSG_03807	FGSG_02640	FGSG_13415
FGSG_01620	FGSG_01811	FGSG_11652	FGSG_11959	FGSG_01029	FGSG_03884	FGSG_02797	FGSG_13424
FGSG_01659	FGSG_01844	FGSG_11708	FGSG_11966	FGSG_01033	FGSG_04029	FGSG_02875	FGSG_13425
FGSG_01700	FGSG_01905	FGSG_11713	FGSG_12032	FGSG_01183	FGSG_04140	FGSG_02914	FGSG_13441
FGSG_01712	FGSG_01942	FGSG_11714	FGSG_12108	FGSG_01250	FGSG_04157	FGSG_02935	FGSG_13446
FGSG_01780	FGSG_02000	FGSG_11758	FGSG_12188	FGSG_01272	FGSG_04180	FGSG_03023	FGSG_13452
FGSG_01843	FGSG_02003	FGSG_11767	FGSG_12193	FGSG_01293	FGSG_04231	FGSG_03024	FGSG_13466
FGSG_01853	FGSG_02021	FGSG_11768	FGSG_12194	FGSG_01405	FGSG_04302	FGSG_03032	FGSG_13469
FGSG_01869	FGSG_02063	FGSG_11769	FGSG_12264	FGSG_01409	FGSG_04303	FGSG_03045	FGSG_13471
FGSG_01899	FGSG_02065	FGSG_11783	FGSG_12373	FGSG_01528	FGSG_04462	FGSG_03088	FGSG_13502
FGSG_02002	FGSG_02070	FGSG_11796	FGSG_12635	FGSG_01538	FGSG_04502	FGSG_03102	FGSG_13554
FGSG_02063	FGSG_02109	FGSG_11807	FGSG_12858	FGSG_01557	FGSG_04531	FGSG_03121	FGSG_13567
FGSG_02245	FGSG_02115	FGSG_11867	FGSG_12904	FGSG_01623	FGSG_04605	FGSG_03128	FGSG_13588
FGSG_02278	FGSG_02125	FGSG_11935	FGSG_12975	FGSG_01659	FGSG_04608	FGSG_03132	FGSG_13618
FGSG_02501	FGSG_02137	FGSG_12069	FGSG_13041	FGSG_01675	FGSG_04635	FGSG_03192	FGSG_13639
FGSG_02613	FGSG_02152	FGSG_12092	FGSG_13131	FGSG_01681	FGSG_04638	FGSG_03213	FGSG_13644
FGSG_02682	FGSG_02164	FGSG_12124	FGSG_13132	FGSG_01743	FGSG_04650	FGSG_03326	FGSG_13649
FGSG_02701	FGSG_02174	FGSG_12148	FGSG_13153	FGSG_01765	FGSG_04655	FGSG_03354	FGSG_13659
FGSG_02781	FGSG_02178	FGSG_12198	FGSG_13177	FGSG_01819	FGSG_04789	FGSG_03394	FGSG_13668
FGSG_02948	FGSG_02183	FGSG_12208	FGSG_13264	FGSG_01866	FGSG_04809	FGSG_03399	FGSG_13669
FGSG_02977	FGSG_02214	FGSG_12333	FGSG_13300	FGSG_01877	FGSG_04840	FGSG_03407	FGSG_13682
FGSG_03044	FGSG_02224	FGSG_12363	FGSG_13493	FGSG_01884	FGSG_04870	FGSG_03508	FGSG_13702
FGSG_03260	FGSG_02362	FGSG_12366	FGSG_13609	FGSG_01898	FGSG_04936	FGSG_03526	FGSG_13719
FGSG_03420	FGSG_02372	FGSG_12453	FGSG_13650	FGSG_01948	FGSG_04997	FGSG_03530	FGSG_13732
FGSG_03428	FGSG_02389	FGSG_12462	FGSG_00609	FGSG_02018	FGSG_05031	FGSG_03600	FGSG_13761
FGSG_03433	FGSG_02402	FGSG_12467	FGSG_05599	FGSG_02066	FGSG_05055	FGSG_03777	FGSG_13762
FGSG_03436	FGSG_02408	FGSG_12486	FGSG_06659	FGSG_02118	FGSG_05246	FGSG_03860	FGSG_13777
FGSG_03649	FGSG_02483	FGSG_12542	FGSG_07237	FGSG_02191	FGSG_05274	FGSG_03977	FGSG_13807
FGSG_03768	FGSG_02548	FGSG_12544	FGSG_09803	FGSG_02358	FGSG_05333	FGSG_04004	FGSG_13811
FGSG_03816	FGSG_02740	FGSG_12566	FGSG_10286	FGSG_02439	FGSG_05549	FGSG_04127	FGSG_13812
FGSG_03860	FGSG_02777	FGSG_12598	FGSG_08207	FGSG_02444	FGSG_05678	FGSG_04153	FGSG_13813
FGSG_03962	FGSG_02813	FGSG_12634	FGSG_13643	FGSG_02480	FGSG_05814	FGSG_04161	FGSG_13814
FGSG_03981	FGSG_02834	FGSG_12640	FGSG_05631	FGSG_02495	FGSG_05851	FGSG_04193	FGSG_13816
FGSG_04017	FGSG_02864	FGSG_12646	FGSG_06306	FGSG_02502	FGSG_05926	FGSG_04206	FGSG_13846
FGSG_04053	FGSG_02888	FGSG_12679	FGSG_08777	FGSG_02564	FGSG_06023	FGSG_04247	FGSG_13849
FGSG_04158	FGSG_02943	FGSG_12687	FGSG_11882	FGSG_02685	FGSG_06238	FGSG_04248	FGSG_13865
FGSG_04188	FGSG_02972	FGSG_12708	FGSG_00833	FGSG_02699	FGSG_06278	FGSG_04258	FGSG_13872
FGSG_04255	FGSG_03014	FGSG_12718	FGSG_01267	FGSG_02708	FGSG_06399	FGSG_04262	FGSG_13877
FGSG_04272	FGSG_03016	FGSG_12770	FGSG_01703	FGSG_02747	FGSG_06434	FGSG_04428	FGSG_13879
FGSG_04311	FGSG_03021	FGSG_12805	FGSG_05218	FGSG_02924	FGSG_06438	FGSG_04556	FGSG_13893
FGSG_04359	FGSG_03030	FGSG_12828	FGSG_08521	FGSG_02937	FGSG_06894	FGSG_04570	FGSG_13908
FGSG_04416	FGSG_03036	FGSG_12912	FGSG_08684	FGSG_03035	FGSG_07167	FGSG_04617	FGSG_13913
FGSG_04423	FGSG_03041	FGSG_12914	FGSG_09260	FGSG_03099	FGSG_07208	FGSG_04647	FGSG_13921
FGSG_04431	FGSG_03042	FGSG_12923	FGSG_13979	FGSG_03175	FGSG_07534	FGSG_04654	FGSG_13930
FGSG_04478	FGSG_03050	FGSG_12929	FGSG_07470	FGSG_03211	FGSG_07574	FGSG_04700	FGSG_13948
FGSG_04497	FGSG_03060	FGSG_12930	FGSG_08581	FGSG_03256	FGSG_07668	FGSG_04864	FGSG_13949
FGSG_04513	FGSG_03074	FGSG_12936	FGSG_10344	FGSG_03264	FGSG_07684	FGSG_04983	FGSG_13998
FGSG_04622	FGSG_03096	FGSG_12941	FGSG_10850	FGSG_03310	FGSG_07691	FGSG_04991	FGSG_14007
FGSG_04624	FGSG_03101	FGSG_12982	FGSG_12686	FGSG_03452	FGSG_07723	FGSG_04998	FGSG_14009
FGSG_04704	FGSG_03171	FGSG_13015	FGSG_00476	FGSG_03465	FGSG_07782	FGSG_05126	FGSG_14020
FGSG_04836	FGSG_03186	FGSG_13045	FGSG_00648	FGSG_03477	FGSG_07880	FGSG_05141	FGSG_00039
FGSG_04922	FGSG_03196	FGSG_13085	FGSG_02549	FGSG_03516	FGSG_07883	FGSG_05205	FGSG_00060
FGSG_04930	FGSG_03267	FGSG_13096	FGSG_03694	FGSG_03524	FGSG_07887	FGSG_05235	FGSG_00064
FGSG_04970	FGSG_03272	FGSG_13100	FGSG_04988	FGSG_03611	FGSG_07976	FGSG_05256	FGSG_00285
FGSG_05140	FGSG_03293	FGSG_13147	FGSG_05365	FGSG_03633	FGSG_08061	FGSG_05290	FGSG_00325
FGSG_05162	FGSG_03316	FGSG_13175	FGSG_05696	FGSG_03653	FGSG_08141	FGSG_05311	FGSG_00328
FGSG_05175	FGSG_03340	FGSG_13179	FGSG_05777	FGSG_03667	FGSG_08142	FGSG_05315	FGSG_00362
FGSG_05181	FGSG_03360	FGSG_13204	FGSG_06019	FGSG_03675	FGSG_08232	FGSG_05341	FGSG_00373
FGSG_05205	FGSG_03377	FGSG_13227	FGSG_06182	FGSG_03679	FGSG_08240	FGSG_05376	FGSG_00380
FGSG_05208	FGSG_03413	FGSG_13244	FGSG_06315	FGSG_03680	FGSG_08304	FGSG_05384	FGSG_00408
FGSG_05281	FGSG_03421	FGSG_13249	FGSG_08473	FGSG_03717	FGSG_08408	FGSG_05419	FGSG_00437
FGSG_05297	FGSG_03437	FGSG_13284	FGSG_08847	FGSG_03728	FGSG_08542	FGSG_05451	FGSG_00454
FGSG_05329	FGSG_03465	FGSG_13323	FGSG_09034	FGSG_03761	FGSG_08611	FGSG_05533	FGSG_00486
FGSG_05361	FGSG_03503	FGSG_13325	FGSG_10268	FGSG_03803	FGSG_08837	FGSG_05653	FGSG_00531
FGSG_05381	FGSG_03533	FGSG_13354	FGSG_10481	FGSG_03832	FGSG_08942	FGSG_05673	FGSG_00598
FGSG_05398	FGSG_03545	FGSG_13355	FGSG_01314	FGSG_03846	FGSG_09067	FGSG_05698	FGSG_00612
FGSG_05478	FGSG_03586	FGSG_13415	FGSG_02811	FGSG_03856	FGSG_09073	FGSG_05709	FGSG_00649
FGSG_05492	FGSG_03603	FGSG_13451	FGSG_03018	FGSG_03903	FGSG_09186	FGSG_05752	FGSG_00745
FGSG_05525	FGSG_03610	FGSG_13452	FGSG_05053	FGSG_03907	FGSG_09316	FGSG_05765	FGSG_00746
FGSG_05535	FGSG_03636	FGSG_13466	FGSG_09984	FGSG_03922	FGSG_09510	FGSG_05896	FGSG_00766
FGSG_05617	FGSG_03651	FGSG_13480	FGSG_13171	FGSG_03952	FGSG_09524	FGSG_05903	FGSG_00792
FGSG_05644	FGSG_03660	FGSG_13511	FGSG_13389	FGSG_04008	FGSG_09670	FGSG_05914	FGSG_00799
FGSG_05653	FGSG_03692	FGSG_13593	FGSG_05972	FGSG_04012	FGSG_09675	FGSG_05929	FGSG_00810
FGSG_05826	FGSG_03711	FGSG_13594	FGSG_00182	FGSG_04021	FGSG_10030	FGSG_05998	FGSG_00812
FGSG_05996	FGSG_03763	FGSG_13603	FGSG_00562	FGSG_04084	FGSG_10059	FGSG_06005	FGSG_00817
FGSG_06005	FGSG_03772	FGSG_13639	FGSG_00581	FGSG_04123	FGSG_10102	FGSG_06015	FGSG_00863
FGSG_06016	FGSG_03773	FGSG_13668	FGSG_00583	FGSG_04155	FGSG_10287	FGSG_06106	FGSG_00890
FGSG_06109	FGSG_03827	FGSG_13669	FGSG_00659	FGSG_04181	FGSG_10395	FGSG_06128	FGSG_00893
FGSG_06146	FGSG_03839	FGSG_13687	FGSG_00669	FGSG_04203	FGSG_10401	FGSG_06141	FGSG_00902
FGSG_06150	FGSG_03844	FGSG_13697	FGSG_00832	FGSG_04266	FGSG_10414	FGSG_06168	FGSG_00905
FGSG_06158	FGSG_03868	FGSG_13719	FGSG_01050	FGSG_04293	FGSG_10431	FGSG_06178	FGSG_00907
FGSG_06174	FGSG_03900	FGSG_13721	FGSG_01118	FGSG_04306	FGSG_10508	FGSG_06288	FGSG_00951
FGSG_06197	FGSG_03913	FGSG_13774	FGSG_01164	FGSG_04351	FGSG_10525	FGSG_06290	FGSG_00995
FGSG_06251	FGSG_03957	FGSG_13778	FGSG_01230	FGSG_04457	FGSG_10565	FGSG_06304	FGSG_00997
FGSG_06291	FGSG_04000	FGSG_13782	FGSG_01334	FGSG_04500	FGSG_10601	FGSG_06405	FGSG_01082
FGSG_06356	FGSG_04005	FGSG_13845	FGSG_01355	FGSG_04548	FGSG_10649	FGSG_06433	FGSG_01131
FGSG_06405	FGSG_04009	FGSG_13865	FGSG_01418	FGSG_04558	FGSG_10657	FGSG_06495	FGSG_01133
FGSG_06419	FGSG_04060	FGSG_13907	FGSG_01511	FGSG_04588	FGSG_10673	FGSG_06499	FGSG_01189
FGSG_06554	FGSG_04066	FGSG_13908	FGSG_01630	FGSG_04628	FGSG_10691	FGSG_06532	FGSG_01217
FGSG_06588	FGSG_04080	FGSG_13930	FGSG_01918	FGSG_04656	FGSG_10818	FGSG_06541	FGSG_01319
FGSG_06609	FGSG_04138	FGSG_13937	FGSG_01974	FGSG_04677	FGSG_11006	FGSG_06558	FGSG_01354
FGSG_06695	FGSG_04206	FGSG_13965	FGSG_02060	FGSG_04693	FGSG_11011	FGSG_06579	FGSG_01356
FGSG_06715	FGSG_04215	FGSG_14004	FGSG_02072	FGSG_04694	FGSG_11030	FGSG_06646	FGSG_01359
FGSG_06724	FGSG_04224	FGSG_14009	FGSG_02462	FGSG_04865	FGSG_11102	FGSG_06695	FGSG_01371
FGSG_06752	FGSG_04236	FGSG_14020	FGSG_02508	FGSG_04886	FGSG_11132	FGSG_06768	FGSG_01375
FGSG_06811	FGSG_04240	FGSG_07187	FGSG_02555	FGSG_04974	FGSG_11145	FGSG_06773	FGSG_01394
FGSG_06817	FGSG_04251	FGSG_00104	FGSG_02646	FGSG_05009	FGSG_11180	FGSG_06774	FGSG_01412
FGSG_06856	FGSG_04285	FGSG_01218	FGSG_02792	FGSG_05050	FGSG_11224	FGSG_06871	FGSG_01417
FGSG_06981	FGSG_04328	FGSG_01582	FGSG_02856	FGSG_05064	FGSG_11227	FGSG_06873	FGSG_01436
FGSG_07031	FGSG_04381	FGSG_01783	FGSG_03002	FGSG_05093	FGSG_11238	FGSG_06885	FGSG_01448
FGSG_07104	FGSG_04383	FGSG_01820	FGSG_03262	FGSG_05102	FGSG_11361	FGSG_07003	FGSG_01449
FGSG_07159	FGSG_04390	FGSG_02994	FGSG_03329	FGSG_05163	FGSG_11417	FGSG_07049	FGSG_01478
FGSG_07175	FGSG_04459	FGSG_03496	FGSG_04032	FGSG_05184	FGSG_11527	FGSG_07061	FGSG_01506
FGSG_07227	FGSG_04566	FGSG_04036	FGSG_04095	FGSG_05261	FGSG_11549	FGSG_07183	FGSG_01515
FGSG_07254	FGSG_04621	FGSG_04618	FGSG_04167	FGSG_05307	FGSG_11550	FGSG_07185	FGSG_01521
FGSG_07278	FGSG_04641	FGSG_04680	FGSG_04268	FGSG_05339	FGSG_11557	FGSG_07222	FGSG_01522
FGSG_07284	FGSG_04646	FGSG_04685	FGSG_04298	FGSG_05372	FGSG_11721	FGSG_07265	FGSG_01543
FGSG_07329	FGSG_04670	FGSG_04699	FGSG_04388	FGSG_05391	FGSG_11740	FGSG_07346	FGSG_01574
FGSG_07330	FGSG_04699	FGSG_04764	FGSG_04399	FGSG_05407	FGSG_11863	FGSG_07409	FGSG_01575
FGSG_07373	FGSG_04706	FGSG_05439	FGSG_04607	FGSG_05423	FGSG_11872	FGSG_07467	FGSG_01591
FGSG_07657	FGSG_04717	FGSG_06522	FGSG_04709	FGSG_05446	FGSG_11873	FGSG_07493	FGSG_01593
FGSG_07663	FGSG_04727	FGSG_07576	FGSG_04798	FGSG_05450	FGSG_11881	FGSG_07499	FGSG_01653
FGSG_07868	FGSG_04773	FGSG_07635	FGSG_04827	FGSG_05470	FGSG_11893	FGSG_07538	FGSG_01655
FGSG_07901	FGSG_04785	FGSG_07692	FGSG_04973	FGSG_05503	FGSG_11915	FGSG_07625	FGSG_01665
FGSG_08057	FGSG_04799	FGSG_07702	FGSG_05032	FGSG_05553	FGSG_12027	FGSG_07643	FGSG_01670
FGSG_08067	FGSG_04814	FGSG_07780	FGSG_05050	FGSG_05567	FGSG_12249	FGSG_07655	FGSG_01801
FGSG_08148	FGSG_04823	FGSG_08226	FGSG_05207	FGSG_05596	FGSG_12318	FGSG_07761	FGSG_01831
FGSG_08269	FGSG_04921	FGSG_08608	FGSG_05358	FGSG_05620	FGSG_12319	FGSG_07776	FGSG_01881
FGSG_08315	FGSG_04935	FGSG_10412	FGSG_05469	FGSG_05674	FGSG_12470	FGSG_07814	FGSG_01890
FGSG_08383	FGSG_04938	FGSG_10557	FGSG_05580	FGSG_05757	FGSG_12584	FGSG_07834	FGSG_01893
FGSG_08422	FGSG_04957	FGSG_10701	FGSG_05600	FGSG_05898	FGSG_12617	FGSG_07844	FGSG_01911
FGSG_08506	FGSG_04960	FGSG_10715	FGSG_05665	FGSG_05912	FGSG_12618	FGSG_07885	FGSG_01947
FGSG_08586	FGSG_04970	FGSG_11002	FGSG_05765	FGSG_05979	FGSG_12620	FGSG_08141	FGSG_01959
FGSG_08590	FGSG_05043	FGSG_11362	FGSG_06066	FGSG_05992	FGSG_12621	FGSG_08149	FGSG_01963
FGSG_08611	FGSG_05056	FGSG_11460	FGSG_06301	FGSG_06071	FGSG_12667	FGSG_08152	FGSG_01967
FGSG_08612	FGSG_05058	FGSG_11530	FGSG_06325	FGSG_06090	FGSG_12815	FGSG_08169	FGSG_01969
FGSG_08631	FGSG_05112	FGSG_11574	FGSG_06338	FGSG_06123	FGSG_12863	FGSG_08173	FGSG_02034
FGSG_08650	FGSG_05113	FGSG_11723	FGSG_06358	FGSG_06139	FGSG_12864	FGSG_08191	FGSG_02078
FGSG_08718	FGSG_05131	FGSG_11779	FGSG_06406	FGSG_06142	FGSG_12894	FGSG_08308	FGSG_02099
FGSG_08749	FGSG_05185	FGSG_12018	FGSG_06573	FGSG_06209	FGSG_12920	FGSG_08321	FGSG_02154
FGSG_08763	FGSG_05291	FGSG_12071	FGSG_06817	FGSG_06215	FGSG_12921	FGSG_08395	FGSG_02225
FGSG_08871	FGSG_05330	FGSG_12157	FGSG_06843	FGSG_06328	FGSG_12949	FGSG_08413	FGSG_02440
FGSG_08897	FGSG_05336	FGSG_12247	FGSG_06974	FGSG_06381	FGSG_12993	FGSG_08449	FGSG_02462
FGSG_08900	FGSG_05514	FGSG_12324	FGSG_07339	FGSG_06411	FGSG_12998	FGSG_08495	FGSG_02475
FGSG_08939	FGSG_05583	FGSG_12334	FGSG_07446	FGSG_06473	FGSG_13170	FGSG_08501	FGSG_02482
FGSG_08959	FGSG_05645	FGSG_12386	FGSG_07458	FGSG_06486	FGSG_13188	FGSG_08505	FGSG_02485
FGSG_08998	FGSG_05712	FGSG_12408	FGSG_07508	FGSG_06543	FGSG_13388	FGSG_08557	FGSG_02523
FGSG_09132	FGSG_05727	FGSG_12553	FGSG_07525	FGSG_06558	FGSG_13425	FGSG_08631	FGSG_02563
FGSG_09156	FGSG_05815	FGSG_12582	FGSG_07890	FGSG_06570	FGSG_13432	FGSG_08673	FGSG_02579
FGSG_09163	FGSG_05819	FGSG_12793	FGSG_07940	FGSG_06598	FGSG_13523	FGSG_08753	FGSG_02604
FGSG_09167	FGSG_05832	FGSG_13082	FGSG_08123	FGSG_06640	FGSG_13594	FGSG_08781	FGSG_02647
FGSG_09274	FGSG_05833	FGSG_13501	FGSG_08338	FGSG_06643	FGSG_13602	FGSG_08926	FGSG_02665
FGSG_09384	FGSG_05866	FGSG_13542	FGSG_08659	FGSG_06785	FGSG_13676	FGSG_08936	FGSG_02717
FGSG_09470	FGSG_05868	FGSG_13819	FGSG_08678	FGSG_06868	FGSG_13799	FGSG_08969	FGSG_02773
FGSG_09517	FGSG_05871	FGSG_13916	FGSG_08852	FGSG_06906	FGSG_13822	FGSG_08994	FGSG_02799
FGSG_09558	FGSG_05878	FGSG_14021	FGSG_08927	FGSG_06953	FGSG_13837	FGSG_09007	FGSG_02906
FGSG_09594	FGSG_05934	FGSG_00013	FGSG_09037	FGSG_07022	FGSG_13850	FGSG_09236	FGSG_02914
FGSG_09607	FGSG_05938	FGSG_00061	FGSG_09226	FGSG_07029	FGSG_13851	FGSG_09287	FGSG_02952
FGSG_09635	FGSG_05989	FGSG_00077	FGSG_09295	FGSG_07032	FGSG_13867	FGSG_09338	FGSG_03033
FGSG_09712	FGSG_05999	FGSG_00087	FGSG_09324	FGSG_07072	FGSG_13889	FGSG_09353	FGSG_03148
FGSG_09715	FGSG_06029	FGSG_00205	FGSG_09512	FGSG_07075	FGSG_13890	FGSG_09376	FGSG_03178
FGSG_09734	FGSG_06380	FGSG_00208	FGSG_09706	FGSG_07148	FGSG_13925	FGSG_09385	FGSG_03294
FGSG_09735	FGSG_06443	FGSG_00242	FGSG_09760	FGSG_07152	FGSG_13993	FGSG_09425	FGSG_03349
FGSG_09757	FGSG_06456	FGSG_00344	FGSG_09857	FGSG_07165	FGSG_14013	FGSG_09429	FGSG_03480
FGSG_09853	FGSG_06901	FGSG_00414	FGSG_10299	FGSG_07217	FGSG_00017	FGSG_09497	FGSG_03543
FGSG_09862	FGSG_06952	FGSG_00426	FGSG_10322	FGSG_07246	FGSG_00045	FGSG_09549	FGSG_03687
FGSG_09888	FGSG_07054	FGSG_00690	FGSG_10358	FGSG_07271	FGSG_00139	FGSG_09619	FGSG_03688
FGSG_09894	FGSG_07154	FGSG_00736	FGSG_10369	FGSG_07323	FGSG_00140	FGSG_09623	FGSG_03746
FGSG_09908	FGSG_07157	FGSG_00806	FGSG_10527	FGSG_07349	FGSG_00148	FGSG_09665	FGSG_03747
FGSG_10041	FGSG_07226	FGSG_00949	FGSG_10613	FGSG_07364	FGSG_00153	FGSG_09673	FGSG_03770
FGSG_10057	FGSG_07300	FGSG_01180	FGSG_10647	FGSG_07386	FGSG_00207	FGSG_09792	FGSG_03861
FGSG_10066	FGSG_07301	FGSG_01303	FGSG_10790	FGSG_07406	FGSG_00219	FGSG_09885	FGSG_03907
FGSG_10068	FGSG_07340	FGSG_01335	FGSG_11062	FGSG_07450	FGSG_00259	FGSG_09889	FGSG_03975
FGSG_10072	FGSG_07356	FGSG_01518	FGSG_11632	FGSG_07488	FGSG_00275	FGSG_09891	FGSG_03993
FGSG_10093	FGSG_07459	FGSG_01736	FGSG_11637	FGSG_07595	FGSG_00281	FGSG_09914	FGSG_04085
FGSG_10121	FGSG_07614	FGSG_01781	FGSG_11698	FGSG_07830	FGSG_00282	FGSG_09920	FGSG_04094
FGSG_10123	FGSG_07634	FGSG_01811	FGSG_11883	FGSG_07873	FGSG_00358	FGSG_09992	FGSG_04112
FGSG_10124	FGSG_07644	FGSG_01828	FGSG_12141	FGSG_07942	FGSG_00372	FGSG_10047	FGSG_04128
FGSG_10140	FGSG_07676	FGSG_01854	FGSG_12169	FGSG_07997	FGSG_00378	FGSG_10116	FGSG_04225
FGSG_10291	FGSG_07680	FGSG_02113	FGSG_12170	FGSG_08014	FGSG_00391	FGSG_10128	FGSG_04273
FGSG_10309	FGSG_07682	FGSG_02299	FGSG_12571	FGSG_08077	FGSG_00463	FGSG_10272	FGSG_04295
FGSG_10382	FGSG_07687	FGSG_02311	FGSG_13199	FGSG_08084	FGSG_00466	FGSG_10283	FGSG_04345
FGSG_10388	FGSG_07696	FGSG_02408	FGSG_13257	FGSG_08103	FGSG_00550	FGSG_10307	FGSG_04445
FGSG_10511	FGSG_07710	FGSG_02451	FGSG_13258	FGSG_08238	FGSG_00612	FGSG_10318	FGSG_04477
[truncated: 4,088 more rows]

## Sheet: Module A
FUNCTIONAL CATEGORY	abs SET	rel SET	genes SET	abs GENOME	rel GENOME	rel SET/rel GENOME	P-VALUE
01 METABOLISM	651	28.1	FGSG_00032 FGSG_11653 FGSG_00132 FGSG_11697 FGSG_00186 FGSG_11729 FGSG_00271 FGSG_00287 FGSG_00296 FGSG_00298 FGSG_00302 FGSG_00308 FGSG_00320 FGSG_00337 FGSG_00358 FGSG_00361 FGSG_00362 FGSG_00365 FGSG_00397 FGSG_00399 FGSG_00408 FGSG_00409 FGSG_00416 FGSG_00435 FGSG_00460 FGSG_00489 FGSG_00497 FGSG_00530 FGSG_00539 FGSG_00545 FGSG_00565 FGSG_00572 FGSG_00574 FGSG_00612 FGSG_00639 FGSG_00655 FGS…	3402	24.6	1.14228	0
01.02 nitrogen, sulfur and selenium metabolism	70	3.03	FGSG_11653 FGSG_11697 FGSG_00416 FGSG_00712 FGSG_00740 FGSG_00765 FGSG_00774 FGSG_00813 FGSG_00903 FGSG_01066 FGSG_11914 FGSG_01389 FGSG_01433 FGSG_01580 FGSG_01795 FGSG_01816 FGSG_01932 FGSG_02189 FGSG_02272 FGSG_02433 FGSG_02482 FGSG_02624 FGSG_04486 FGSG_04458 FGSG_04413 FGSG_04126 FGSG_03981 FGSG_03652 FGSG_03611 FGSG_03540 FGSG_03524 FGSG_03427 FGSG_03260 FGSG_02968 FGSG_02941 FGSG_04708 FGS…	336	2.43	1.24691	0.0263222
01.03 nucleotide/nucleoside/nucleobase metabolism	86	3.72	FGSG_00302 FGSG_00358 FGSG_00361 FGSG_00365 FGSG_00397 FGSG_00409 FGSG_00574 FGSG_00639 FGSG_11814 FGSG_00749 FGSG_00808 FGSG_00841 FGSG_00861 FGSG_01170 FGSG_01234 FGSG_01251 FGSG_01443 FGSG_01490 FGSG_01580 FGSG_01699 FGSG_01896 FGSG_01923 FGSG_02043 FGSG_02097 FGSG_02476 FGSG_02598 FGSG_04571 FGSG_04407 FGSG_04291 FGSG_04270 FGSG_04263 FGSG_04126 FGSG_04104 FGSG_03652 FGSG_03477 FGSG_02941 FGS…	407	2.94	1.26531	0.0106333
01.03.07 deoxyribonucleotide metabolism	9	0.38	FGSG_00358 FGSG_01170 FGSG_01896 FGSG_02097 FGSG_02476 FGSG_05174 FGSG_05409 FGSG_06979 FGSG_09179	24	0.17	2.23529	0.0118784
01.03.16 polynucleotide degradation	31	1.34	FGSG_00302 FGSG_00361 FGSG_11814 FGSG_00749 FGSG_00841 FGSG_01251 FGSG_01443 FGSG_01490 FGSG_01580 FGSG_01699 FGSG_02043 FGSG_03652 FGSG_02781 FGSG_05173 FGSG_05523 FGSG_05738 FGSG_06081 FGSG_06635 FGSG_06710 FGSG_06827 FGSG_13031 FGSG_08650 FGSG_08539 FGSG_09233 FGSG_09259 FGSG_09374 FGSG_09872 FGSG_10879 FGSG_10875 FGSG_10791 FGSG_10789	119	0.86	1.55814	0.00629958
01.03.16.03 DNA degradation	8	0.34	FGSG_01580 FGSG_03652 FGSG_05173 FGSG_05738 FGSG_06081 FGSG_08539 FGSG_09259 FGSG_09374	18	0.13	2.61538	0.00539112
01.04 phosphate metabolism	136	5.88	FGSG_00132 FGSG_00337 FGSG_00362 FGSG_00397 FGSG_00408 FGSG_00435 FGSG_00497 FGSG_00530 FGSG_00545 FGSG_00565 FGSG_00639 FGSG_00677 FGSG_00688 FGSG_11814 FGSG_00780 FGSG_00808 FGSG_00844 FGSG_00852 FGSG_00930 FGSG_00970 FGSG_01069 FGSG_01150 FGSG_01243 FGSG_01295 FGSG_01312 FGSG_01430 FGSG_01432 FGSG_01445 FGSG_01526 FGSG_01842 FGSG_01963 FGSG_02026 FGSG_02090 FGSG_02212 FGSG_02476 FGSG_02540 FGS…	601	4.34	1.35484	7.7586e-05
01.05 C-compound and carbohydrate metabolism	287	12.4	FGSG_00032 FGSG_11653 FGSG_11729 FGSG_00271 FGSG_00320 FGSG_00489 FGSG_00530 FGSG_00572 FGSG_00574 FGSG_00612 FGSG_00655 FGSG_00702 FGSG_00704 FGSG_00721 FGSG_00732 FGSG_00741 FGSG_00743 FGSG_00747 FGSG_00810 FGSG_00852 FGSG_00862 FGSG_01231 FGSG_01273 FGSG_01280 FGSG_01283 FGSG_01298 FGSG_01370 FGSG_01395 FGSG_01430 FGSG_01445 FGSG_01486 FGSG_01531 FGSG_01535 FGSG_01564 FGSG_01580 FGSG_01581 FGS…	1547	11.1	1.11712	2.28068e-87
01.05.03.03.04 chitin anabolism	8	0.34	FGSG_01273 FGSG_01370 FGSG_02729 FGSG_04031 FGSG_03170 FGSG_06550 FGSG_08587 FGSG_10619	17	0.12	2.83333	0.00350273
01.05.25 regulation of C-compound and carbohydrate metabolism	61	2.64	FGSG_00574 FGSG_00741 FGSG_00852 FGSG_01231 FGSG_01273 FGSG_01280 FGSG_01298 FGSG_01445 FGSG_01564 FGSG_01580 FGSG_01734 FGSG_01842 FGSG_01925 FGSG_01936 FGSG_02043 FGSG_02066 FGSG_02083 FGSG_02095 FGSG_02743 FGSG_04416 FGSG_04343 FGSG_04111 FGSG_04054 FGSG_03652 FGSG_02968 FGSG_04901 FGSG_05120 FGSG_05398 FGSG_05399 FGSG_05630 FGSG_06035 FGSG_06081 FGSG_06311 FGSG_06954 FGSG_06967 FGSG_06969 FGS…	208	1.5	1.76	3.63145e-06
01.06 lipid, fatty acid and isoprenoid metabolism	162	7.01	FGSG_11653 FGSG_00287 FGSG_00298 FGSG_00308 FGSG_00399 FGSG_00460 FGSG_00688 FGSG_00704 FGSG_00712 FGSG_00774 FGSG_01057 FGSG_01150 FGSG_01243 FGSG_01256 FGSG_01283 FGSG_01419 FGSG_01526 FGSG_01530 FGSG_01531 FGSG_01642 FGSG_01743 FGSG_01867 FGSG_01884 FGSG_01905 FGSG_01927 FGSG_12029 FGSG_01931 FGSG_02015 FGSG_02016 FGSG_02071 FGSG_02090 FGSG_02160 FGSG_02287 FGSG_02364 FGSG_02489 FGSG_02522 FGS…	850	6.14	1.14169	0.0337375
01.06.02 membrane lipid metabolism	41	1.77	FGSG_11653 FGSG_00287 FGSG_00399 FGSG_00688 FGSG_01057 FGSG_01150 FGSG_01243 FGSG_01283 FGSG_01530 FGSG_01884 FGSG_12029 FGSG_01931 FGSG_02071 FGSG_02090 FGSG_02489 FGSG_02593 FGSG_12199 FGSG_04571 FGSG_04186 FGSG_03851 FGSG_03803 FGSG_12443 FGSG_03249 FGSG_05297 FGSG_05394 FGSG_05525 FGSG_05545 FGSG_06214 FGSG_06404 FGSG_07540 FGSG_07945 FGSG_07955 FGSG_08790 FGSG_13299 FGSG_08730 FGSG_08706 FGS…	156	1.12	1.58036	0.001568
01.06.02.01 phospholipid metabolism	34	1.47	FGSG_00287 FGSG_00399 FGSG_00688 FGSG_01057 FGSG_01150 FGSG_01243 FGSG_01283 FGSG_01884 FGSG_12029 FGSG_01931 FGSG_02071 FGSG_02090 FGSG_02593 FGSG_04571 FGSG_04186 FGSG_03803 FGSG_12443 FGSG_03249 FGSG_05297 FGSG_05394 FGSG_05545 FGSG_06214 FGSG_06404 FGSG_07540 FGSG_07955 FGSG_08790 FGSG_13299 FGSG_08730 FGSG_08706 FGSG_08150 FGSG_09402 FGSG_10007 FGSG_10223 FGSG_10362	125	0.9	1.63333	0.00205119
01.20.37.01 metabolism of thioredoxin, glutaredoxin, glutathion	7	0.3	FGSG_01816 FGSG_02097 FGSG_04212 FGSG_04902 FGSG_05183 FGSG_13072 FGSG_09141	21	0.15	2	0.0483469
02 ENERGY	119	5.15	FGSG_00032 FGSG_00308 FGSG_00310 FGSG_00376 FGSG_00393 FGSG_00686 FGSG_00704 FGSG_00743 FGSG_00747 FGSG_00765 FGSG_00852 FGSG_01028 FGSG_11914 FGSG_01280 FGSG_01419 FGSG_01425 FGSG_01445 FGSG_01531 FGSG_11967 FGSG_01743 FGSG_01829 FGSG_01884 FGSG_01905 FGSG_01927 FGSG_02008 FGSG_02067 FGSG_02160 FGSG_02165 FGSG_02212 FGSG_02220 FGSG_02287 FGSG_02433 FGSG_02504 FGSG_02743 FGSG_11542 FGSG_11556 FGS…	609	4.4	1.17045	0.0332134
02.01.03 regulation of glycolysis and gluconeogenesis	7	0.3	FGSG_01445 FGSG_04343 FGSG_07171 FGSG_08399 FGSG_09280 FGSG_09456 FGSG_10105	20	0.14	2.14286	0.0374707
02.13.01 anaerobic respiration	4	0.17	FGSG_00765 FGSG_02433 FGSG_04458 FGSG_06413	9	0.06	2.83333	0.0483501
02.25 oxidation of fatty acids	15	0.64	FGSG_00308 FGSG_00704 FGSG_01419 FGSG_01884 FGSG_02287 FGSG_03094 FGSG_05140 FGSG_05872 FGSG_13111 FGSG_07596 FGSG_08585 FGSG_09555 FGSG_09612 FGSG_09979 FGSG_13880	56	0.4	1.6	0.0381088
10 CELL CYCLE AND DNA PROCESSING	273	11.8	FGSG_00132 FGSG_00140 FGSG_00182 FGSG_00280 FGSG_00286 FGSG_00297 FGSG_00324 FGSG_00350 FGSG_00359 FGSG_00361 FGSG_00362 FGSG_00374 FGSG_00397 FGSG_00425 FGSG_00460 FGSG_00468 FGSG_00477 FGSG_00482 FGSG_00509 FGSG_00537 FGSG_11782 FGSG_00565 FGSG_00570 FGSG_00639 FGSG_00660 FGSG_00677 FGSG_11814 FGSG_00741 FGSG_00774 FGSG_00780 FGSG_00841 FGSG_00844 FGSG_00852 FGSG_00864 FGSG_00902 FGSG_00915 FGS…	1080	7.81	1.51088	5.31816e-14
10.01 DNA processing	154	6.66	FGSG_00140 FGSG_00280 FGSG_00297 FGSG_00324 FGSG_00350 FGSG_00359 FGSG_00361 FGSG_00460 FGSG_00477 FGSG_00482 FGSG_00509 FGSG_00537 FGSG_11782 FGSG_00570 FGSG_11814 FGSG_00741 FGSG_00780 FGSG_00844 FGSG_00864 FGSG_00902 FGSG_00915 FGSG_00934 FGSG_00946 FGSG_00970 FGSG_01022 FGSG_01119 FGSG_01193 FGSG_01299 FGSG_01300 FGSG_01341 FGSG_01348 FGSG_01350 FGSG_01354 FGSG_01443 FGSG_01452 FGSG_01457 FGS…	595	4.3	1.54884	4.51439e-09
10.01.05.03.03 somatic / mitotic recombination	9	0.38	FGSG_00361 FGSG_11814 FGSG_00780 FGSG_00844 FGSG_05924 FGSG_06089 FGSG_06874 FGSG_07267 FGSG_09259	20	0.14	2.71429	0.00287021
10.01.09 DNA restriction or modification	90	3.89	FGSG_00280 FGSG_00297 FGSG_00324 FGSG_00350 FGSG_00460 FGSG_00477 FGSG_00537 FGSG_11782 FGSG_00570 FGSG_00741 FGSG_00780 FGSG_00864 FGSG_00902 FGSG_00915 FGSG_00934 FGSG_00946 FGSG_01022 FGSG_01193 FGSG_01299 FGSG_01341 FGSG_01348 FGSG_01350 FGSG_01354 FGSG_01457 FGSG_01558 FGSG_01623 FGSG_01627 FGSG_01699 FGSG_01925 FGSG_02026 FGSG_02043 FGSG_02561 FGSG_02567 FGSG_02621 FGSG_02743 FGSG_04423 FGS…	282	2.03	1.91626	1.75073e-10
10.01.09.05 DNA conformation modification (e.g. chromatin)	86	3.72	FGSG_00280 FGSG_00297 FGSG_00324 FGSG_00350 FGSG_00460 FGSG_00477 FGSG_11782 FGSG_00570 FGSG_00741 FGSG_00780 FGSG_00864 FGSG_00902 FGSG_00915 FGSG_00934 FGSG_00946 FGSG_01022 FGSG_01193 FGSG_01299 FGSG_01341 FGSG_01350 FGSG_01354 FGSG_01457 FGSG_01558 FGSG_01623 FGSG_01627 FGSG_01925 FGSG_02026 FGSG_02043 FGSG_02561 FGSG_02567 FGSG_02621 FGSG_02743 FGSG_04423 FGSG_05151 FGSG_05388 FGSG_05418 FGS…	274	1.98	1.87879	1.12412e-09
10.01.11 regulation of DNA processing	5	0.21	FGSG_12264 FGSG_06874 FGSG_07855 FGSG_08544 FGSG_09310	12	0.08	2.625	0.0366335
10.03 cell cycle	181	7.83	FGSG_00132 FGSG_00182 FGSG_00286 FGSG_00297 FGSG_00324 FGSG_00359 FGSG_00361 FGSG_00362 FGSG_00374 FGSG_00397 FGSG_00425 FGSG_00468 FGSG_00509 FGSG_00565 FGSG_00570 FGSG_00639 FGSG_00660 FGSG_00677 FGSG_11814 FGSG_00774 FGSG_00841 FGSG_00844 FGSG_00852 FGSG_00864 FGSG_00941 FGSG_00946 FGSG_00970 FGSG_01046 FGSG_01065 FGSG_01119 FGSG_01234 FGSG_01251 FGSG_01257 FGSG_01273 FGSG_01300 FGSG_01354 FGS…	705	5.09	1.53831	3.72889e-10
10.03.01 mitotic cell cycle and cell cycle control	132	5.71	FGSG_00132 FGSG_00182 FGSG_00286 FGSG_00359 FGSG_00361 FGSG_00362 FGSG_00374 FGSG_00425 FGSG_00468 FGSG_00509 FGSG_00565 FGSG_00570 FGSG_00660 FGSG_00677 FGSG_11814 FGSG_00774 FGSG_00841 FGSG_00864 FGSG_00941 FGSG_00946 FGSG_00970 FGSG_01046 FGSG_01065 FGSG_01119 FGSG_01234 FGSG_01251 FGSG_01300 FGSG_01386 FGSG_01623 FGSG_01629 FGSG_01699 FGSG_01925 FGSG_02043 FGSG_02095 FGSG_02237 FGSG_02497 FGS…	507	3.66	1.56011	4.06335e-08
10.03.01.01 mitotic cell cycle	59	2.55	FGSG_00359 FGSG_00361 FGSG_00374 FGSG_00468 FGSG_00509 FGSG_00565 FGSG_00660 FGSG_00677 FGSG_00841 FGSG_00864 FGSG_00941 FGSG_01046 FGSG_01623 FGSG_01629 FGSG_02043 FGSG_02095 FGSG_02237 FGSG_02497 FGSG_02553 FGSG_12264 FGSG_04351 FGSG_04288 FGSG_04220 FGSG_04054 FGSG_03762 FGSG_05269 FGSG_05388 FGSG_05398 FGSG_05406 FGSG_05455 FGSG_05492 FGSG_05775 FGSG_06044 FGSG_06074 FGSG_06191 FGSG_06311 FGS…	203	1.46	1.74658	7.09338e-06
10.03.01.01.01 G1 phase of mitotic cell cycle	16	0.69	FGSG_00864 FGSG_01046 FGSG_01623 FGSG_02043 FGSG_05398 FGSG_05492 FGSG_06044 FGSG_06074 FGSG_06311 FGSG_06781 FGSG_06825 FGSG_09011 FGSG_09338 FGSG_10041 FGSG_10889 FGSG_10815	35	0.25	2.76	5.78686e-05
10.03.01.01.03 G1/S transition of mitotic cell cycle	16	0.69	FGSG_00359 FGSG_00677 FGSG_01623 FGSG_02095 FGSG_02237 FGSG_02497 FGSG_04220 FGSG_04054 FGSG_05455 FGSG_05775 FGSG_06969 FGSG_07855 FGSG_08662 FGSG_08468 FGSG_09616 FGSG_09815	46	0.33	2.09091	0.00225858
10.03.01.01.09 G2/M transition of mitotic cell cycle	16	0.69	FGSG_00374 FGSG_00565 FGSG_00677 FGSG_00941 FGSG_01629 FGSG_02237 FGSG_02497 FGSG_12264 FGSG_04288 FGSG_05455 FGSG_07200 FGSG_07855 FGSG_07964 FGSG_08468 FGSG_09616 FGSG_09772	43	0.31	2.22581	0.000993933
10.03.01.01.11 M phase	20	0.86	FGSG_00361 FGSG_00468 FGSG_00509 FGSG_00565 FGSG_00660 FGSG_01046 FGSG_02553 FGSG_04351 FGSG_05492 FGSG_06074 FGSG_06191 FGSG_06781 FGSG_07196 FGSG_08486 FGSG_08468 FGSG_09607 FGSG_10251 FGSG_10280 FGSG_10616 FGSG_10815	78	0.56	1.53571	0.0292048
10.03.01.02 cell cycle arrest	10	0.43	FGSG_00359 FGSG_00970 FGSG_01629 FGSG_05188 FGSG_06089 FGSG_06825 FGSG_06979 FGSG_07159 FGSG_09221 FGSG_09616	28	0.2	2.15	0.011932
10.03.01.03 cell cycle checkpoints (checkpoints of morphogenesis, DNA-damage,-replication, mitotic phase and spindle)	25	1.08	FGSG_00361 FGSG_00660 FGSG_11814 FGSG_00970 FGSG_01046 FGSG_01065 FGSG_01699 FGSG_02553 FGSG_02564 FGSG_04263 FGSG_04238 FGSG_03762 FGSG_05188 FGSG_05269 FGSG_05406 FGSG_05492 FGSG_06074 FGSG_06089 FGSG_06781 FGSG_06979 FGSG_09259 FGSG_09612 FGSG_09815 FGSG_10280 FGSG_10815	76	0.54	2	0.000406815
10.03.03 cytokinesis (cell division) /septum formation and hydrolysis	42	1.81	FGSG_00361 FGSG_00362 FGSG_00468 FGSG_00565 FGSG_00852 FGSG_01257 FGSG_01273 FGSG_01475 FGSG_01919 FGSG_02507 FGSG_02553 FGSG_02564 FGSG_04366 FGSG_04351 FGSG_04053 FGSG_03170 FGSG_05181 FGSG_05418 FGSG_05791 FGSG_06035 FGSG_06191 FGSG_06311 FGSG_06550 FGSG_07218 FGSG_13130 FGSG_07379 FGSG_07380 FGSG_07592 FGSG_08710 FGSG_08702 FGSG_08656 FGSG_08587 FGSG_08486 FGSG_08163 FGSG_09579 FGSG_09721 FGS…	169	1.22	1.48361	0.0042512
10.03.04.09 nuclear migration	7	0.3	FGSG_06581 FGSG_06874 FGSG_08904 FGSG_13543 FGSG_09436 FGSG_09607 FGSG_10970	17	0.12	2.5	0.0148257
11 TRANSCRIPTION	299	12.9	FGSG_00132 FGSG_00182 FGSG_00188 FGSG_11720 FGSG_00280 FGSG_00297 FGSG_00302 FGSG_00332 FGSG_00337 FGSG_00350 FGSG_00358 FGSG_00365 FGSG_00409 FGSG_00434 FGSG_00436 FGSG_00448 FGSG_00460 FGSG_00468 FGSG_00477 FGSG_00545 FGSG_11782 FGSG_00567 FGSG_00570 FGSG_00574 FGSG_00597 FGSG_00643 FGSG_00645 FGSG_00677 FGSG_00719 FGSG_00741 FGSG_00744 FGSG_00749 FGSG_00774 FGSG_00778 FGSG_00780 FGSG_00800 FGS…	1225	8.86	1.45598	3.21163e-13
11.02 RNA synthesis	246	10.6	FGSG_00182 FGSG_11720 FGSG_00280 FGSG_00297 FGSG_00302 FGSG_00332 FGSG_00337 FGSG_00350 FGSG_00358 FGSG_00365 FGSG_00434 FGSG_00448 FGSG_00460 FGSG_00477 FGSG_00545 FGSG_11782 FGSG_00570 FGSG_00574 FGSG_00597 FGSG_00645 FGSG_00677 FGSG_00719 FGSG_00741 FGSG_00744 FGSG_00749 FGSG_00774 FGSG_00778 FGSG_00780 FGSG_00800 FGSG_00813 FGSG_00864 FGSG_00902 FGSG_00915 FGSG_00930 FGSG_00934 FGSG_00946 FGS…	960	6.94	1.52738	2.28103e-13
11.02.02 tRNA synthesis	15	0.64	FGSG_00365 FGSG_00597 FGSG_00645 FGSG_00677 FGSG_00749 FGSG_00778 FGSG_01490 FGSG_01968 FGSG_04273 FGSG_04037 FGSG_06845 FGSG_06967 FGSG_07855 FGSG_08650 FGSG_10049	55	0.39	1.64103	0.0327989
11.02.03 mRNA synthesis	233	10	FGSG_00182 FGSG_11720 FGSG_00280 FGSG_00297 FGSG_00302 FGSG_00332 FGSG_00337 FGSG_00350 FGSG_00358 FGSG_00365 FGSG_00434 FGSG_00448 FGSG_00460 FGSG_00477 FGSG_00545 FGSG_11782 FGSG_00570 FGSG_00574 FGSG_00597 FGSG_00719 FGSG_00741 FGSG_00744 FGSG_00774 FGSG_00778 FGSG_00780 FGSG_00800 FGSG_00813 FGSG_00864 FGSG_00902 FGSG_00915 FGSG_00930 FGSG_00934 FGSG_00946 FGSG_01022 FGSG_11891 FGSG_01116 FGS…	880	6.36	1.57233	2.47896e-14
11.02.03.01 general transcription activities	56	2.42	FGSG_00365 FGSG_00477 FGSG_00597 FGSG_00719 FGSG_00741 FGSG_00864 FGSG_00902 FGSG_00930 FGSG_01022 FGSG_01116 FGSG_01280 FGSG_01350 FGSG_01623 FGSG_01816 FGSG_02026 FGSG_11561 FGSG_04291 FGSG_04273 FGSG_04220 FGSG_04109 FGSG_04037 FGSG_02781 FGSG_11623 FGSG_04901 FGSG_05016 FGSG_05151 FGSG_05301 FGSG_05364 FGSG_05388 FGSG_05751 FGSG_12808 FGSG_06002 FGSG_06044 FGSG_06100 FGSG_06311 FGSG_06352 FGS…	192	1.38	1.75362	1.07088e-05
11.02.03.01.01 transcription initiation	16	0.69	FGSG_00597 FGSG_00864 FGSG_00930 FGSG_01116 FGSG_01623 FGSG_05301 FGSG_06002 FGSG_06044 FGSG_06944 FGSG_07280 FGSG_08619 FGSG_08393 FGSG_09011 FGSG_09338 FGSG_09565 FGSG_09715	48	0.34	2.02941	0.003689
11.02.03.04 transcriptional control	209	9.04	FGSG_00182 FGSG_11720 FGSG_00280 FGSG_00297 FGSG_00332 FGSG_00337 FGSG_00350 FGSG_00434 FGSG_00460 FGSG_00477 FGSG_00545 FGSG_11782 FGSG_00570 FGSG_00574 FGSG_00597 FGSG_00719 FGSG_00741 FGSG_00774 FGSG_00778 FGSG_00780 FGSG_00800 FGSG_00813 FGSG_00864 FGSG_00902 FGSG_00915 FGSG_00930 FGSG_00934 FGSG_00946 FGSG_01022 FGSG_11891 FGSG_01116 FGSG_01193 FGSG_01280 FGSG_01298 FGSG_01307 FGSG_01313 FGS…	765	5.53	1.63472	2.05377e-14
11.02.03.04.01 transcription activation	49	2.12	FGSG_00280 FGSG_00297 FGSG_00332 FGSG_00337 FGSG_00574 FGSG_00800 FGSG_00813 FGSG_00864 FGSG_00915 FGSG_00946 FGSG_01280 FGSG_01318 FGSG_01350 FGSG_01564 FGSG_01623 FGSG_01731 FGSG_01795 FGSG_01936 FGSG_04349 FGSG_04288 FGSG_03246 FGSG_04901 FGSG_05120 FGSG_05364 FGSG_05827 FGSG_06047 FGSG_06311 FGSG_06684 FGSG_12974 FGSG_06944 FGSG_07044 FGSG_07155 FGSG_07280 FGSG_07306 FGSG_07568 FGSG_07941 FGS…	189	1.36	1.55882	0.000810116
11.02.03.04.03 transcription repression	27	1.16	FGSG_00460 FGSG_00477 FGSG_00545 FGSG_11782 FGSG_00934 FGSG_00946 FGSG_01298 FGSG_01337 FGSG_01350 FGSG_01558 FGSG_03611 FGSG_03524 FGSG_05151 FGSG_05418 FGSG_05636 FGSG_06047 FGSG_06710 FGSG_07055 FGSG_07076 FGSG_07379 FGSG_07592 FGSG_08503 FGSG_09233 FGSG_09306 FGSG_09715 FGSG_10035 FGSG_10251	111	0.8	1.45	0.0249572
11.04 RNA processing	91	3.93	FGSG_00132 FGSG_00188 FGSG_00302 FGSG_00358 FGSG_00436 FGSG_00448 FGSG_00468 FGSG_00567 FGSG_00643 FGSG_00744 FGSG_00841 FGSG_00930 FGSG_00945 FGSG_11878 FGSG_01102 FGSG_01175 FGSG_01187 FGSG_01251 FGSG_01299 FGSG_01300 FGSG_01337 FGSG_01490 FGSG_12041 FGSG_01968 FGSG_02043 FGSG_02364 FGSG_02561 FGSG_02570 FGSG_11603 FGSG_04479 FGSG_04349 FGSG_04292 FGSG_04284 FGSG_04263 FGSG_04111 FGSG_04053 FGS…	442	3.19	1.23197	0.0172631
11.04.03.01 splicing	47	2.03	FGSG_00132 FGSG_00188 FGSG_00302 FGSG_00358 FGSG_00448 FGSG_00468 FGSG_00744 FGSG_00945 FGSG_01187 FGSG_01251 FGSG_01299 FGSG_01300 FGSG_01337 FGSG_02364 FGSG_02570 FGSG_04479 FGSG_04349 FGSG_04292 FGSG_04284 FGSG_04053 FGSG_03818 FGSG_03303 FGSG_02781 FGSG_05002 FGSG_05424 FGSG_06222 FGSG_06279 FGSG_06739 FGSG_06804 FGSG_06834 FGSG_06907 FGSG_06988 FGSG_07100 FGSG_07102 FGSG_07245 FGSG_07342 FGS…	214	1.54	1.31818	0.0265505
14 PROTEIN FATE (folding, modification, destination)	366	15.8	FGSG_00132 FGSG_00182 FGSG_00271 FGSG_00280 FGSG_00297 FGSG_00298 FGSG_00316 FGSG_00324 FGSG_00337 FGSG_00358 FGSG_00359 FGSG_00362 FGSG_00397 FGSG_00408 FGSG_00409 FGSG_00425 FGSG_00435 FGSG_00460 FGSG_00468 FGSG_00477 FGSG_00565 FGSG_00612 FGSG_00615 FGSG_00639 FGSG_00660 FGSG_00666 FGSG_00677 FGSG_00688 FGSG_00712 FGSG_00721 FGSG_00741 FGSG_00743 FGSG_00780 FGSG_11829 FGSG_00824 FGSG_00841 FGS…	1451	10.4	1.51923	0
14.04 protein targeting, sorting and translocation	90	3.89	FGSG_00477 FGSG_00615 FGSG_00666 FGSG_00743 FGSG_00824 FGSG_00841 FGSG_11848 FGSG_00884 FGSG_00925 FGSG_01020 FGSG_01033 FGSG_01169 FGSG_01174 FGSG_01193 FGSG_01225 FGSG_01234 FGSG_01257 FGSG_01374 FGSG_01432 FGSG_01466 FGSG_01528 FGSG_01552 FGSG_01919 FGSG_02761 FGSG_04487 FGSG_04310 FGSG_04221 FGSG_03851 FGSG_12578 FGSG_05093 FGSG_05181 FGSG_05226 FGSG_05286 FGSG_05298 FGSG_05299 FGSG_05337 FGS…	314	2.27	1.71366	6.29885e-08
14.07 protein modification	216	9.35	FGSG_00132 FGSG_00182 FGSG_00280 FGSG_00297 FGSG_00298 FGSG_00316 FGSG_00324 FGSG_00337 FGSG_00359 FGSG_00362 FGSG_00408 FGSG_00425 FGSG_00435 FGSG_00460 FGSG_00565 FGSG_00612 FGSG_00660 FGSG_00677 FGSG_00688 FGSG_00741 FGSG_00780 FGSG_11829 FGSG_00852 FGSG_00864 FGSG_00883 FGSG_00915 FGSG_00930 FGSG_00934 FGSG_01033 FGSG_01046 FGSG_01098 FGSG_01225 FGSG_01231 FGSG_01243 FGSG_01251 FGSG_01312 FGS…	851	6.15	1.52033	2.04771e-11
14.07.01 modification with fatty acids (e.g. myristylation, palmitylation, farnesylation)	13	0.56	FGSG_01419 FGSG_03363 FGSG_05545 FGSG_06214 FGSG_06689 FGSG_06825 FGSG_07254 FGSG_07540 FGSG_07955 FGSG_08693 FGSG_08577 FGSG_09327 FGSG_10223	46	0.33	1.69697	0.0343785
14.07.02 modification with sugar residues (e.g. glycosylation, deglycosylation)	27	1.16	FGSG_00298 FGSG_00612 FGSG_01374 FGSG_01535 FGSG_02189 FGSG_02598 FGSG_02714 FGSG_04483 FGSG_04481 FGSG_04412 FGSG_04270 FGSG_03922 FGSG_04930 FGSG_05607 FGSG_06214 FGSG_06305 FGSG_06856 FGSG_13014 FGSG_08935 FGSG_08902 FGSG_08773 FGSG_08126 FGSG_09631 FGSG_09653 FGSG_09668 FGSG_09931 FGSG_09957	84	0.6	1.93333	0.000370563
14.07.02.02 N-directed glycosylation, deglycosylation	13	0.56	FGSG_00612 FGSG_02598 FGSG_02714 FGSG_04412 FGSG_05607 FGSG_06214 FGSG_06856 FGSG_13014 FGSG_08902 FGSG_08126 FGSG_09631 FGSG_09653 FGSG_09668	46	0.33	1.69697	0.0343785
14.07.03 modification by phosphorylation, dephosphorylation, autophosphorylation	62	2.68	FGSG_00132 FGSG_00182 FGSG_00337 FGSG_00362 FGSG_00408 FGSG_00435 FGSG_00565 FGSG_00677 FGSG_00688 FGSG_00852 FGSG_00930 FGSG_01243 FGSG_01251 FGSG_01312 FGSG_01842 FGSG_01963 FGSG_02090 FGSG_04418 FGSG_04416 FGSG_04128 FGSG_04111 FGSG_04054 FGSG_04053 FGSG_05140 FGSG_05162 FGSG_05205 FGSG_05281 FGSG_05406 FGSG_05418 FGSG_05547 FGSG_05775 FGSG_05845 FGSG_05912 FGSG_05978 FGSG_05984 FGSG_06089 FGS…	251	1.81	1.48066	0.000715479
14.07.04 modification by acetylation, deacetylation	27	1.16	FGSG_00280 FGSG_00297 FGSG_00324 FGSG_00460 FGSG_00741 FGSG_00780 FGSG_00864 FGSG_01623 FGSG_04482 FGSG_04218 FGSG_05512 FGSG_05636 FGSG_05751 FGSG_05937 FGSG_06044 FGSG_06047 FGSG_06089 FGSG_06291 FGSG_07240 FGSG_07254 FGSG_07592 FGSG_09011 FGSG_09306 FGSG_09338 FGSG_09585 FGSG_09909 FGSG_10068	82	0.59	1.9661	0.00023872
14.07.05 modification by ubiquitination, deubiquitination	44	1.9	FGSG_00316 FGSG_00359 FGSG_00660 FGSG_11829 FGSG_00883 FGSG_01046 FGSG_01231 FGSG_02095 FGSG_02237 FGSG_02497 FGSG_04032 FGSG_12683 FGSG_05455 FGSG_05492 FGSG_05561 FGSG_05636 FGSG_05791 FGSG_05984 FGSG_06074 FGSG_12866 FGSG_06107 FGSG_06255 FGSG_06272 FGSG_06615 FGSG_06769 FGSG_06781 FGSG_06801 FGSG_06877 FGSG_06969 FGSG_13041 FGSG_07044 FGSG_07155 FGSG_07494 FGSG_08900 FGSG_08768 FGSG_08544 FGS…	139	1	1.9	9.85309e-06
14.07.07 modification by ubiquitin-related proteins	15	0.64	FGSG_00182 FGSG_00359 FGSG_00660 FGSG_00677 FGSG_02095 FGSG_02497 FGSG_02507 FGSG_05561 FGSG_05636 FGSG_06615 FGSG_06801 FGSG_06969 FGSG_07044 FGSG_09616 FGSG_10015	45	0.32	2	0.00486086
14.07.11.01 autoproteolytic processing	9	0.38	FGSG_01225 FGSG_01917 FGSG_05213 FGSG_05547 FGSG_06384 FGSG_07083 FGSG_08900 FGSG_08491 FGSG_13660	22	0.15	2.53333	0.00619262
14.10 assembly of protein complexes	74	3.2	FGSG_00132 FGSG_00358 FGSG_00397 FGSG_00409 FGSG_00468 FGSG_00639 FGSG_00824 FGSG_01019 FGSG_01046 FGSG_01119 FGSG_01187 FGSG_01276 FGSG_01300 FGSG_01475 FGSG_11977 FGSG_02095 FGSG_02212 FGSG_02237 FGSG_02497 FGSG_02624 FGSG_04292 FGSG_04284 FGSG_04104 FGSG_04032 FGSG_12683 FGSG_05093 FGSG_05213 FGSG_05286 FGSG_05455 FGSG_05492 FGSG_05644 FGSG_05826 FGSG_05889 FGSG_06035 FGSG_06074 FGSG_06126 FGS…	251	1.81	1.76796	2.76727e-07
14.13 protein/peptide degradation	101	4.37	FGSG_00182 FGSG_00271 FGSG_00316 FGSG_00359 FGSG_00612 FGSG_00660 FGSG_00721 FGSG_11829 FGSG_00883 FGSG_00925 FGSG_01046 FGSG_01098 FGSG_01119 FGSG_01231 FGSG_01338 FGSG_01475 FGSG_01644 FGSG_01818 FGSG_01917 FGSG_12029 FGSG_01960 FGSG_02095 FGSG_02189 FGSG_02204 FGSG_02237 FGSG_02364 FGSG_02497 FGSG_02507 FGSG_02530 FGSG_02645 FGSG_02757 FGSG_04546 FGSG_04397 FGSG_04310 FGSG_04288 FGSG_04032 FGS…	443	3.2	1.36563	0.000475318
14.13.01 cytoplasmic and nuclear protein degradation	73	3.16	FGSG_00182 FGSG_00271 FGSG_00359 FGSG_00612 FGSG_00660 FGSG_00721 FGSG_11829 FGSG_00883 FGSG_01046 FGSG_01098 FGSG_01231 FGSG_01338 FGSG_01917 FGSG_12029 FGSG_02095 FGSG_02237 FGSG_02364 FGSG_02497 FGSG_02507 FGSG_02530 FGSG_02645 FGSG_02757 FGSG_04546 FGSG_04397 FGSG_04288 FGSG_04032 FGSG_03922 FGSG_03818 FGSG_03303 FGSG_03027 FGSG_04930 FGSG_12683 FGSG_05329 FGSG_05455 FGSG_05471 FGSG_05492 FGS…	298	2.15	1.46977	0.000331714
14.13.01.01 proteasomal degradation (ubiquitin/proteasomal pathway)	48	2.07	FGSG_00182 FGSG_00271 FGSG_00359 FGSG_00612 FGSG_00660 FGSG_00721 FGSG_00883 FGSG_01046 FGSG_01098 FGSG_01231 FGSG_01338 FGSG_01917 FGSG_12029 FGSG_02095 FGSG_02237 FGSG_02497 FGSG_04288 FGSG_04032 FGSG_03922 FGSG_04930 FGSG_12683 FGSG_05329 FGSG_05455 FGSG_05492 FGSG_05791 FGSG_05984 FGSG_06074 FGSG_12866 FGSG_06255 FGSG_06272 FGSG_06615 FGSG_06769 FGSG_06781 FGSG_06877 FGSG_06969 FGSG_13041 FGS…	173	1.25	1.656	0.000170677
16 PROTEIN WITH BINDING FUNCTION OR COFACTOR REQUIREMENT (structural or catalytic)	661	28.6	FGSG_00132 FGSG_00140 FGSG_00182 FGSG_00188 FGSG_11729 FGSG_00271 FGSG_00280 FGSG_00286 FGSG_00287 FGSG_00296 FGSG_00297 FGSG_00302 FGSG_00316 FGSG_00332 FGSG_00334 FGSG_00337 FGSG_00350 FGSG_00358 FGSG_00359 FGSG_00361 FGSG_00362 FGSG_00365 FGSG_00369 FGSG_00376 FGSG_00397 FGSG_00408 FGSG_00409 FGSG_00425 FGSG_00448 FGSG_00460 FGSG_00468 FGSG_00475 FGSG_00477 FGSG_00482 FGSG_00509 FGSG_00512 FGS…	3139	22.7	1.25991	0
16.01 protein binding	371	16	FGSG_00132 FGSG_00140 FGSG_00182 FGSG_00188 FGSG_11729 FGSG_00271 FGSG_00280 FGSG_00286 FGSG_00297 FGSG_00316 FGSG_00332 FGSG_00337 FGSG_00350 FGSG_00358 FGSG_00359 FGSG_00362 FGSG_00365 FGSG_00369 FGSG_00376 FGSG_00397 FGSG_00409 FGSG_00425 FGSG_00468 FGSG_00475 FGSG_00477 FGSG_00482 FGSG_00509 FGSG_00537 FGSG_11782 FGSG_00565 FGSG_00570 FGSG_00597 FGSG_00615 FGSG_00639 FGSG_00660 FGSG_00666 FGS…	1601	11.5	1.3913	0
16.01.01 receptor binding	7	0.3	FGSG_00707 FGSG_06016 FGSG_06845 FGSG_07044 FGSG_07155 FGSG_08503 FGSG_10511	19	0.13	2.30769	0.0283331
16.02 peptide binding	6	0.25	FGSG_00666 FGSG_00884 FGSG_01174 FGSG_06126 FGSG_07439 FGSG_09163	11	0.07	3.57143	0.00465039
16.03 nucleic acid binding	184	7.96	FGSG_00140 FGSG_00280 FGSG_00286 FGSG_00297 FGSG_00358 FGSG_00365 FGSG_00448 FGSG_00460 FGSG_00468 FGSG_00477 FGSG_00482 FGSG_00512 FGSG_00537 FGSG_00545 FGSG_11782 FGSG_00567 FGSG_00645 FGSG_00671 FGSG_00688 FGSG_11814 FGSG_00774 FGSG_00778 FGSG_00813 FGSG_00841 FGSG_00844 FGSG_00845 FGSG_00902 FGSG_00906 FGSG_00934 FGSG_00946 FGSG_00970 FGSG_11878 FGSG_01022 FGSG_01175 FGSG_01187 FGSG_01243 FGS…	811	5.86	1.35836	3.59281e-06
16.03.01 DNA binding	117	5.06	FGSG_00140 FGSG_00280 FGSG_00297 FGSG_00365 FGSG_00460 FGSG_00477 FGSG_00482 FGSG_00537 FGSG_00545 FGSG_11782 FGSG_00645 FGSG_11814 FGSG_00774 FGSG_00778 FGSG_00813 FGSG_00844 FGSG_00902 FGSG_00946 FGSG_00970 FGSG_11878 FGSG_01022 FGSG_01298 FGSG_01307 FGSG_01313 FGSG_01341 FGSG_01350 FGSG_01354 FGSG_01443 FGSG_01457 FGSG_11967 FGSG_01627 FGSG_01699 FGSG_01795 FGSG_01896 FGSG_01925 FGSG_02026 FGS…	471	3.4	1.48824	3.06977e-06
16.07 structural protein binding	18	0.77	FGSG_00182 FGSG_00397 FGSG_00639 FGSG_00932 FGSG_11977 FGSG_04366 FGSG_05213 FGSG_05619 FGSG_05826 FGSG_06185 FGSG_06291 FGSG_06317 FGSG_06827 FGSG_06845 FGSG_07284 FGSG_09616 FGSG_09965 FGSG_10280	56	0.4	1.925	0.00334924
16.09 lipid binding	20	0.86	FGSG_02127 FGSG_02771 FGSG_05261 FGSG_05597 FGSG_05791 FGSG_05937 FGSG_06035 FGSG_06403 FGSG_06992 FGSG_07380 FGSG_07931 FGSG_07955 FGSG_08932 FGSG_08710 FGSG_09167 FGSG_13543 FGSG_09660 FGSG_10016 FGSG_10361 FGSG_10511	68	0.49	1.7551	0.00636259
16.17 metal binding	172	7.44	FGSG_00132 FGSG_11729 FGSG_00271 FGSG_00297 FGSG_00302 FGSG_00316 FGSG_00334 FGSG_00337 FGSG_00361 FGSG_00362 FGSG_00408 FGSG_00409 FGSG_00460 FGSG_00477 FGSG_00512 FGSG_11782 FGSG_00612 FGSG_00655 FGSG_11814 FGSG_00721 FGSG_00740 FGSG_00747 FGSG_00861 FGSG_00883 FGSG_00902 FGSG_00925 FGSG_00934 FGSG_01022 FGSG_01057 FGSG_01187 FGSG_01204 FGSG_01312 FGSG_01341 FGSG_01348 FGSG_01350 FGSG_01354 FGS…	758	5.48	1.35766	7.47992e-06
16.17.01 calcium binding	26	1.12	FGSG_00337 FGSG_00612 FGSG_00721 FGSG_01891 FGSG_02645 FGSG_04270 FGSG_03922 FGSG_03249 FGSG_02816 FGSG_04930 FGSG_05398 FGSG_06174 FGSG_06641 FGSG_07131 FGSG_07284 FGSG_07931 FGSG_08790 FGSG_08486 FGSG_08126 FGSG_09156 FGSG_09362 FGSG_09721 FGSG_09862 FGSG_09865 FGSG_09931 FGSG_10889	99	0.71	1.57746	0.0104793
16.17.07 magnesium binding	26	1.12	FGSG_00132 FGSG_11729 FGSG_00361 FGSG_00362 FGSG_00408 FGSG_01057 FGSG_01312 FGSG_01419 FGSG_01443 FGSG_01535 FGSG_01896 FGSG_02043 FGSG_04418 FGSG_04270 FGSG_05162 FGSG_05173 FGSG_05299 FGSG_05406 FGSG_05738 FGSG_05775 FGSG_06743 FGSG_07855 FGSG_09179 FGSG_09299 FGSG_09456 FGSG_10789	111	0.8	1.4	0.0420984
16.17.09 heavy metal binding (Cu, Fe, Zn)	107	4.63	FGSG_00271 FGSG_00297 FGSG_00316 FGSG_00334 FGSG_00409 FGSG_00460 FGSG_00477 FGSG_00512 FGSG_11782 FGSG_00655 FGSG_11814 FGSG_00747 FGSG_00883 FGSG_00902 FGSG_00925 FGSG_00934 FGSG_01022 FGSG_01187 FGSG_01204 FGSG_01341 FGSG_01348 FGSG_01350 FGSG_01354 FGSG_01475 FGSG_01558 FGSG_11967 FGSG_02097 FGSG_02165 FGSG_02347 FGSG_02433 FGSG_02482 FGSG_02497 FGSG_02522 FGSG_02530 FGSG_02657 FGSG_02743 FGS…	499	3.6	1.28611	0.0029854
16.19 nucleotide/nucleoside/nucleobase binding	169	7.31	FGSG_00132 FGSG_00140 FGSG_00287 FGSG_00337 FGSG_00362 FGSG_00397 FGSG_00408 FGSG_00409 FGSG_00448 FGSG_00637 FGSG_00639 FGSG_00677 FGSG_11814 FGSG_00721 FGSG_00744 FGSG_00749 FGSG_00808 FGSG_11829 FGSG_00844 FGSG_00883 FGSG_00906 FGSG_00970 FGSG_11878 FGSG_01046 FGSG_01204 FGSG_01312 FGSG_01333 FGSG_01386 FGSG_01445 FGSG_01475 FGSG_01526 FGSG_01842 FGSG_02026 FGSG_02090 FGSG_02095 FGSG_02212 FGS…	868	6.27	1.16587	0.0148543
16.19.05 GTP binding	31	1.34	FGSG_00397 FGSG_00639 FGSG_00721 FGSG_00808 FGSG_01386 FGSG_02570 FGSG_02664 FGSG_12194 FGSG_04483 FGSG_04113 FGSG_04104 FGSG_12470 FGSG_05298 FGSG_05501 FGSG_05535 FGSG_06016 FGSG_06035 FGSG_06165 FGSG_06992 FGSG_07108 FGSG_07380 FGSG_08857 FGSG_08817 FGSG_08710 FGSG_08503 FGSG_09327 FGSG_09550 FGSG_09614 FGSG_09745 FGSG_11448 FGSG_11297	132	0.95	1.41053	0.0275543
18 REGULATION OF METABOLISM AND PROTEIN FUNCTION	133	5.75	FGSG_00132 FGSG_00182 FGSG_00332 FGSG_00333 FGSG_00337 FGSG_00362 FGSG_00408 FGSG_00435 FGSG_00477 FGSG_00497 FGSG_00565 FGSG_00660 FGSG_00677 FGSG_00741 FGSG_00864 FGSG_00902 FGSG_00930 FGSG_00941 FGSG_00946 FGSG_00970 FGSG_01065 FGSG_11890 FGSG_01098 FGSG_01119 FGSG_01204 FGSG_01273 FGSG_01280 FGSG_01312 FGSG_01337 FGSG_01338 FGSG_01354 FGSG_11967 FGSG_01623 FGSG_01644 FGSG_01816 FGSG_01842 FGS…	512	3.7	1.55405	4.17141e-08
18.01 regulation by	66	2.85	FGSG_00132 FGSG_00182 FGSG_00337 FGSG_00362 FGSG_00408 FGSG_00435 FGSG_00565 FGSG_00677 FGSG_00902 FGSG_00930 FGSG_00946 FGSG_01098 FGSG_01119 FGSG_01280 FGSG_01312 FGSG_01338 FGSG_11967 FGSG_01842 FGSG_01891 FGSG_01923 FGSG_04418 FGSG_04416 FGSG_04053 FGSG_05140 FGSG_05162 FGSG_05329 FGSG_05398 FGSG_05406 FGSG_05418 FGSG_05535 FGSG_05547 FGSG_05630 FGSG_05636 FGSG_05978 FGSG_06089 FGSG_06166 FGS…	250	1.8	1.58333	6.27083e-05
18.01.01 regulation by modification	36	1.55	FGSG_00132 FGSG_00182 FGSG_00337 FGSG_00362 FGSG_00408 FGSG_00435 FGSG_00565 FGSG_00677 FGSG_00930 FGSG_01312 FGSG_01842 FGSG_04418 FGSG_04416 FGSG_04053 FGSG_05140 FGSG_05162 FGSG_05406 FGSG_05418 FGSG_05547 FGSG_05636 FGSG_05978 FGSG_06089 FGSG_06198 FGSG_06272 FGSG_06297 FGSG_06832 FGSG_06970 FGSG_07329 FGSG_07407 FGSG_07520 FGSG_07855 FGSG_08468 FGSG_09612 FGSG_09660 FGSG_09815 FGSG_10066	143	1.03	1.50485	0.00621253
18.01.07 regulation by binding / dissociation	31	1.34	FGSG_00182 FGSG_00902 FGSG_00946 FGSG_01098 FGSG_01119 FGSG_01280 FGSG_01338 FGSG_11967 FGSG_01891 FGSG_01923 FGSG_05329 FGSG_05398 FGSG_05535 FGSG_05630 FGSG_05636 FGSG_06166 FGSG_06186 FGSG_06586 FGSG_06684 FGSG_07044 FGSG_07155 FGSG_07280 FGSG_08492 FGSG_09306 FGSG_09339 FGSG_09551 FGSG_09614 FGSG_09908 FGSG_10105 FGSG_10269 FGSG_10889	112	0.81	1.65432	0.00235094
18.02 regulation of protein activity	128	5.54	FGSG_00132 FGSG_00182 FGSG_00332 FGSG_00333 FGSG_00337 FGSG_00362 FGSG_00408 FGSG_00435 FGSG_00477 FGSG_00497 FGSG_00565 FGSG_00660 FGSG_00677 FGSG_00741 FGSG_00864 FGSG_00930 FGSG_00941 FGSG_00946 FGSG_00970 FGSG_01065 FGSG_11890 FGSG_01098 FGSG_01119 FGSG_01204 FGSG_01273 FGSG_01280 FGSG_01312 FGSG_01337 FGSG_01338 FGSG_01354 FGSG_11967 FGSG_01623 FGSG_01644 FGSG_01816 FGSG_01842 FGSG_01891 FGS…	502	3.63	1.52617	2.32173e-07
18.02.01 enzymatic activity regulation / enzyme regulator	75	3.24	FGSG_00132 FGSG_00182 FGSG_00408 FGSG_00497 FGSG_00565 FGSG_00660 FGSG_00677 FGSG_00930 FGSG_00941 FGSG_00970 FGSG_01065 FGSG_11890 FGSG_01098 FGSG_01119 FGSG_01204 FGSG_01273 FGSG_01312 FGSG_01338 FGSG_01354 FGSG_01644 FGSG_01891 FGSG_01917 FGSG_01923 FGSG_01931 FGSG_04483 FGSG_04418 FGSG_04416 FGSG_12264 FGSG_04101 FGSG_04033 FGSG_02816 FGSG_05191 FGSG_05293 FGSG_05337 FGSG_05406 FGSG_05535 FGS…	313	2.26	1.43363	0.000557345
18.02.01.01 enzyme activator	35	1.51	FGSG_00408 FGSG_00565 FGSG_00660 FGSG_01065 FGSG_11890 FGSG_01204 FGSG_01273 FGSG_01354 FGSG_01644 FGSG_01917 FGSG_01923 FGSG_04483 FGSG_04033 FGSG_05191 FGSG_05337 FGSG_05535 FGSG_05561 FGSG_06016 FGSG_06089 FGSG_06166 FGSG_06825 FGSG_07108 FGSG_07433 FGSG_13160 FGSG_08857 FGSG_08577 FGSG_08573 FGSG_08468 FGSG_09241 FGSG_13540 FGSG_13605 FGSG_09614 FGSG_09712 FGSG_10511 FGSG_10616	142	1.02	1.48039	0.00971292
18.02.01.01.01 GTPase activator (GAP)	15	0.64	FGSG_01065 FGSG_11890 FGSG_01204 FGSG_01644 FGSG_01917 FGSG_04033 FGSG_05191 FGSG_06016 FGSG_06166 FGSG_07108 FGSG_07433 FGSG_08577 FGSG_13605 FGSG_09712 FGSG_10511	49	0.35	1.82857	0.0115264
18.02.01.02 enzyme inhibitor	16	0.69	FGSG_00497 FGSG_01119 FGSG_01204 FGSG_04416 FGSG_02816 FGSG_05293 FGSG_05986 FGSG_06166 FGSG_06678 FGSG_06846 FGSG_08577 FGSG_13605 FGSG_09712 FGSG_09848 FGSG_09908 FGSG_10105	58	0.41	1.68293	0.0253261
18.02.01.02.01 GTPase inhibitor (GIP)	5	0.21	FGSG_01204 FGSG_06166 FGSG_08577 FGSG_13605 FGSG_09712	11	0.07	3	0.0247011
18.02.05 regulator of G-protein signalling	8	0.34	FGSG_11890 FGSG_04105 FGSG_05398 FGSG_06166 FGSG_07108 FGSG_07433 FGSG_10511 FGSG_10889	24	0.17	2	0.0357812
18.02.09 regulator of transcription factor	26	1.12	FGSG_00182 FGSG_00332 FGSG_00741 FGSG_00864 FGSG_00946 FGSG_01280 FGSG_01337 FGSG_11967 FGSG_01623 FGSG_01816 FGSG_04220 FGSG_05418 FGSG_05636 FGSG_06586 FGSG_06684 FGSG_06845 FGSG_07044 FGSG_07155 FGSG_07267 FGSG_08392 FGSG_09011 FGSG_09306 FGSG_09338 FGSG_09339 FGSG_09909 FGSG_10269	106	0.76	1.47368	0.0248281
20 CELLULAR TRANSPORT, TRANSPORT FACILITIES AND TRANSPORT ROUTES	427	18.4	FGSG_11605 FGSG_00083 FGSG_00108 FGSG_00132 FGSG_00136 FGSG_00140 FGSG_00195 FGSG_00268 FGSG_00287 FGSG_00308 FGSG_00334 FGSG_00343 FGSG_11755 FGSG_00369 FGSG_00371 FGSG_00376 FGSG_00397 FGSG_00416 FGSG_00477 FGSG_00529 FGSG_00539 FGSG_11782 FGSG_00572 FGSG_00613 FGSG_00615 FGSG_00637 FGSG_00639 FGSG_00640 FGSG_00666 FGSG_00688 FGSG_00693 FGSG_00707 FGSG_00743 FGSG_00747 FGSG_00765 FGSG_00787 FGS…	2007	14.5	1.26897	0
20.01 transported compounds (substrates)	316	13.6	FGSG_11605 FGSG_00083 FGSG_00108 FGSG_00136 FGSG_00140 FGSG_00195 FGSG_00268 FGSG_00287 FGSG_00308 FGSG_00334 FGSG_00343 FGSG_11755 FGSG_00371 FGSG_00376 FGSG_00416 FGSG_00529 FGSG_00539 FGSG_11782 FGSG_00572 FGSG_00613 FGSG_00637 FGSG_00666 FGSG_00688 FGSG_00693 FGSG_00743 FGSG_00747 FGSG_00765 FGSG_00787 FGSG_00808 FGSG_11829 FGSG_00841 FGSG_00870 FGSG_01033 FGSG_01066 FGSG_11890 FGSG_01162 FGS…	1597	11.5	1.18261	0
20.01.01 ion transport	71	3.07	FGSG_00140 FGSG_00334 FGSG_11755 FGSG_00371 FGSG_00416 FGSG_00529 FGSG_00539 FGSG_00613 FGSG_00637 FGSG_11829 FGSG_01066 FGSG_01162 FGSG_01295 FGSG_01338 FGSG_01364 FGSG_01425 FGSG_01499 FGSG_01580 FGSG_01712 FGSG_01946 FGSG_02142 FGSG_02143 FGSG_04242 FGSG_03987 FGSG_03744 FGSG_03652 FGSG_03412 FGSG_02968 FGSG_05037 FGSG_05160 FGSG_05293 FGSG_05303 FGSG_05414 FGSG_05527 FGSG_05574 FGSG_05775 FGS…	321	2.32	1.32328	0.0066247
20.01.01.01 cation transport (H+, Na+, K+, Ca2+ , NH4+, etc.)	62	2.68	FGSG_00140 FGSG_00334 FGSG_11755 FGSG_00371 FGSG_00416 FGSG_00529 FGSG_00539 FGSG_00613 FGSG_00637 FGSG_11829 FGSG_01162 FGSG_01295 FGSG_01338 FGSG_01364 FGSG_01425 FGSG_01580 FGSG_01946 FGSG_02142 FGSG_02143 FGSG_03987 FGSG_03744 FGSG_03652 FGSG_03412 FGSG_02968 FGSG_05037 FGSG_05160 FGSG_05293 FGSG_05527 FGSG_05574 FGSG_05775 FGSG_05848 FGSG_06081 FGSG_06579 FGSG_06743 FGSG_07418 FGSG_07518 FGS…	269	1.94	1.38144	0.00419419
20.01.01.01.01 heavy metal ion transport (Cu+, Fe3+, etc.)	27	1.16	FGSG_00334 FGSG_00371 FGSG_00539 FGSG_00613 FGSG_01295 FGSG_02142 FGSG_02143 FGSG_03987 FGSG_03744 FGSG_03412 FGSG_05160 FGSG_05293 FGSG_05527 FGSG_05574 FGSG_05848 FGSG_06579 FGSG_07894 FGSG_08579 FGSG_08466 FGSG_09053 FGSG_09701 FGSG_09849 FGSG_10027 FGSG_10655 FGSG_11029 FGSG_10887 FGSG_11275	99	0.71	1.6338	0.00539612
20.01.01.01.01.01 siderophore-iron transport	13	0.56	FGSG_00334 FGSG_00539 FGSG_02142 FGSG_02143 FGSG_03744 FGSG_05160 FGSG_05848 FGSG_08579 FGSG_09701 FGSG_10027 FGSG_10655 FGSG_11029 FGSG_11275	41	0.29	1.93103	0.0133103
20.01.03 C-compound and carbohydrate transport	70	3.03	FGSG_11605 FGSG_00195 FGSG_00572 FGSG_00787 FGSG_01295 FGSG_01370 FGSG_01499 FGSG_01580 FGSG_01710 FGSG_01734 FGSG_02066 FGSG_02208 FGSG_02272 FGSG_02278 FGSG_02281 FGSG_02331 FGSG_02439 FGSG_02598 FGSG_04610 FGSG_04579 FGSG_04487 FGSG_04431 FGSG_04369 FGSG_04204 FGSG_04054 FGSG_03891 FGSG_03800 FGSG_03652 FGSG_12415 FGSG_03504 FGSG_12471 FGSG_03277 FGSG_03151 FGSG_03015 FGSG_02978 FGSG_02833 FGS…	332	2.4	1.2625	0.0205474
20.01.07 amino acid/amino acid derivatives transport	34	1.47	FGSG_00136 FGSG_00268 FGSG_00613 FGSG_01033 FGSG_01352 FGSG_01375 FGSG_01931 FGSG_02208 FGSG_02272 FGSG_02278 FGSG_02439 FGSG_04204 FGSG_04055 FGSG_12379 FGSG_03751 FGSG_03412 FGSG_02950 FGSG_05127 FGSG_05574 FGSG_05612 FGSG_06126 FGSG_06508 FGSG_06657 FGSG_07131 FGSG_07669 FGSG_07963 FGSG_09053 FGSG_09078 FGSG_13562 FGSG_09354 FGSG_09633 FGSG_10375 FGSG_11111 FGSG_10828	120	0.86	1.7093	0.000958029
20.01.10 protein transport	57	2.46	FGSG_00268 FGSG_00308 FGSG_00343 FGSG_00666 FGSG_00693 FGSG_00743 FGSG_00808 FGSG_00841 FGSG_00870 FGSG_01257 FGSG_01466 FGSG_01528 FGSG_01552 FGSG_01917 FGSG_01919 FGSG_02761 FGSG_04483 FGSG_04221 FGSG_03347 FGSG_05029 FGSG_05181 FGSG_05226 FGSG_05286 FGSG_05329 FGSG_05501 FGSG_05791 FGSG_06120 FGSG_06154 FGSG_06185 FGSG_06255 FGSG_06317 FGSG_06384 FGSG_06743 FGSG_06825 FGSG_06845 FGSG_07196 FGS…	246	1.77	1.38983	0.00521758
20.03 transport facilities	168	7.27	FGSG_11605 FGSG_00083 FGSG_00108 FGSG_00195 FGSG_00287 FGSG_11755 FGSG_00416 FGSG_00529 FGSG_00572 FGSG_00613 FGSG_00637 FGSG_00640 FGSG_00787 FGSG_11829 FGSG_01020 FGSG_01066 FGSG_01364 FGSG_01370 FGSG_01375 FGSG_01425 FGSG_01499 FGSG_01526 FGSG_01528 FGSG_01580 FGSG_01710 FGSG_01712 FGSG_01927 FGSG_01946 FGSG_02066 FGSG_02142 FGSG_02143 FGSG_02208 FGSG_02212 FGSG_02272 FGSG_02278 FGSG_02322 FGS…	808	5.84	1.24486	0.00102762
20.03.02 carrier (electrochemical potential-driven transport)	37	1.6	FGSG_00572 FGSG_01580 FGSG_01946 FGSG_02272 FGSG_04610 FGSG_04487 FGSG_04370 FGSG_04369 FGSG_03891 FGSG_03716 FGSG_03652 FGSG_03347 FGSG_12471 FGSG_02998 FGSG_02968 FGSG_02833 FGSG_05127 FGSG_05705 FGSG_06081 FGSG_06291 FGSG_06569 FGSG_06890 FGSG_07131 FGSG_07564 FGSG_07669 FGSG_07875 FGSG_07963 FGSG_08758 FGSG_08518 FGSG_09060 FGSG_09081 FGSG_09327 FGSG_09374 FGSG_09633 FGSG_13641 FGSG_09804 FGS…	142	1.02	1.56863	0.0030265
20.03.02.02.01 proton driven symporter	15	0.64	FGSG_00572 FGSG_02272 FGSG_04610 FGSG_04487 FGSG_04369 FGSG_03891 FGSG_12471 FGSG_02833 FGSG_06291 FGSG_06890 FGSG_07131 FGSG_07669 FGSG_09081 FGSG_09327 FGSG_10531	50	0.36	1.77778	0.0139848
20.03.02.03 antiporter	20	0.86	FGSG_01580 FGSG_01946 FGSG_04370 FGSG_03716 FGSG_03652 FGSG_02998 FGSG_02968 FGSG_05127 FGSG_05705 FGSG_06081 FGSG_06569 FGSG_07564 FGSG_07875 FGSG_07963 FGSG_08758 FGSG_08518 FGSG_09374 FGSG_09633 FGSG_13641 FGSG_09804	75	0.54	1.59259	0.0194461
20.03.02.03.01 proton driven antiporter	13	0.56	FGSG_01580 FGSG_01946 FGSG_04370 FGSG_03652 FGSG_02998 FGSG_02968 FGSG_05127 FGSG_05705 FGSG_06081 FGSG_07564 FGSG_08758 FGSG_09374 FGSG_13641	45	0.32	1.75	0.0289512
20.09 transport routes	287	12.4	FGSG_11605 FGSG_00083 FGSG_00108 FGSG_00132 FGSG_00195 FGSG_00308 FGSG_00334 FGSG_00343 FGSG_11755 FGSG_00369 FGSG_00371 FGSG_00397 FGSG_00477 FGSG_00529 FGSG_00539 FGSG_11782 FGSG_00572 FGSG_00613 FGSG_00615 FGSG_00637 FGSG_00639 FGSG_00666 FGSG_00688 FGSG_00693 FGSG_00707 FGSG_00743 FGSG_00787 FGSG_00808 FGSG_00824 FGSG_00870 FGSG_11848 FGSG_00925 FGSG_00950 FGSG_01020 FGSG_01033 FGSG_01066 FGS…	1237	8.94	1.38702	4.35576e-10
20.09.03 peroxisomal transport	7	0.3	FGSG_00308 FGSG_00666 FGSG_01174 FGSG_01419 FGSG_01526 FGSG_06942 FGSG_09932	21	0.15	2	0.0483469
20.09.07 vesicular transport (Golgi network, etc.)	81	3.5	FGSG_00343 FGSG_00369 FGSG_00615 FGSG_00688 FGSG_00707 FGSG_00808 FGSG_00824 FGSG_00870 FGSG_00950 FGSG_01020 FGSG_01033 FGSG_01243 FGSG_01257 FGSG_01306 FGSG_01374 FGSG_01552 FGSG_01899 FGSG_01917 FGSG_01919 FGSG_12029 FGSG_02090 FGSG_02127 FGSG_02278 FGSG_02439 FGSG_12137 FGSG_02598 FGSG_02729 FGSG_02771 FGSG_04483 FGSG_04351 FGSG_04221 FGSG_04031 FGSG_03851 FGSG_05093 FGSG_05181 FGSG_05191 FGS…	267	1.93	1.81347	1.91039e-08
20.09.07.03 ER to Golgi transport	19	0.82	FGSG_00369 FGSG_01020 FGSG_01033 FGSG_01917 FGSG_12137 FGSG_02729 FGSG_04483 FGSG_03851 FGSG_05226 FGSG_05525 FGSG_06384 FGSG_06394 FGSG_06941 FGSG_07288 FGSG_08174 FGSG_09163 FGSG_13605 FGSG_09712 FGSG_10388	72	0.52	1.57692	0.024858
20.09.07.06 post Golgi transport	11	0.47	FGSG_00615 FGSG_00707 FGSG_01257 FGSG_01919 FGSG_05181 FGSG_05286 FGSG_06743 FGSG_07432 FGSG_08595 FGSG_08537 FGSG_09816	21	0.15	3.13333	0.000189022
20.09.07.25 vesicle formation	11	0.47	FGSG_01917 FGSG_12029 FGSG_02127 FGSG_05093 FGSG_05286 FGSG_05619 FGSG_06317 FGSG_06384 FGSG_09167 FGSG_09735 FGSG_10034	27	0.19	2.47368	0.00263691
20.09.07.27 vesicle fusion	14	0.6	FGSG_00950 FGSG_01020 FGSG_01257 FGSG_01919 FGSG_12137 FGSG_04221 FGSG_05181 FGSG_05226 FGSG_06394 FGSG_07222 FGSG_08537 FGSG_09550 FGSG_09579 FGSG_09816	34	0.24	2.5	0.000629259
20.09.13 vacuolar/lysosomal transport	45	1.94	FGSG_11755 FGSG_00615 FGSG_00637 FGSG_00824 FGSG_11848 FGSG_00925 FGSG_01225 FGSG_01432 FGSG_01552 FGSG_01946 FGSG_02771 FGSG_04487 FGSG_04221 FGSG_04032 FGSG_12578 FGSG_05093 FGSG_05127 FGSG_05191 FGSG_05213 FGSG_05329 FGSG_05501 FGSG_05527 FGSG_05547 FGSG_05619 FGSG_06166 FGSG_06346 FGSG_07083 FGSG_07278 FGSG_07518 FGSG_07873 FGSG_08932 FGSG_08900 FGSG_08758 FGSG_08573 FGSG_08492 FGSG_08491 FGS…	170	1.22	1.59016	0.00081293
20.09.16.05 Type V protein secretion system (MttABC or TatABCDE-system)	2	0.08	FGSG_05173 FGSG_05738	2	0.01	8	0.0279045
20.09.18 cellular import	125	5.41	FGSG_00083 FGSG_00108 FGSG_00195 FGSG_00334 FGSG_00371 FGSG_00529 FGSG_00539 FGSG_00572 FGSG_00613 FGSG_00666 FGSG_00688 FGSG_00787 FGSG_00824 FGSG_01066 FGSG_11890 FGSG_01225 FGSG_01243 FGSG_01295 FGSG_01712 FGSG_01734 FGSG_12021 FGSG_01923 FGSG_02066 FGSG_02090 FGSG_02095 FGSG_02127 FGSG_02142 FGSG_02143 FGSG_02208 FGSG_02272 FGSG_02278 FGSG_02281 FGSG_02331 FGSG_02439 FGSG_04610 FGSG_04579 FGS…	519	3.75	1.44267	7.39596e-06
20.09.18.09 vesicular cellular import	42	1.81	FGSG_00688 FGSG_00824 FGSG_11890 FGSG_01225 FGSG_01243 FGSG_01923 FGSG_02090 FGSG_02127 FGSG_02143 FGSG_04483 FGSG_04032 FGSG_05093 FGSG_05160 FGSG_05286 FGSG_05303 FGSG_05501 FGSG_05619 FGSG_05845 FGSG_06317 FGSG_06832 FGSG_07019 FGSG_07108 FGSG_07422 FGSG_07432 FGSG_08932 FGSG_08857 FGSG_08730 FGSG_08656 FGSG_08573 FGSG_08544 FGSG_08537 FGSG_08163 FGSG_09167 FGSG_09254 FGSG_13540 FGSG_09550 FGS…	125	0.9	2.01111	2.88823e-06
20.09.18.09.01 endocytosis	42	1.81	FGSG_00688 FGSG_00824 FGSG_11890 FGSG_01225 FGSG_01243 FGSG_01923 FGSG_02090 FGSG_02127 FGSG_02143 FGSG_04483 FGSG_04032 FGSG_05093 FGSG_05160 FGSG_05286 FGSG_05303 FGSG_05501 FGSG_05619 FGSG_05845 FGSG_06317 FGSG_06832 FGSG_07019 FGSG_07108 FGSG_07422 FGSG_07432 FGSG_08932 FGSG_08857 FGSG_08730 FGSG_08656 FGSG_08573 FGSG_08544 FGSG_08537 FGSG_08163 FGSG_09167 FGSG_09254 FGSG_13540 FGSG_09550 FGS…	125	0.9	2.01111	2.88823e-06
20.09.18.09.01.01 receptor-mediated endocytosis	6	0.25	FGSG_11890 FGSG_01923 FGSG_04483 FGSG_05619 FGSG_07108 FGSG_09167	13	0.09	2.77778	0.0127743
30 CELLULAR COMMUNICATION/SIGNAL TRANSDUCTION MECHANISM	155	6.7	FGSG_00132 FGSG_00182 FGSG_00320 FGSG_00337 FGSG_00362 FGSG_00408 FGSG_00409 FGSG_00477 FGSG_00565 FGSG_00677 FGSG_00688 FGSG_00732 FGSG_00808 FGSG_00852 FGSG_00930 FGSG_00932 FGSG_01033 FGSG_01057 FGSG_11890 FGSG_01204 FGSG_01234 FGSG_01243 FGSG_01312 FGSG_01337 FGSG_01341 FGSG_01350 FGSG_01364 FGSG_11967 FGSG_01644 FGSG_01842 FGSG_01891 FGSG_01923 FGSG_02090 FGSG_02097 FGSG_02237 FGSG_02561 FGS…	652	4.71	1.42251	1.35347e-06
30.01 cellular signalling	132	5.71	FGSG_00132 FGSG_00182 FGSG_00337 FGSG_00362 FGSG_00408 FGSG_00565 FGSG_00677 FGSG_00688 FGSG_00732 FGSG_00808 FGSG_00852 FGSG_00930 FGSG_00932 FGSG_01033 FGSG_01057 FGSG_11890 FGSG_01204 FGSG_01234 FGSG_01243 FGSG_01312 FGSG_01337 FGSG_01341 FGSG_01350 FGSG_11967 FGSG_01644 FGSG_01842 FGSG_01891 FGSG_01923 FGSG_02090 FGSG_02561 FGSG_02645 FGSG_02664 FGSG_02701 FGSG_12199 FGSG_04507 FGSG_04483 FGS…	560	4.05	1.40988	1.30022e-05
30.01.05 enzyme mediated signal transduction	70	3.03	FGSG_00132 FGSG_00182 FGSG_00337 FGSG_00362 FGSG_00408 FGSG_00565 FGSG_00677 FGSG_00808 FGSG_00852 FGSG_00930 FGSG_00932 FGSG_11890 FGSG_01204 FGSG_01234 FGSG_01312 FGSG_11967 FGSG_01644 FGSG_01842 FGSG_01923 FGSG_02561 FGSG_02664 FGSG_02701 FGSG_04483 FGSG_04418 FGSG_04366 FGSG_04104 FGSG_04101 FGSG_04053 FGSG_04033 FGSG_05298 FGSG_05398 FGSG_05418 FGSG_05501 FGSG_05535 FGSG_05547 FGSG_05775 FGS…	291	2.1	1.44286	0.000747114
30.01.05.01.02 JNK cascade	3	0.12	FGSG_00408 FGSG_05418 FGSG_07304	5	0.03	4	0.0357035
30.01.05.01.06 serine/threonine kinase	21	0.9	FGSG_00132 FGSG_00337 FGSG_00362 FGSG_00408 FGSG_00677 FGSG_01312 FGSG_01842 FGSG_04418 FGSG_04053 FGSG_05418 FGSG_05547 FGSG_05775 FGSG_06832 FGSG_06845 FGSG_06970 FGSG_07329 FGSG_07520 FGSG_07855 FGSG_09612 FGSG_09660 FGSG_10066	77	0.55	1.63636	0.0131158
30.01.05.05 G-protein mediated signal transduction	38	1.64	FGSG_00808 FGSG_00932 FGSG_11890 FGSG_01204 FGSG_01234 FGSG_01644 FGSG_01923 FGSG_02664 FGSG_02701 FGSG_04483 FGSG_04366 FGSG_04104 FGSG_04033 FGSG_05298 FGSG_05398 FGSG_05501 FGSG_05535 FGSG_06016 FGSG_06165 FGSG_06845 FGSG_06992 FGSG_07108 FGSG_07171 FGSG_07235 FGSG_07304 FGSG_07433 FGSG_08857 FGSG_08817 FGSG_08577 FGSG_08544 FGSG_09550 FGSG_09614 FGSG_09768 FGSG_09932 FGSG_10016 FGSG_10251 FGS…	128	0.92	1.78261	0.000177637
30.01.05.05.01 small GTPase mediated signal transduction	30	1.29	FGSG_00808 FGSG_00932 FGSG_11890 FGSG_01204 FGSG_01234 FGSG_01644 FGSG_01923 FGSG_04483 FGSG_04366 FGSG_04104 FGSG_05298 FGSG_05398 FGSG_05501 FGSG_06016 FGSG_06165 FGSG_06845 FGSG_06992 FGSG_07108 FGSG_07304 FGSG_07433 FGSG_08857 FGSG_08817 FGSG_08577 FGSG_08544 FGSG_09550 FGSG_09768 FGSG_09932 FGSG_10016 FGSG_10511 FGSG_10889	98	0.7	1.84286	0.000462755
30.01.05.05.03 trimeric G-protein mediated signal transduction	4	0.17	FGSG_04104 FGSG_05535 FGSG_07235 FGSG_09614	6	0.04	4.25	0.00876611
30.01.09 second messenger mediated signal transduction	24	1.03	FGSG_00337 FGSG_00688 FGSG_01057 FGSG_01234 FGSG_01243 FGSG_01341 FGSG_01350 FGSG_01891 FGSG_01923 FGSG_02090 FGSG_12199 FGSG_04413 FGSG_05213 FGSG_05845 FGSG_06198 FGSG_06311 FGSG_06845 FGSG_06992 FGSG_07044 FGSG_07155 FGSG_08790 FGSG_08730 FGSG_09660 FGSG_09908	99	0.71	1.4507	0.0343455
30.05 transmembrane signal transduction	47	2.03	FGSG_00320 FGSG_00408 FGSG_00409 FGSG_00477 FGSG_00677 FGSG_01204 FGSG_01234 FGSG_01364 FGSG_11967 FGSG_01842 FGSG_02237 FGSG_02701 FGSG_04270 FGSG_04104 FGSG_04101 FGSG_03249 FGSG_02816 FGSG_05455 FGSG_05524 FGSG_05535 FGSG_05608 FGSG_06297 FGSG_06420 FGSG_06615 FGSG_06845 FGSG_07108 FGSG_07235 FGSG_07329 FGSG_07520 FGSG_07941 FGSG_08857 FGSG_08816 FGSG_08519 FGSG_08503 FGSG_08492 FGSG_09060 FGS…	191	1.38	1.47101	0.0032036
30.05.01.12 transmembrane receptor protein tyrosine kinase signalling pathways	7	0.3	FGSG_01204 FGSG_01234 FGSG_03249 FGSG_06297 FGSG_06845 FGSG_09721 FGSG_10511	18	0.13	2.30769	0.0208294
30.05.02 non-enzymatic receptor mediated signalling	21	0.9	FGSG_00477 FGSG_00677 FGSG_01204 FGSG_01364 FGSG_02237 FGSG_04270 FGSG_04104 FGSG_02816 FGSG_05455 FGSG_05535 FGSG_06615 FGSG_07108 FGSG_07329 FGSG_08816 FGSG_08519 FGSG_08503 FGSG_09254 FGSG_09327 FGSG_09614 FGSG_10066 FGSG_10105	86	0.62	1.45161	0.0424992
30.05.02.16 hedgehog-dependent signalling pathway	3	0.12	FGSG_00477 FGSG_09254 FGSG_09327	4	0.02	6	0.0163027
32 CELL RESCUE, DEFENSE AND VIRULENCE	268	11.6	FGSG_00032 FGSG_00132 FGSG_00140 FGSG_00182 FGSG_00350 FGSG_00359 FGSG_00361 FGSG_00362 FGSG_00371 FGSG_00408 FGSG_00497 FGSG_00537 FGSG_00539 FGSG_00677 FGSG_11814 FGSG_00721 FGSG_00740 FGSG_00765 FGSG_00841 FGSG_00844 FGSG_00852 FGSG_00884 FGSG_00946 FGSG_00970 FGSG_11878 FGSG_01033 FGSG_01057 FGSG_11890 FGSG_11891 FGSG_01098 FGSG_01138 FGSG_01170 FGSG_01273 FGSG_01298 FGSG_01338 FGSG_01341 FGS…	1452	10.5	1.10476	0.0330505
32.01 stress response	152	6.58	FGSG_00140 FGSG_00182 FGSG_00350 FGSG_00359 FGSG_00361 FGSG_00362 FGSG_00408 FGSG_00497 FGSG_00537 FGSG_00677 FGSG_11814 FGSG_00721 FGSG_00765 FGSG_00841 FGSG_00844 FGSG_00852 FGSG_00884 FGSG_00946 FGSG_00970 FGSG_11878 FGSG_01033 FGSG_01057 FGSG_11890 FGSG_11891 FGSG_01098 FGSG_01138 FGSG_01273 FGSG_01298 FGSG_01338 FGSG_01341 FGSG_01350 FGSG_01475 FGSG_01620 FGSG_01629 FGSG_01644 FGSG_01699 FGS…	697	5.04	1.30556	0.00020044
32.01.05 heat shock response	12	0.51	FGSG_00497 FGSG_00884 FGSG_00946 FGSG_12199 FGSG_04111 FGSG_05162 FGSG_12745 FGSG_06154 FGSG_06825 FGSG_07608 FGSG_09725 FGSG_09908	43	0.31	1.64516	0.0450072
32.01.09 DNA damage response	34	1.47	FGSG_00140 FGSG_00350 FGSG_00359 FGSG_00361 FGSG_00537 FGSG_00677 FGSG_11814 FGSG_00844 FGSG_00970 FGSG_01629 FGSG_01699 FGSG_01896 FGSG_12264 FGSG_04284 FGSG_12426 FGSG_05037 FGSG_12683 FGSG_05188 FGSG_05269 FGSG_05409 FGSG_05522 FGSG_05924 FGSG_06089 FGSG_06979 FGSG_07175 FGSG_07200 FGSG_07240 FGSG_07267 FGSG_07855 FGSG_09259 FGSG_09715 FGSG_09888 FGSG_10581 FGSG_10789	145	1.04	1.41346	0.0223076
34 INTERACTION WITH THE ENVIRONMENT	181	7.83	FGSG_00132 FGSG_00136 FGSG_00140 FGSG_00268 FGSG_00334 FGSG_00337 FGSG_11755 FGSG_00371 FGSG_00397 FGSG_00408 FGSG_00497 FGSG_00529 FGSG_00537 FGSG_00539 FGSG_00545 FGSG_00572 FGSG_00574 FGSG_00613 FGSG_00637 FGSG_00639 FGSG_00677 FGSG_00688 FGSG_00740 FGSG_11829 FGSG_00852 FGSG_00925 FGSG_00946 FGSG_01022 FGSG_01057 FGSG_01066 FGSG_01138 FGSG_01204 FGSG_01234 FGSG_01243 FGSG_01283 FGSG_01295 FGS…	832	6.01	1.30283	5.76415e-05
34.01 homeostasis	83	3.59	FGSG_00132 FGSG_00268 FGSG_00334 FGSG_11755 FGSG_00371 FGSG_00529 FGSG_00539 FGSG_00572 FGSG_00613 FGSG_00637 FGSG_00677 FGSG_00740 FGSG_00852 FGSG_00925 FGSG_01022 FGSG_01066 FGSG_01138 FGSG_01283 FGSG_01295 FGSG_01341 FGSG_01350 FGSG_01364 FGSG_01425 FGSG_01927 FGSG_01946 FGSG_02097 FGSG_02142 FGSG_02143 FGSG_02433 FGSG_02624 FGSG_04487 FGSG_04369 FGSG_04242 FGSG_03987 FGSG_03744 FGSG_03553 FGS…	336	2.43	1.47737	9.95692e-05
34.01.01 homeostasis of cations	70	3.03	FGSG_00268 FGSG_00334 FGSG_11755 FGSG_00371 FGSG_00529 FGSG_00539 FGSG_00572 FGSG_00613 FGSG_00637 FGSG_00740 FGSG_00852 FGSG_00925 FGSG_01022 FGSG_01138 FGSG_01283 FGSG_01295 FGSG_01341 FGSG_01350 FGSG_01364 FGSG_01425 FGSG_01927 FGSG_01946 FGSG_02142 FGSG_02143 FGSG_02624 FGSG_04487 FGSG_04369 FGSG_03987 FGSG_03744 FGSG_03553 FGSG_03412 FGSG_05160 FGSG_05316 FGSG_05398 FGSG_05527 FGSG_05574 FGS…	290	2.09	1.44976	0.000675448
34.01.01.01 homeostasis of metal ions (Na, K, Ca etc.)	51	2.2	FGSG_00334 FGSG_00371 FGSG_00539 FGSG_00613 FGSG_00852 FGSG_00925 FGSG_01022 FGSG_01138 FGSG_01283 FGSG_01364 FGSG_01927 FGSG_01946 FGSG_02142 FGSG_02143 FGSG_02624 FGSG_03987 FGSG_03744 FGSG_03553 FGSG_03412 FGSG_05160 FGSG_05316 FGSG_05398 FGSG_05527 FGSG_05574 FGSG_05632 FGSG_05848 FGSG_06865 FGSG_07518 FGSG_07679 FGSG_07873 FGSG_08758 FGSG_08579 FGSG_08573 FGSG_08466 FGSG_08393 FGSG_13385 FGS…	208	1.5	1.46667	0.00238911
34.11 cellular sensing and response to external stimulus	85	3.67	FGSG_00136 FGSG_00337 FGSG_00408 FGSG_00497 FGSG_00537 FGSG_00545 FGSG_00574 FGSG_00637 FGSG_00740 FGSG_11829 FGSG_00946 FGSG_01057 FGSG_01234 FGSG_01283 FGSG_01298 FGSG_01350 FGSG_01364 FGSG_01731 FGSG_01734 FGSG_01816 FGSG_01923 FGSG_02066 FGSG_02097 FGSG_02364 FGSG_12199 FGSG_04571 FGSG_04456 FGSG_04397 FGSG_04111 FGSG_04104 FGSG_04101 FGSG_04055 FGSG_03818 FGSG_12390 FGSG_03475 FGSG_03303 FGS…	350	2.53	1.45059	0.000153859
34.11.03 chemoperception and response	38	1.64	FGSG_00408 FGSG_00574 FGSG_00637 FGSG_00740 FGSG_01057 FGSG_01298 FGSG_01731 FGSG_01816 FGSG_01923 FGSG_02097 FGSG_04571 FGSG_04111 FGSG_04101 FGSG_04055 FGSG_12390 FGSG_03475 FGSG_03034 FGSG_02998 FGSG_12704 FGSG_05329 FGSG_05524 FGSG_05608 FGSG_05705 FGSG_06016 FGSG_06684 FGSG_07908 FGSG_08857 FGSG_08817 FGSG_08626 FGSG_08544 FGSG_09060 FGSG_09298 FGSG_13562 FGSG_09612 FGSG_09651 FGSG_09660 FGS…	165	1.19	1.37815	0.0216392
34.11.03.03 chemotaxis	5	0.21	FGSG_06016 FGSG_08857 FGSG_08817 FGSG_09060 FGSG_09612	9	0.06	3.5	0.00902377
34.11.12 perception of nutrients and nutritional adaptation	23	0.99	FGSG_00136 FGSG_01234 FGSG_01350 FGSG_01734 FGSG_01923 FGSG_02066 FGSG_04397 FGSG_02950 FGSG_02872 FGSG_05329 FGSG_05368 FGSG_05398 FGSG_05845 FGSG_06657 FGSG_07310 FGSG_09078 FGSG_09342 FGSG_09354 FGSG_09614 FGSG_10066 FGSG_10375 FGSG_10889 FGSG_10782	88	0.63	1.57143	0.016335
38 TRANSPOSABLE ELEMENTS, VIRAL AND PLASMID PROTEINS	4	0.17	FGSG_00302 FGSG_04397 FGSG_05781 FGSG_10782	9	0.06	2.83333	0.0483501
40 CELL FATE	143	6.19	FGSG_11653 FGSG_00140 FGSG_00280 FGSG_00297 FGSG_00316 FGSG_00320 FGSG_00337 FGSG_00343 FGSG_00350 FGSG_00359 FGSG_00362 FGSG_00409 FGSG_00460 FGSG_00477 FGSG_00537 FGSG_00677 FGSG_00780 FGSG_00841 FGSG_00861 FGSG_00864 FGSG_00932 FGSG_00950 FGSG_01065 FGSG_11890 FGSG_01098 FGSG_01119 FGSG_01273 FGSG_01312 FGSG_11967 FGSG_01623 FGSG_01842 FGSG_12021 FGSG_01896 FGSG_01923 FGSG_01925 FGSG_12029 FGS…	548	3.96	1.56313	9.31881e-09
40.01 cell growth / morphogenesis	87	3.76	FGSG_00140 FGSG_00280 FGSG_00297 FGSG_00343 FGSG_00359 FGSG_00362 FGSG_00409 FGSG_00477 FGSG_00677 FGSG_00861 FGSG_00932 FGSG_00950 FGSG_01065 FGSG_11890 FGSG_01098 FGSG_01273 FGSG_01312 FGSG_12021 FGSG_01923 FGSG_12029 FGSG_02095 FGSG_02507 FGSG_02650 FGSG_02667 FGSG_02743 FGSG_04483 FGSG_04288 FGSG_04111 FGSG_04101 FGSG_04033 FGSG_03553 FGSG_05037 FGSG_05261 FGSG_05297 FGSG_05418 FGSG_05845 FGS…	383	2.77	1.3574	0.00127514
40.01.01 non-directional cell growth	2	0.08	FGSG_00861 FGSG_09551	2	0.01	8	0.0279045
40.01.05 growth regulators / regulation of cell size	11	0.47	FGSG_00297 FGSG_02743 FGSG_05845 FGSG_05984 FGSG_12974 FGSG_13041 FGSG_07306 FGSG_07964 FGSG_09299 FGSG_09635 FGSG_10927	36	0.26	1.80769	0.0287843
40.10 cell death	52	2.25	FGSG_11653 FGSG_00316 FGSG_00337 FGSG_00350 FGSG_00359 FGSG_00460 FGSG_00537 FGSG_00864 FGSG_11967 FGSG_01623 FGSG_01842 FGSG_01896 FGSG_01925 FGSG_01931 FGSG_02097 FGSG_02433 FGSG_02561 FGSG_02763 FGSG_12199 FGSG_04413 FGSG_04397 FGSG_04212 FGSG_03851 FGSG_02863 FGSG_05329 FGSG_05364 FGSG_05406 FGSG_05418 FGSG_05525 FGSG_05775 FGSG_05791 FGSG_06089 FGSG_06154 FGSG_06845 FGSG_06969 FGSG_06970 FGS…	163	1.17	1.92308	1.22766e-06
40.10.02 apoptosis (type I programmed cell death)	49	2.12	FGSG_11653 FGSG_00316 FGSG_00337 FGSG_00350 FGSG_00359 FGSG_00460 FGSG_00537 FGSG_00864 FGSG_11967 FGSG_01623 FGSG_01842 FGSG_01896 FGSG_01925 FGSG_01931 FGSG_02097 FGSG_02433 FGSG_02561 FGSG_12199 FGSG_04413 FGSG_04397 FGSG_04212 FGSG_02863 FGSG_05329 FGSG_05364 FGSG_05406 FGSG_05418 FGSG_05775 FGSG_05791 FGSG_06089 FGSG_06154 FGSG_06845 FGSG_06969 FGSG_06970 FGSG_06979 FGSG_07222 FGSG_07240 FGS…	150	1.08	1.96296	1.14206e-06
40.10.02.03 induction of apoptosis	12	0.51	FGSG_00350 FGSG_00359 FGSG_00537 FGSG_11967 FGSG_01931 FGSG_04397 FGSG_02863 FGSG_05775 FGSG_06979 FGSG_07389 FGSG_09616 FGSG_10782	32	0.23	2.21739	0.00387138
40.10.02.03.02 induction of apoptosis by intracellular signals	6	0.25	FGSG_00350 FGSG_00359 FGSG_00537 FGSG_11967 FGSG_06979 FGSG_09616	10	0.07	3.57143	0.00246038
42 BIOGENESIS OF CELLULAR COMPONENTS	290	12.5	FGSG_00140 FGSG_00280 FGSG_11743 FGSG_00297 FGSG_00298 FGSG_00343 FGSG_00350 FGSG_00361 FGSG_00362 FGSG_00397 FGSG_00408 FGSG_00425 FGSG_00477 FGSG_00509 FGSG_00523 FGSG_11782 FGSG_00570 FGSG_00639 FGSG_00677 FGSG_00688 FGSG_11814 FGSG_00741 FGSG_00778 FGSG_00780 FGSG_00824 FGSG_00841 FGSG_00844 FGSG_00864 FGSG_00902 FGSG_00915 FGSG_00932 FGSG_00934 FGSG_00946 FGSG_00950 FGSG_00996 FGSG_01020 FGS…	1165	8.42	1.48456	6.02797e-14
42.01 cell wall	62	2.68	FGSG_00298 FGSG_00362 FGSG_00408 FGSG_00523 FGSG_00688 FGSG_00778 FGSG_00841 FGSG_01204 FGSG_01243 FGSG_01273 FGSG_01370 FGSG_01443 FGSG_01699 FGSG_01743 FGSG_02090 FGSG_02165 FGSG_02173 FGSG_02482 FGSG_02651 FGSG_02714 FGSG_02720 FGSG_02729 FGSG_04486 FGSG_04481 FGSG_04439 FGSG_04412 FGSG_04220 FGSG_04031 FGSG_04014 FGSG_03384 FGSG_03170 FGSG_02807 FGSG_05545 FGSG_05597 FGSG_05969 FGSG_06035 FGS…	276	1.99	1.34673	0.00757084
42.04 cytoskeleton/structural proteins	89	3.85	FGSG_00140 FGSG_00343 FGSG_00397 FGSG_00408 FGSG_00425 FGSG_00639 FGSG_00677 FGSG_00688 FGSG_00932 FGSG_00950 FGSG_00996 FGSG_01065 FGSG_11890 FGSG_01098 FGSG_01204 FGSG_01273 FGSG_01312 FGSG_01338 FGSG_11977 FGSG_01842 FGSG_01923 FGSG_02507 FGSG_02553 FGSG_02667 FGSG_04483 FGSG_04412 FGSG_04385 FGSG_04366 FGSG_04351 FGSG_04288 FGSG_04101 FGSG_04033 FGSG_05037 FGSG_12683 FGSG_05261 FGSG_05299 FGS…	303	2.19	1.75799	2.13117e-08
42.04.03 actin cytoskeleton	31	1.34	FGSG_00408 FGSG_00932 FGSG_00996 FGSG_01204 FGSG_11977 FGSG_01923 FGSG_04483 FGSG_04412 FGSG_04366 FGSG_04033 FGSG_05642 FGSG_06016 FGSG_06198 FGSG_06641 FGSG_06832 FGSG_13014 FGSG_07108 FGSG_07196 FGSG_07284 FGSG_07931 FGSG_08857 FGSG_08656 FGSG_13540 FGSG_13605 FGSG_09660 FGSG_09721 FGSG_09815 FGSG_09862 FGSG_10361 FGSG_10861 FGSG_10787	111	0.8	1.675	0.00201655
42.04.05 microtubule cytoskeleton	20	0.86	FGSG_00397 FGSG_00425 FGSG_00639 FGSG_01842 FGSG_02553 FGSG_04385 FGSG_04351 FGSG_12683 FGSG_05636 FGSG_05644 FGSG_06158 FGSG_06191 FGSG_06588 FGSG_06970 FGSG_08904 FGSG_08486 FGSG_09418 FGSG_09607 FGSG_10009 FGSG_10251	78	0.56	1.53571	0.0292048
42.09 intracellular transport vesicles	12	0.51	FGSG_00824 FGSG_01020 FGSG_01917 FGSG_12029 FGSG_05093 FGSG_05286 FGSG_05619 FGSG_06317 FGSG_06384 FGSG_07432 FGSG_09735 FGSG_10034	33	0.23	2.21739	0.00517337
42.10 nucleus	86	3.72	FGSG_00280 FGSG_00297 FGSG_00350 FGSG_00361 FGSG_00477 FGSG_00509 FGSG_11782 FGSG_00570 FGSG_11814 FGSG_00741 FGSG_00780 FGSG_00844 FGSG_00864 FGSG_00902 FGSG_00915 FGSG_00934 FGSG_00946 FGSG_01022 FGSG_01299 FGSG_01341 FGSG_01350 FGSG_01558 FGSG_01623 FGSG_01627 FGSG_01925 FGSG_02043 FGSG_02561 FGSG_02567 FGSG_02621 FGSG_02743 FGSG_04482 FGSG_04423 FGSG_12426 FGSG_05151 FGSG_05418 FGSG_05512 FGS…	300	2.16	1.72222	1.22367e-07
42.10.03 organization of chromosome structure	79	3.41	FGSG_00280 FGSG_00297 FGSG_00350 FGSG_00361 FGSG_00477 FGSG_00509 FGSG_11782 FGSG_00570 FGSG_11814 FGSG_00741 FGSG_00780 FGSG_00844 FGSG_00864 FGSG_00902 FGSG_00915 FGSG_00934 FGSG_00946 FGSG_01022 FGSG_01299 FGSG_01341 FGSG_01350 FGSG_01558 FGSG_01623 FGSG_01627 FGSG_01925 FGSG_02043 FGSG_02561 FGSG_02567 FGSG_02621 FGSG_02743 FGSG_04482 FGSG_04423 FGSG_12426 FGSG_05151 FGSG_05418 FGSG_05512 FGS…	260	1.88	1.81383	2.64688e-08
43 CELL TYPE DIFFERENTIATION	140	6.06	FGSG_00286 FGSG_00302 FGSG_00343 FGSG_00529 FGSG_00530 FGSG_00677 FGSG_00719 FGSG_00780 FGSG_00932 FGSG_00950 FGSG_01065 FGSG_11890 FGSG_01098 FGSG_01204 FGSG_01234 FGSG_01257 FGSG_01273 FGSG_01280 FGSG_01298 FGSG_11955 FGSG_01503 FGSG_12021 FGSG_01919 FGSG_01923 FGSG_02016 FGSG_02095 FGSG_02173 FGSG_02180 FGSG_02237 FGSG_02507 FGSG_02667 FGSG_02720 FGSG_04622 FGSG_04456 FGSG_04423 FGSG_04418 FGS…	649	4.69	1.29211	0.000574761
43.01 fungal/microorganismic cell type differentiation	140	6.06	FGSG_00286 FGSG_00302 FGSG_00343 FGSG_00529 FGSG_00530 FGSG_00677 FGSG_00719 FGSG_00780 FGSG_00932 FGSG_00950 FGSG_01065 FGSG_11890 FGSG_01098 FGSG_01204 FGSG_01234 FGSG_01257 FGSG_01273 FGSG_01280 FGSG_01298 FGSG_11955 FGSG_01503 FGSG_12021 FGSG_01919 FGSG_01923 FGSG_02016 FGSG_02095 FGSG_02173 FGSG_02180 FGSG_02237 FGSG_02507 FGSG_02667 FGSG_02720 FGSG_04622 FGSG_04456 FGSG_04423 FGSG_04418 FGS…	649	4.69	1.29211	0.000574761
43.01.03 fungal and other eukaryotic cell type differentiation	140	6.06	FGSG_00286 FGSG_00302 FGSG_00343 FGSG_00529 FGSG_00530 FGSG_00677 FGSG_00719 FGSG_00780 FGSG_00932 FGSG_00950 FGSG_01065 FGSG_11890 FGSG_01098 FGSG_01204 FGSG_01234 FGSG_01257 FGSG_01273 FGSG_01280 FGSG_01298 FGSG_11955 FGSG_01503 FGSG_12021 FGSG_01919 FGSG_01923 FGSG_02016 FGSG_02095 FGSG_02173 FGSG_02180 FGSG_02237 FGSG_02507 FGSG_02667 FGSG_02720 FGSG_04622 FGSG_04456 FGSG_04423 FGSG_04418 FGS…	649	4.69	1.29211	0.000574761
43.01.03.05 budding, cell polarity and filament formation	82	3.54	FGSG_00302 FGSG_00343 FGSG_00529 FGSG_00530 FGSG_00677 FGSG_00932 FGSG_00950 FGSG_01065 FGSG_11890 FGSG_01098 FGSG_01257 FGSG_01273 FGSG_01280 FGSG_01298 FGSG_01503 FGSG_12021 FGSG_01919 FGSG_01923 FGSG_02095 FGSG_02173 FGSG_02237 FGSG_02507 FGSG_02667 FGSG_02720 FGSG_04412 FGSG_04366 FGSG_04288 FGSG_04111 FGSG_04101 FGSG_04033 FGSG_04031 FGSG_03803 FGSG_12470 FGSG_03170 FGSG_02814 FGSG_05181 FGS…	293	2.11	1.67773	7.13265e-07
43.01.03.09 development of asco- basidio- or zygospore	44	1.9	FGSG_00286 FGSG_00719 FGSG_00780 FGSG_01204 FGSG_01234 FGSG_01273 FGSG_02016 FGSG_02237 FGSG_04423 FGSG_04418 FGSG_04032 FGSG_12443 FGSG_03170 FGSG_03094 FGSG_12683 FGSG_05455 FGSG_05524 FGSG_05547 FGSG_05653 FGSG_06035 FGSG_06185 FGSG_06550 FGSG_06688 FGSG_06856 FGSG_07227 FGSG_07946 FGSG_08768 FGSG_08669 FGSG_08544 FGSG_08150 FGSG_09306 FGSG_09382 FGSG_13605 FGSG_09614 FGSG_09782 FGSG_09908 FGS…	196	1.41	1.34752	0.0219524
To correct for multiple comparisons in multiple hypothesis testing for the 845 taxonomical allowed FunCats, we calculated the Bonferroni correction as well as the False discovery rate (FDR) control with an experiment-wide significance level alpha of 0.05. The table is sorted by the p-value (k position). You will find as filter the holding criteria B=Bonferroni correction < 0.05, F:p-value < False…

## Sheet: Module B
FUNCTIONAL CATEGORY	abs SET	rel SET	genes SET	abs GENOME	rel GENOME	rel SET/rel GENOME	P-VALUE
01 METABOLISM	1140	26.7	FGSG_00011 FGSG_00012 FGSG_00014 FGSG_00017 FGSG_00032 FGSG_11653 FGSG_11654 FGSG_00036 FGSG_11656 FGSG_00048 FGSG_00049 FGSG_00051 FGSG_00054 FGSG_00074 FGSG_00077 FGSG_00078 FGSG_00082 FGSG_11671 FGSG_00090 FGSG_00092 FGSG_00100 FGSG_00145 FGSG_11684 FGSG_00150 FGSG_00172 FGSG_00175 FGSG_11698 FGSG_00190 FGSG_00200 FGSG_00227 FGSG_00234 FGSG_00236 FGSG_00251 FGSG_00271 FGSG_00281 FGSG_00308 FGS…	3402	24.6	1.08537	0
01.05 C-compound and carbohydrate metabolism	592	13.8	FGSG_00014 FGSG_00032 FGSG_11653 FGSG_00054 FGSG_00077 FGSG_00078 FGSG_00082 FGSG_11671 FGSG_00090 FGSG_00092 FGSG_00100 FGSG_00145 FGSG_11684 FGSG_00150 FGSG_00175 FGSG_00200 FGSG_00227 FGSG_00234 FGSG_00236 FGSG_00251 FGSG_00271 FGSG_00319 FGSG_00321 FGSG_00330 FGSG_00387 FGSG_00417 FGSG_00427 FGSG_00490 FGSG_00493 FGSG_00573 FGSG_00655 FGSG_00722 FGSG_00767 FGSG_00783 FGSG_00807 FGSG_00832 FGS…	1547	11.1	1.24324	0
32 CELL RESCUE, DEFENSE AND VIRULENCE	454	10.6	FGSG_00012 FGSG_00032 FGSG_00051 FGSG_11662 FGSG_00077 FGSG_00082 FGSG_00092 FGSG_00140 FGSG_00150 FGSG_00172 FGSG_11703 FGSG_00211 FGSG_00226 FGSG_00234 FGSG_00281 FGSG_00306 FGSG_00319 FGSG_00329 FGSG_00350 FGSG_00371 FGSG_00388 FGSG_00423 FGSG_00433 FGSG_00442 FGSG_00469 FGSG_00583 FGSG_00593 FGSG_00596 FGSG_00621 FGSG_00667 FGSG_11814 FGSG_00740 FGSG_00777 FGSG_00806 FGSG_00844 FGSG_00850 FGS…	1452	10.5	1.00952	0
99 UNCLASSIFIED PROTEINS	2309	54	FGSG_11600 FGSG_00002 FGSG_00003 FGSG_00005 FGSG_11645 FGSG_11646 FGSG_11647 FGSG_00009 FGSG_00018 FGSG_00019 FGSG_00021 FGSG_00025 FGSG_00027 FGSG_00029 FGSG_00030 FGSG_00033 FGSG_00038 FGSG_00040 FGSG_00047 FGSG_11661 FGSG_00055 FGSG_00056 FGSG_11664 FGSG_11667 FGSG_00064 FGSG_00072 FGSG_00089 FGSG_00091 FGSG_00093 FGSG_00094 FGSG_11674 FGSG_00099 FGSG_11676 FGSG_00112 FGSG_00119 FGSG_00122 FGS…	7238	52.3	1.0325	0
20.09.18.07 non-vesicular cellular import	119	2.78	FGSG_00015 FGSG_00026 FGSG_00058 FGSG_00067 FGSG_00148 FGSG_00195 FGSG_00219 FGSG_00334 FGSG_00768 FGSG_00811 FGSG_01066 FGSG_01484 FGSG_01792 FGSG_01986 FGSG_02064 FGSG_02070 FGSG_02136 FGSG_02163 FGSG_02281 FGSG_02312 FGSG_02331 FGSG_02589 FGSG_02641 FGSG_11519 FGSG_04676 FGSG_04658 FGSG_04637 FGSG_04610 FGSG_04579 FGSG_04544 FGSG_04537 FGSG_04465 FGSG_04217 FGSG_04215 FGSG_04062 FGSG_04057 FGS…	278	2.01	1.38308	1.5e-05
02.16.01 alcohol fermentation	32	0.74	FGSG_00236 FGSG_00979 FGSG_01630 FGSG_01686 FGSG_01759 FGSG_02160 FGSG_02165 FGSG_02220 FGSG_02291 FGSG_02296 FGSG_12120 FGSG_02392 FGSG_11557 FGSG_04214 FGSG_04194 FGSG_03913 FGSG_12365 FGSG_12368 FGSG_03136 FGSG_03041 FGSG_04703 FGSG_05375 FGSG_05831 FGSG_06202 FGSG_06598 FGSG_07318 FGSG_08054 FGSG_09245 FGSG_09364 FGSG_09834 FGSG_10446 FGSG_10855	56	0.4	1.85	4.04e-05
16.21 complex cofactor/cosubstrate/vitamine binding	199	4.66	FGSG_00049 FGSG_00054 FGSG_00078 FGSG_00090 FGSG_00100 FGSG_00145 FGSG_11684 FGSG_00200 FGSG_00321 FGSG_00375 FGSG_00417 FGSG_00427 FGSG_00490 FGSG_00655 FGSG_00665 FGSG_00895 FGSG_00926 FGSG_00979 FGSG_11884 FGSG_01111 FGSG_01177 FGSG_01281 FGSG_01389 FGSG_01392 FGSG_01417 FGSG_01465 FGSG_11974 FGSG_01717 FGSG_01740 FGSG_01741 FGSG_01758 FGSG_01759 FGSG_01811 FGSG_01826 FGSG_01832 FGSG_01927 FGS…	514	3.71	1.25606	7.14e-05
16.21.07 NAD/NADP binding	98	2.29	FGSG_00054 FGSG_00078 FGSG_11684 FGSG_00200 FGSG_00321 FGSG_00417 FGSG_00427 FGSG_00490 FGSG_00655 FGSG_00979 FGSG_01111 FGSG_01392 FGSG_11974 FGSG_01741 FGSG_01759 FGSG_01826 FGSG_01832 FGSG_01927 FGSG_02137 FGSG_02160 FGSG_02203 FGSG_02296 FGSG_02392 FGSG_02418 FGSG_02427 FGSG_02461 FGSG_02504 FGSG_02753 FGSG_04686 FGSG_04665 FGSG_04251 FGSG_04223 FGSG_04196 FGSG_12331 FGSG_12355 FGSG_12357 FGS…	231	1.67	1.37126	0.000122823
02.16 fermentation	52	1.21	FGSG_00236 FGSG_00330 FGSG_00979 FGSG_01630 FGSG_01686 FGSG_01759 FGSG_01812 FGSG_02160 FGSG_02165 FGSG_02220 FGSG_02291 FGSG_02296 FGSG_12120 FGSG_02392 FGSG_11557 FGSG_04670 FGSG_04214 FGSG_04194 FGSG_03984 FGSG_03913 FGSG_12365 FGSG_12368 FGSG_03466 FGSG_03137 FGSG_03136 FGSG_03041 FGSG_04703 FGSG_04728 FGSG_05328 FGSG_05375 FGSG_05450 FGSG_05831 FGSG_06202 FGSG_06217 FGSG_06328 FGSG_06553 FGS…	109	0.78	1.55128	0.000163019
01.06.05 fatty acid metabolism	70	1.63	FGSG_00036 FGSG_11656 FGSG_00090 FGSG_00145 FGSG_00308 FGSG_00600 FGSG_00840 FGSG_00926 FGSG_01469 FGSG_01717 FGSG_01832 FGSG_01857 FGSG_01905 FGSG_01924 FGSG_01972 FGSG_02111 FGSG_02280 FGSG_02366 FGSG_02379 FGSG_02418 FGSG_02668 FGSG_11556 FGSG_04243 FGSG_03984 FGSG_03935 FGSG_03579 FGSG_03547 FGSG_03408 FGSG_03342 FGSG_03244 FGSG_04826 FGSG_05321 FGSG_05322 FGSG_12728 FGSG_05551 FGSG_12857 FGS…	157	1.13	1.44248	0.000192275
01.06 lipid, fatty acid and isoprenoid metabolism	309	7.23	FGSG_11653 FGSG_00036 FGSG_11656 FGSG_00054 FGSG_00077 FGSG_00082 FGSG_00090 FGSG_00145 FGSG_00150 FGSG_00251 FGSG_00308 FGSG_00399 FGSG_00555 FGSG_00600 FGSG_00840 FGSG_11847 FGSG_00926 FGSG_00960 FGSG_00979 FGSG_11884 FGSG_01057 FGSG_01289 FGSG_01290 FGSG_01469 FGSG_01530 FGSG_01583 FGSG_01586 FGSG_01603 FGSG_01711 FGSG_01717 FGSG_01738 FGSG_01740 FGSG_01759 FGSG_01811 FGSG_01812 FGSG_01832 FGS…	850	6.14	1.17752	0.000245912
01.20 secondary metabolism	234	5.48	FGSG_00012 FGSG_00048 FGSG_00082 FGSG_00092 FGSG_00100 FGSG_00172 FGSG_00190 FGSG_00200 FGSG_00375 FGSG_00828 FGSG_00832 FGSG_00840 FGSG_00895 FGSG_01186 FGSG_01221 FGSG_01279 FGSG_01281 FGSG_01294 FGSG_11974 FGSG_01603 FGSG_01740 FGSG_01742 FGSG_01758 FGSG_01761 FGSG_01790 FGSG_01816 FGSG_01832 FGSG_01857 FGSG_01924 FGSG_01962 FGSG_01972 FGSG_01988 FGSG_01991 FGSG_02000 FGSG_02001 FGSG_02015 FGS…	627	4.53	1.20971	0.000251802
01.05.02.07 sugar, glucoside, polyol and carboxylate catabolism	93	2.17	FGSG_00078 FGSG_11671 FGSG_00175 FGSG_00321 FGSG_00387 FGSG_00493 FGSG_00655 FGSG_00767 FGSG_00807 FGSG_01279 FGSG_01351 FGSG_01392 FGSG_01422 FGSG_01685 FGSG_01737 FGSG_01742 FGSG_01847 FGSG_02280 FGSG_02339 FGSG_02461 FGSG_02504 FGSG_02632 FGSG_02770 FGSG_11559 FGSG_04689 FGSG_04223 FGSG_04065 FGSG_03968 FGSG_03858 FGSG_03842 FGSG_03703 FGSG_03645 FGSG_03632 FGSG_03609 FGSG_03607 FGSG_03387 FGS…	224	1.62	1.33951	0.000441089
01.05.06 C-2 compound and organic acid metabolism	25	0.58	FGSG_00145 FGSG_00175 FGSG_00330 FGSG_00979 FGSG_01759 FGSG_02160 FGSG_02203 FGSG_02220 FGSG_02291 FGSG_12120 FGSG_02392 FGSG_11557 FGSG_04194 FGSG_03984 FGSG_12368 FGSG_06612 FGSG_07318 FGSG_09364 FGSG_09834 FGSG_09896 FGSG_10126 FGSG_10267 FGSG_10638 FGSG_10979 FGSG_10855	45	0.32	1.8125	0.000500611
01.05.03 polysaccharide metabolism	116	2.71	FGSG_00014 FGSG_11653 FGSG_11671 FGSG_00321 FGSG_00767 FGSG_00783 FGSG_00807 FGSG_01199 FGSG_01223 FGSG_01351 FGSG_01496 FGSG_01596 FGSG_01685 FGSG_01949 FGSG_02170 FGSG_02202 FGSG_02262 FGSG_02339 FGSG_02354 FGSG_02386 FGSG_02441 FGSG_02632 FGSG_02651 FGSG_02658 FGSG_02666 FGSG_11559 FGSG_12251 FGSG_04230 FGSG_12297 FGSG_04077 FGSG_04014 FGSG_03968 FGSG_03867 FGSG_03858 FGSG_03842 FGSG_03827 FGS…	291	2.1	1.29048	0.000629652
01.20.37.01 metabolism of thioredoxin, glutaredoxin, glutathion	14	0.32	FGSG_00172 FGSG_01279 FGSG_01294 FGSG_01816 FGSG_02000 FGSG_02097 FGSG_12231 FGSG_04212 FGSG_03000 FGSG_04902 FGSG_09141 FGSG_09279 FGSG_10203 FGSG_10859	21	0.15	2.13333	0.000776543
01.05.06.07 C-2 compound and organic acid catabolism	22	0.51	FGSG_00175 FGSG_00330 FGSG_00979 FGSG_01759 FGSG_02160 FGSG_02220 FGSG_02291 FGSG_12120 FGSG_02392 FGSG_11557 FGSG_04194 FGSG_12368 FGSG_06612 FGSG_07318 FGSG_09364 FGSG_09834 FGSG_09896 FGSG_10126 FGSG_10267 FGSG_10638 FGSG_10979 FGSG_10855	39	0.28	1.82143	0.000815293
01.25 extracellular metabolism	36	0.84	FGSG_00082 FGSG_00423 FGSG_02015 FGSG_02147 FGSG_02202 FGSG_02328 FGSG_02354 FGSG_02386 FGSG_03867 FGSG_03713 FGSG_03673 FGSG_03629 FGSG_02977 FGSG_04773 FGSG_04848 FGSG_04864 FGSG_05663 FGSG_05763 FGSG_06437 FGSG_06452 FGSG_06549 FGSG_06616 FGSG_13166 FGSG_07775 FGSG_07784 FGSG_13245 FGSG_09181 FGSG_13655 FGSG_10004 FGSG_10435 FGSG_10604 FGSG_11097 FGSG_11049 FGSG_11006 FGSG_10818 FGSG_11249	74	0.53	1.58491	0.00100728
32.10 degradation / modification of foreign (exogenous) compounds	37	0.86	FGSG_00077 FGSG_00082 FGSG_00388 FGSG_11974 FGSG_01603 FGSG_01621 FGSG_01737 FGSG_01741 FGSG_02015 FGSG_02366 FGSG_02386 FGSG_04060 FGSG_03944 FGSG_03812 FGSG_03795 FGSG_03713 FGSG_03601 FGSG_03243 FGSG_03194 FGSG_02977 FGSG_04864 FGSG_05763 FGSG_05935 FGSG_06437 FGSG_06539 FGSG_06616 FGSG_07685 FGSG_07784 FGSG_08192 FGSG_09099 FGSG_09122 FGSG_09181 FGSG_10004 FGSG_10435 FGSG_11097 FGSG_13875 FGS…	77	0.55	1.56364	0.00115207
01.25.01 extracellular polysaccharide degradation	19	0.44	FGSG_02202 FGSG_02386 FGSG_03713 FGSG_03629 FGSG_02977 FGSG_04773 FGSG_04848 FGSG_04864 FGSG_05663 FGSG_05763 FGSG_06452 FGSG_06549 FGSG_06616 FGSG_07784 FGSG_13245 FGSG_10004 FGSG_10435 FGSG_11097 FGSG_11006	33	0.23	1.91304	0.00131646
20.03 transport facilities	287	6.72	FGSG_00015 FGSG_00026 FGSG_11662 FGSG_00058 FGSG_00067 FGSG_00078 FGSG_00084 FGSG_00148 FGSG_00195 FGSG_00219 FGSG_00220 FGSG_00226 FGSG_00416 FGSG_00443 FGSG_00471 FGSG_00593 FGSG_00640 FGSG_00811 FGSG_00840 FGSG_00926 FGSG_00994 FGSG_01038 FGSG_01066 FGSG_01109 FGSG_01152 FGSG_01196 FGSG_01302 FGSG_01311 FGSG_01425 FGSG_01484 FGSG_01528 FGSG_01580 FGSG_01742 FGSG_01762 FGSG_01792 FGSG_01802 FGS…	808	5.84	1.15068	0.00201939
01.01.06.04.02 degradation of threonine	9	0.21	FGSG_01811 FGSG_03147 FGSG_04703 FGSG_05335 FGSG_05623 FGSG_07162 FGSG_08909 FGSG_09896 FGSG_10119	12	0.08	2.625	0.00211368
32.07 detoxification	191	4.47	FGSG_00012 FGSG_00032 FGSG_00051 FGSG_00082 FGSG_00092 FGSG_00150 FGSG_00172 FGSG_00211 FGSG_00226 FGSG_00371 FGSG_00583 FGSG_00593 FGSG_00979 FGSG_01245 FGSG_01279 FGSG_01302 FGSG_01540 FGSG_01583 FGSG_11974 FGSG_01603 FGSG_01737 FGSG_01740 FGSG_01741 FGSG_01742 FGSG_01745 FGSG_01767 FGSG_01782 FGSG_01816 FGSG_02000 FGSG_02051 FGSG_02084 FGSG_02097 FGSG_02111 FGSG_02114 FGSG_02117 FGSG_02119 FGS…	520	3.76	1.18883	0.00212013
02.07 pentose-phosphate pathway	24	0.56	FGSG_00387 FGSG_01111 FGSG_01279 FGSG_01905 FGSG_02770 FGSG_11556 FGSG_04065 FGSG_03779 FGSG_03186 FGSG_05284 FGSG_05843 FGSG_06328 FGSG_06553 FGSG_06702 FGSG_07501 FGSG_08723 FGSG_08045 FGSG_13456 FGSG_13489 FGSG_09028 FGSG_09483 FGSG_09882 FGSG_09998 FGSG_10580	47	0.33	1.69697	0.0030156
01.20.37 metabolism of peptide derived compounds	29	0.67	FGSG_00082 FGSG_00172 FGSG_00828 FGSG_01279 FGSG_01294 FGSG_01603 FGSG_01816 FGSG_02000 FGSG_02015 FGSG_02097 FGSG_02315 FGSG_12231 FGSG_04212 FGSG_03747 FGSG_03245 FGSG_03000 FGSG_04810 FGSG_04902 FGSG_13166 FGSG_08209 FGSG_09099 FGSG_09122 FGSG_09141 FGSG_09279 FGSG_13655 FGSG_10203 FGSG_10702 FGSG_13870 FGSG_10859	60	0.43	1.55814	0.0033934
20.03.02 carrier (electrochemical potential-driven transport)	59	1.38	FGSG_00220 FGSG_00226 FGSG_01302 FGSG_01580 FGSG_01802 FGSG_01946 FGSG_02207 FGSG_02264 FGSG_02312 FGSG_11525 FGSG_04610 FGSG_04544 FGSG_04398 FGSG_04317 FGSG_04240 FGSG_04215 FGSG_03957 FGSG_03930 FGSG_03920 FGSG_03844 FGSG_03725 FGSG_03716 FGSG_03652 FGSG_03369 FGSG_12471 FGSG_03168 FGSG_03090 FGSG_03080 FGSG_02922 FGSG_02833 FGSG_05119 FGSG_05318 FGSG_05859 FGSG_06021 FGSG_06354 FGSG_06566 FGS…	142	1.02	1.35294	0.00440959
32.07.07.03 glutathione conjugation reaction	10	0.23	FGSG_00172 FGSG_01816 FGSG_02000 FGSG_02097 FGSG_12154 FGSG_04212 FGSG_03000 FGSG_02852 FGSG_04863 FGSG_09279	15	0.1	2.3	0.00459491
14.13.04.02 vacuolar protein degradation	17	0.39	FGSG_00806 FGSG_04527 FGSG_03769 FGSG_03331 FGSG_03027 FGSG_02976 FGSG_05621 FGSG_05797 FGSG_06545 FGSG_06895 FGSG_08464 FGSG_08012 FGSG_10525 FGSG_10595 FGSG_10782 FGSG_11411 FGSG_11405	32	0.23	1.69565	0.00716354
01.01.09.03 metabolism of cysteine	16	0.37	FGSG_00503 FGSG_00903 FGSG_01177 FGSG_01417 FGSG_02465 FGSG_03181 FGSG_02880 FGSG_05658 FGSG_07023 FGSG_13141 FGSG_07500 FGSG_08909 FGSG_13314 FGSG_08528 FGSG_08083 FGSG_09214	30	0.21	1.7619	0.00857096
01.20.17.03 metabolism of amines	18	0.42	FGSG_00200 FGSG_01758 FGSG_01761 FGSG_02279 FGSG_12129 FGSG_04621 FGSG_03638 FGSG_03373 FGSG_03278 FGSG_03034 FGSG_02908 FGSG_04736 FGSG_05272 FGSG_05374 FGSG_08282 FGSG_13604 FGSG_11228 FGSG_11008	35	0.25	1.68	0.00882243
32.10.09 degradation / modification of foreign (exogenous) ester compounds	13	0.3	FGSG_00077 FGSG_00082 FGSG_01603 FGSG_02015 FGSG_03944 FGSG_03601 FGSG_03243 FGSG_05935 FGSG_06437 FGSG_08192 FGSG_09099 FGSG_09122 FGSG_09181	23	0.16	1.875	0.00937845
20.09.18 cellular import	185	4.33	FGSG_00015 FGSG_00026 FGSG_00058 FGSG_00067 FGSG_00078 FGSG_00084 FGSG_00148 FGSG_00195 FGSG_00219 FGSG_00334 FGSG_00371 FGSG_00768 FGSG_00776 FGSG_00811 FGSG_01066 FGSG_01120 FGSG_01152 FGSG_01226 FGSG_01311 FGSG_01316 FGSG_01410 FGSG_01484 FGSG_01702 FGSG_01762 FGSG_01792 FGSG_12021 FGSG_01887 FGSG_01986 FGSG_02064 FGSG_02070 FGSG_02125 FGSG_02136 FGSG_02163 FGSG_02208 FGSG_02264 FGSG_02278 FGS…	519	3.75	1.15467	0.0100286
02 ENERGY	214	5.01	FGSG_00032 FGSG_00074 FGSG_00090 FGSG_00145 FGSG_00175 FGSG_00234 FGSG_00236 FGSG_00308 FGSG_00330 FGSG_00387 FGSG_00786 FGSG_00926 FGSG_00979 FGSG_11884 FGSG_01111 FGSG_01152 FGSG_01199 FGSG_01221 FGSG_01279 FGSG_01342 FGSG_01392 FGSG_01410 FGSG_01422 FGSG_01425 FGSG_01596 FGSG_01630 FGSG_01686 FGSG_01759 FGSG_01812 FGSG_01829 FGSG_01905 FGSG_01927 FGSG_01972 FGSG_02014 FGSG_02054 FGSG_02137 FGS…	609	4.4	1.13864	0.0117855
01.01.09.02.01 biosynthesis of serine	14	0.32	FGSG_11684 FGSG_02203 FGSG_02427 FGSG_04024 FGSG_03147 FGSG_12767 FGSG_06290 FGSG_08909 FGSG_08529 FGSG_08352 FGSG_08350 FGSG_13456 FGSG_09483 FGSG_10119	26	0.18	1.77778	0.0122991
16.21.05 FAD/FMN binding	60	1.4	FGSG_00100 FGSG_00145 FGSG_00200 FGSG_00375 FGSG_00665 FGSG_00895 FGSG_00926 FGSG_01281 FGSG_11974 FGSG_01741 FGSG_01758 FGSG_02137 FGSG_12082 FGSG_02379 FGSG_04665 FGSG_04621 FGSG_03984 FGSG_03898 FGSG_03638 FGSG_03616 FGSG_03547 FGSG_03373 FGSG_03355 FGSG_03249 FGSG_03137 FGSG_03136 FGSG_03034 FGSG_04728 FGSG_05198 FGSG_05272 FGSG_05374 FGSG_05919 FGSG_06539 FGSG_06863 FGSG_07003 FGSG_07189 FGS…	151	1.09	1.2844	0.0124863
01.05.02 sugar, glucoside, polyol and carboxylate metabolism	113	2.64	FGSG_00078 FGSG_11671 FGSG_00175 FGSG_00271 FGSG_00321 FGSG_00387 FGSG_00493 FGSG_00655 FGSG_00722 FGSG_00767 FGSG_00807 FGSG_11847 FGSG_01199 FGSG_01279 FGSG_01351 FGSG_01392 FGSG_01422 FGSG_01650 FGSG_01685 FGSG_01737 FGSG_01742 FGSG_01829 FGSG_01847 FGSG_02280 FGSG_02339 FGSG_02354 FGSG_02461 FGSG_02504 FGSG_02632 FGSG_02770 FGSG_11559 FGSG_04689 FGSG_04223 FGSG_04065 FGSG_03968 FGSG_03858 FGS…	307	2.22	1.18919	0.0144008
01.01.09.01.02 degradation of glycine	10	0.23	FGSG_03147 FGSG_05335 FGSG_05623 FGSG_06290 FGSG_08909 FGSG_08352 FGSG_08351 FGSG_08350 FGSG_08976 FGSG_10119	17	0.12	1.91667	0.0156538
01.20.17 metabolism of secondary products derived from primary amino acids	40	0.93	FGSG_00100 FGSG_00200 FGSG_00840 FGSG_00895 FGSG_01758 FGSG_01761 FGSG_01924 FGSG_12082 FGSG_02279 FGSG_02296 FGSG_02304 FGSG_02392 FGSG_12129 FGSG_04670 FGSG_04621 FGSG_04194 FGSG_03898 FGSG_03638 FGSG_03373 FGSG_03278 FGSG_03034 FGSG_02908 FGSG_04732 FGSG_04736 FGSG_05272 FGSG_05374 FGSG_05953 FGSG_07276 FGSG_07661 FGSG_08282 FGSG_08116 FGSG_08024 FGSG_13604 FGSG_13755 FGSG_10609 FGSG_10611 FGS…	96	0.69	1.34783	0.0160538
20.01.03 C-compound and carbohydrate transport	121	2.83	FGSG_00015 FGSG_00026 FGSG_11662 FGSG_00058 FGSG_00067 FGSG_00195 FGSG_00840 FGSG_00994 FGSG_01109 FGSG_01311 FGSG_01484 FGSG_01580 FGSG_01762 FGSG_01924 FGSG_02064 FGSG_02070 FGSG_02208 FGSG_02264 FGSG_02278 FGSG_02281 FGSG_02312 FGSG_02331 FGSG_02641 FGSG_02697 FGSG_04676 FGSG_04658 FGSG_04610 FGSG_04579 FGSG_04544 FGSG_04537 FGSG_04465 FGSG_04215 FGSG_04062 FGSG_03957 FGSG_03934 FGSG_03932 FGS…	332	2.4	1.17917	0.0162053
20.03.02.02 symporter	30	0.7	FGSG_00220 FGSG_02264 FGSG_02312 FGSG_04610 FGSG_04544 FGSG_04398 FGSG_04240 FGSG_04215 FGSG_03957 FGSG_03920 FGSG_03369 FGSG_12471 FGSG_03168 FGSG_02922 FGSG_02833 FGSG_05859 FGSG_07634 FGSG_07669 FGSG_08799 FGSG_08410 FGSG_09060 FGSG_09081 FGSG_09327 FGSG_09367 FGSG_13715 FGSG_10474 FGSG_10661 FGSG_11150 FGSG_11147 FGSG_10747	69	0.49	1.42857	0.0180964
20.03.22 transport ATPases	49	1.14	FGSG_00471 FGSG_01152 FGSG_01196 FGSG_01425 FGSG_02084 FGSG_02119 FGSG_02186 FGSG_02343 FGSG_02400 FGSG_02677 FGSG_04525 FGSG_04517 FGSG_04512 FGSG_04312 FGSG_04285 FGSG_03759 FGSG_03319 FGSG_03202 FGSG_03045 FGSG_02847 FGSG_05285 FGSG_05300 FGSG_05333 FGSG_12795 FGSG_05889 FGSG_05940 FGSG_12955 FGSG_06875 FGSG_07466 FGSG_07516 FGSG_07544 FGSG_08823 FGSG_13341 FGSG_08466 FGSG_08343 FGSG_08312 FGS…	123	0.88	1.29545	0.0212073
01.03.04 pyrimidine nucleotide/nucleoside/nucleobase metabolism	34	0.79	FGSG_11698 FGSG_00388 FGSG_00409 FGSG_00417 FGSG_00573 FGSG_00722 FGSG_00904 FGSG_01037 FGSG_01672 FGSG_02069 FGSG_04543 FGSG_04270 FGSG_04155 FGSG_03777 FGSG_05277 FGSG_05972 FGSG_06863 FGSG_13064 FGSG_07206 FGSG_07294 FGSG_08944 FGSG_13455 FGSG_13457 FGSG_13482 FGSG_09065 FGSG_09196 FGSG_09431 FGSG_09554 FGSG_09584 FGSG_09805 FGSG_13758 FGSG_11124 FGSG_10934 FGSG_10837	81	0.58	1.36207	0.0222688
32.07.09 detoxification by degradation	18	0.42	FGSG_00051 FGSG_00082 FGSG_00979 FGSG_01603 FGSG_01737 FGSG_02160 FGSG_02296 FGSG_02328 FGSG_03944 FGSG_03812 FGSG_03243 FGSG_05375 FGSG_05831 FGSG_05935 FGSG_06480 FGSG_09099 FGSG_09122 FGSG_10604	38	0.27	1.55556	0.0240072
02.10 tricarboxylic-acid pathway (citrate cycle, Krebs cycle, TCA cycle)	24	0.56	FGSG_00175 FGSG_00330 FGSG_11884 FGSG_01392 FGSG_01422 FGSG_02461 FGSG_02504 FGSG_04665 FGSG_04117 FGSG_03136 FGSG_02782 FGSG_05450 FGSG_12857 FGSG_06090 FGSG_06515 FGSG_07953 FGSG_09006 FGSG_09240 FGSG_09341 FGSG_09344 FGSG_10126 FGSG_10347 FGSG_10853 FGSG_11485	54	0.39	1.4359	0.0243611
01.01.06.04 metabolism of threonine	10	0.23	FGSG_01811 FGSG_03147 FGSG_04703 FGSG_05335 FGSG_05623 FGSG_07162 FGSG_08909 FGSG_09896 FGSG_10119 FGSG_10893	18	0.13	1.76923	0.0256087
34.11.01 photoperception and response	19	0.44	FGSG_11856 FGSG_01035 FGSG_01586 FGSG_02364 FGSG_04605 FGSG_04448 FGSG_04140 FGSG_03819 FGSG_03513 FGSG_12488 FGSG_02972 FGSG_04938 FGSG_05762 FGSG_07388 FGSG_07493 FGSG_07623 FGSG_13202 FGSG_08283 FGSG_11050	41	0.29	1.51724	0.0267376
01.01.09 metabolism of the cysteine - aromatic group	97	2.27	FGSG_00012 FGSG_11684 FGSG_11698 FGSG_00200 FGSG_00503 FGSG_00903 FGSG_01177 FGSG_11938 FGSG_01389 FGSG_01417 FGSG_01745 FGSG_01988 FGSG_02168 FGSG_02203 FGSG_02427 FGSG_02465 FGSG_12231 FGSG_04510 FGSG_04196 FGSG_04131 FGSG_04024 FGSG_12355 FGSG_12357 FGSG_03801 FGSG_03779 FGSG_03648 FGSG_03638 FGSG_03605 FGSG_03540 FGSG_03466 FGSG_03373 FGSG_03264 FGSG_03181 FGSG_03147 FGSG_03136 FGSG_03034 FGS…	266	1.92	1.18229	0.0283406
01.03.04.01 pyrimidine nucleotide/nucleoside/nucleobase catabolism	6	0.14	FGSG_00409 FGSG_00904 FGSG_01037 FGSG_02069 FGSG_04270 FGSG_13758	9	0.06	2.33333	0.0291387
32.10.07 degradation / modification of foreign (exogenous) polysaccharides	15	0.35	FGSG_01621 FGSG_02386 FGSG_04060 FGSG_03795 FGSG_03713 FGSG_03194 FGSG_02977 FGSG_04864 FGSG_05763 FGSG_06616 FGSG_07784 FGSG_10004 FGSG_10435 FGSG_11097 FGSG_11006	31	0.22	1.59091	0.0306894
01.25.07 extracellular ester compound degradation	9	0.21	FGSG_00082 FGSG_00423 FGSG_02015 FGSG_03867 FGSG_06437 FGSG_13166 FGSG_09181 FGSG_13655 FGSG_11049	16	0.11	1.90909	0.0308393
20.01.07 amino acid/amino acid derivatives transport	47	1.1	FGSG_00076 FGSG_00136 FGSG_00220 FGSG_01762 FGSG_01876 FGSG_02032 FGSG_02136 FGSG_02208 FGSG_02264 FGSG_02278 FGSG_04637 FGSG_04468 FGSG_04398 FGSG_04240 FGSG_04055 FGSG_03985 FGSG_12341 FGSG_03778 FGSG_03749 FGSG_03412 FGSG_12440 FGSG_02950 FGSG_04879 FGSG_04943 FGSG_12728 FGSG_05859 FGSG_06551 FGSG_06657 FGSG_07502 FGSG_07634 FGSG_07669 FGSG_07810 FGSG_07888 FGSG_08347 FGSG_08221 FGSG_08055 FGS…	120	0.86	1.27907	0.032251
01.05.10 aliphatic hydrocarbon metabolism	4	0.09	FGSG_05919 FGSG_08435 FGSG_13630 FGSG_10065	5	0.03	3	0.0341937
01.05.10.07 aliphatic hydrocarbon catabolism	4	0.09	FGSG_05919 FGSG_08435 FGSG_13630 FGSG_10065	5	0.03	3	0.0341937
11.02.03.04.07 posttranscriptional control	4	0.09	FGSG_00442 FGSG_08648 FGSG_09025 FGSG_10766	5	0.03	3	0.0341937
20.03.02.02.01 proton driven symporter	22	0.51	FGSG_02264 FGSG_02312 FGSG_04610 FGSG_04544 FGSG_03957 FGSG_03920 FGSG_03369 FGSG_12471 FGSG_03168 FGSG_02833 FGSG_05859 FGSG_07669 FGSG_08799 FGSG_08410 FGSG_09081 FGSG_09327 FGSG_09367 FGSG_10474 FGSG_10661 FGSG_11150 FGSG_11147 FGSG_10747	50	0.36	1.41667	0.0342135
20.01.23 allantoin and allantoate transport	31	0.72	FGSG_00058 FGSG_00148 FGSG_00219 FGSG_01792 FGSG_01986 FGSG_02070 FGSG_11519 FGSG_04658 FGSG_04217 FGSG_03956 FGSG_03889 FGSG_03646 FGSG_12415 FGSG_02992 FGSG_04723 FGSG_04827 FGSG_04899 FGSG_05011 FGSG_05238 FGSG_05277 FGSG_05368 FGSG_06468 FGSG_07584 FGSG_08341 FGSG_10310 FGSG_11219 FGSG_11122 FGSG_11079 FGSG_11069 FGSG_10809 FGSG_11340	75	0.54	1.33333	0.0351715
20.01.13 lipid/fatty acid transport	54	1.26	FGSG_00840 FGSG_01762 FGSG_01784 FGSG_12031 FGSG_01974 FGSG_02084 FGSG_02119 FGSG_02208 FGSG_02264 FGSG_02278 FGSG_04517 FGSG_04465 FGSG_04055 FGSG_03985 FGSG_03957 FGSG_03780 FGSG_03759 FGSG_03363 FGSG_03248 FGSG_03168 FGSG_03045 FGSG_02847 FGSG_04879 FGSG_04957 FGSG_05285 FGSG_05333 FGSG_12795 FGSG_05859 FGSG_06462 FGSG_06551 FGSG_07040 FGSG_07315 FGSG_07659 FGSG_07669 FGSG_08410 FGSG_08347 FGS…	141	1.01	1.24752	0.0357105
01.20.37.05 metabolism of beta-lactams	10	0.23	FGSG_00082 FGSG_00828 FGSG_01603 FGSG_02015 FGSG_04810 FGSG_13166 FGSG_09099 FGSG_09122 FGSG_13655 FGSG_13870	19	0.13	1.76923	0.0393774
01.01.09.01 metabolism of glycine	21	0.49	FGSG_00200 FGSG_03638 FGSG_03373 FGSG_03147 FGSG_03034 FGSG_02924 FGSG_05335 FGSG_05374 FGSG_05623 FGSG_05678 FGSG_06290 FGSG_08909 FGSG_08352 FGSG_08351 FGSG_08350 FGSG_08282 FGSG_08976 FGSG_10119 FGSG_11228 FGSG_11008 FGSG_10893	48	0.34	1.44118	0.0405498
14.13.04 lysosomal and vacuolar protein degradation	22	0.51	FGSG_00017 FGSG_00806 FGSG_04527 FGSG_03967 FGSG_03769 FGSG_03331 FGSG_03072 FGSG_03027 FGSG_02976 FGSG_02918 FGSG_05621 FGSG_05797 FGSG_06545 FGSG_06895 FGSG_08464 FGSG_08012 FGSG_10343 FGSG_10525 FGSG_10595 FGSG_10782 FGSG_11411 FGSG_11405	51	0.36	1.41667	0.0430699
01.07 metabolism of vitamins, cofactors, and prosthetic groups	122	2.85	FGSG_00036 FGSG_00054 FGSG_00078 FGSG_00330 FGSG_00375 FGSG_00417 FGSG_00427 FGSG_00655 FGSG_00685 FGSG_01152 FGSG_01186 FGSG_01279 FGSG_01281 FGSG_01586 FGSG_11974 FGSG_01672 FGSG_01741 FGSG_01759 FGSG_01762 FGSG_01811 FGSG_01927 FGSG_01985 FGSG_02072 FGSG_02097 FGSG_02168 FGSG_02203 FGSG_02299 FGSG_02328 FGSG_02364 FGSG_02392 FGSG_02469 FGSG_12154 FGSG_02539 FGSG_02625 FGSG_02753 FGSG_04686 FGS…	346	2.5	1.14	0.0431148
01.01.09.02.02 degradation of serine	7	0.16	FGSG_03147 FGSG_02880 FGSG_07162 FGSG_07500 FGSG_08909 FGSG_08352 FGSG_10119	12	0.08	2	0.0448262
01.01.09.03.02 degradation of cysteine	7	0.16	FGSG_01417 FGSG_03181 FGSG_02880 FGSG_07023 FGSG_13141 FGSG_07500 FGSG_08083	12	0.08	2	0.0448262
20.01.03.01 sugar transport	23	0.53	FGSG_01109 FGSG_02312 FGSG_02641 FGSG_02697 FGSG_04610 FGSG_04544 FGSG_04465 FGSG_03920 FGSG_03512 FGSG_03369 FGSG_12471 FGSG_03233 FGSG_02978 FGSG_02833 FGSG_05042 FGSG_08799 FGSG_09081 FGSG_09367 FGSG_10661 FGSG_11150 FGSG_11147 FGSG_10747 FGSG_11480	54	0.39	1.35897	0.0454342
32.07.07 oxygen and radical detoxification	28	0.65	FGSG_00172 FGSG_01245 FGSG_01540 FGSG_01782 FGSG_01816 FGSG_02000 FGSG_02051 FGSG_02097 FGSG_12154 FGSG_02668 FGSG_04212 FGSG_04039 FGSG_03946 FGSG_03000 FGSG_02852 FGSG_04863 FGSG_06150 FGSG_06465 FGSG_06596 FGSG_06744 FGSG_07493 FGSG_07623 FGSG_09006 FGSG_09279 FGSG_13616 FGSG_10042 FGSG_10296 FGSG_10807	68	0.49	1.32653	0.0459456
20.01.26 neurotransmitter transport	20	0.46	FGSG_00220 FGSG_01762 FGSG_02208 FGSG_02264 FGSG_02278 FGSG_04512 FGSG_04240 FGSG_02944 FGSG_04879 FGSG_05315 FGSG_05859 FGSG_05896 FGSG_06277 FGSG_06551 FGSG_07634 FGSG_07669 FGSG_08347 FGSG_08221 FGSG_09060 FGSG_13715	46	0.33	1.39394	0.0480616
32.07.03 detoxification by modification	25	0.58	FGSG_00092 FGSG_01245 FGSG_11974 FGSG_01741 FGSG_01742 FGSG_02051 FGSG_02097 FGSG_02392 FGSG_12154 FGSG_03729 FGSG_03657 FGSG_03651 FGSG_04692 FGSG_04863 FGSG_06539 FGSG_06744 FGSG_07003 FGSG_07628 FGSG_07685 FGSG_07896 FGSG_08116 FGSG_09181 FGSG_09184 FGSG_13875 FGSG_10912	60	0.43	1.34884	0.0497243
To correct for multiple comparisons in multiple hypothesis testing for the 845 taxonomical allowed FunCats, we calculated the Bonferroni correction as well as the False discovery rate (FDR) control with an experiment-wide significance level alpha of 0.05. The table is sorted by the p-value (k position). You will find as filter the holding criteria B=Bonferroni correction < 0.05, F:p-value < False…

## Sheet: Module C
FUNCTIONAL CATEGORY	abs SET	rel SET	genes SET	abs GENOME	rel GENOME	rel SET/rel GENOME	P-VALUE
01.05.03 polysaccharide metabolism	71	2.62	FGSG_00014 FGSG_11653 FGSG_11671 FGSG_00783 FGSG_00952 FGSG_01685 FGSG_01949 FGSG_02351 FGSG_02354 FGSG_11548 FGSG_11562 FGSG_04679 FGSG_04430 FGSG_04230 FGSG_04146 FGSG_12297 FGSG_04077 FGSG_03968 FGSG_03909 FGSG_03908 FGSG_03867 FGSG_03742 FGSG_03713 FGSG_03628 FGSG_03591 FGSG_03255 FGSG_03186 FGSG_03171 FGSG_03170 FGSG_03048 FGSG_02920 FGSG_02917 FGSG_04752 FGSG_04790 FGSG_04856 FGSG_04872 FGS…	291	2.1	1.24762	0.022965
01.05.09 aminosaccharide metabolism	20	0.74	FGSG_11653 FGSG_00952 FGSG_01949 FGSG_02354 FGSG_12297 FGSG_03591 FGSG_03186 FGSG_03171 FGSG_03170 FGSG_04752 FGSG_04790 FGSG_05624 FGSG_07692 FGSG_07721 FGSG_08053 FGSG_08040 FGSG_10619 FGSG_11169 FGSG_11123 FGSG_10729	66	0.47	1.57447	0.0241255
16.05 polysaccharide binding	13	0.48	FGSG_00783 FGSG_02125 FGSG_02354 FGSG_11548 FGSG_04146 FGSG_04077 FGSG_04752 FGSG_04856 FGSG_05847 FGSG_09118 FGSG_10729 FGSG_11487 FGSG_11304	38	0.27	1.77778	0.0239674
32.07 detoxification	117	4.33	FGSG_00032 FGSG_00046 FGSG_00211 FGSG_00226 FGSG_00739 FGSG_01302 FGSG_01584 FGSG_01661 FGSG_01722 FGSG_01740 FGSG_01741 FGSG_01742 FGSG_01745 FGSG_01767 FGSG_01816 FGSG_01817 FGSG_01868 FGSG_01997 FGSG_02000 FGSG_02097 FGSG_02114 FGSG_02160 FGSG_02672 FGSG_11536 FGSG_11568 FGSG_12202 FGSG_04667 FGSG_04317 FGSG_03844 FGSG_03814 FGSG_03796 FGSG_03733 FGSG_03732 FGSG_03729 FGSG_03716 FGSG_03583 FGS…	520	3.76	1.1516	0.0485143
32.07.01 detoxification involving cytochrome P450	31	1.14	FGSG_00032 FGSG_01661 FGSG_01722 FGSG_01740 FGSG_01745 FGSG_01767 FGSG_01868 FGSG_02114 FGSG_02672 FGSG_11536 FGSG_04667 FGSG_03796 FGSG_03548 FGSG_03498 FGSG_03264 FGSG_02872 FGSG_12599 FGSG_05806 FGSG_06068 FGSG_07590 FGSG_13388 FGSG_08187 FGSG_08005 FGSG_09086 FGSG_09916 FGSG_10461 FGSG_10629 FGSG_10695 FGSG_11038 FGSG_10991 FGSG_11389	111	0.8	1.425	0.0202833
32.07.07.03 glutathione conjugation reaction	8	0.29	FGSG_01816 FGSG_02000 FGSG_02097 FGSG_03000 FGSG_02852 FGSG_04863 FGSG_06681 FGSG_13223	15	0.1	2.9	0.00362603
32.10 degradation / modification of foreign (exogenous) compounds	23	0.85	FGSG_00077 FGSG_01741 FGSG_02015 FGSG_04430 FGSG_04060 FGSG_03908 FGSG_03795 FGSG_03733 FGSG_03713 FGSG_03583 FGSG_05935 FGSG_06610 FGSG_07784 FGSG_13224 FGSG_08192 FGSG_09181 FGSG_09445 FGSG_09916 FGSG_10461 FGSG_11094 FGSG_11042 FGSG_11011 FGSG_10999	77	0.55	1.54545	0.0194721
99 UNCLASSIFIED PROTEINS	1850	68.4	FGSG_11643 FGSG_11601 FGSG_00001 FGSG_00002 FGSG_00003 FGSG_00010 FGSG_11649 FGSG_11650 FGSG_00016 FGSG_11651 FGSG_11652 FGSG_00029 FGSG_00038 FGSG_11658 FGSG_00044 FGSG_00047 FGSG_11661 FGSG_11665 FGSG_11666 FGSG_11667 FGSG_00061 FGSG_00063 FGSG_11668 FGSG_00079 FGSG_11669 FGSG_11670 FGSG_11672 FGSG_00089 FGSG_00091 FGSG_00094 FGSG_11674 FGSG_00104 FGSG_11676 FGSG_00111 FGSG_00120 FGSG_00124 FGS…	7238	52.3	1.30784	0
To correct for multiple comparisons in multiple hypothesis testing for the 845 taxonomical allowed FunCats, we calculated the Bonferroni correction as well as the False discovery rate (FDR) control with an experiment-wide significance level alpha of 0.05. The table is sorted by the p-value (k position). You will find as filter the holding criteria B=Bonferroni correction < 0.05, F:p-value < False…

## Sheet: Module D
FUNCTIONAL CATEGORY	abs SET	rel SET	genes SET	abs GENOME	rel GENOME	rel SET/rel GENOME	P-VALUE
01 METABOLISM	841	29.1	FGSG_11653 FGSG_00100 FGSG_11696 FGSG_00175 FGSG_00177 FGSG_11698 FGSG_00189 FGSG_00278 FGSG_00296 FGSG_00309 FGSG_00320 FGSG_00321 FGSG_00346 FGSG_00360 FGSG_00361 FGSG_00375 FGSG_00388 FGSG_00407 FGSG_00416 FGSG_00417 FGSG_00452 FGSG_00472 FGSG_00478 FGSG_00486 FGSG_00496 FGSG_00500 FGSG_00539 FGSG_00543 FGSG_00545 FGSG_00555 FGSG_00559 FGSG_00578 FGSG_00589 FGSG_00596 FGSG_00598 FGSG_00609 FGS…	3402	24.6	1.18293	0
01.01 amino acid metabolism	197	6.82	FGSG_00175 FGSG_11698 FGSG_00296 FGSG_00309 FGSG_00346 FGSG_00416 FGSG_00478 FGSG_00596 FGSG_00598 FGSG_00609 FGSG_00636 FGSG_00740 FGSG_00810 FGSG_00865 FGSG_01053 FGSG_01066 FGSG_01086 FGSG_01141 FGSG_01151 FGSG_01217 FGSG_01285 FGSG_01329 FGSG_11938 FGSG_01389 FGSG_01392 FGSG_01422 FGSG_01433 FGSG_01560 FGSG_01573 FGSG_01643 FGSG_01722 FGSG_01730 FGSG_01939 FGSG_01988 FGSG_02136 FGSG_02145 FGS…	649	4.69	1.45416	3.72756e-09
01.01.03 assimilation of ammonia, metabolism of the glutamate group	40	1.38	FGSG_00175 FGSG_00309 FGSG_00416 FGSG_01141 FGSG_01217 FGSG_01389 FGSG_01422 FGSG_01433 FGSG_01560 FGSG_01573 FGSG_01939 FGSG_03917 FGSG_03694 FGSG_12518 FGSG_02880 FGSG_02851 FGSG_02825 FGSG_04886 FGSG_04901 FGSG_04902 FGSG_05003 FGSG_05322 FGSG_06078 FGSG_06094 FGSG_06098 FGSG_06281 FGSG_07023 FGSG_07255 FGSG_07500 FGSG_07897 FGSG_07953 FGSG_08458 FGSG_08426 FGSG_09554 FGSG_09580 FGSG_09739 FGS…	127	0.91	1.51648	0.00318393
01.01.03.02 metabolism of glutamate	21	0.72	FGSG_00175 FGSG_01141 FGSG_01389 FGSG_01422 FGSG_01433 FGSG_01560 FGSG_01573 FGSG_01939 FGSG_12518 FGSG_04886 FGSG_04902 FGSG_05322 FGSG_07023 FGSG_07255 FGSG_07953 FGSG_08458 FGSG_08426 FGSG_09580 FGSG_09739 FGSG_10198 FGSG_10347	63	0.45	1.6	0.0144467
01.01.03.02.01 biosynthesis of glutamate	17	0.58	FGSG_00175 FGSG_01141 FGSG_01389 FGSG_01422 FGSG_01433 FGSG_01560 FGSG_01573 FGSG_12518 FGSG_04886 FGSG_04902 FGSG_07255 FGSG_07953 FGSG_08458 FGSG_09580 FGSG_09739 FGSG_10198 FGSG_10347	41	0.29	2	0.00222384
01.01.03.05.01 biosynthesis of arginine	13	0.45	FGSG_00309 FGSG_01217 FGSG_01389 FGSG_01573 FGSG_01939 FGSG_03694 FGSG_04886 FGSG_05003 FGSG_06094 FGSG_06098 FGSG_06281 FGSG_08426 FGSG_09554	27	0.19	2.36842	0.00143491
01.01.05.03 metabolism of urea (urea cycle)	10	0.34	FGSG_00740 FGSG_01217 FGSG_01939 FGSG_03694 FGSG_06098 FGSG_06281 FGSG_08426 FGSG_09554 FGSG_10210 FGSG_10913	27	0.19	1.78947	0.0397705
01.01.06 metabolism of the aspartate family	58	2	FGSG_00296 FGSG_00346 FGSG_00596 FGSG_01285 FGSG_01329 FGSG_01389 FGSG_01392 FGSG_01560 FGSG_01730 FGSG_02600 FGSG_04298 FGSG_04256 FGSG_03694 FGSG_03257 FGSG_03160 FGSG_03154 FGSG_03147 FGSG_12518 FGSG_02924 FGSG_05053 FGSG_05187 FGSG_05223 FGSG_05623 FGSG_05696 FGSG_05713 FGSG_06098 FGSG_06290 FGSG_06507 FGSG_06758 FGSG_07103 FGSG_07127 FGSG_07162 FGSG_07410 FGSG_07421 FGSG_07880 FGSG_08875 FGS…	137	0.99	2.0202	9.78282e-09
01.01.06.01 metabolism of aspartate	13	0.45	FGSG_00596 FGSG_01389 FGSG_01560 FGSG_01730 FGSG_04298 FGSG_03694 FGSG_12518 FGSG_05187 FGSG_06098 FGSG_07410 FGSG_07421 FGSG_09739 FGSG_10893	25	0.18	2.5	0.000566825
01.01.06.01.01 biosynthesis of aspartate	6	0.2	FGSG_00596 FGSG_12518 FGSG_05187 FGSG_07410 FGSG_09739 FGSG_10893	13	0.09	2.22222	0.0364963
01.01.06.01.02 degradation of aspartate	8	0.27	FGSG_01389 FGSG_01560 FGSG_01730 FGSG_12518 FGSG_05187 FGSG_07421 FGSG_09739 FGSG_10893	15	0.1	2.7	0.00558053
01.01.06.04 metabolism of threonine	11	0.38	FGSG_00296 FGSG_03147 FGSG_05623 FGSG_05713 FGSG_07162 FGSG_07421 FGSG_08498 FGSG_09284 FGSG_09855 FGSG_10211 FGSG_10893	18	0.13	2.92308	0.000236219
01.01.06.04.01 biosynthesis of threonine	6	0.2	FGSG_03147 FGSG_05713 FGSG_07421 FGSG_09284 FGSG_09855 FGSG_10211	8	0.05	4	0.00156068
01.01.06.05 metabolism of methionine	20	0.69	FGSG_01329 FGSG_02600 FGSG_05053 FGSG_05696 FGSG_07103 FGSG_07127 FGSG_07421 FGSG_07880 FGSG_08875 FGSG_13314 FGSG_08498 FGSG_09214 FGSG_09284 FGSG_09820 FGSG_09855 FGSG_10049 FGSG_10147 FGSG_10211 FGSG_13829 FGSG_10825	44	0.31	2.22581	0.000218084
01.01.06.05.02 degradation of methionine	4	0.13	FGSG_05696 FGSG_09214 FGSG_09855 FGSG_10825	7	0.05	2.6	0.0386091
01.01.06.06 metabolism of lysine	22	0.76	FGSG_00346 FGSG_01285 FGSG_01392 FGSG_03257 FGSG_03160 FGSG_03154 FGSG_02924 FGSG_05223 FGSG_06290 FGSG_06507 FGSG_06758 FGSG_07421 FGSG_08498 FGSG_07998 FGSG_09284 FGSG_09321 FGSG_09344 FGSG_13650 FGSG_10210 FGSG_11054 FGSG_10949 FGSG_10925	55	0.39	1.94872	0.000952152
01.01.06.06.01 biosynthesis of lysine	14	0.48	FGSG_00346 FGSG_01392 FGSG_03257 FGSG_03160 FGSG_05223 FGSG_06507 FGSG_07421 FGSG_08498 FGSG_09284 FGSG_09344 FGSG_10210 FGSG_11054 FGSG_10949 FGSG_10925	32	0.23	2.08696	0.00295523
01.01.06.06.01.03 aminoadipic acid pathway	8	0.27	FGSG_00346 FGSG_01392 FGSG_03257 FGSG_06507 FGSG_09344 FGSG_11054 FGSG_10949 FGSG_10925	14	0.1	2.7	0.00318298
01.01.06.06.02 degradation of lysine	9	0.31	FGSG_00346 FGSG_03154 FGSG_02924 FGSG_05223 FGSG_06290 FGSG_06758 FGSG_07998 FGSG_09321 FGSG_10925	20	0.14	2.21429	0.0132063
01.01.09 metabolism of the cysteine - aromatic group	87	3.01	FGSG_11698 FGSG_00296 FGSG_00478 FGSG_00598 FGSG_00810 FGSG_00865 FGSG_01151 FGSG_01285 FGSG_11938 FGSG_01389 FGSG_01560 FGSG_01643 FGSG_01722 FGSG_01988 FGSG_12231 FGSG_04510 FGSG_04131 FGSG_04024 FGSG_03941 FGSG_03880 FGSG_03779 FGSG_03668 FGSG_03648 FGSG_03626 FGSG_03589 FGSG_03391 FGSG_03373 FGSG_03154 FGSG_03147 FGSG_03034 FGSG_02924 FGSG_02880 FGSG_02873 FGSG_02851 FGSG_05195 FGSG_05541 FGS…	266	1.92	1.56771	3.76227e-06
01.01.09.01 metabolism of glycine	19	0.65	FGSG_01151 FGSG_03626 FGSG_03373 FGSG_03154 FGSG_03147 FGSG_03034 FGSG_02924 FGSG_05623 FGSG_06290 FGSG_07210 FGSG_07266 FGSG_07468 FGSG_08407 FGSG_08351 FGSG_09844 FGSG_09855 FGSG_11228 FGSG_10986 FGSG_10893	48	0.34	1.91176	0.00239082
01.01.09.01.01 biosynthesis of glycine	15	0.51	FGSG_01151 FGSG_03626 FGSG_03373 FGSG_03154 FGSG_03147 FGSG_03034 FGSG_02924 FGSG_05623 FGSG_07210 FGSG_07266 FGSG_07468 FGSG_08407 FGSG_11228 FGSG_10986 FGSG_10893	36	0.26	1.96154	0.00375819
01.01.09.01.02 degradation of glycine	7	0.24	FGSG_01151 FGSG_03147 FGSG_05623 FGSG_06290 FGSG_08351 FGSG_09844 FGSG_09855	17	0.12	2	0.0464504
01.01.09.02 metabolism of serine	21	0.72	FGSG_00296 FGSG_00810 FGSG_04024 FGSG_03668 FGSG_03648 FGSG_03147 FGSG_02880 FGSG_06127 FGSG_06290 FGSG_07162 FGSG_07421 FGSG_07468 FGSG_07500 FGSG_08529 FGSG_08498 FGSG_09284 FGSG_09483 FGSG_09844 FGSG_09855 FGSG_10211 FGSG_10893	48	0.34	2.11765	0.000294398
01.01.09.02.01 biosynthesis of serine	10	0.34	FGSG_00810 FGSG_04024 FGSG_03147 FGSG_06127 FGSG_06290 FGSG_07468 FGSG_08529 FGSG_09483 FGSG_09844 FGSG_09855	26	0.18	1.88889	0.0306099
01.01.09.02.02 degradation of serine	6	0.2	FGSG_03668 FGSG_03147 FGSG_02880 FGSG_07162 FGSG_07500 FGSG_09855	12	0.08	2.5	0.0237743
01.01.09.03 metabolism of cysteine	11	0.38	FGSG_03391 FGSG_02880 FGSG_07023 FGSG_07500 FGSG_08875 FGSG_13314 FGSG_09214 FGSG_09820 FGSG_09855 FGSG_10049 FGSG_13829	30	0.21	1.80952	0.0342147
01.01.09.03.02 degradation of cysteine	6	0.2	FGSG_03391 FGSG_02880 FGSG_07023 FGSG_07500 FGSG_09820 FGSG_13829	12	0.08	2.5	0.0237743
01.01.09.06 metabolism of tryptophan	16	0.55	FGSG_00598 FGSG_01285 FGSG_01389 FGSG_01560 FGSG_01643 FGSG_04131 FGSG_03880 FGSG_03779 FGSG_03391 FGSG_05541 FGSG_05713 FGSG_05854 FGSG_08116 FGSG_09040 FGSG_10840 FGSG_10743	47	0.33	1.66667	0.0249716
01.01.09.06.01 biosynthesis of tryptophan	9	0.31	FGSG_00598 FGSG_01389 FGSG_01643 FGSG_03880 FGSG_03391 FGSG_05541 FGSG_05854 FGSG_10840 FGSG_10743	20	0.14	2.21429	0.0132063
01.01.09.07 metabolism of histidine	12	0.41	FGSG_11698 FGSG_00865 FGSG_11938 FGSG_03391 FGSG_06093 FGSG_07023 FGSG_13482 FGSG_09311 FGSG_09647 FGSG_13650 FGSG_09984 FGSG_10840	24	0.17	2.41176	0.00144398
01.01.09.07.01 biosynthesis of histidine	10	0.34	FGSG_11698 FGSG_00865 FGSG_11938 FGSG_03391 FGSG_06093 FGSG_07023 FGSG_13482 FGSG_09647 FGSG_09984 FGSG_10840	19	0.13	2.61538	0.00221225
01.01.11 metabolism of the pyruvate family (alanine, isoleucine, leucine, valine) and D-alanine	23	0.79	FGSG_00296 FGSG_00609 FGSG_01086 FGSG_01392 FGSG_01730 FGSG_02717 FGSG_03147 FGSG_05696 FGSG_06084 FGSG_06282 FGSG_08622 FGSG_09344 FGSG_09512 FGSG_09589 FGSG_09661 FGSG_09844 FGSG_10118 FGSG_10211 FGSG_11054 FGSG_10952 FGSG_10949 FGSG_10893 FGSG_10790	65	0.47	1.68085	0.00481689
01.01.11.02 metabolism of isoleucine	15	0.51	FGSG_00296 FGSG_00609 FGSG_01086 FGSG_01392 FGSG_02717 FGSG_05696 FGSG_06282 FGSG_08622 FGSG_09344 FGSG_09512 FGSG_09661 FGSG_09844 FGSG_10118 FGSG_10211 FGSG_10952	25	0.18	2.83333	2.29518e-05
01.01.11.02.01 biosynthesis of isoleucine	11	0.38	FGSG_00296 FGSG_00609 FGSG_01086 FGSG_01392 FGSG_02717 FGSG_05696 FGSG_06282 FGSG_09344 FGSG_09512 FGSG_10118 FGSG_10952	17	0.12	3.16667	0.000113253
01.01.11.03 metabolism of valine	11	0.38	FGSG_01086 FGSG_01392 FGSG_02717 FGSG_05696 FGSG_06282 FGSG_08622 FGSG_09344 FGSG_09512 FGSG_09661 FGSG_09844 FGSG_10118	21	0.15	2.53333	0.00140106
01.01.11.03.01 biosynthesis of valine	8	0.27	FGSG_01086 FGSG_01392 FGSG_02717 FGSG_05696 FGSG_06282 FGSG_09344 FGSG_09512 FGSG_10118	13	0.09	3	0.00166854
01.01.11.04 metabolism of leucine	12	0.41	FGSG_01392 FGSG_02717 FGSG_05696 FGSG_06084 FGSG_06282 FGSG_08622 FGSG_09344 FGSG_09512 FGSG_09589 FGSG_09844 FGSG_10118 FGSG_10949	31	0.22	1.86364	0.0176544
01.01.11.04.01 biosynthesis of leucine	9	0.31	FGSG_01392 FGSG_02717 FGSG_05696 FGSG_06282 FGSG_09344 FGSG_09512 FGSG_09589 FGSG_10118 FGSG_10949	21	0.15	2.06667	0.0189073
01.02.02 nitrogen metabolism	20	0.69	FGSG_00740 FGSG_01560 FGSG_04402 FGSG_04131 FGSG_04102 FGSG_03861 FGSG_05184 FGSG_05805 FGSG_05854 FGSG_12851 FGSG_06528 FGSG_07138 FGSG_08077 FGSG_09311 FGSG_09512 FGSG_09684 FGSG_10250 FGSG_10587 FGSG_10677 FGSG_10913	63	0.45	1.53333	0.0285056
01.02.03.04 conjunction of sulfate	3	0.1	FGSG_01329 FGSG_02887 FGSG_08875	3	0.02	5	0.0090969
01.03 nucleotide/nucleoside/nucleobase metabolism	129	4.46	FGSG_11696 FGSG_11698 FGSG_00360 FGSG_00361 FGSG_00388 FGSG_00417 FGSG_00609 FGSG_00639 FGSG_11814 FGSG_00749 FGSG_00757 FGSG_00836 FGSG_00865 FGSG_00871 FGSG_00904 FGSG_00911 FGSG_00969 FGSG_01035 FGSG_01063 FGSG_11897 FGSG_01091 FGSG_01184 FGSG_01217 FGSG_01248 FGSG_01251 FGSG_01328 FGSG_01329 FGSG_11938 FGSG_01371 FGSG_01559 FGSG_01672 FGSG_01699 FGSG_01896 FGSG_01918 FGSG_01923 FGSG_02069 FGS…	407	2.94	1.51701	1.42441e-07
01.03.01 purin nucleotide/nucleoside/nucleobase metabolism	46	1.59	FGSG_11698 FGSG_00388 FGSG_00417 FGSG_00609 FGSG_00639 FGSG_00865 FGSG_00969 FGSG_11897 FGSG_01328 FGSG_01329 FGSG_11938 FGSG_01371 FGSG_02069 FGSG_02072 FGSG_04270 FGSG_02941 FGSG_05007 FGSG_05014 FGSG_05187 FGSG_05533 FGSG_05721 FGSG_05865 FGSG_05956 FGSG_05972 FGSG_12851 FGSG_12890 FGSG_06290 FGSG_06640 FGSG_07210 FGSG_07470 FGSG_07471 FGSG_07573 FGSG_08875 FGSG_08458 FGSG_13482 FGSG_08971 FGS…	149	1.07	1.48598	0.00256571
01.03.01.03 purine nucleotide/nucleoside/nucleobase anabolism	13	0.45	FGSG_11698 FGSG_00417 FGSG_00865 FGSG_00969 FGSG_01328 FGSG_05187 FGSG_05972 FGSG_13482 FGSG_08971 FGSG_09185 FGSG_09984 FGSG_10669 FGSG_10840	34	0.24	1.875	0.0154097
01.03.04 pyrimidine nucleotide/nucleoside/nucleobase metabolism	31	1.07	FGSG_11698 FGSG_00388 FGSG_00417 FGSG_00904 FGSG_01063 FGSG_01217 FGSG_01672 FGSG_02069 FGSG_04407 FGSG_04270 FGSG_05277 FGSG_05346 FGSG_05972 FGSG_06164 FGSG_06179 FGSG_07210 FGSG_07294 FGSG_07326 FGSG_07475 FGSG_07897 FGSG_13482 FGSG_09431 FGSG_09554 FGSG_09577 FGSG_09584 FGSG_09678 FGSG_10227 FGSG_11124 FGSG_10840 FGSG_10837 FGSG_10737	81	0.58	1.84483	0.000247954
01.03.10 metabolism of cyclic and unusual nucleotides	9	0.31	FGSG_01329 FGSG_01923 FGSG_02069 FGSG_05014 FGSG_07294 FGSG_07326 FGSG_08875 FGSG_10837 FGSG_10766	23	0.16	1.9375	0.0352632
01.03.16 polynucleotide degradation	43	1.48	FGSG_11696 FGSG_00361 FGSG_00388 FGSG_11814 FGSG_00749 FGSG_00836 FGSG_01091 FGSG_01184 FGSG_01248 FGSG_01251 FGSG_01699 FGSG_04386 FGSG_04275 FGSG_04253 FGSG_03379 FGSG_03108 FGSG_02781 FGSG_05173 FGSG_05417 FGSG_05533 FGSG_05738 FGSG_05972 FGSG_06081 FGSG_06084 FGSG_12904 FGSG_06705 FGSG_06706 FGSG_06799 FGSG_06827 FGSG_06867 FGSG_07101 FGSG_13120 FGSG_13273 FGSG_08722 FGSG_08645 FGSG_08603 FGS…	119	0.86	1.72093	8.54367e-05
01.03.16.01 RNA degradation	24	0.83	FGSG_11696 FGSG_00388 FGSG_01091 FGSG_01184 FGSG_01251 FGSG_04253 FGSG_03108 FGSG_02781 FGSG_05417 FGSG_06084 FGSG_12904 FGSG_06705 FGSG_06799 FGSG_06827 FGSG_07101 FGSG_13120 FGSG_13273 FGSG_08645 FGSG_08603 FGSG_08578 FGSG_09022 FGSG_09363 FGSG_09810 FGSG_10879	69	0.49	1.69388	0.00517112
01.04 phosphate metabolism	144	4.98	FGSG_11696 FGSG_11698 FGSG_00472 FGSG_00496 FGSG_00500 FGSG_00543 FGSG_00545 FGSG_00559 FGSG_00639 FGSG_00669 FGSG_11814 FGSG_00838 FGSG_00865 FGSG_00904 FGSG_00921 FGSG_00970 FGSG_01015 FGSG_01053 FGSG_01069 FGSG_11897 FGSG_01161 FGSG_01198 FGSG_01289 FGSG_01329 FGSG_01347 FGSG_01371 FGSG_01559 FGSG_01591 FGSG_01605 FGSG_01967 FGSG_02019 FGSG_02028 FGSG_02072 FGSG_12108 FGSG_02316 FGSG_02540 FGS…	601	4.34	1.14747	0.0338292
01.05 C-compound and carbohydrate metabolism	359	12.4	FGSG_11653 FGSG_00100 FGSG_00175 FGSG_00177 FGSG_00189 FGSG_00320 FGSG_00321 FGSG_00407 FGSG_00417 FGSG_00452 FGSG_00478 FGSG_00500 FGSG_00578 FGSG_00589 FGSG_00646 FGSG_00655 FGSG_00659 FGSG_00704 FGSG_00730 FGSG_00747 FGSG_00767 FGSG_00810 FGSG_00832 FGSG_00862 FGSG_00969 FGSG_01000 FGSG_01027 FGSG_01063 FGSG_01086 FGSG_01151 FGSG_01221 FGSG_01233 FGSG_01250 FGSG_01349 FGSG_01355 FGSG_01356 FGS…	1547	11.1	1.11712	0
01.05.02 sugar, glucoside, polyol and carboxylate metabolism	83	2.87	FGSG_00175 FGSG_00321 FGSG_00452 FGSG_00578 FGSG_00589 FGSG_00655 FGSG_00659 FGSG_00767 FGSG_01233 FGSG_01250 FGSG_01392 FGSG_01422 FGSG_01523 FGSG_01640 FGSG_01829 FGSG_02030 FGSG_02339 FGSG_02352 FGSG_02461 FGSG_02504 FGSG_04313 FGSG_04309 FGSG_04248 FGSG_03968 FGSG_03906 FGSG_03858 FGSG_03767 FGSG_03628 FGSG_12407 FGSG_03570 FGSG_12461 FGSG_03269 FGSG_03212 FGSG_03127 FGSG_03002 FGSG_04826 FGS…	307	2.22	1.29279	0.00545808
01.05.02.04 sugar, glucoside, polyol and carboxylate anabolism	33	1.14	FGSG_00175 FGSG_00589 FGSG_00655 FGSG_01233 FGSG_01392 FGSG_01422 FGSG_01640 FGSG_02339 FGSG_02461 FGSG_02504 FGSG_04309 FGSG_04248 FGSG_03767 FGSG_03127 FGSG_04826 FGSG_05053 FGSG_05689 FGSG_05843 FGSG_06051 FGSG_06104 FGSG_13136 FGSG_07528 FGSG_07953 FGSG_07970 FGSG_08723 FGSG_08712 FGSG_09456 FGSG_09580 FGSG_09844 FGSG_09895 FGSG_10025 FGSG_10198 FGSG_10947	85	0.61	1.86885	0.000115109
01.05.02.07 sugar, glucoside, polyol and carboxylate catabolism	68	2.35	FGSG_00175 FGSG_00321 FGSG_00452 FGSG_00578 FGSG_00589 FGSG_00655 FGSG_00767 FGSG_01250 FGSG_01392 FGSG_01422 FGSG_01523 FGSG_02030 FGSG_02339 FGSG_02352 FGSG_02461 FGSG_02504 FGSG_04313 FGSG_04309 FGSG_04248 FGSG_03968 FGSG_03858 FGSG_03628 FGSG_12407 FGSG_03570 FGSG_03269 FGSG_03127 FGSG_03002 FGSG_04826 FGSG_04953 FGSG_05053 FGSG_12693 FGSG_05507 FGSG_05689 FGSG_05843 FGSG_06051 FGSG_06104 FGS…	224	1.62	1.45062	0.000487864
01.05.13 transfer of activated C-1 groups	29	1	FGSG_00417 FGSG_00969 FGSG_01000 FGSG_01063 FGSG_01355 FGSG_01560 FGSG_01870 FGSG_01939 FGSG_11632 FGSG_04298 FGSG_12571 FGSG_05184 FGSG_05591 FGSG_06161 FGSG_06290 FGSG_06338 FGSG_06689 FGSG_07093 FGSG_07127 FGSG_13258 FGSG_08426 FGSG_09431 FGSG_09628 FGSG_13626 FGSG_10147 FGSG_13708 FGSG_10379 FGSG_10766 FGSG_10718	84	0.6	1.66667	0.00255573
01.05.13.03 tetrahydrofolate-dependent C-1-transfer	8	0.27	FGSG_00417 FGSG_00969 FGSG_01063 FGSG_06290 FGSG_07127 FGSG_09431 FGSG_10147 FGSG_10379	17	0.12	2.25	0.0141459
01.06 lipid, fatty acid and isoprenoid metabolism	200	6.92	FGSG_11653 FGSG_00177 FGSG_00407 FGSG_00472 FGSG_00555 FGSG_00629 FGSG_00704 FGSG_00742 FGSG_00866 FGSG_00926 FGSG_01000 FGSG_01027 FGSG_01161 FGSG_01240 FGSG_01256 FGSG_01284 FGSG_01289 FGSG_01290 FGSG_01349 FGSG_01419 FGSG_01469 FGSG_01523 FGSG_01530 FGSG_01640 FGSG_01642 FGSG_01722 FGSG_01924 FGSG_01959 FGSG_01967 FGSG_01969 FGSG_01973 FGSG_02001 FGSG_02015 FGSG_02016 FGSG_02019 FGSG_02073 FGS…	850	6.14	1.12704	0.0287933
01.06.05 fatty acid metabolism	42	1.45	FGSG_00177 FGSG_00407 FGSG_00704 FGSG_00926 FGSG_01027 FGSG_01349 FGSG_01469 FGSG_01924 FGSG_02267 FGSG_02287 FGSG_02522 FGSG_11556 FGSG_04045 FGSG_03984 FGSG_03935 FGSG_03546 FGSG_04826 FGSG_05140 FGSG_05321 FGSG_05322 FGSG_06039 FGSG_06404 FGSG_06580 FGSG_06702 FGSG_06792 FGSG_06813 FGSG_13196 FGSG_07865 FGSG_08693 FGSG_08585 FGSG_08521 FGSG_09661 FGSG_09882 FGSG_09979 FGSG_10025 FGSG_10347 FGS…	157	1.13	1.28319	0.0455544
01.06.06 isoprenoid metabolism	49	1.69	FGSG_00926 FGSG_01000 FGSG_01256 FGSG_01523 FGSG_01722 FGSG_01959 FGSG_02016 FGSG_02117 FGSG_02392 FGSG_02522 FGSG_02771 FGSG_04607 FGSG_04251 FGSG_03517 FGSG_03498 FGSG_02872 FGSG_02783 FGSG_05580 FGSG_05597 FGSG_05669 FGSG_05762 FGSG_05831 FGSG_05870 FGSG_05921 FGSG_06068 FGSG_06375 FGSG_06688 FGSG_06784 FGSG_06861 FGSG_07570 FGSG_08620 FGSG_08207 FGSG_08023 FGSG_09195 FGSG_09266 FGSG_09321 FGS…	184	1.33	1.27068	0.0355743
01.07 metabolism of vitamins, cofactors, and prosthetic groups	104	3.6	FGSG_00278 FGSG_00320 FGSG_00375 FGSG_00417 FGSG_00539 FGSG_00655 FGSG_01053 FGSG_11897 FGSG_01131 FGSG_01151 FGSG_01164 FGSG_01281 FGSG_01328 FGSG_01361 FGSG_01476 FGSG_01560 FGSG_01642 FGSG_01643 FGSG_01672 FGSG_01959 FGSG_02072 FGSG_02097 FGSG_02252 FGSG_12108 FGSG_02392 FGSG_04686 FGSG_04407 FGSG_04251 FGSG_04187 FGSG_04171 FGSG_04131 FGSG_04102 FGSG_04012 FGSG_03710 FGSG_12443 FGSG_03402 FGS…	346	2.5	1.44	2.93382e-05
01.07.01 biosynthesis of vitamins, cofactors, and prosthetic groups	58	2	FGSG_00278 FGSG_00375 FGSG_00417 FGSG_11897 FGSG_01131 FGSG_01164 FGSG_01281 FGSG_01328 FGSG_01361 FGSG_01476 FGSG_01560 FGSG_01672 FGSG_02072 FGSG_12108 FGSG_02392 FGSG_04686 FGSG_04407 FGSG_04187 FGSG_04131 FGSG_04102 FGSG_04719 FGSG_05111 FGSG_05195 FGSG_05321 FGSG_05541 FGSG_05713 FGSG_05831 FGSG_05854 FGSG_06039 FGSG_06112 FGSG_07127 FGSG_07210 FGSG_07264 FGSG_07266 FGSG_07479 FGSG_08760 FGS…	179	1.29	1.55039	0.000194954
01.20 secondary metabolism	149	5.16	FGSG_00100 FGSG_00309 FGSG_00320 FGSG_00375 FGSG_00478 FGSG_00486 FGSG_00636 FGSG_00646 FGSG_00704 FGSG_00810 FGSG_00832 FGSG_00871 FGSG_01221 FGSG_01281 FGSG_01284 FGSG_01285 FGSG_01361 FGSG_01523 FGSG_01560 FGSG_01573 FGSG_01643 FGSG_01816 FGSG_01924 FGSG_01939 FGSG_01959 FGSG_01967 FGSG_01988 FGSG_02001 FGSG_02015 FGSG_02097 FGSG_12066 FGSG_02117 FGSG_02165 FGSG_02210 FGSG_02267 FGSG_02273 FGS…	627	4.53	1.13907	0.040059
01.20.17.01 metabolism of nonprotein amino acids	9	0.31	FGSG_01573 FGSG_01924 FGSG_01939 FGSG_02273 FGSG_02392 FGSG_05003 FGSG_06094 FGSG_06281 FGSG_08426	22	0.15	2.06667	0.0261967
02 ENERGY	213	7.37	FGSG_00175 FGSG_00300 FGSG_00309 FGSG_00407 FGSG_00428 FGSG_00429 FGSG_00500 FGSG_00556 FGSG_00561 FGSG_00589 FGSG_00644 FGSG_00656 FGSG_00686 FGSG_00704 FGSG_00715 FGSG_00747 FGSG_00863 FGSG_00866 FGSG_00926 FGSG_00969 FGSG_01027 FGSG_01221 FGSG_01241 FGSG_01284 FGSG_01317 FGSG_01328 FGSG_01356 FGSG_01371 FGSG_01392 FGSG_01410 FGSG_01419 FGSG_01422 FGSG_01476 FGSG_01523 FGSG_11967 FGSG_01596 FGS…	609	4.4	1.675	1.27348e-16
02.01 glycolysis and gluconeogenesis	33	1.14	FGSG_00500 FGSG_00715 FGSG_01221 FGSG_01356 FGSG_01476 FGSG_01829 FGSG_02165 FGSG_02291 FGSG_02302 FGSG_02339 FGSG_02640 FGSG_11637 FGSG_04309 FGSG_04171 FGSG_12331 FGSG_03668 FGSG_03127 FGSG_04719 FGSG_05114 FGSG_12693 FGSG_05454 FGSG_05689 FGSG_05843 FGSG_06702 FGSG_07162 FGSG_07528 FGSG_08622 FGSG_08980 FGSG_13489 FGSG_09456 FGSG_09483 FGSG_09844 FGSG_10855	112	0.81	1.40741	0.0195881
02.07 pentose-phosphate pathway	17	0.58	FGSG_00589 FGSG_02267 FGSG_11556 FGSG_04045 FGSG_03779 FGSG_05053 FGSG_05114 FGSG_05843 FGSG_06553 FGSG_06702 FGSG_08723 FGSG_13489 FGSG_09483 FGSG_09882 FGSG_10580 FGSG_10840 FGSG_11337	47	0.33	1.75758	0.0112573
02.10 tricarboxylic-acid pathway (citrate cycle, Krebs cycle, TCA cycle)	22	0.76	FGSG_00175 FGSG_01392 FGSG_01422 FGSG_02030 FGSG_02352 FGSG_02461 FGSG_02504 FGSG_04309 FGSG_04171 FGSG_05454 FGSG_13136 FGSG_07953 FGSG_07970 FGSG_08712 FGSG_08622 FGSG_09344 FGSG_09580 FGSG_09844 FGSG_10198 FGSG_10347 FGSG_10947 FGSG_10885	54	0.39	1.94872	0.000709516
02.11 electron transport and membrane-associated energy conservation	75	2.59	FGSG_00300 FGSG_00429 FGSG_00561 FGSG_00644 FGSG_00656 FGSG_00747 FGSG_00863 FGSG_00926 FGSG_01027 FGSG_01328 FGSG_01941 FGSG_02040 FGSG_02160 FGSG_02273 FGSG_02392 FGSG_02473 FGSG_02474 FGSG_02477 FGSG_12181 FGSG_04512 FGSG_04315 FGSG_04312 FGSG_04130 FGSG_04012 FGSG_12331 FGSG_03984 FGSG_03710 FGSG_03355 FGSG_03262 FGSG_11619 FGSG_04755 FGSG_04988 FGSG_05140 FGSG_05251 FGSG_05300 FGSG_05530 FGS…	166	1.2	2.15833	1.4481e-12
02.11.05 accessory proteins of electron transport and membrane-associated energy conservation	24	0.83	FGSG_00561 FGSG_00644 FGSG_00863 FGSG_02474 FGSG_12181 FGSG_11619 FGSG_05251 FGSG_05530 FGSG_06112 FGSG_06909 FGSG_06936 FGSG_07104 FGSG_13136 FGSG_13257 FGSG_08620 FGSG_09005 FGSG_09250 FGSG_09547 FGSG_09555 FGSG_10217 FGSG_10231 FGSG_10882 FGSG_10881 FGSG_10846	49	0.35	2.37143	1.10527e-05
02.13 respiration	85	2.94	FGSG_00300 FGSG_00309 FGSG_00429 FGSG_00556 FGSG_00561 FGSG_00644 FGSG_00656 FGSG_00686 FGSG_00863 FGSG_00866 FGSG_00926 FGSG_00969 FGSG_01027 FGSG_01317 FGSG_11967 FGSG_01941 FGSG_02160 FGSG_02220 FGSG_02273 FGSG_02392 FGSG_02473 FGSG_02474 FGSG_02477 FGSG_12181 FGSG_02743 FGSG_02769 FGSG_04384 FGSG_04315 FGSG_04312 FGSG_04130 FGSG_03984 FGSG_03259 FGSG_03137 FGSG_11619 FGSG_04988 FGSG_05085 FGS…	186	1.34	2.19403	2.0918e-14
02.13.03 aerobic respiration	54	1.87	FGSG_00300 FGSG_00561 FGSG_00644 FGSG_00863 FGSG_00866 FGSG_00926 FGSG_00969 FGSG_01317 FGSG_11967 FGSG_02473 FGSG_02474 FGSG_02477 FGSG_12181 FGSG_02769 FGSG_04384 FGSG_04315 FGSG_04312 FGSG_04130 FGSG_03137 FGSG_11619 FGSG_05251 FGSG_05564 FGSG_05862 FGSG_05889 FGSG_05932 FGSG_06048 FGSG_06078 FGSG_06268 FGSG_12955 FGSG_06703 FGSG_06875 FGSG_06909 FGSG_06936 FGSG_07041 FGSG_13110 FGSG_13136 FGS…	107	0.77	2.42857	1.0016e-11
02.16 fermentation	32	1.1	FGSG_01027 FGSG_01523 FGSG_01630 FGSG_02160 FGSG_02165 FGSG_02220 FGSG_02273 FGSG_02291 FGSG_02392 FGSG_02477 FGSG_04214 FGSG_04130 FGSG_03984 FGSG_12365 FGSG_03137 FGSG_04988 FGSG_05382 FGSG_05831 FGSG_06127 FGSG_06553 FGSG_13110 FGSG_07447 FGSG_07908 FGSG_07953 FGSG_08694 FGSG_08065 FGSG_08980 FGSG_09762 FGSG_09834 FGSG_09870 FGSG_10198 FGSG_10855	109	0.78	1.41026	0.0224024
02.45 energy conversion and regeneration	37	1.28	FGSG_00300 FGSG_00428 FGSG_00429 FGSG_00561 FGSG_00656 FGSG_01284 FGSG_01328 FGSG_01371 FGSG_01410 FGSG_02040 FGSG_02273 FGSG_02392 FGSG_02473 FGSG_04312 FGSG_04012 FGSG_03710 FGSG_03355 FGSG_03262 FGSG_04755 FGSG_05300 FGSG_05387 FGSG_05414 FGSG_06048 FGSG_06112 FGSG_06528 FGSG_06612 FGSG_12955 FGSG_06875 FGSG_13110 FGSG_07469 FGSG_07842 FGSG_08077 FGSG_09430 FGSG_09587 FGSG_09684 FGSG_10347 FGS…	91	0.65	1.96923	1.36227e-05
02.45.15 energy generation (e.g. ATP synthase)	14	0.48	FGSG_00300 FGSG_00429 FGSG_00561 FGSG_00656 FGSG_01328 FGSG_02040 FGSG_02473 FGSG_04312 FGSG_05300 FGSG_06048 FGSG_12955 FGSG_06875 FGSG_09430 FGSG_09587	25	0.18	2.66667	0.000123
11.04 RNA processing	117	4.05	FGSG_00169 FGSG_11696 FGSG_00340 FGSG_00360 FGSG_00388 FGSG_00458 FGSG_00562 FGSG_11793 FGSG_00665 FGSG_00757 FGSG_00836 FGSG_01091 FGSG_01097 FGSG_01105 FGSG_01184 FGSG_01185 FGSG_01251 FGSG_01292 FGSG_01345 FGSG_01656 FGSG_01870 FGSG_01918 FGSG_02478 FGSG_02570 FGSG_02706 FGSG_12193 FGSG_04404 FGSG_12263 FGSG_04350 FGSG_04304 FGSG_04286 FGSG_04277 FGSG_04275 FGSG_04263 FGSG_04253 FGSG_04185 FGS…	442	3.19	1.26959	0.00248004
11.04.01 rRNA processing	63	2.18	FGSG_11696 FGSG_00340 FGSG_00360 FGSG_00388 FGSG_00562 FGSG_00836 FGSG_01091 FGSG_01105 FGSG_01184 FGSG_01185 FGSG_01292 FGSG_01345 FGSG_01656 FGSG_01870 FGSG_02478 FGSG_12193 FGSG_04404 FGSG_04350 FGSG_04277 FGSG_04253 FGSG_04185 FGSG_03108 FGSG_02781 FGSG_05081 FGSG_05201 FGSG_05320 FGSG_05428 FGSG_05466 FGSG_06161 FGSG_06243 FGSG_06372 FGSG_06395 FGSG_06705 FGSG_06799 FGSG_06802 FGSG_06827 FGS…	187	1.35	1.61481	2.87087e-05
11.06 RNA modification	25	0.86	FGSG_00665 FGSG_01444 FGSG_01870 FGSG_02594 FGSG_11632 FGSG_05012 FGSG_05466 FGSG_06078 FGSG_06243 FGSG_06338 FGSG_06372 FGSG_06802 FGSG_07093 FGSG_07294 FGSG_07326 FGSG_08920 FGSG_09036 FGSG_09451 FGSG_13626 FGSG_10033 FGSG_10147 FGSG_10304 FGSG_10351 FGSG_10908 FGSG_10837	68	0.49	1.7551	0.00185245
11.06.01 rRNA modification	8	0.27	FGSG_01870 FGSG_05466 FGSG_06372 FGSG_06802 FGSG_09036 FGSG_10033 FGSG_10304 FGSG_10908	18	0.13	2.07692	0.0208833
12 PROTEIN SYNTHESIS	251	8.69	FGSG_00168 FGSG_11696 FGSG_00286 FGSG_00328 FGSG_00395 FGSG_00495 FGSG_00506 FGSG_00562 FGSG_00631 FGSG_00634 FGSG_00649 FGSG_00671 FGSG_00749 FGSG_11822 FGSG_00798 FGSG_00802 FGSG_00845 FGSG_00875 FGSG_00906 FGSG_01008 FGSG_01016 FGSG_01021 FGSG_01081 FGSG_01104 FGSG_01118 FGSG_01121 FGSG_01136 FGSG_01154 FGSG_01185 FGSG_01238 FGSG_01248 FGSG_11922 FGSG_01278 FGSG_01290 FGSG_01292 FGSG_01314 FGS…	439	3.17	2.74132	2.99725e-64
12.01 ribosome biogenesis	156	5.4	FGSG_00168 FGSG_00328 FGSG_00395 FGSG_00495 FGSG_00562 FGSG_00631 FGSG_00634 FGSG_00649 FGSG_00671 FGSG_00798 FGSG_00802 FGSG_00845 FGSG_01016 FGSG_01021 FGSG_01081 FGSG_01118 FGSG_01136 FGSG_01154 FGSG_01185 FGSG_01238 FGSG_11922 FGSG_01278 FGSG_01290 FGSG_01292 FGSG_01386 FGSG_01394 FGSG_01504 FGSG_01509 FGSG_01516 FGSG_01541 FGSG_01622 FGSG_01653 FGSG_01870 FGSG_01871 FGSG_01956 FGSG_01970 FGS…	255	1.84	2.93478	3.51247e-45
12.01.01 ribosomal proteins	123	4.26	FGSG_00168 FGSG_00328 FGSG_00395 FGSG_00495 FGSG_00631 FGSG_00634 FGSG_00649 FGSG_00671 FGSG_00798 FGSG_00802 FGSG_00845 FGSG_01016 FGSG_01021 FGSG_01081 FGSG_01136 FGSG_01154 FGSG_01238 FGSG_11922 FGSG_01278 FGSG_01290 FGSG_01394 FGSG_01504 FGSG_01509 FGSG_01516 FGSG_01541 FGSG_01622 FGSG_01653 FGSG_01870 FGSG_01871 FGSG_01956 FGSG_01970 FGSG_02099 FGSG_02493 FGSG_02503 FGSG_02541 FGSG_02542 FGS…	165	1.19	3.57983	7.00859e-50
12.04 translation	149	5.16	FGSG_00168 FGSG_00286 FGSG_00328 FGSG_00395 FGSG_00506 FGSG_00631 FGSG_00634 FGSG_00649 FGSG_00671 FGSG_00749 FGSG_11822 FGSG_00798 FGSG_00802 FGSG_00845 FGSG_00906 FGSG_01008 FGSG_01016 FGSG_01021 FGSG_01121 FGSG_01154 FGSG_01248 FGSG_11922 FGSG_01278 FGSG_01314 FGSG_01391 FGSG_01504 FGSG_01509 FGSG_01541 FGSG_01575 FGSG_01871 FGSG_01956 FGSG_02093 FGSG_02099 FGSG_02493 FGSG_02503 FGSG_02541 FGS…	218	1.57	3.28662	3.19824e-52
12.04.01 translation initiation	40	1.38	FGSG_00286 FGSG_00506 FGSG_01121 FGSG_01314 FGSG_01575 FGSG_02544 FGSG_02571 FGSG_02575 FGSG_04181 FGSG_03594 FGSG_05053 FGSG_05065 FGSG_05135 FGSG_05387 FGSG_05422 FGSG_05428 FGSG_05614 FGSG_05648 FGSG_05777 FGSG_06073 FGSG_06096 FGSG_06220 FGSG_06315 FGSG_06353 FGSG_06358 FGSG_06841 FGSG_06843 FGSG_07101 FGSG_07237 FGSG_08655 FGSG_08421 FGSG_08996 FGSG_09790 FGSG_09966 FGSG_10075 FGSG_10087 FGS…	61	0.44	3.13636	5.39915e-14
12.04.02 translation elongation	20	0.69	FGSG_00328 FGSG_01008 FGSG_01391 FGSG_01541 FGSG_02570 FGSG_02664 FGSG_12194 FGSG_04181 FGSG_05083 FGSG_05605 FGSG_06827 FGSG_06850 FGSG_07182 FGSG_07401 FGSG_13223 FGSG_08811 FGSG_08988 FGSG_09466 FGSG_09538 FGSG_10368	25	0.18	3.83333	4.16572e-10
12.04.03 translation termination	5	0.17	FGSG_02093 FGSG_06927 FGSG_07336 FGSG_08603 FGSG_08560	8	0.05	3.4	0.0125517
12.07 translational control	38	1.31	FGSG_11696 FGSG_00286 FGSG_00671 FGSG_01397 FGSG_01509 FGSG_02594 FGSG_02781 FGSG_05053 FGSG_05065 FGSG_05135 FGSG_05864 FGSG_06096 FGSG_06220 FGSG_12904 FGSG_06353 FGSG_06358 FGSG_06395 FGSG_06841 FGSG_06867 FGSG_06955 FGSG_06979 FGSG_13041 FGSG_07076 FGSG_07359 FGSG_07401 FGSG_08896 FGSG_08560 FGSG_08469 FGSG_08421 FGSG_09022 FGSG_09528 FGSG_09663 FGSG_09706 FGSG_09800 FGSG_09966 FGSG_10087 FGS…	84	0.6	2.18333	4.48277e-07
12.10 aminoacyl-tRNA-synthetases	26	0.9	FGSG_00749 FGSG_11822 FGSG_00875 FGSG_00906 FGSG_01104 FGSG_01248 FGSG_02555 FGSG_02605 FGSG_04582 FGSG_04384 FGSG_04202 FGSG_05012 FGSG_05135 FGSG_05431 FGSG_06576 FGSG_06850 FGSG_06958 FGSG_07436 FGSG_13223 FGSG_08865 FGSG_08761 FGSG_08614 FGSG_10147 FGSG_10319 FGSG_10351 FGSG_10722	46	0.33	2.72727	1.24631e-07
14 PROTEIN FATE (folding, modification, destination)	395	13.6	FGSG_00182 FGSG_00189 FGSG_00192 FGSG_00291 FGSG_00305 FGSG_00309 FGSG_00340 FGSG_00364 FGSG_00367 FGSG_00413 FGSG_00428 FGSG_00429 FGSG_00461 FGSG_00472 FGSG_00491 FGSG_00499 FGSG_00507 FGSG_00543 FGSG_00556 FGSG_00558 FGSG_00559 FGSG_00562 FGSG_00564 FGSG_00581 FGSG_00610 FGSG_11793 FGSG_00623 FGSG_00636 FGSG_00639 FGSG_00644 FGSG_00659 FGSG_00717 FGSG_00748 FGSG_00757 FGSG_00766 FGSG_00776 FGS…	1451	10.4	1.30769	0
14.01 protein folding and stabilization	69	2.39	FGSG_00305 FGSG_00413 FGSG_00491 FGSG_00556 FGSG_00558 FGSG_00766 FGSG_00777 FGSG_00838 FGSG_00921 FGSG_00940 FGSG_01015 FGSG_01085 FGSG_01334 FGSG_01349 FGSG_01377 FGSG_01408 FGSG_02097 FGSG_02125 FGSG_02494 FGSG_02571 FGSG_04419 FGSG_04190 FGSG_04121 FGSG_04107 FGSG_04091 FGSG_02785 FGSG_05250 FGSG_05276 FGSG_05778 FGSG_05952 FGSG_05978 FGSG_06154 FGSG_06207 FGSG_06246 FGSG_06294 FGSG_06306 FGS…	137	0.99	2.41414	1.54895e-14
14.04 protein targeting, sorting and translocation	92	3.18	FGSG_00291 FGSG_00305 FGSG_00428 FGSG_00429 FGSG_00507 FGSG_00562 FGSG_00581 FGSG_00717 FGSG_00748 FGSG_00838 FGSG_00921 FGSG_01015 FGSG_01118 FGSG_01161 FGSG_01193 FGSG_01241 FGSG_01320 FGSG_01334 FGSG_01522 FGSG_01900 FGSG_01958 FGSG_02233 FGSG_02494 FGSG_02565 FGSG_02604 FGSG_02761 FGSG_02780 FGSG_04121 FGSG_04120 FGSG_04115 FGSG_04107 FGSG_03594 FGSG_05153 FGSG_05263 FGSG_05276 FGSG_05286 FGS…	314	2.27	1.40088	0.000224963
14.07 protein modification	208	7.2	FGSG_00182 FGSG_00189 FGSG_00192 FGSG_00309 FGSG_00364 FGSG_00367 FGSG_00461 FGSG_00472 FGSG_00499 FGSG_00507 FGSG_00543 FGSG_00559 FGSG_00564 FGSG_00623 FGSG_00636 FGSG_00644 FGSG_00659 FGSG_00766 FGSG_00781 FGSG_00806 FGSG_00863 FGSG_00864 FGSG_01014 FGSG_01017 FGSG_01085 FGSG_01098 FGSG_01118 FGSG_01123 FGSG_01129 FGSG_01198 FGSG_01200 FGSG_01233 FGSG_01236 FGSG_01251 FGSG_01292 FGSG_01317 FGS…	851	6.15	1.17073	0.00530068
14.07.11 protein processing (proteolytic)	55	1.9	FGSG_00182 FGSG_00367 FGSG_00461 FGSG_00559 FGSG_00564 FGSG_00644 FGSG_00781 FGSG_00863 FGSG_01017 FGSG_01098 FGSG_01123 FGSG_01198 FGSG_01200 FGSG_01236 FGSG_01397 FGSG_01605 FGSG_01703 FGSG_02028 FGSG_02058 FGSG_02496 FGSG_02563 FGSG_02584 FGSG_02597 FGSG_11597 FGSG_04410 FGSG_03027 FGSG_02918 FGSG_05008 FGSG_05050 FGSG_05222 FGSG_05365 FGSG_05600 FGSG_05631 FGSG_05902 FGSG_06045 FGSG_06133 FGS…	148	1.07	1.7757	3.59051e-06
14.10 assembly of protein complexes	79	2.73	FGSG_00428 FGSG_00429 FGSG_00491 FGSG_00556 FGSG_00610 FGSG_11793 FGSG_00639 FGSG_00644 FGSG_00757 FGSG_00766 FGSG_00776 FGSG_00822 FGSG_01019 FGSG_01292 FGSG_01316 FGSG_01328 FGSG_01345 FGSG_01863 FGSG_01881 FGSG_02029 FGSG_02473 FGSG_02497 FGSG_02769 FGSG_02780 FGSG_04485 FGSG_04304 FGSG_04032 FGSG_05012 FGSG_12694 FGSG_05286 FGSG_05321 FGSG_05598 FGSG_05671 FGSG_05862 FGSG_05889 FGSG_05952 FGS…	251	1.81	1.50829	4.73696e-05
14.13 protein/peptide degradation	139	4.81	FGSG_00182 FGSG_00192 FGSG_00340 FGSG_00364 FGSG_00367 FGSG_00559 FGSG_00564 FGSG_00623 FGSG_00659 FGSG_00781 FGSG_00806 FGSG_01015 FGSG_01017 FGSG_01098 FGSG_01118 FGSG_01123 FGSG_01129 FGSG_01198 FGSG_01200 FGSG_01236 FGSG_01397 FGSG_01605 FGSG_01703 FGSG_01863 FGSG_01881 FGSG_01956 FGSG_01960 FGSG_02028 FGSG_02029 FGSG_02058 FGSG_02147 FGSG_02497 FGSG_02584 FGSG_02597 FGSG_02640 FGSG_02645 FGS…	443	3.2	1.50313	9.22277e-08
14.13.01 cytoplasmic and nuclear protein degradation	99	3.42	FGSG_00182 FGSG_00192 FGSG_00364 FGSG_00367 FGSG_00559 FGSG_00564 FGSG_00623 FGSG_00659 FGSG_00781 FGSG_00806 FGSG_01017 FGSG_01098 FGSG_01118 FGSG_01123 FGSG_01129 FGSG_01198 FGSG_01200 FGSG_01236 FGSG_01397 FGSG_01605 FGSG_01863 FGSG_01881 FGSG_01956 FGSG_02028 FGSG_02029 FGSG_02147 FGSG_02497 FGSG_02584 FGSG_02640 FGSG_02645 FGSG_02706 FGSG_11597 FGSG_04546 FGSG_04410 FGSG_04268 FGSG_04107 FGS…	298	2.15	1.5907	3.6647e-07
14.13.01.01 proteasomal degradation (ubiquitin/proteasomal pathway)	69	2.39	FGSG_00182 FGSG_00364 FGSG_00367 FGSG_00559 FGSG_00564 FGSG_00623 FGSG_00659 FGSG_00781 FGSG_01098 FGSG_01118 FGSG_01123 FGSG_01129 FGSG_01198 FGSG_01200 FGSG_01236 FGSG_01605 FGSG_01863 FGSG_01881 FGSG_01956 FGSG_02028 FGSG_02029 FGSG_02497 FGSG_02584 FGSG_02640 FGSG_02706 FGSG_11597 FGSG_04410 FGSG_04107 FGSG_04032 FGSG_03906 FGSG_02811 FGSG_05135 FGSG_05222 FGSG_05365 FGSG_05530 FGSG_05631 FGS…	173	1.25	1.912	8.19816e-09
16 PROTEIN WITH BINDING FUNCTION OR COFACTOR REQUIREMENT (structural or catalytic)	877	30.3	FGSG_00100 FGSG_00168 FGSG_11696 FGSG_11698 FGSG_00182 FGSG_00220 FGSG_00272 FGSG_00286 FGSG_00291 FGSG_00296 FGSG_00300 FGSG_00305 FGSG_00321 FGSG_00334 FGSG_00335 FGSG_00340 FGSG_00346 FGSG_00350 FGSG_00360 FGSG_00361 FGSG_00364 FGSG_00367 FGSG_00369 FGSG_00375 FGSG_00388 FGSG_00395 FGSG_00398 FGSG_00407 FGSG_00417 FGSG_00428 FGSG_00429 FGSG_00458 FGSG_00475 FGSG_00491 FGSG_00496 FGSG_00499 FGS…	3139	22.7	1.3348	0
16.01 protein binding	453	15.6	FGSG_00168 FGSG_00182 FGSG_00220 FGSG_00272 FGSG_00286 FGSG_00291 FGSG_00305 FGSG_00350 FGSG_00360 FGSG_00364 FGSG_00367 FGSG_00369 FGSG_00395 FGSG_00428 FGSG_00475 FGSG_00491 FGSG_00499 FGSG_00504 FGSG_00558 FGSG_00559 FGSG_00562 FGSG_00564 FGSG_00610 FGSG_11793 FGSG_00623 FGSG_00626 FGSG_00631 FGSG_00634 FGSG_00639 FGSG_00649 FGSG_00671 FGSG_00693 FGSG_11814 FGSG_00717 FGSG_00748 FGSG_00757 FGS…	1601	11.5	1.35652	0
16.03 nucleic acid binding	198	6.85	FGSG_00286 FGSG_00335 FGSG_00360 FGSG_00388 FGSG_00398 FGSG_00458 FGSG_00499 FGSG_00504 FGSG_00545 FGSG_11793 FGSG_00626 FGSG_00665 FGSG_00671 FGSG_11814 FGSG_00760 FGSG_00797 FGSG_00845 FGSG_00906 FGSG_00911 FGSG_00970 FGSG_01016 FGSG_01035 FGSG_01097 FGSG_01105 FGSG_01121 FGSG_01154 FGSG_01184 FGSG_01238 FGSG_01241 FGSG_01292 FGSG_01345 FGSG_01470 FGSG_11967 FGSG_01627 FGSG_01656 FGSG_01666 FGS…	811	5.86	1.16894	0.00675642
16.03.03 RNA binding	109	3.77	FGSG_00286 FGSG_00335 FGSG_00360 FGSG_00388 FGSG_00398 FGSG_00458 FGSG_00499 FGSG_11793 FGSG_00845 FGSG_01016 FGSG_01097 FGSG_01105 FGSG_01121 FGSG_01154 FGSG_01184 FGSG_01238 FGSG_01292 FGSG_01345 FGSG_01713 FGSG_01870 FGSG_01871 FGSG_01918 FGSG_01993 FGSG_02099 FGSG_02493 FGSG_02541 FGSG_02542 FGSG_02544 FGSG_02555 FGSG_12193 FGSG_02743 FGSG_11632 FGSG_04582 FGSG_04404 FGSG_12263 FGSG_04364 FGS…	327	2.36	1.59746	7.8372e-08
16.07 structural protein binding	20	0.69	FGSG_00182 FGSG_00300 FGSG_00429 FGSG_00610 FGSG_00639 FGSG_00656 FGSG_00822 FGSG_04485 FGSG_05671 FGSG_06219 FGSG_06317 FGSG_06611 FGSG_06827 FGSG_07956 FGSG_08919 FGSG_08444 FGSG_09271 FGSG_09965 FGSG_10385 FGSG_10856	56	0.4	1.725	0.0073538
16.17 metal binding	209	7.23	FGSG_11696 FGSG_11698 FGSG_00272 FGSG_00334 FGSG_00361 FGSG_00388 FGSG_00491 FGSG_00496 FGSG_00561 FGSG_00655 FGSG_00659 FGSG_00665 FGSG_11814 FGSG_00740 FGSG_00747 FGSG_00863 FGSG_00904 FGSG_00926 FGSG_01000 FGSG_01017 FGSG_01035 FGSG_01053 FGSG_01086 FGSG_11897 FGSG_01217 FGSG_01222 FGSG_01265 FGSG_01316 FGSG_01328 FGSG_01397 FGSG_01408 FGSG_01419 FGSG_01470 FGSG_01559 FGSG_11967 FGSG_01630 FGS…	758	5.48	1.31934	3.78745e-06
16.17.07 magnesium binding	34	1.17	FGSG_11698 FGSG_00361 FGSG_00904 FGSG_01035 FGSG_01086 FGSG_01265 FGSG_01419 FGSG_01559 FGSG_01896 FGSG_01967 FGSG_04512 FGSG_04386 FGSG_04270 FGSG_04152 FGSG_02851 FGSG_04986 FGSG_05173 FGSG_05187 FGSG_05306 FGSG_05406 FGSG_05738 FGSG_05865 FGSG_05972 FGSG_06039 FGSG_06164 FGSG_06207 FGSG_06718 FGSG_07264 FGSG_07528 FGSG_13482 FGSG_09381 FGSG_09456 FGSG_10903 FGSG_10789	111	0.8	1.4625	0.00985199
16.17.09 heavy metal binding (Cu, Fe, Zn)	139	4.81	FGSG_11696 FGSG_00272 FGSG_00334 FGSG_00388 FGSG_00561 FGSG_00655 FGSG_00665 FGSG_11814 FGSG_00747 FGSG_00863 FGSG_00926 FGSG_01000 FGSG_01017 FGSG_01053 FGSG_01217 FGSG_01222 FGSG_01397 FGSG_01470 FGSG_11967 FGSG_01630 FGSG_01666 FGSG_01881 FGSG_01918 FGSG_01956 FGSG_01959 FGSG_01988 FGSG_02040 FGSG_02051 FGSG_02069 FGSG_02097 FGSG_02138 FGSG_02147 FGSG_02165 FGSG_02462 FGSG_02497 FGSG_02522 FGS…	499	3.6	1.33611	9.63634e-05
16.19 nucleotide/nucleoside/nucleobase binding	224	7.75	FGSG_11696 FGSG_00300 FGSG_00364 FGSG_00398 FGSG_00504 FGSG_00558 FGSG_00559 FGSG_11793 FGSG_00626 FGSG_00639 FGSG_00669 FGSG_11814 FGSG_00749 FGSG_11822 FGSG_00838 FGSG_00875 FGSG_00906 FGSG_00921 FGSG_00970 FGSG_01008 FGSG_01014 FGSG_01015 FGSG_01053 FGSG_01063 FGSG_01104 FGSG_01129 FGSG_01185 FGSG_01198 FGSG_01217 FGSG_01248 FGSG_01265 FGSG_01320 FGSG_01328 FGSG_01329 FGSG_01347 FGSG_01386 FGS…	868	6.27	1.23604	0.000182457
16.19.03 ATP binding	172	5.95	FGSG_11696 FGSG_00300 FGSG_00364 FGSG_00504 FGSG_00558 FGSG_00559 FGSG_00626 FGSG_00669 FGSG_11814 FGSG_00749 FGSG_00838 FGSG_00875 FGSG_00906 FGSG_00921 FGSG_00970 FGSG_01015 FGSG_01053 FGSG_01104 FGSG_01129 FGSG_01198 FGSG_01217 FGSG_01248 FGSG_01265 FGSG_01328 FGSG_01329 FGSG_01347 FGSG_01410 FGSG_01559 FGSG_01605 FGSG_01656 FGSG_01881 FGSG_02028 FGSG_02029 FGSG_02030 FGSG_12108 FGSG_02316 FGS…	660	4.77	1.24738	0.000619652
16.19.05 GTP binding	42	1.45	FGSG_00639 FGSG_01008 FGSG_01014 FGSG_01185 FGSG_01386 FGSG_01391 FGSG_02030 FGSG_02479 FGSG_02570 FGSG_02664 FGSG_12194 FGSG_02764 FGSG_04400 FGSG_04113 FGSG_05083 FGSG_05187 FGSG_05660 FGSG_05721 FGSG_05865 FGSG_06156 FGSG_06611 FGSG_06640 FGSG_06706 FGSG_06843 FGSG_07182 FGSG_07241 FGSG_07401 FGSG_07573 FGSG_13223 FGSG_08811 FGSG_08603 FGSG_08517 FGSG_09022 FGSG_09466 FGSG_09499 FGSG_09745 FGS…	132	0.95	1.52632	0.00206248
16.21 complex cofactor/cosubstrate/vitamine binding	150	5.19	FGSG_00100 FGSG_00296 FGSG_00321 FGSG_00346 FGSG_00375 FGSG_00407 FGSG_00417 FGSG_00561 FGSG_00644 FGSG_00655 FGSG_00665 FGSG_00747 FGSG_00797 FGSG_00810 FGSG_00863 FGSG_00871 FGSG_00926 FGSG_01000 FGSG_01027 FGSG_01086 FGSG_01281 FGSG_01285 FGSG_01389 FGSG_01392 FGSG_01523 FGSG_01560 FGSG_01730 FGSG_01959 FGSG_02040 FGSG_02097 FGSG_02117 FGSG_02138 FGSG_02160 FGSG_02267 FGSG_02392 FGSG_02461 FGS…	514	3.71	1.39892	3.54158e-06
16.21.03 molybdopterin binding	3	0.1	FGSG_02880 FGSG_07500 FGSG_08581	4	0.02	5	0.0306937
16.21.07 NAD/NADP binding	62	2.14	FGSG_00321 FGSG_00346 FGSG_00407 FGSG_00417 FGSG_00655 FGSG_00747 FGSG_00810 FGSG_00871 FGSG_01392 FGSG_01523 FGSG_02160 FGSG_02267 FGSG_02392 FGSG_02461 FGSG_02474 FGSG_02504 FGSG_04686 FGSG_04607 FGSG_04251 FGSG_12331 FGSG_03880 FGSG_12365 FGSG_03648 FGSG_03626 FGSG_03517 FGSG_03373 FGSG_03318 FGSG_03285 FGSG_03137 FGSG_03034 FGSG_05467 FGSG_05689 FGSG_05831 FGSG_06127 FGSG_06240 FGSG_06596 FGS…	231	1.67	1.28144	0.0171641
16.21.08 Fe/S binding	18	0.62	FGSG_00644 FGSG_00863 FGSG_02040 FGSG_02097 FGSG_02474 FGSG_02646 FGSG_05251 FGSG_06909 FGSG_06936 FGSG_13136 FGSG_07953 FGSG_13257 FGSG_08402 FGSG_09250 FGSG_09547 FGSG_10198 FGSG_10231 FGSG_10286	38	0.27	2.2963	0.00023647
16.21.11 thiamine pyrophosphate binding	4	0.13	FGSG_01086 FGSG_04309 FGSG_05454 FGSG_06282	7	0.05	2.6	0.0386091
16.21.17 pyridoxal phosphate binding	21	0.72	FGSG_00296 FGSG_01285 FGSG_01389 FGSG_01560 FGSG_04131 FGSG_03391 FGSG_03147 FGSG_12518 FGSG_03018 FGSG_05623 FGSG_05696 FGSG_07023 FGSG_07266 FGSG_09048 FGSG_09512 FGSG_09647 FGSG_09739 FGSG_10049 FGSG_10993 FGSG_10893 FGSG_10743	63	0.45	1.6	0.0144467
18.02.01 enzymatic activity regulation / enzyme regulator	84	2.9	FGSG_00182 FGSG_00364 FGSG_00559 FGSG_00562 FGSG_00581 FGSG_00623 FGSG_00766 FGSG_00781 FGSG_00970 FGSG_01008 FGSG_01014 FGSG_01065 FGSG_01098 FGSG_01123 FGSG_01198 FGSG_01241 FGSG_01317 FGSG_01397 FGSG_01470 FGSG_01497 FGSG_01522 FGSG_01605 FGSG_01923 FGSG_02028 FGSG_02584 FGSG_11597 FGSG_12264 FGSG_04268 FGSG_04121 FGSG_04107 FGSG_04091 FGSG_02811 FGSG_05135 FGSG_05306 FGSG_05406 FGSG_05531 FGS…	313	2.26	1.28319	0.00640153
18.02.03 guanyl-nucleotide exchange factor (GEF)	11	0.38	FGSG_00333 FGSG_00581 FGSG_01316 FGSG_01511 FGSG_05648 FGSG_06096 FGSG_06220 FGSG_06358 FGSG_06945 FGSG_08173 FGSG_10301	28	0.2	1.9	0.0201937
20 CELLULAR TRANSPORT, TRANSPORT FACILITIES AND TRANSPORT ROUTES	501	17.3	FGSG_00101 FGSG_00148 FGSG_00152 FGSG_00195 FGSG_00197 FGSG_00220 FGSG_00268 FGSG_00291 FGSG_00300 FGSG_00305 FGSG_00334 FGSG_00345 FGSG_00369 FGSG_00371 FGSG_00375 FGSG_00416 FGSG_00429 FGSG_00443 FGSG_00461 FGSG_00472 FGSG_00499 FGSG_00507 FGSG_00539 FGSG_00556 FGSG_00561 FGSG_00562 FGSG_00581 FGSG_00610 FGSG_00639 FGSG_00640 FGSG_00644 FGSG_00646 FGSG_00656 FGSG_00669 FGSG_00693 FGSG_00717 FGS…	2007	14.5	1.1931	0
20.01 transported compounds (substrates)	395	13.6	FGSG_00101 FGSG_00148 FGSG_00152 FGSG_00195 FGSG_00197 FGSG_00220 FGSG_00268 FGSG_00291 FGSG_00300 FGSG_00305 FGSG_00334 FGSG_00345 FGSG_00371 FGSG_00375 FGSG_00416 FGSG_00429 FGSG_00443 FGSG_00461 FGSG_00539 FGSG_00556 FGSG_00561 FGSG_00562 FGSG_00644 FGSG_00646 FGSG_00656 FGSG_00669 FGSG_00693 FGSG_00717 FGSG_00747 FGSG_00748 FGSG_00773 FGSG_00781 FGSG_00863 FGSG_00871 FGSG_00926 FGSG_01014 FGS…	1597	11.5	1.18261	0
20.01.01.01.01 heavy metal ion transport (Cu+, Fe3+, etc.)	30	1.03	FGSG_00334 FGSG_00371 FGSG_00539 FGSG_00556 FGSG_00646 FGSG_00773 FGSG_02143 FGSG_02252 FGSG_02543 FGSG_02589 FGSG_02749 FGSG_03987 FGSG_03412 FGSG_03257 FGSG_04780 FGSG_05506 FGSG_05848 FGSG_06636 FGSG_06685 FGSG_07894 FGSG_13347 FGSG_08466 FGSG_08188 FGSG_09053 FGSG_09323 FGSG_09681 FGSG_09701 FGSG_10027 FGSG_10854 FGSG_11275	99	0.71	1.4507	0.0171177
20.01.10 protein transport	75	2.59	FGSG_00268 FGSG_00291 FGSG_00305 FGSG_00461 FGSG_00693 FGSG_00717 FGSG_00748 FGSG_01014 FGSG_01015 FGSG_01161 FGSG_01522 FGSG_01703 FGSG_01900 FGSG_02233 FGSG_02479 FGSG_02494 FGSG_02565 FGSG_02604 FGSG_02761 FGSG_02780 FGSG_04179 FGSG_04120 FGSG_03738 FGSG_03594 FGSG_03180 FGSG_02798 FGSG_04890 FGSG_12694 FGSG_05153 FGSG_05263 FGSG_05276 FGSG_05286 FGSG_05469 FGSG_05530 FGSG_05543 FGSG_05578 FGS…	246	1.77	1.46328	0.000223055
20.01.15 electron transport	125	4.32	FGSG_00300 FGSG_00375 FGSG_00429 FGSG_00561 FGSG_00644 FGSG_00656 FGSG_00747 FGSG_00863 FGSG_00871 FGSG_00926 FGSG_01027 FGSG_01085 FGSG_01141 FGSG_01317 FGSG_01328 FGSG_01349 FGSG_01392 FGSG_01643 FGSG_01722 FGSG_01730 FGSG_01959 FGSG_02040 FGSG_02097 FGSG_02117 FGSG_02138 FGSG_02160 FGSG_02287 FGSG_02392 FGSG_02461 FGSG_02473 FGSG_02474 FGSG_02477 FGSG_02504 FGSG_02646 FGSG_12181 FGSG_04512 FGS…	398	2.87	1.50523	3.86292e-07
20.01.21 RNA transport	21	0.72	FGSG_00562 FGSG_01292 FGSG_01656 FGSG_04107 FGSG_02798 FGSG_02781 FGSG_05012 FGSG_05417 FGSG_05671 FGSG_06219 FGSG_06659 FGSG_06706 FGSG_07008 FGSG_07469 FGSG_08421 FGSG_08173 FGSG_09271 FGSG_09491 FGSG_09965 FGSG_10087 FGSG_10718	63	0.45	1.6	0.0144467
20.03 transport facilities	191	6.61	FGSG_00101 FGSG_00148 FGSG_00152 FGSG_00195 FGSG_00197 FGSG_00220 FGSG_00300 FGSG_00345 FGSG_00416 FGSG_00429 FGSG_00443 FGSG_00640 FGSG_00644 FGSG_00646 FGSG_00656 FGSG_00669 FGSG_00748 FGSG_00926 FGSG_01066 FGSG_01185 FGSG_01230 FGSG_01265 FGSG_01317 FGSG_01328 FGSG_01407 FGSG_01591 FGSG_01593 FGSG_01606 FGSG_01814 FGSG_01946 FGSG_01995 FGSG_02070 FGSG_02084 FGSG_02143 FGSG_02252 FGSG_02316 FGS…	808	5.84	1.13185	0.0272333
20.03.01.05 nuclear pore forming protein	5	0.17	FGSG_00748 FGSG_04107 FGSG_05518 FGSG_05671 FGSG_09271	9	0.06	2.83333	0.023425
20.03.22 transport ATPases	35	1.21	FGSG_00300 FGSG_00656 FGSG_01265 FGSG_01328 FGSG_02084 FGSG_02343 FGSG_02661 FGSG_02769 FGSG_04525 FGSG_04512 FGSG_04312 FGSG_04245 FGSG_04919 FGSG_05285 FGSG_05300 FGSG_05530 FGSG_05889 FGSG_06048 FGSG_12955 FGSG_06875 FGSG_07516 FGSG_07518 FGSG_08830 FGSG_08466 FGSG_08312 FGSG_08188 FGSG_09267 FGSG_09329 FGSG_09587 FGSG_09681 FGSG_09701 FGSG_09891 FGSG_09964 FGSG_10002 FGSG_11275	123	0.88	1.375	0.0278408
20.09 transport routes	300	10.3	FGSG_00148 FGSG_00152 FGSG_00195 FGSG_00197 FGSG_00291 FGSG_00300 FGSG_00305 FGSG_00334 FGSG_00345 FGSG_00369 FGSG_00371 FGSG_00429 FGSG_00461 FGSG_00472 FGSG_00499 FGSG_00507 FGSG_00539 FGSG_00562 FGSG_00581 FGSG_00610 FGSG_00639 FGSG_00646 FGSG_00669 FGSG_00693 FGSG_00717 FGSG_00748 FGSG_00773 FGSG_00776 FGSG_00822 FGSG_00838 FGSG_00921 FGSG_01014 FGSG_01015 FGSG_01066 FGSG_01120 FGSG_01161 FGS…	1237	8.94	1.15213	0.0014571
20.09.01 nuclear transport	32	1.1	FGSG_00562 FGSG_00610 FGSG_00748 FGSG_01185 FGSG_01193 FGSG_01292 FGSG_01463 FGSG_01656 FGSG_02233 FGSG_02604 FGSG_04165 FGSG_04107 FGSG_03180 FGSG_02798 FGSG_02781 FGSG_05276 FGSG_05518 FGSG_05671 FGSG_06154 FGSG_06219 FGSG_06580 FGSG_06706 FGSG_06799 FGSG_07008 FGSG_08684 FGSG_08173 FGSG_09271 FGSG_09760 FGSG_09956 FGSG_09965 FGSG_10087 FGSG_10882	83	0.6	1.83333	0.000169115
20.09.04 mitochondrial transport	49	1.69	FGSG_00300 FGSG_00305 FGSG_00429 FGSG_00461 FGSG_00646 FGSG_00693 FGSG_00717 FGSG_00838 FGSG_01015 FGSG_01230 FGSG_01591 FGSG_02494 FGSG_02653 FGSG_02761 FGSG_04352 FGSG_04312 FGSG_04121 FGSG_04115 FGSG_04055 FGSG_12694 FGSG_05414 FGSG_05506 FGSG_05530 FGSG_05543 FGSG_05578 FGSG_05612 FGSG_05862 FGSG_05863 FGSG_06154 FGSG_06222 FGSG_06246 FGSG_06300 FGSG_06636 FGSG_12955 FGSG_06816 FGSG_06875 FGS…	118	0.85	1.98824	2.7432e-07
20.09.05 non-vesicular ER transport	6	0.2	FGSG_00838 FGSG_00921 FGSG_08871 FGSG_08684 FGSG_08644 FGSG_09016	12	0.08	2.5	0.0237743
20.09.16.05 Type V protein secretion system (MttABC or TatABCDE-system)	2	0.06	FGSG_05173 FGSG_05738	2	0.01	6	0.0435895
32 CELL RESCUE, DEFENSE AND VIRULENCE	339	11.7	FGSG_00101 FGSG_00152 FGSG_00182 FGSG_00192 FGSG_00305 FGSG_00346 FGSG_00350 FGSG_00361 FGSG_00367 FGSG_00371 FGSG_00388 FGSG_00413 FGSG_00452 FGSG_00472 FGSG_00491 FGSG_00539 FGSG_00558 FGSG_00559 FGSG_00564 FGSG_00583 FGSG_00596 FGSG_00636 FGSG_11814 FGSG_00717 FGSG_00730 FGSG_00740 FGSG_00766 FGSG_00777 FGSG_00781 FGSG_00797 FGSG_00806 FGSG_00838 FGSG_00871 FGSG_00921 FGSG_00926 FGSG_00970 FGS…	1452	10.5	1.11429	0
32.01 stress response	201	6.96	FGSG_00182 FGSG_00192 FGSG_00305 FGSG_00346 FGSG_00350 FGSG_00361 FGSG_00367 FGSG_00413 FGSG_00472 FGSG_00491 FGSG_00558 FGSG_00559 FGSG_00564 FGSG_00596 FGSG_11814 FGSG_00717 FGSG_00730 FGSG_00766 FGSG_00777 FGSG_00781 FGSG_00797 FGSG_00806 FGSG_00838 FGSG_00871 FGSG_00921 FGSG_00926 FGSG_00970 FGSG_01015 FGSG_01035 FGSG_11891 FGSG_01085 FGSG_01098 FGSG_01118 FGSG_01123 FGSG_01198 FGSG_01200 FGS…	697	5.04	1.38095	2.00477e-07
32.01.01 oxidative stress response	37	1.28	FGSG_00472 FGSG_00730 FGSG_00871 FGSG_00926 FGSG_01085 FGSG_01317 FGSG_01476 FGSG_01666 FGSG_02051 FGSG_02072 FGSG_02097 FGSG_02758 FGSG_04454 FGSG_03994 FGSG_03180 FGSG_04719 FGSG_04863 FGSG_05085 FGSG_12821 FGSG_06006 FGSG_06373 FGSG_06596 FGSG_06684 FGSG_07470 FGSG_07685 FGSG_08830 FGSG_08694 FGSG_08677 FGSG_08449 FGSG_08312 FGSG_09218 FGSG_09329 FGSG_09500 FGSG_09651 FGSG_13616 FGSG_10854 FGS…	122	0.88	1.45455	0.00869895
32.01.05 heat shock response	18	0.62	FGSG_00838 FGSG_00921 FGSG_01476 FGSG_01523 FGSG_04121 FGSG_04111 FGSG_02785 FGSG_04719 FGSG_06154 FGSG_06183 FGSG_06207 FGSG_06246 FGSG_09380 FGSG_09891 FGSG_09908 FGSG_10352 FGSG_10390 FGSG_10819	43	0.31	2	0.00146327
32.01.07 unfolded protein response (e.g. ER quality control)	43	1.48	FGSG_00305 FGSG_00491 FGSG_00558 FGSG_00717 FGSG_00766 FGSG_00838 FGSG_00921 FGSG_01015 FGSG_01345 FGSG_01881 FGSG_02571 FGSG_04419 FGSG_04091 FGSG_04032 FGSG_02785 FGSG_05135 FGSG_05250 FGSG_05530 FGSG_05543 FGSG_05598 FGSG_05778 FGSG_06154 FGSG_06207 FGSG_06306 FGSG_06313 FGSG_06678 FGSG_12975 FGSG_06761 FGSG_07202 FGSG_08860 FGSG_08841 FGSG_08684 FGSG_08644 FGSG_08560 FGSG_09037 FGSG_09465 FGS…	80	0.57	2.59649	9.1814e-11
32.01.11 nutrient starvation response	18	0.62	FGSG_00192 FGSG_00346 FGSG_00596 FGSG_00806 FGSG_04152 FGSG_03402 FGSG_02976 FGSG_05135 FGSG_06610 FGSG_08012 FGSG_09382 FGSG_09528 FGSG_09706 FGSG_13650 FGSG_10048 FGSG_10516 FGSG_10925 FGSG_10782	52	0.37	1.67568	0.0151118
34.01 homeostasis	90	3.11	FGSG_00268 FGSG_00300 FGSG_00334 FGSG_00371 FGSG_00429 FGSG_00491 FGSG_00539 FGSG_00556 FGSG_00583 FGSG_00646 FGSG_00654 FGSG_00656 FGSG_00740 FGSG_00773 FGSG_01066 FGSG_01085 FGSG_11897 FGSG_01230 FGSG_01265 FGSG_01328 FGSG_01349 FGSG_01407 FGSG_01440 FGSG_01591 FGSG_01606 FGSG_01946 FGSG_01995 FGSG_02072 FGSG_02097 FGSG_02143 FGSG_02252 FGSG_02543 FGSG_02589 FGSG_02749 FGSG_04512 FGSG_04312 FGS…	336	2.43	1.27984	0.00518789
34.01.01 homeostasis of cations	83	2.87	FGSG_00268 FGSG_00300 FGSG_00334 FGSG_00371 FGSG_00429 FGSG_00491 FGSG_00539 FGSG_00556 FGSG_00583 FGSG_00646 FGSG_00654 FGSG_00656 FGSG_00740 FGSG_00773 FGSG_11897 FGSG_01265 FGSG_01328 FGSG_01407 FGSG_01440 FGSG_01606 FGSG_01946 FGSG_01995 FGSG_02072 FGSG_02143 FGSG_02252 FGSG_02543 FGSG_02589 FGSG_02749 FGSG_04512 FGSG_04312 FGSG_04245 FGSG_04178 FGSG_04095 FGSG_03987 FGSG_03412 FGSG_03257 FGS…	290	2.09	1.37321	0.00097469
34.01.01.01 homeostasis of metal ions (Na, K, Ca etc.)	59	2.04	FGSG_00334 FGSG_00371 FGSG_00491 FGSG_00539 FGSG_00556 FGSG_00583 FGSG_00646 FGSG_00654 FGSG_00773 FGSG_11897 FGSG_01265 FGSG_01328 FGSG_01407 FGSG_01606 FGSG_01946 FGSG_01995 FGSG_02072 FGSG_02143 FGSG_02252 FGSG_02543 FGSG_02589 FGSG_02749 FGSG_04512 FGSG_04245 FGSG_04095 FGSG_03987 FGSG_03412 FGSG_03257 FGSG_03229 FGSG_04780 FGSG_04919 FGSG_05475 FGSG_05506 FGSG_05848 FGSG_06006 FGSG_06507 FGS…	208	1.5	1.36	0.00600914
34.01.01.03 homeostasis of protons	23	0.79	FGSG_00268 FGSG_00300 FGSG_00429 FGSG_00656 FGSG_00740 FGSG_01328 FGSG_01440 FGSG_01606 FGSG_01946 FGSG_01995 FGSG_04512 FGSG_04312 FGSG_04095 FGSG_03229 FGSG_03168 FGSG_05300 FGSG_06048 FGSG_12955 FGSG_06875 FGSG_07894 FGSG_09587 FGSG_10002 FGSG_10419	67	0.48	1.64583	0.00731835
40.10 cell death	44	1.52	FGSG_11653 FGSG_00350 FGSG_00626 FGSG_00864 FGSG_01085 FGSG_01559 FGSG_11967 FGSG_01703 FGSG_01881 FGSG_01896 FGSG_02097 FGSG_02523 FGSG_02555 FGSG_04582 FGSG_04400 FGSG_04268 FGSG_03180 FGSG_02918 FGSG_05085 FGSG_05406 FGSG_05417 FGSG_05530 FGSG_05865 FGSG_05896 FGSG_06154 FGSG_06246 FGSG_06314 FGSG_06406 FGSG_06649 FGSG_06840 FGSG_06979 FGSG_07074 FGSG_07436 FGSG_13273 FGSG_13281 FGSG_08811 FGS…	163	1.17	1.29915	0.0361615
40.10.02 apoptosis (type I programmed cell death)	41	1.42	FGSG_11653 FGSG_00350 FGSG_00864 FGSG_01085 FGSG_01559 FGSG_11967 FGSG_01703 FGSG_01881 FGSG_01896 FGSG_02097 FGSG_02523 FGSG_02555 FGSG_04582 FGSG_04400 FGSG_04268 FGSG_03180 FGSG_02918 FGSG_05406 FGSG_05417 FGSG_05530 FGSG_05865 FGSG_05896 FGSG_06154 FGSG_06314 FGSG_06406 FGSG_06649 FGSG_06840 FGSG_06979 FGSG_07074 FGSG_07436 FGSG_13273 FGSG_13281 FGSG_08811 FGSG_08402 FGSG_09218 FGSG_09768 FGS…	150	1.08	1.31481	0.0348541
42 BIOGENESIS OF CELLULAR COMPONENTS	293	10.1	FGSG_00168 FGSG_11696 FGSG_00173 FGSG_00175 FGSG_00328 FGSG_00350 FGSG_00361 FGSG_00407 FGSG_00428 FGSG_00461 FGSG_00495 FGSG_00510 FGSG_00558 FGSG_00609 FGSG_00610 FGSG_00626 FGSG_00639 FGSG_00646 FGSG_00649 FGSG_11814 FGSG_00717 FGSG_00730 FGSG_00776 FGSG_00822 FGSG_00833 FGSG_00864 FGSG_00866 FGSG_01014 FGSG_01027 FGSG_01065 FGSG_01085 FGSG_01098 FGSG_01105 FGSG_01136 FGSG_01161 FGSG_01233 FGS…	1165	8.42	1.19952	0.000137156
42.10.05 nuclear membrane	8	0.27	FGSG_02798 FGSG_05276 FGSG_05518 FGSG_05671 FGSG_06219 FGSG_06580 FGSG_09271 FGSG_09965	19	0.13	2.07692	0.0296095
42.16 mitochondrion	91	3.15	FGSG_00168 FGSG_00175 FGSG_00328 FGSG_00461 FGSG_00495 FGSG_00609 FGSG_00646 FGSG_00649 FGSG_00717 FGSG_01027 FGSG_01136 FGSG_01290 FGSG_01320 FGSG_01394 FGSG_01422 FGSG_01541 FGSG_01622 FGSG_01653 FGSG_01970 FGSG_02160 FGSG_02220 FGSG_02273 FGSG_02392 FGSG_02461 FGSG_02477 FGSG_02494 FGSG_02504 FGSG_02606 FGSG_12187 FGSG_02762 FGSG_02769 FGSG_12264 FGSG_04130 FGSG_04113 FGSG_04111 FGSG_03984 FGS…	180	1.3	2.42308	7.10983e-19
To correct for multiple comparisons in multiple hypothesis testing for the 845 taxonomical allowed FunCats, we calculated the Bonferroni correction as well as the False discovery rate (FDR) control with an experiment-wide significance level alpha of 0.05. The table is sorted by the p-value (k position). You will find as filter the holding criteria B=Bonferroni correction < 0.05, F:p-value < False…

## Sheet: Module E
FUNCTIONAL CATEGORY	abs SET	rel SET	genes SET	abs GENOME	rel GENOME	rel SET/rel GENOME	P-VALUE
01 METABOLISM	1070	28	FGSG_11653 FGSG_00053 FGSG_00070 FGSG_00071 FGSG_00090 FGSG_00096 FGSG_00109 FGSG_00116 FGSG_00177 FGSG_00186 FGSG_00189 FGSG_00190 FGSG_00194 FGSG_11721 FGSG_00271 FGSG_00287 FGSG_00296 FGSG_00302 FGSG_00304 FGSG_00308 FGSG_00309 FGSG_00319 FGSG_00320 FGSG_00337 FGSG_00338 FGSG_00352 FGSG_00357 FGSG_00358 FGSG_00360 FGSG_00361 FGSG_00362 FGSG_00365 FGSG_00375 FGSG_00399 FGSG_00404 FGSG_00408 FGS…	3402	24.6	1.13821	0
01.01 amino acid metabolism	213	5.59	FGSG_00053 FGSG_00090 FGSG_00109 FGSG_00186 FGSG_11721 FGSG_00296 FGSG_00309 FGSG_00416 FGSG_00421 FGSG_00478 FGSG_00587 FGSG_00596 FGSG_00638 FGSG_00684 FGSG_00740 FGSG_00774 FGSG_00813 FGSG_00815 FGSG_00840 FGSG_01018 FGSG_01053 FGSG_01066 FGSG_01134 FGSG_01141 FGSG_01199 FGSG_01217 FGSG_01254 FGSG_01279 FGSG_11938 FGSG_01389 FGSG_01395 FGSG_01417 FGSG_01433 FGSG_01486 FGSG_01573 FGSG_01643 FGS…	649	4.69	1.1919	0.00142257
01.01.03 assimilation of ammonia, metabolism of the glutamate group	52	1.36	FGSG_11721 FGSG_00309 FGSG_00416 FGSG_00684 FGSG_01141 FGSG_01199 FGSG_01217 FGSG_01279 FGSG_01389 FGSG_01433 FGSG_01573 FGSG_01801 FGSG_01939 FGSG_04413 FGSG_04218 FGSG_04117 FGSG_03936 FGSG_12518 FGSG_12519 FGSG_02825 FGSG_04886 FGSG_04901 FGSG_04902 FGSG_05127 FGSG_05295 FGSG_05446 FGSG_05483 FGSG_05546 FGSG_05683 FGSG_05733 FGSG_06078 FGSG_06281 FGSG_07174 FGSG_07189 FGSG_07255 FGSG_07916 FGS…	127	0.91	1.49451	0.000734671
01.01.03.02 metabolism of glutamate	31	0.81	FGSG_01141 FGSG_01199 FGSG_01389 FGSG_01433 FGSG_01573 FGSG_01801 FGSG_01939 FGSG_04413 FGSG_04117 FGSG_03936 FGSG_12518 FGSG_12519 FGSG_04886 FGSG_04902 FGSG_05295 FGSG_05733 FGSG_07174 FGSG_07255 FGSG_07953 FGSG_08458 FGSG_08443 FGSG_08426 FGSG_09580 FGSG_09991 FGSG_10194 FGSG_10198 FGSG_10264 FGSG_10347 FGSG_11128 FGSG_10967 FGSG_10746	63	0.45	1.8	0.000205972
01.01.03.02.01 biosynthesis of glutamate	21	0.55	FGSG_01141 FGSG_01389 FGSG_01433 FGSG_01573 FGSG_01801 FGSG_12518 FGSG_12519 FGSG_04886 FGSG_04902 FGSG_05733 FGSG_07174 FGSG_07255 FGSG_07953 FGSG_08458 FGSG_09580 FGSG_10198 FGSG_10264 FGSG_10347 FGSG_11128 FGSG_10967 FGSG_10746	41	0.29	1.89655	0.00110255
01.01.03.05 metabolism of arginine	19	0.49	FGSG_11721 FGSG_00309 FGSG_01217 FGSG_01389 FGSG_01573 FGSG_01939 FGSG_12519 FGSG_04886 FGSG_05127 FGSG_05446 FGSG_05483 FGSG_05546 FGSG_06281 FGSG_07174 FGSG_07916 FGSG_08426 FGSG_09638 FGSG_10029 FGSG_10967	48	0.34	1.44118	0.0474385
01.01.03.05.01 biosynthesis of arginine	13	0.34	FGSG_00309 FGSG_01217 FGSG_01389 FGSG_01573 FGSG_01939 FGSG_12519 FGSG_04886 FGSG_05446 FGSG_05483 FGSG_06281 FGSG_07916 FGSG_08426 FGSG_09638	27	0.19	1.78947	0.0179469
01.01.05 metabolism of urea cycle, creatine and polyamines	22	0.57	FGSG_11721 FGSG_00740 FGSG_01217 FGSG_01573 FGSG_01813 FGSG_01939 FGSG_01985 FGSG_04218 FGSG_03761 FGSG_05048 FGSG_05128 FGSG_05446 FGSG_05546 FGSG_05903 FGSG_06281 FGSG_08426 FGSG_09035 FGSG_09638 FGSG_10210 FGSG_10284 FGSG_10967 FGSG_10913	45	0.32	1.78125	0.00185747
01.01.05.03 metabolism of urea (urea cycle)	14	0.36	FGSG_11721 FGSG_00740 FGSG_01217 FGSG_01813 FGSG_01939 FGSG_05048 FGSG_05128 FGSG_05546 FGSG_06281 FGSG_08426 FGSG_09638 FGSG_10210 FGSG_10967 FGSG_10913	27	0.19	1.89474	0.00637467
01.01.06 metabolism of the aspartate family	51	1.33	FGSG_00186 FGSG_00296 FGSG_00421 FGSG_00596 FGSG_01389 FGSG_01417 FGSG_01730 FGSG_01813 FGSG_01867 FGSG_01932 FGSG_02482 FGSG_02600 FGSG_03257 FGSG_12518 FGSG_02924 FGSG_05048 FGSG_05127 FGSG_05128 FGSG_05223 FGSG_05335 FGSG_05567 FGSG_05615 FGSG_05658 FGSG_05696 FGSG_06544 FGSG_07188 FGSG_07410 FGSG_07421 FGSG_07916 FGSG_08875 FGSG_08463 FGSG_08350 FGSG_09049 FGSG_09284 FGSG_09321 FGSG_09572 FGS…	137	0.99	1.34343	0.00839376
01.01.06.04.01 biosynthesis of threonine	5	0.13	FGSG_07421 FGSG_09284 FGSG_09855 FGSG_10119 FGSG_10211	8	0.05	2.6	0.0409529
01.01.06.05 metabolism of methionine	21	0.55	FGSG_00186 FGSG_00421 FGSG_01417 FGSG_01867 FGSG_01932 FGSG_02482 FGSG_02600 FGSG_05567 FGSG_05615 FGSG_05658 FGSG_05696 FGSG_06544 FGSG_07421 FGSG_08875 FGSG_08463 FGSG_09284 FGSG_09572 FGSG_09855 FGSG_10049 FGSG_10147 FGSG_10211	44	0.31	1.77419	0.0033839
01.01.06.05.01 biosynthesis of methionine	13	0.34	FGSG_00186 FGSG_01417 FGSG_01867 FGSG_01932 FGSG_02482 FGSG_02600 FGSG_05567 FGSG_05658 FGSG_06544 FGSG_07421 FGSG_08463 FGSG_09572 FGSG_10049	28	0.2	1.7	0.0252164
01.01.09.01.02 degradation of glycine	9	0.23	FGSG_03414 FGSG_05335 FGSG_07299 FGSG_08352 FGSG_08350 FGSG_08976 FGSG_09855 FGSG_09873 FGSG_10119	17	0.12	1.91667	0.0234882
01.01.09.02 metabolism of serine	19	0.49	FGSG_00186 FGSG_00296 FGSG_00587 FGSG_01884 FGSG_04024 FGSG_03414 FGSG_05221 FGSG_05658 FGSG_05670 FGSG_07421 FGSG_07468 FGSG_08352 FGSG_08350 FGSG_09049 FGSG_09284 FGSG_09855 FGSG_09873 FGSG_10119 FGSG_10211	48	0.34	1.44118	0.0474385
01.01.09.03.01 biosynthesis of cysteine	7	0.18	FGSG_00186 FGSG_01417 FGSG_02465 FGSG_05658 FGSG_06544 FGSG_08875 FGSG_10049	12	0.08	2.25	0.0244099
01.01.09.06 metabolism of tryptophan	21	0.55	FGSG_01018 FGSG_01389 FGSG_01395 FGSG_01643 FGSG_02657 FGSG_04287 FGSG_03880 FGSG_12355 FGSG_12356 FGSG_04828 FGSG_05295 FGSG_05541 FGSG_05702 FGSG_05854 FGSG_07058 FGSG_07188 FGSG_07217 FGSG_09299 FGSG_10031 FGSG_10804 FGSG_10743	47	0.33	1.66667	0.00869867
01.01.09.06.01 biosynthesis of tryptophan	10	0.26	FGSG_01389 FGSG_01643 FGSG_03880 FGSG_12355 FGSG_05295 FGSG_05541 FGSG_05702 FGSG_05854 FGSG_09299 FGSG_10743	20	0.14	1.85714	0.0272595
01.01.11 metabolism of the pyruvate family (alanine, isoleucine, leucine, valine) and D-alanine	29	0.76	FGSG_00109 FGSG_00296 FGSG_00638 FGSG_01730 FGSG_01766 FGSG_01826 FGSG_01963 FGSG_02717 FGSG_05483 FGSG_05696 FGSG_06084 FGSG_06517 FGSG_07019 FGSG_07381 FGSG_08688 FGSG_08509 FGSG_08443 FGSG_09240 FGSG_09512 FGSG_09589 FGSG_13617 FGSG_09661 FGSG_10119 FGSG_10211 FGSG_10952 FGSG_10949 FGSG_10804 FGSG_10790 FGSG_11457	65	0.47	1.61702	0.00232291
01.02 nitrogen, sulfur and selenium metabolism	108	2.83	FGSG_11653 FGSG_00116 FGSG_00416 FGSG_00596 FGSG_00654 FGSG_00712 FGSG_00740 FGSG_00745 FGSG_00765 FGSG_00774 FGSG_00813 FGSG_00821 FGSG_01066 FGSG_01141 FGSG_01199 FGSG_01389 FGSG_01417 FGSG_01433 FGSG_01508 FGSG_01573 FGSG_01638 FGSG_01739 FGSG_01801 FGSG_01816 FGSG_01932 FGSG_02272 FGSG_02305 FGSG_02482 FGSG_04486 FGSG_04413 FGSG_04222 FGSG_04117 FGSG_04102 FGSG_03856 FGSG_03611 FGSG_03524 FGS…	336	2.43	1.16461	0.0340876
01.03 nucleotide/nucleoside/nucleobase metabolism	144	3.77	FGSG_00302 FGSG_00358 FGSG_00360 FGSG_00361 FGSG_00365 FGSG_00417 FGSG_00421 FGSG_00574 FGSG_11814 FGSG_00722 FGSG_00808 FGSG_00841 FGSG_00901 FGSG_00969 FGSG_01024 FGSG_01055 FGSG_01091 FGSG_01184 FGSG_01217 FGSG_01328 FGSG_11938 FGSG_01371 FGSG_01443 FGSG_01447 FGSG_01490 FGSG_01672 FGSG_01896 FGSG_01918 FGSG_01923 FGSG_01948 FGSG_02097 FGSG_02288 FGSG_02476 FGSG_02506 FGSG_02699 FGSG_04295 FGS…	407	2.94	1.28231	0.000278487
01.03.01 purin nucleotide/nucleoside/nucleobase metabolism	54	1.41	FGSG_00417 FGSG_00421 FGSG_00722 FGSG_00808 FGSG_00969 FGSG_01328 FGSG_11938 FGSG_01371 FGSG_02506 FGSG_04270 FGSG_04114 FGSG_04104 FGSG_04103 FGSG_02941 FGSG_05014 FGSG_05221 FGSG_05424 FGSG_05438 FGSG_05447 FGSG_05822 FGSG_05865 FGSG_05956 FGSG_12851 FGSG_06090 FGSG_06640 FGSG_07150 FGSG_07374 FGSG_07473 FGSG_08875 FGSG_08857 FGSG_08700 FGSG_08522 FGSG_08458 FGSG_08350 FGSG_08275 FGSG_09019 FGS…	149	1.07	1.31776	0.0123834
01.03.01.03 purine nucleotide/nucleoside/nucleobase anabolism	15	0.39	FGSG_00417 FGSG_00722 FGSG_00969 FGSG_01328 FGSG_02506 FGSG_05221 FGSG_07374 FGSG_08275 FGSG_09019 FGSG_09299 FGSG_09440 FGSG_09453 FGSG_09984 FGSG_10669 FGSG_10907	34	0.24	1.625	0.0279917
01.03.07 deoxyribonucleotide metabolism	12	0.31	FGSG_00358 FGSG_00901 FGSG_01055 FGSG_01896 FGSG_02097 FGSG_02476 FGSG_03026 FGSG_05409 FGSG_12846 FGSG_06979 FGSG_08889 FGSG_09179	24	0.17	1.82353	0.016057
01.03.16.01 RNA degradation	29	0.76	FGSG_00302 FGSG_00841 FGSG_01024 FGSG_01091 FGSG_01184 FGSG_01443 FGSG_01490 FGSG_01948 FGSG_04253 FGSG_03108 FGSG_02781 FGSG_05417 FGSG_05423 FGSG_05509 FGSG_06084 FGSG_12904 FGSG_06710 FGSG_06799 FGSG_06849 FGSG_07101 FGSG_13120 FGSG_13273 FGSG_08650 FGSG_08603 FGSG_08158 FGSG_09022 FGSG_13746 FGSG_10875 FGSG_10791	69	0.49	1.55102	0.00661682
01.04 phosphate metabolism	215	5.64	FGSG_00337 FGSG_00338 FGSG_00362 FGSG_00408 FGSG_00421 FGSG_00435 FGSG_00467 FGSG_00472 FGSG_00497 FGSG_00500 FGSG_00518 FGSG_00530 FGSG_00543 FGSG_00669 FGSG_00677 FGSG_11814 FGSG_00780 FGSG_00808 FGSG_00844 FGSG_00852 FGSG_00900 FGSG_00970 FGSG_01015 FGSG_01018 FGSG_01053 FGSG_01150 FGSG_01161 FGSG_01165 FGSG_01243 FGSG_01271 FGSG_01289 FGSG_01309 FGSG_01311 FGSG_01312 FGSG_01369 FGSG_01371 FGS…	601	4.34	1.29954	4.18413e-06
01.05 C-compound and carbohydrate metabolism	443	11.6	FGSG_11653 FGSG_00053 FGSG_00070 FGSG_00090 FGSG_00096 FGSG_00177 FGSG_00189 FGSG_00271 FGSG_00304 FGSG_00319 FGSG_00320 FGSG_00352 FGSG_00357 FGSG_00404 FGSG_00417 FGSG_00421 FGSG_00452 FGSG_00478 FGSG_00489 FGSG_00500 FGSG_00530 FGSG_00571 FGSG_00574 FGSG_00578 FGSG_00587 FGSG_00608 FGSG_00655 FGSG_00659 FGSG_00706 FGSG_00713 FGSG_00722 FGSG_00730 FGSG_00741 FGSG_00743 FGSG_00759 FGSG_00840 FGS…	1547	11.1	1.04505	0
01.05.11.04 aromate anabolism	8	0.2	FGSG_00478 FGSG_01486 FGSG_04287 FGSG_03880 FGSG_12355 FGSG_12356 FGSG_08338 FGSG_10031	16	0.11	1.81818	0.0469793
01.05.13 transfer of activated C-1 groups	34	0.89	FGSG_00319 FGSG_00357 FGSG_00417 FGSG_00421 FGSG_00969 FGSG_01000 FGSG_01134 FGSG_01254 FGSG_01870 FGSG_01939 FGSG_02567 FGSG_02778 FGSG_04477 FGSG_04092 FGSG_03414 FGSG_05184 FGSG_05591 FGSG_05615 FGSG_06161 FGSG_06338 FGSG_06776 FGSG_06786 FGSG_07299 FGSG_07473 FGSG_08879 FGSG_08426 FGSG_08350 FGSG_13587 FGSG_09572 FGSG_13626 FGSG_09873 FGSG_10147 FGSG_10223 FGSG_10718	84	0.6	1.48333	0.00696886
01.05.25 regulation of C-compound and carbohydrate metabolism	79	2.07	FGSG_00304 FGSG_00352 FGSG_00404 FGSG_00500 FGSG_00574 FGSG_00713 FGSG_00741 FGSG_00852 FGSG_00982 FGSG_01231 FGSG_01280 FGSG_01293 FGSG_01445 FGSG_01544 FGSG_01925 FGSG_02066 FGSG_02095 FGSG_02531 FGSG_02608 FGSG_02743 FGSG_04484 FGSG_04416 FGSG_04111 FGSG_04085 FGSG_04054 FGSG_04888 FGSG_04901 FGSG_05120 FGSG_05134 FGSG_05263 FGSG_05393 FGSG_05399 FGSG_05565 FGSG_05689 FGSG_06051 FGSG_06212 FGS…	208	1.5	1.38	0.000641799
01.06 lipid, fatty acid and isoprenoid metabolism	279	7.32	FGSG_11653 FGSG_00071 FGSG_00090 FGSG_00177 FGSG_00194 FGSG_00287 FGSG_00308 FGSG_00338 FGSG_00399 FGSG_00472 FGSG_00587 FGSG_00629 FGSG_00638 FGSG_00694 FGSG_00700 FGSG_00712 FGSG_00759 FGSG_00774 FGSG_00840 FGSG_00866 FGSG_00960 FGSG_01000 FGSG_01027 FGSG_01057 FGSG_01150 FGSG_01161 FGSG_01203 FGSG_01243 FGSG_01256 FGSG_01289 FGSG_01309 FGSG_01442 FGSG_01530 FGSG_01544 FGSG_01586 FGSG_01603 FGS…	850	6.14	1.19218	0.000275161
01.06.02 membrane lipid metabolism	61	1.6	FGSG_11653 FGSG_00287 FGSG_00338 FGSG_00399 FGSG_00694 FGSG_00700 FGSG_00960 FGSG_01057 FGSG_01150 FGSG_01161 FGSG_01243 FGSG_01289 FGSG_01309 FGSG_01530 FGSG_01544 FGSG_01836 FGSG_01857 FGSG_01884 FGSG_01931 FGSG_12031 FGSG_01973 FGSG_02019 FGSG_02071 FGSG_02073 FGSG_02090 FGSG_02191 FGSG_02247 FGSG_02489 FGSG_04280 FGSG_04237 FGSG_04102 FGSG_03803 FGSG_12443 FGSG_03249 FGSG_05154 FGSG_05432 FGS…	156	1.12	1.42857	0.00110251
01.06.02.01 phospholipid metabolism	52	1.36	FGSG_00287 FGSG_00338 FGSG_00399 FGSG_00694 FGSG_00700 FGSG_00960 FGSG_01057 FGSG_01150 FGSG_01161 FGSG_01243 FGSG_01289 FGSG_01309 FGSG_01544 FGSG_01884 FGSG_01931 FGSG_01973 FGSG_02019 FGSG_02071 FGSG_02073 FGSG_02090 FGSG_02191 FGSG_02247 FGSG_04280 FGSG_04237 FGSG_03803 FGSG_12443 FGSG_03249 FGSG_05154 FGSG_05432 FGSG_05545 FGSG_05591 FGSG_05890 FGSG_05898 FGSG_06123 FGSG_06370 FGSG_06404 FGS…	125	0.9	1.51111	0.000470817
01.06.06.11 tetracyclic and pentacyclic triterpenes (cholesterin, steroids and hopanoids) metabolism	47	1.23	FGSG_01000 FGSG_01203 FGSG_01586 FGSG_01618 FGSG_02016 FGSG_02118 FGSG_02502 FGSG_02522 FGSG_02672 FGSG_02771 FGSG_04607 FGSG_04229 FGSG_04092 FGSG_03818 FGSG_03686 FGSG_03517 FGSG_03498 FGSG_03303 FGSG_02872 FGSG_02783 FGSG_04757 FGSG_05669 FGSG_05670 FGSG_05870 FGSG_05912 FGSG_05921 FGSG_06215 FGSG_06375 FGSG_06688 FGSG_06743 FGSG_06861 FGSG_07388 FGSG_07450 FGSG_07852 FGSG_09088 FGSG_09101 FGS…	136	0.98	1.2551	0.0431286
01.06.10 regulation of lipid, fatty acid and isoprenoid metabolism	18	0.47	FGSG_00774 FGSG_01289 FGSG_01866 FGSG_02019 FGSG_02071 FGSG_04051 FGSG_03363 FGSG_05890 FGSG_05912 FGSG_06404 FGSG_06642 FGSG_07450 FGSG_07539 FGSG_07950 FGSG_08163 FGSG_09306 FGSG_10179 FGSG_11475	39	0.28	1.67857	0.00987963
01.07 metabolism of vitamins, cofactors, and prosthetic groups	123	3.22	FGSG_00109 FGSG_00320 FGSG_00375 FGSG_00417 FGSG_00530 FGSG_00539 FGSG_00655 FGSG_00684 FGSG_01028 FGSG_01053 FGSG_01164 FGSG_01279 FGSG_01281 FGSG_01328 FGSG_01395 FGSG_01586 FGSG_01643 FGSG_01672 FGSG_01743 FGSG_01766 FGSG_01927 FGSG_01985 FGSG_02097 FGSG_02252 FGSG_02454 FGSG_12154 FGSG_02539 FGSG_02599 FGSG_02657 FGSG_02672 FGSG_02757 FGSG_04672 FGSG_04222 FGSG_04171 FGSG_04123 FGSG_04103 FGS…	346	2.5	1.288	0.000607736
01.07.01 biosynthesis of vitamins, cofactors, and prosthetic groups	65	1.7	FGSG_00109 FGSG_00375 FGSG_00417 FGSG_00684 FGSG_01164 FGSG_01281 FGSG_01328 FGSG_01395 FGSG_01672 FGSG_01743 FGSG_01766 FGSG_01927 FGSG_02454 FGSG_02539 FGSG_02657 FGSG_04672 FGSG_04222 FGSG_04102 FGSG_04828 FGSG_05035 FGSG_05036 FGSG_05111 FGSG_05195 FGSG_05221 FGSG_05316 FGSG_05483 FGSG_05541 FGSG_05615 FGSG_05854 FGSG_05903 FGSG_12857 FGSG_07058 FGSG_07150 FGSG_13099 FGSG_07264 FGSG_07266 FGS…	179	1.29	1.31783	0.00624833
01.20.15 metabolism of derivatives of dehydroquinic acid, shikimic acid and chorismic acid	15	0.39	FGSG_00190 FGSG_00375 FGSG_00478 FGSG_01018 FGSG_01643 FGSG_01746 FGSG_04287 FGSG_03880 FGSG_12355 FGSG_12356 FGSG_05702 FGSG_08338 FGSG_09239 FGSG_09918 FGSG_10031	36	0.26	1.5	0.0474675
01.20.17.07 metabolism of glycosinolates and derivatives	3	0.07	FGSG_00893 FGSG_03700 FGSG_06447	3	0.02	3.5	0.020914
01.20.33 metabolism of secondary products derived from L-tryptophan	9	0.23	FGSG_00712 FGSG_01395 FGSG_03417 FGSG_05195 FGSG_05295 FGSG_07189 FGSG_07302 FGSG_09695 FGSG_10194	15	0.1	2.3	0.00840737
02 ENERGY	221	5.8	FGSG_00053 FGSG_00090 FGSG_00308 FGSG_00309 FGSG_00310 FGSG_00353 FGSG_00373 FGSG_00376 FGSG_00393 FGSG_00428 FGSG_00500 FGSG_00686 FGSG_00706 FGSG_00715 FGSG_00743 FGSG_00765 FGSG_00852 FGSG_00863 FGSG_00866 FGSG_00969 FGSG_01018 FGSG_01027 FGSG_01028 FGSG_01111 FGSG_01199 FGSG_01241 FGSG_01279 FGSG_01280 FGSG_01309 FGSG_01328 FGSG_01356 FGSG_01371 FGSG_01410 FGSG_01445 FGSG_11967 FGSG_01655 FGS…	609	4.4	1.31818	9.47013e-07
02.01.03 regulation of glycolysis and gluconeogenesis	10	0.26	FGSG_00500 FGSG_00715 FGSG_01445 FGSG_02640 FGSG_07171 FGSG_07528 FGSG_08443 FGSG_08399 FGSG_09313 FGSG_10105	20	0.14	1.85714	0.0272595
02.10 tricarboxylic-acid pathway (citrate cycle, Krebs cycle, TCA cycle)	29	0.76	FGSG_00743 FGSG_02030 FGSG_02191 FGSG_02504 FGSG_02577 FGSG_04665 FGSG_04309 FGSG_04171 FGSG_04117 FGSG_04103 FGSG_05450 FGSG_05454 FGSG_05610 FGSG_05733 FGSG_12857 FGSG_06090 FGSG_07174 FGSG_07191 FGSG_13099 FGSG_13136 FGSG_07953 FGSG_07970 FGSG_08712 FGSG_09012 FGSG_09240 FGSG_09373 FGSG_09580 FGSG_10198 FGSG_10347	54	0.39	1.94872	4.33464e-05
02.11 electron transport and membrane-associated energy conservation	60	1.57	FGSG_00310 FGSG_00353 FGSG_00373 FGSG_00376 FGSG_00393 FGSG_00743 FGSG_00863 FGSG_01027 FGSG_01309 FGSG_01328 FGSG_01655 FGSG_01927 FGSG_01981 FGSG_02160 FGSG_02474 FGSG_02477 FGSG_04665 FGSG_04315 FGSG_04140 FGSG_04130 FGSG_04012 FGSG_03175 FGSG_04988 FGSG_05198 FGSG_05328 FGSG_05530 FGSG_05564 FGSG_05610 FGSG_06048 FGSG_06337 FGSG_06634 FGSG_06947 FGSG_13136 FGSG_07447 FGSG_07547 FGSG_13257 FGS…	166	1.2	1.30833	0.00932201
02.13 respiration	77	2.02	FGSG_00309 FGSG_00353 FGSG_00373 FGSG_00376 FGSG_00393 FGSG_00686 FGSG_00706 FGSG_00743 FGSG_00765 FGSG_00863 FGSG_00866 FGSG_00969 FGSG_01027 FGSG_01028 FGSG_11967 FGSG_01655 FGSG_01885 FGSG_01981 FGSG_02008 FGSG_02160 FGSG_02220 FGSG_02474 FGSG_02477 FGSG_02743 FGSG_02769 FGSG_04567 FGSG_04384 FGSG_04315 FGSG_04140 FGSG_04130 FGSG_03249 FGSG_03137 FGSG_04988 FGSG_05085 FGSG_05198 FGSG_05316 FGS…	186	1.34	1.50746	2.92232e-05
02.13.03 aerobic respiration	48	1.25	FGSG_00376 FGSG_00393 FGSG_00706 FGSG_00743 FGSG_00863 FGSG_00866 FGSG_00969 FGSG_01028 FGSG_11967 FGSG_01885 FGSG_01981 FGSG_02474 FGSG_02477 FGSG_02769 FGSG_04567 FGSG_04384 FGSG_04315 FGSG_04140 FGSG_04130 FGSG_03137 FGSG_05198 FGSG_05316 FGSG_05564 FGSG_05610 FGSG_05889 FGSG_05932 FGSG_06048 FGSG_06078 FGSG_06413 FGSG_06703 FGSG_06905 FGSG_13110 FGSG_13136 FGSG_07547 FGSG_13257 FGSG_08888 FGS…	107	0.77	1.62338	8.96288e-05
02.16.03 lactate fermentation	9	0.23	FGSG_00706 FGSG_01027 FGSG_03137 FGSG_04988 FGSG_05328 FGSG_06328 FGSG_13110 FGSG_07447 FGSG_08715	18	0.13	1.76923	0.0357051
02.19 metabolism of energy reserves (e.g. glycogen, trehalose)	22	0.57	FGSG_00852 FGSG_01199 FGSG_01241 FGSG_01280 FGSG_04456 FGSG_04313 FGSG_03703 FGSG_02920 FGSG_05393 FGSG_05864 FGSG_05973 FGSG_06051 FGSG_06342 FGSG_06558 FGSG_06822 FGSG_07233 FGSG_07926 FGSG_07946 FGSG_08623 FGSG_08468 FGSG_08265 FGSG_09704	52	0.37	1.54054	0.0153762
10 CELL CYCLE AND DNA PROCESSING	402	10.5	FGSG_00189 FGSG_00265 FGSG_00280 FGSG_00286 FGSG_00303 FGSG_00327 FGSG_00329 FGSG_00361 FGSG_00362 FGSG_00364 FGSG_00425 FGSG_00467 FGSG_00472 FGSG_00482 FGSG_00504 FGSG_00509 FGSG_00510 FGSG_00518 FGSG_00537 FGSG_00543 FGSG_00551 FGSG_11782 FGSG_00570 FGSG_00626 FGSG_00633 FGSG_00660 FGSG_00664 FGSG_00677 FGSG_00694 FGSG_00695 FGSG_11814 FGSG_00741 FGSG_00745 FGSG_00746 FGSG_00751 FGSG_00774 FGS…	1080	7.81	1.34443	2.89662e-13
10.01 DNA processing	212	5.56	FGSG_00280 FGSG_00327 FGSG_00329 FGSG_00361 FGSG_00467 FGSG_00482 FGSG_00504 FGSG_00509 FGSG_00537 FGSG_00543 FGSG_00551 FGSG_11782 FGSG_00570 FGSG_00626 FGSG_00633 FGSG_00664 FGSG_11814 FGSG_00741 FGSG_00780 FGSG_00815 FGSG_00829 FGSG_00844 FGSG_00864 FGSG_00902 FGSG_00934 FGSG_00946 FGSG_00970 FGSG_01010 FGSG_01085 FGSG_01165 FGSG_01183 FGSG_01271 FGSG_01300 FGSG_01332 FGSG_01334 FGSG_01341 FGS…	595	4.3	1.29302	6.64134e-06
10.01.05 DNA recombination and DNA repair	102	2.67	FGSG_00327 FGSG_00329 FGSG_00361 FGSG_00509 FGSG_00537 FGSG_00551 FGSG_00626 FGSG_00664 FGSG_11814 FGSG_00780 FGSG_00815 FGSG_00844 FGSG_00902 FGSG_00934 FGSG_00970 FGSG_01165 FGSG_01348 FGSG_01506 FGSG_01614 FGSG_01689 FGSG_01886 FGSG_01896 FGSG_01910 FGSG_02126 FGSG_02288 FGSG_02701 FGSG_02706 FGSG_04295 FGSG_04284 FGSG_04253 FGSG_04220 FGSG_04141 FGSG_03832 FGSG_03108 FGSG_02811 FGSG_02781 FGS…	309	2.23	1.19731	0.018895
10.01.09 DNA restriction or modification	105	2.75	FGSG_00280 FGSG_00467 FGSG_00537 FGSG_00551 FGSG_11782 FGSG_00570 FGSG_00626 FGSG_00633 FGSG_00741 FGSG_00780 FGSG_00864 FGSG_00902 FGSG_00934 FGSG_00946 FGSG_01010 FGSG_01183 FGSG_01332 FGSG_01334 FGSG_01341 FGSG_01348 FGSG_01353 FGSG_01354 FGSG_01442 FGSG_01623 FGSG_01925 FGSG_01985 FGSG_02527 FGSG_02567 FGSG_02608 FGSG_02743 FGSG_02778 FGSG_04361 FGSG_04350 FGSG_12275 FGSG_04300 FGSG_04293 FGS…	282	2.03	1.35468	0.000223001
10.01.09.05 DNA conformation modification (e.g. chromatin)	102	2.67	FGSG_00280 FGSG_00467 FGSG_00551 FGSG_11782 FGSG_00570 FGSG_00626 FGSG_00633 FGSG_00741 FGSG_00780 FGSG_00864 FGSG_00902 FGSG_00934 FGSG_00946 FGSG_01010 FGSG_01183 FGSG_01332 FGSG_01334 FGSG_01341 FGSG_01353 FGSG_01354 FGSG_01442 FGSG_01623 FGSG_01925 FGSG_01985 FGSG_02527 FGSG_02567 FGSG_02608 FGSG_02743 FGSG_02778 FGSG_04361 FGSG_04350 FGSG_12275 FGSG_04300 FGSG_04293 FGSG_03761 FGSG_12421 FGS…	274	1.98	1.34848	0.000274463
10.03 cell cycle	274	7.19	FGSG_00189 FGSG_00265 FGSG_00286 FGSG_00303 FGSG_00327 FGSG_00329 FGSG_00361 FGSG_00362 FGSG_00364 FGSG_00425 FGSG_00467 FGSG_00472 FGSG_00504 FGSG_00509 FGSG_00510 FGSG_00518 FGSG_00543 FGSG_00551 FGSG_00570 FGSG_00626 FGSG_00633 FGSG_00660 FGSG_00664 FGSG_00677 FGSG_00694 FGSG_00695 FGSG_11814 FGSG_00745 FGSG_00746 FGSG_00751 FGSG_00774 FGSG_00841 FGSG_00844 FGSG_00852 FGSG_00864 FGSG_00941 FGS…	705	5.09	1.41257	1.56777e-11
10.03.01 mitotic cell cycle and cell cycle control	195	5.11	FGSG_00265 FGSG_00286 FGSG_00327 FGSG_00329 FGSG_00361 FGSG_00362 FGSG_00364 FGSG_00425 FGSG_00467 FGSG_00472 FGSG_00504 FGSG_00509 FGSG_00518 FGSG_00543 FGSG_00551 FGSG_00570 FGSG_00626 FGSG_00633 FGSG_00660 FGSG_00664 FGSG_00677 FGSG_00695 FGSG_11814 FGSG_00745 FGSG_00746 FGSG_00774 FGSG_00841 FGSG_00864 FGSG_00941 FGSG_00946 FGSG_00970 FGSG_01065 FGSG_01085 FGSG_01096 FGSG_01161 FGSG_01184 FGS…	507	3.66	1.39617	3.74722e-08
10.03.01.01 mitotic cell cycle	83	2.17	FGSG_00265 FGSG_00329 FGSG_00361 FGSG_00364 FGSG_00467 FGSG_00504 FGSG_00509 FGSG_00551 FGSG_00626 FGSG_00633 FGSG_00660 FGSG_00677 FGSG_00695 FGSG_00841 FGSG_00864 FGSG_00941 FGSG_01096 FGSG_01271 FGSG_01291 FGSG_01506 FGSG_01592 FGSG_01623 FGSG_01910 FGSG_01915 FGSG_02095 FGSG_02470 FGSG_02497 FGSG_02553 FGSG_04484 FGSG_04351 FGSG_04300 FGSG_04288 FGSG_04220 FGSG_04107 FGSG_04091 FGSG_04054 FGS…	203	1.46	1.4863	2.51467e-05
10.03.01.01.03 G1/S transition of mitotic cell cycle	20	0.52	FGSG_00265 FGSG_00677 FGSG_01623 FGSG_01915 FGSG_02095 FGSG_02497 FGSG_04484 FGSG_04220 FGSG_04107 FGSG_04054 FGSG_05134 FGSG_05393 FGSG_05450 FGSG_07855 FGSG_08662 FGSG_08603 FGSG_08468 FGSG_09815 FGSG_10239 FGSG_10384	46	0.33	1.57576	0.0145925
10.03.01.01.05 S phase of mitotic cell cycle	8	0.2	FGSG_00941 FGSG_01291 FGSG_03762 FGSG_12445 FGSG_05269 FGSG_06502 FGSG_08468 FGSG_08372	14	0.1	2	0.018844
10.03.01.01.11 M phase	35	0.91	FGSG_00361 FGSG_00467 FGSG_00509 FGSG_00551 FGSG_00626 FGSG_00633 FGSG_00660 FGSG_00695 FGSG_01271 FGSG_01910 FGSG_02553 FGSG_04351 FGSG_04091 FGSG_05013 FGSG_05105 FGSG_05952 FGSG_06074 FGSG_06092 FGSG_06219 FGSG_06334 FGSG_06627 FGSG_06823 FGSG_06996 FGSG_07115 FGSG_13118 FGSG_08887 FGSG_08486 FGSG_08468 FGSG_08158 FGSG_09262 FGSG_13552 FGSG_09408 FGSG_09935 FGSG_10280 FGSG_10944	78	0.56	1.625	0.00076313
10.03.01.03 cell cycle checkpoints (checkpoints of morphogenesis, DNA-damage,-replication, mitotic phase and spindle)	31	0.81	FGSG_00329 FGSG_00361 FGSG_00660 FGSG_11814 FGSG_00970 FGSG_01065 FGSG_01241 FGSG_01369 FGSG_01506 FGSG_02553 FGSG_02564 FGSG_04141 FGSG_03762 FGSG_12445 FGSG_11622 FGSG_04944 FGSG_05269 FGSG_12711 FGSG_06074 FGSG_06092 FGSG_06219 FGSG_06627 FGSG_06979 FGSG_07092 FGSG_07233 FGSG_08372 FGSG_09259 FGSG_09612 FGSG_09747 FGSG_09815 FGSG_10280	76	0.54	1.5	0.00852921
10.03.02 meiosis	50	1.31	FGSG_00303 FGSG_00509 FGSG_00510 FGSG_00551 FGSG_00626 FGSG_00664 FGSG_11814 FGSG_00774 FGSG_00844 FGSG_01165 FGSG_01353 FGSG_01498 FGSG_01910 FGSG_01973 FGSG_02073 FGSG_02567 FGSG_02702 FGSG_02778 FGSG_04484 FGSG_04266 FGSG_04220 FGSG_11622 FGSG_04910 FGSG_04947 FGSG_05009 FGSG_05737 FGSG_05864 FGSG_05949 FGSG_06611 FGSG_06799 FGSG_06886 FGSG_07055 FGSG_07139 FGSG_07233 FGSG_07306 FGSG_07855 FGS…	124	0.89	1.47191	0.0013717
10.03.03 cytokinesis (cell division) /septum formation and hydrolysis	62	1.62	FGSG_00361 FGSG_00362 FGSG_00467 FGSG_00518 FGSG_00694 FGSG_00751 FGSG_00852 FGSG_01161 FGSG_01250 FGSG_01289 FGSG_01369 FGSG_01497 FGSG_01919 FGSG_01964 FGSG_02019 FGSG_02507 FGSG_02553 FGSG_02564 FGSG_02594 FGSG_04485 FGSG_04366 FGSG_04351 FGSG_04053 FGSG_04910 FGSG_05013 FGSG_05387 FGSG_05417 FGSG_05418 FGSG_05447 FGSG_05586 FGSG_05734 FGSG_12862 FGSG_06392 FGSG_06627 FGSG_06940 FGSG_06996 FGS…	169	1.22	1.32787	0.00576882
10.03.04 nuclear and chromosomal cycle	48	1.25	FGSG_00364 FGSG_00509 FGSG_00543 FGSG_00551 FGSG_00626 FGSG_00633 FGSG_01522 FGSG_01910 FGSG_02488 FGSG_02507 FGSG_11636 FGSG_11622 FGSG_05074 FGSG_05105 FGSG_05152 FGSG_05447 FGSG_05567 FGSG_05952 FGSG_06074 FGSG_06092 FGSG_06149 FGSG_06219 FGSG_06334 FGSG_06502 FGSG_06627 FGSG_06708 FGSG_06874 FGSG_06996 FGSG_07115 FGSG_07139 FGSG_07233 FGSG_07393 FGSG_07951 FGSG_08158 FGSG_09165 FGSG_09262 FGS…	105	0.75	1.66667	5.00208e-05
10.03.04.03 chromosome condensation	12	0.31	FGSG_01910 FGSG_02507 FGSG_05074 FGSG_05105 FGSG_06874 FGSG_07115 FGSG_07139 FGSG_08158 FGSG_09772 FGSG_11627 FGSG_10944 FGSG_10800	23	0.16	1.9375	0.0106619
10.03.04.05 chromosome segregation/division	28	0.73	FGSG_00364 FGSG_00509 FGSG_00543 FGSG_00551 FGSG_00626 FGSG_01522 FGSG_01910 FGSG_02488 FGSG_11622 FGSG_05105 FGSG_05567 FGSG_06074 FGSG_06092 FGSG_06149 FGSG_06219 FGSG_06502 FGSG_06708 FGSG_06996 FGSG_07139 FGSG_07233 FGSG_07393 FGSG_07951 FGSG_08158 FGSG_09262 FGSG_09408 FGSG_09663 FGSG_10280 FGSG_10944	57	0.41	1.78049	0.000426726
10.03.04.09 nuclear migration	9	0.23	FGSG_11636 FGSG_05447 FGSG_06334 FGSG_06627 FGSG_06874 FGSG_09165 FGSG_13543 FGSG_09436 FGSG_10970	17	0.12	1.91667	0.0234882
10.03.05 cell cycle dependent cytoskeleton reorganization	25	0.65	FGSG_00746 FGSG_01263 FGSG_01291 FGSG_01497 FGSG_01954 FGSG_02553 FGSG_02564 FGSG_04351 FGSG_04140 FGSG_04107 FGSG_04910 FGSG_06158 FGSG_06334 FGSG_06627 FGSG_12975 FGSG_06823 FGSG_06944 FGSG_08486 FGSG_09229 FGSG_09418 FGSG_09747 FGSG_09951 FGSG_09993 FGSG_10315 FGSG_10528	64	0.46	1.41304	0.030063
10.03.05.01 spindle pole body/centrosome and microtubule cycle	23	0.6	FGSG_00746 FGSG_01263 FGSG_01291 FGSG_02553 FGSG_02564 FGSG_04351 FGSG_04140 FGSG_04107 FGSG_04910 FGSG_06158 FGSG_06334 FGSG_06627 FGSG_12975 FGSG_06823 FGSG_06944 FGSG_08486 FGSG_09229 FGSG_09418 FGSG_09747 FGSG_09951 FGSG_09993 FGSG_10315 FGSG_10528	52	0.37	1.62162	0.00717979
11 TRANSCRIPTION	445	11.6	FGSG_00188 FGSG_00280 FGSG_00302 FGSG_00303 FGSG_00306 FGSG_00319 FGSG_00332 FGSG_00337 FGSG_00349 FGSG_00352 FGSG_00358 FGSG_00360 FGSG_00365 FGSG_00370 FGSG_00404 FGSG_00434 FGSG_00436 FGSG_00448 FGSG_00449 FGSG_00467 FGSG_00480 FGSG_00504 FGSG_00518 FGSG_00536 FGSG_11782 FGSG_00567 FGSG_00570 FGSG_00574 FGSG_00625 FGSG_00633 FGSG_00664 FGSG_00665 FGSG_00677 FGSG_00695 FGSG_00710 FGSG_00713 FGS…	1225	8.86	1.30926	0
11.02 RNA synthesis	341	8.95	FGSG_00280 FGSG_00302 FGSG_00303 FGSG_00306 FGSG_00332 FGSG_00337 FGSG_00349 FGSG_00352 FGSG_00358 FGSG_00365 FGSG_00404 FGSG_00434 FGSG_00448 FGSG_00449 FGSG_00467 FGSG_00504 FGSG_00518 FGSG_11782 FGSG_00570 FGSG_00574 FGSG_00625 FGSG_00633 FGSG_00664 FGSG_00665 FGSG_00677 FGSG_00695 FGSG_00710 FGSG_00713 FGSG_00716 FGSG_00729 FGSG_00741 FGSG_00744 FGSG_00774 FGSG_00778 FGSG_00780 FGSG_00781 FGS…	960	6.94	1.28963	1.36124e-08
11.02.02 tRNA synthesis	22	0.57	FGSG_00365 FGSG_00677 FGSG_00778 FGSG_01447 FGSG_01490 FGSG_01968 FGSG_02288 FGSG_02555 FGSG_04582 FGSG_04273 FGSG_05602 FGSG_05954 FGSG_06683 FGSG_06845 FGSG_06967 FGSG_07855 FGSG_08650 FGSG_08487 FGSG_13626 FGSG_10049 FGSG_10147 FGSG_10837	55	0.39	1.46154	0.0306638
11.02.03 mRNA synthesis	313	8.21	FGSG_00280 FGSG_00302 FGSG_00303 FGSG_00306 FGSG_00332 FGSG_00337 FGSG_00349 FGSG_00352 FGSG_00358 FGSG_00365 FGSG_00404 FGSG_00434 FGSG_00448 FGSG_00449 FGSG_00467 FGSG_00504 FGSG_00518 FGSG_11782 FGSG_00570 FGSG_00574 FGSG_00625 FGSG_00633 FGSG_00664 FGSG_00665 FGSG_00710 FGSG_00713 FGSG_00716 FGSG_00729 FGSG_00741 FGSG_00744 FGSG_00774 FGSG_00778 FGSG_00780 FGSG_00781 FGSG_00813 FGSG_00864 FGS…	880	6.36	1.29088	4.83719e-08
11.02.03.01 general transcription activities	71	1.86	FGSG_00303 FGSG_00365 FGSG_00741 FGSG_00864 FGSG_00902 FGSG_01096 FGSG_01116 FGSG_01280 FGSG_01424 FGSG_01447 FGSG_01623 FGSG_01816 FGSG_01903 FGSG_02126 FGSG_11561 FGSG_12263 FGSG_04361 FGSG_04295 FGSG_04291 FGSG_04273 FGSG_04264 FGSG_04220 FGSG_02825 FGSG_02781 FGSG_04901 FGSG_05091 FGSG_05211 FGSG_05301 FGSG_05360 FGSG_05364 FGSG_05367 FGSG_05602 FGSG_05751 FGSG_06100 FGSG_06178 FGSG_06260 FGS…	192	1.38	1.34783	0.00263112
11.02.03.01.01 transcription initiation	19	0.49	FGSG_00864 FGSG_01096 FGSG_01116 FGSG_01623 FGSG_01903 FGSG_02126 FGSG_04295 FGSG_04264 FGSG_05091 FGSG_05211 FGSG_05301 FGSG_06944 FGSG_08393 FGSG_08299 FGSG_09166 FGSG_09406 FGSG_09565 FGSG_09715 FGSG_10862	48	0.34	1.44118	0.0474385
11.02.03.04 transcriptional control	274	7.19	FGSG_00280 FGSG_00303 FGSG_00306 FGSG_00332 FGSG_00337 FGSG_00349 FGSG_00352 FGSG_00404 FGSG_00434 FGSG_00449 FGSG_00467 FGSG_00504 FGSG_00518 FGSG_11782 FGSG_00570 FGSG_00574 FGSG_00625 FGSG_00633 FGSG_00664 FGSG_00665 FGSG_00710 FGSG_00713 FGSG_00716 FGSG_00729 FGSG_00741 FGSG_00774 FGSG_00778 FGSG_00780 FGSG_00781 FGSG_00813 FGSG_00864 FGSG_00902 FGSG_00934 FGSG_00946 FGSG_00982 FGSG_01010 FGS…	765	5.53	1.30018	1.73675e-07
11.02.03.04.03 transcription repression	39	1.02	FGSG_11782 FGSG_00716 FGSG_00934 FGSG_00946 FGSG_01128 FGSG_01334 FGSG_01873 FGSG_02778 FGSG_04293 FGSG_04287 FGSG_03880 FGSG_12355 FGSG_12356 FGSG_03611 FGSG_03524 FGSG_02856 FGSG_02811 FGSG_05013 FGSG_05263 FGSG_05418 FGSG_05565 FGSG_05636 FGSG_12901 FGSG_06677 FGSG_06710 FGSG_06802 FGSG_06955 FGSG_07055 FGSG_07076 FGSG_07420 FGSG_08864 FGSG_09217 FGSG_09306 FGSG_13552 FGSG_09715 FGSG_13746 FGS…	111	0.8	1.275	0.04817
11.04 RNA processing	168	4.4	FGSG_00188 FGSG_00302 FGSG_00349 FGSG_00358 FGSG_00360 FGSG_00370 FGSG_00436 FGSG_00448 FGSG_00480 FGSG_00536 FGSG_00567 FGSG_00665 FGSG_00695 FGSG_00744 FGSG_00841 FGSG_00945 FGSG_11878 FGSG_01010 FGSG_01024 FGSG_01055 FGSG_01091 FGSG_01102 FGSG_01184 FGSG_01185 FGSG_01187 FGSG_01244 FGSG_01254 FGSG_01292 FGSG_01300 FGSG_01429 FGSG_01490 FGSG_01553 FGSG_01586 FGSG_01870 FGSG_01918 FGSG_12041 FGS…	442	3.19	1.37931	7.95761e-07
11.04.01 rRNA processing	66	1.73	FGSG_00360 FGSG_00436 FGSG_00448 FGSG_00567 FGSG_00695 FGSG_11878 FGSG_01024 FGSG_01091 FGSG_01102 FGSG_01184 FGSG_01185 FGSG_01292 FGSG_01490 FGSG_01553 FGSG_01870 FGSG_12041 FGSG_02511 FGSG_04424 FGSG_04350 FGSG_04277 FGSG_04253 FGSG_12421 FGSG_03108 FGSG_02781 FGSG_05201 FGSG_05320 FGSG_05428 FGSG_05509 FGSG_05556 FGSG_06070 FGSG_06161 FGSG_06243 FGSG_06260 FGSG_06372 FGSG_06395 FGSG_06502 FGS…	187	1.35	1.28148	0.0119816
11.04.03 mRNA processing (splicing, 5^-, 3^-end processing)	106	2.78	FGSG_00188 FGSG_00302 FGSG_00349 FGSG_00358 FGSG_00360 FGSG_00370 FGSG_00448 FGSG_00480 FGSG_00536 FGSG_00744 FGSG_00945 FGSG_01010 FGSG_01024 FGSG_01055 FGSG_01187 FGSG_01244 FGSG_01292 FGSG_01300 FGSG_01586 FGSG_01870 FGSG_01918 FGSG_02192 FGSG_02488 FGSG_02533 FGSG_02706 FGSG_04479 FGSG_12263 FGSG_04349 FGSG_04320 FGSG_04304 FGSG_04292 FGSG_04286 FGSG_04284 FGSG_04282 FGSG_04229 FGSG_04164 FGS…	277	2	1.39	6.01456e-05
11.04.03.01 splicing	89	2.33	FGSG_00188 FGSG_00302 FGSG_00349 FGSG_00358 FGSG_00360 FGSG_00370 FGSG_00448 FGSG_00480 FGSG_00536 FGSG_00744 FGSG_00945 FGSG_01010 FGSG_01024 FGSG_01055 FGSG_01187 FGSG_01244 FGSG_01292 FGSG_01300 FGSG_01586 FGSG_01870 FGSG_02192 FGSG_02488 FGSG_02533 FGSG_02706 FGSG_04479 FGSG_12263 FGSG_04349 FGSG_04320 FGSG_04304 FGSG_04292 FGSG_04286 FGSG_04284 FGSG_04229 FGSG_04164 FGSG_04053 FGSG_03818 FGS…	214	1.54	1.51299	5.83254e-06
11.06 RNA modification	32	0.83	FGSG_00319 FGSG_00665 FGSG_00914 FGSG_01102 FGSG_01254 FGSG_01444 FGSG_01465 FGSG_01870 FGSG_02594 FGSG_04282 FGSG_05012 FGSG_05220 FGSG_06078 FGSG_06243 FGSG_06338 FGSG_06372 FGSG_06586 FGSG_06802 FGSG_07206 FGSG_07217 FGSG_07374 FGSG_08920 FGSG_13623 FGSG_13626 FGSG_09835 FGSG_10147 FGSG_10175 FGSG_10304 FGSG_10940 FGSG_10908 FGSG_10860 FGSG_10837	68	0.49	1.69388	0.000456544
11.06.01 rRNA modification	9	0.23	FGSG_01870 FGSG_06372 FGSG_06802 FGSG_07206 FGSG_13623 FGSG_10175 FGSG_10304 FGSG_10940 FGSG_10908	18	0.13	1.76923	0.0357051
11.06.02 tRNA modification	23	0.6	FGSG_00319 FGSG_00665 FGSG_00914 FGSG_01102 FGSG_01254 FGSG_01444 FGSG_01465 FGSG_02594 FGSG_04282 FGSG_05012 FGSG_05220 FGSG_06078 FGSG_06338 FGSG_06586 FGSG_07217 FGSG_07374 FGSG_08920 FGSG_13626 FGSG_09835 FGSG_10147 FGSG_10175 FGSG_10860 FGSG_10837	47	0.33	1.81818	0.00145132
12 PROTEIN SYNTHESIS	170	4.46	FGSG_00286 FGSG_00319 FGSG_00328 FGSG_00395 FGSG_00495 FGSG_00506 FGSG_00587 FGSG_00649 FGSG_00671 FGSG_00695 FGSG_00744 FGSG_11822 FGSG_00798 FGSG_00841 FGSG_00845 FGSG_00902 FGSG_00906 FGSG_11878 FGSG_01055 FGSG_01104 FGSG_01135 FGSG_01154 FGSG_01185 FGSG_01278 FGSG_01292 FGSG_01332 FGSG_01359 FGSG_01394 FGSG_01397 FGSG_01449 FGSG_01509 FGSG_01516 FGSG_01553 FGSG_01592 FGSG_01653 FGSG_01870 FGS…	439	3.17	1.40694	1.66618e-07
12.01 ribosome biogenesis	86	2.25	FGSG_00328 FGSG_00395 FGSG_00495 FGSG_00587 FGSG_00649 FGSG_00671 FGSG_00695 FGSG_00798 FGSG_00845 FGSG_11878 FGSG_01135 FGSG_01154 FGSG_01185 FGSG_01278 FGSG_01292 FGSG_01332 FGSG_01394 FGSG_01509 FGSG_01516 FGSG_01553 FGSG_01592 FGSG_01653 FGSG_01870 FGSG_01871 FGSG_02233 FGSG_02493 FGSG_02511 FGSG_02523 FGSG_02541 FGSG_02588 FGSG_02646 FGSG_11596 FGSG_04326 FGSG_04253 FGSG_04149 FGSG_03108 FGS…	255	1.84	1.22283	0.0169241
12.01.01 ribosomal proteins	58	1.52	FGSG_00328 FGSG_00395 FGSG_00495 FGSG_00587 FGSG_00649 FGSG_00671 FGSG_00798 FGSG_00845 FGSG_11878 FGSG_01154 FGSG_01278 FGSG_01332 FGSG_01394 FGSG_01509 FGSG_01516 FGSG_01653 FGSG_01870 FGSG_01871 FGSG_02493 FGSG_02541 FGSG_02588 FGSG_11596 FGSG_04326 FGSG_04149 FGSG_05433 FGSG_05640 FGSG_05916 FGSG_05932 FGSG_05999 FGSG_06019 FGSG_12858 FGSG_06204 FGSG_06224 FGSG_06308 FGSG_06530 FGSG_06703 FGS…	165	1.19	1.27731	0.0191748
12.04 translation	82	2.15	FGSG_00286 FGSG_00328 FGSG_00395 FGSG_00506 FGSG_00649 FGSG_00671 FGSG_11822 FGSG_00798 FGSG_00845 FGSG_00902 FGSG_00906 FGSG_01154 FGSG_01278 FGSG_01359 FGSG_01509 FGSG_01871 FGSG_02093 FGSG_02493 FGSG_02541 FGSG_02555 FGSG_02575 FGSG_02588 FGSG_02664 FGSG_12194 FGSG_04582 FGSG_04554 FGSG_04202 FGSG_04181 FGSG_04149 FGSG_04122 FGSG_03456 FGSG_05012 FGSG_05065 FGSG_05083 FGSG_05098 FGSG_05133 FGS…	218	1.57	1.36943	0.000723156
12.07 translational control	36	0.94	FGSG_00286 FGSG_00319 FGSG_00671 FGSG_00841 FGSG_01055 FGSG_01397 FGSG_01509 FGSG_01948 FGSG_02288 FGSG_02594 FGSG_02702 FGSG_02781 FGSG_05065 FGSG_05220 FGSG_05423 FGSG_05737 FGSG_05864 FGSG_06096 FGSG_12904 FGSG_06358 FGSG_06395 FGSG_06710 FGSG_06955 FGSG_06979 FGSG_07076 FGSG_07155 FGSG_07233 FGSG_07244 FGSG_08880 FGSG_08650 FGSG_09022 FGSG_09528 FGSG_09663 FGSG_09706 FGSG_09800 FGSG_10087	84	0.6	1.56667	0.00178033
12.10 aminoacyl-tRNA-synthetases	23	0.6	FGSG_00744 FGSG_11822 FGSG_00906 FGSG_01104 FGSG_01449 FGSG_02555 FGSG_02605 FGSG_04582 FGSG_04554 FGSG_04384 FGSG_04202 FGSG_04122 FGSG_03456 FGSG_05012 FGSG_05249 FGSG_06850 FGSG_06958 FGSG_08865 FGSG_08614 FGSG_10147 FGSG_10319 FGSG_10797 FGSG_10722	46	0.33	1.81818	0.000999023
14 PROTEIN FATE (folding, modification, destination)	562	14.7	FGSG_00189 FGSG_00192 FGSG_00194 FGSG_00271 FGSG_00280 FGSG_00291 FGSG_00303 FGSG_00305 FGSG_00306 FGSG_00309 FGSG_00337 FGSG_00357 FGSG_00358 FGSG_00362 FGSG_00364 FGSG_00367 FGSG_00380 FGSG_00408 FGSG_00425 FGSG_00428 FGSG_00435 FGSG_00444 FGSG_00461 FGSG_00467 FGSG_00472 FGSG_00480 FGSG_00507 FGSG_00518 FGSG_00543 FGSG_00558 FGSG_00564 FGSG_00581 FGSG_00587 FGSG_00608 FGSG_00623 FGSG_00633 FGS…	1451	10.4	1.41346	0
14.01 protein folding and stabilization	61	1.6	FGSG_00305 FGSG_00425 FGSG_00480 FGSG_00558 FGSG_00712 FGSG_00884 FGSG_00945 FGSG_00946 FGSG_01015 FGSG_01028 FGSG_01085 FGSG_01216 FGSG_11915 FGSG_01334 FGSG_01408 FGSG_02097 FGSG_02494 FGSG_04640 FGSG_04479 FGSG_04419 FGSG_04314 FGSG_04190 FGSG_04107 FGSG_04091 FGSG_03417 FGSG_05250 FGSG_12745 FGSG_05778 FGSG_05952 FGSG_05978 FGSG_05985 FGSG_06014 FGSG_06207 FGSG_06294 FGSG_06678 FGSG_06723 FGS…	137	0.99	1.61616	1.42561e-05
14.04 protein targeting, sorting and translocation	146	3.83	FGSG_00291 FGSG_00305 FGSG_00428 FGSG_00507 FGSG_00581 FGSG_00743 FGSG_00748 FGSG_00841 FGSG_11848 FGSG_00884 FGSG_01015 FGSG_01020 FGSG_01033 FGSG_01161 FGSG_01183 FGSG_01189 FGSG_01216 FGSG_01225 FGSG_01241 FGSG_01320 FGSG_01334 FGSG_01429 FGSG_01432 FGSG_01449 FGSG_01522 FGSG_01528 FGSG_01534 FGSG_01552 FGSG_01612 FGSG_01624 FGSG_01874 FGSG_01890 FGSG_01893 FGSG_01900 FGSG_01919 FGSG_01958 FGS…	314	2.27	1.68722	3.58582e-13
14.07 protein modification	304	7.97	FGSG_00189 FGSG_00192 FGSG_00194 FGSG_00280 FGSG_00303 FGSG_00306 FGSG_00309 FGSG_00337 FGSG_00357 FGSG_00362 FGSG_00364 FGSG_00367 FGSG_00380 FGSG_00408 FGSG_00425 FGSG_00435 FGSG_00461 FGSG_00467 FGSG_00472 FGSG_00507 FGSG_00518 FGSG_00543 FGSG_00564 FGSG_00587 FGSG_00608 FGSG_00623 FGSG_00633 FGSG_00659 FGSG_00660 FGSG_00677 FGSG_00694 FGSG_00700 FGSG_00716 FGSG_00741 FGSG_00780 FGSG_00781 FGS…	851	6.15	1.29593	4.74186e-08
14.07.01 modification with fatty acids (e.g. myristylation, palmitylation, farnesylation)	19	0.49	FGSG_00694 FGSG_00700 FGSG_00960 FGSG_02191 FGSG_03363 FGSG_04980 FGSG_05545 FGSG_05591 FGSG_07540 FGSG_07547 FGSG_07955 FGSG_08771 FGSG_08531 FGSG_09397 FGSG_10223 FGSG_10226 FGSG_10239 FGSG_10390 FGSG_10730	46	0.33	1.48485	0.030462
14.07.03 modification by phosphorylation, dephosphorylation, autophosphorylation	90	2.36	FGSG_00306 FGSG_00337 FGSG_00362 FGSG_00408 FGSG_00435 FGSG_00467 FGSG_00472 FGSG_00518 FGSG_00543 FGSG_00623 FGSG_00677 FGSG_00781 FGSG_00852 FGSG_01243 FGSG_01271 FGSG_01312 FGSG_01369 FGSG_01502 FGSG_01506 FGSG_01544 FGSG_11979 FGSG_01671 FGSG_01963 FGSG_02090 FGSG_02488 FGSG_02584 FGSG_04484 FGSG_04416 FGSG_04382 FGSG_04151 FGSG_04111 FGSG_04091 FGSG_04054 FGSG_04053 FGSG_04947 FGSG_04982 FGS…	251	1.81	1.30387	0.00229728
14.07.04 modification by acetylation, deacetylation	30	0.78	FGSG_00194 FGSG_00280 FGSG_00309 FGSG_00716 FGSG_00741 FGSG_00780 FGSG_00864 FGSG_01353 FGSG_01623 FGSG_01898 FGSG_01985 FGSG_02774 FGSG_04361 FGSG_04218 FGSG_05079 FGSG_05091 FGSG_05636 FGSG_05751 FGSG_05937 FGSG_06163 FGSG_06207 FGSG_06291 FGSG_06307 FGSG_07405 FGSG_09306 FGSG_13552 FGSG_09585 FGSG_09870 FGSG_10299 FGSG_11249	82	0.59	1.32203	0.0462806
14.07.05 modification by ubiquitination, deubiquitination	60	1.57	FGSG_00303 FGSG_00364 FGSG_00380 FGSG_00633 FGSG_00660 FGSG_11829 FGSG_00883 FGSG_01129 FGSG_01231 FGSG_01292 FGSG_01881 FGSG_02029 FGSG_02095 FGSG_02497 FGSG_02640 FGSG_02706 FGSG_04300 FGSG_04268 FGSG_05026 FGSG_12683 FGSG_05134 FGSG_05250 FGSG_05395 FGSG_05530 FGSG_05561 FGSG_05636 FGSG_05952 FGSG_05977 FGSG_06074 FGSG_12866 FGSG_06092 FGSG_06255 FGSG_06272 FGSG_06298 FGSG_06857 FGSG_06877 FGS…	139	1	1.57	5.14554e-05
14.07.07 modification by ubiquitin-related proteins	24	0.62	FGSG_00303 FGSG_00306 FGSG_00364 FGSG_00623 FGSG_00660 FGSG_00677 FGSG_00781 FGSG_01502 FGSG_02095 FGSG_02497 FGSG_02507 FGSG_02584 FGSG_04300 FGSG_04268 FGSG_05026 FGSG_05561 FGSG_05636 FGSG_06092 FGSG_09598 FGSG_09935 FGSG_10117 FGSG_10172 FGSG_10226 FGSG_10738	45	0.32	1.9375	0.000224906
14.07.11 protein processing (proteolytic)	52	1.36	FGSG_00306 FGSG_00367 FGSG_00461 FGSG_00564 FGSG_00781 FGSG_00863 FGSG_01123 FGSG_01225 FGSG_01397 FGSG_01703 FGSG_01818 FGSG_01917 FGSG_02058 FGSG_12142 FGSG_02496 FGSG_02519 FGSG_02563 FGSG_02584 FGSG_02597 FGSG_02756 FGSG_04410 FGSG_04397 FGSG_04297 FGSG_03675 FGSG_03027 FGSG_05050 FGSG_05213 FGSG_05236 FGSG_05547 FGSG_05621 FGSG_06045 FGSG_06384 FGSG_06527 FGSG_06572 FGSG_06886 FGSG_08544 FGS…	148	1.07	1.27103	0.0257002
14.07.11.01 autoproteolytic processing	11	0.28	FGSG_01225 FGSG_01917 FGSG_02519 FGSG_04297 FGSG_03675 FGSG_05213 FGSG_05547 FGSG_06384 FGSG_08491 FGSG_13660 FGSG_10226	22	0.15	1.86667	0.020889
14.10 assembly of protein complexes	111	2.91	FGSG_00358 FGSG_00428 FGSG_00633 FGSG_00664 FGSG_00822 FGSG_01024 FGSG_01187 FGSG_01292 FGSG_01300 FGSG_01316 FGSG_01328 FGSG_01372 FGSG_01874 FGSG_01881 FGSG_01893 FGSG_02029 FGSG_02095 FGSG_02105 FGSG_02488 FGSG_02497 FGSG_02595 FGSG_02769 FGSG_02780 FGSG_04485 FGSG_04320 FGSG_04314 FGSG_04304 FGSG_04292 FGSG_04284 FGSG_04104 FGSG_05012 FGSG_12683 FGSG_05093 FGSG_05134 FGSG_12694 FGSG_05152 FGS…	251	1.81	1.60773	8.57004e-09
14.13 protein/peptide degradation	164	4.3	FGSG_00192 FGSG_00271 FGSG_00303 FGSG_00306 FGSG_00364 FGSG_00367 FGSG_00380 FGSG_00444 FGSG_00564 FGSG_00623 FGSG_00633 FGSG_00659 FGSG_00660 FGSG_00781 FGSG_11824 FGSG_11829 FGSG_00883 FGSG_01015 FGSG_01095 FGSG_01123 FGSG_01129 FGSG_01216 FGSG_01231 FGSG_01397 FGSG_01502 FGSG_01586 FGSG_01650 FGSG_01703 FGSG_01818 FGSG_01881 FGSG_01898 FGSG_01917 FGSG_01960 FGSG_02029 FGSG_02058 FGSG_02095 FGS…	443	3.2	1.34375	6.58715e-06
14.13.01 cytoplasmic and nuclear protein degradation	122	3.2	FGSG_00192 FGSG_00271 FGSG_00303 FGSG_00306 FGSG_00364 FGSG_00367 FGSG_00380 FGSG_00444 FGSG_00564 FGSG_00623 FGSG_00633 FGSG_00659 FGSG_00660 FGSG_00781 FGSG_11829 FGSG_00883 FGSG_01123 FGSG_01129 FGSG_01216 FGSG_01231 FGSG_01397 FGSG_01502 FGSG_01586 FGSG_01650 FGSG_01881 FGSG_01898 FGSG_01917 FGSG_02029 FGSG_02095 FGSG_02244 FGSG_02497 FGSG_02507 FGSG_02584 FGSG_02640 FGSG_02706 FGSG_02757 FGS…	298	2.15	1.48837	3.26385e-07
14.13.01.01 proteasomal degradation (ubiquitin/proteasomal pathway)	79	2.07	FGSG_00271 FGSG_00303 FGSG_00306 FGSG_00364 FGSG_00367 FGSG_00380 FGSG_00564 FGSG_00623 FGSG_00633 FGSG_00659 FGSG_00660 FGSG_00781 FGSG_00883 FGSG_01123 FGSG_01129 FGSG_01216 FGSG_01231 FGSG_01502 FGSG_01650 FGSG_01881 FGSG_01917 FGSG_02029 FGSG_02095 FGSG_02497 FGSG_02584 FGSG_02640 FGSG_02706 FGSG_04410 FGSG_04288 FGSG_04107 FGSG_03922 FGSG_02811 FGSG_04930 FGSG_12683 FGSG_05134 FGSG_05329 FGS…	173	1.25	1.656	2.34482e-07
16 PROTEIN WITH BINDING FUNCTION OR COFACTOR REQUIREMENT (structural or catalytic)	1142	29.9	FGSG_00071 FGSG_00090 FGSG_00188 FGSG_00194 FGSG_00271 FGSG_00280 FGSG_00286 FGSG_00287 FGSG_00291 FGSG_00296 FGSG_00302 FGSG_00303 FGSG_00304 FGSG_00305 FGSG_00306 FGSG_00319 FGSG_00327 FGSG_00329 FGSG_00332 FGSG_00334 FGSG_00335 FGSG_00337 FGSG_00349 FGSG_00352 FGSG_00358 FGSG_00360 FGSG_00361 FGSG_00362 FGSG_00364 FGSG_00365 FGSG_00367 FGSG_00369 FGSG_00370 FGSG_00373 FGSG_00375 FGSG_00376 FGS…	3139	22.7	1.31718	0
16.01 protein binding	645	16.9	FGSG_00188 FGSG_00271 FGSG_00280 FGSG_00286 FGSG_00291 FGSG_00303 FGSG_00304 FGSG_00305 FGSG_00306 FGSG_00327 FGSG_00329 FGSG_00332 FGSG_00337 FGSG_00352 FGSG_00358 FGSG_00360 FGSG_00362 FGSG_00364 FGSG_00365 FGSG_00367 FGSG_00369 FGSG_00370 FGSG_00376 FGSG_00380 FGSG_00395 FGSG_00425 FGSG_00428 FGSG_00444 FGSG_00467 FGSG_00480 FGSG_00482 FGSG_00504 FGSG_00509 FGSG_00518 FGSG_00537 FGSG_00551 FGS…	1601	11.5	1.46957	0
16.03 nucleic acid binding	292	7.66	FGSG_00280 FGSG_00286 FGSG_00319 FGSG_00327 FGSG_00329 FGSG_00335 FGSG_00349 FGSG_00352 FGSG_00358 FGSG_00360 FGSG_00365 FGSG_00370 FGSG_00398 FGSG_00404 FGSG_00448 FGSG_00467 FGSG_00482 FGSG_00504 FGSG_00536 FGSG_00537 FGSG_00551 FGSG_11782 FGSG_00567 FGSG_00626 FGSG_00665 FGSG_00671 FGSG_11814 FGSG_00729 FGSG_00751 FGSG_00774 FGSG_00778 FGSG_00813 FGSG_00841 FGSG_00844 FGSG_00845 FGSG_00902 FGS…	811	5.86	1.30717	3.80064e-08
16.03.01 DNA binding	160	4.19	FGSG_00280 FGSG_00327 FGSG_00329 FGSG_00352 FGSG_00365 FGSG_00404 FGSG_00467 FGSG_00482 FGSG_00504 FGSG_00537 FGSG_00551 FGSG_11782 FGSG_11814 FGSG_00729 FGSG_00774 FGSG_00778 FGSG_00813 FGSG_00844 FGSG_00902 FGSG_00946 FGSG_00970 FGSG_11878 FGSG_01055 FGSG_01165 FGSG_01241 FGSG_01293 FGSG_01332 FGSG_01341 FGSG_01354 FGSG_01442 FGSG_01443 FGSG_01447 FGSG_11967 FGSG_01638 FGSG_01873 FGSG_01896 FGS…	471	3.4	1.23235	0.00110251
16.03.03 RNA binding	125	3.28	FGSG_00286 FGSG_00335 FGSG_00349 FGSG_00358 FGSG_00360 FGSG_00370 FGSG_00398 FGSG_00448 FGSG_00467 FGSG_00536 FGSG_00567 FGSG_00841 FGSG_00845 FGSG_11878 FGSG_01010 FGSG_01024 FGSG_01055 FGSG_01154 FGSG_01184 FGSG_01187 FGSG_01243 FGSG_01244 FGSG_01292 FGSG_01424 FGSG_01443 FGSG_01449 FGSG_01490 FGSG_01586 FGSG_01870 FGSG_01871 FGSG_01918 FGSG_01968 FGSG_02090 FGSG_02192 FGSG_02493 FGSG_02511 FGS…	327	2.36	1.38983	1.45812e-05
16.07 structural protein binding	30	0.78	FGSG_00306 FGSG_00373 FGSG_00822 FGSG_01429 FGSG_04485 FGSG_04366 FGSG_05213 FGSG_05390 FGSG_05826 FGSG_06185 FGSG_06219 FGSG_06265 FGSG_06291 FGSG_06317 FGSG_06388 FGSG_06611 FGSG_06670 FGSG_06845 FGSG_07284 FGSG_07956 FGSG_08919 FGSG_08487 FGSG_08444 FGSG_09271 FGSG_09546 FGSG_09965 FGSG_09993 FGSG_10280 FGSG_10385 FGSG_10856	56	0.4	1.95	3.41984e-05
16.09 lipid binding	28	0.73	FGSG_00194 FGSG_00986 FGSG_01973 FGSG_02011 FGSG_02127 FGSG_12183 FGSG_02771 FGSG_04297 FGSG_04985 FGSG_05261 FGSG_05263 FGSG_05530 FGSG_05864 FGSG_05937 FGSG_06048 FGSG_06861 FGSG_07380 FGSG_07955 FGSG_08932 FGSG_13273 FGSG_08485 FGSG_09167 FGSG_13543 FGSG_09660 FGSG_09917 FGSG_10016 FGSG_10061 FGSG_10361	68	0.49	1.4898	0.0104187
16.11 amino acid/amino acid derivatives binding	4	0.1	FGSG_01449 FGSG_04384 FGSG_06053 FGSG_06958	4	0.02	5	0.00575994
16.17 metal binding	252	6.61	FGSG_00271 FGSG_00302 FGSG_00334 FGSG_00337 FGSG_00361 FGSG_00362 FGSG_00408 FGSG_00421 FGSG_00444 FGSG_00508 FGSG_00518 FGSG_11782 FGSG_00608 FGSG_00655 FGSG_00659 FGSG_00665 FGSG_11814 FGSG_00724 FGSG_00739 FGSG_00740 FGSG_00863 FGSG_00883 FGSG_00902 FGSG_00934 FGSG_00986 FGSG_01000 FGSG_01053 FGSG_01057 FGSG_01187 FGSG_01216 FGSG_01217 FGSG_01222 FGSG_01312 FGSG_01316 FGSG_01328 FGSG_01341 FGS…	758	5.48	1.2062	0.000227787
16.17.09 heavy metal binding (Cu, Fe, Zn)	157	4.12	FGSG_00271 FGSG_00334 FGSG_00518 FGSG_11782 FGSG_00655 FGSG_00665 FGSG_11814 FGSG_00724 FGSG_00739 FGSG_00863 FGSG_00883 FGSG_00902 FGSG_00934 FGSG_01000 FGSG_01053 FGSG_01187 FGSG_01216 FGSG_01217 FGSG_01222 FGSG_01341 FGSG_01348 FGSG_01354 FGSG_01397 FGSG_01536 FGSG_11967 FGSG_01612 FGSG_01650 FGSG_01881 FGSG_01898 FGSG_01918 FGSG_02034 FGSG_02097 FGSG_02118 FGSG_02165 FGSG_02192 FGSG_02462 FGS…	499	3.6	1.14444	0.0274183
16.19 nucleotide/nucleoside/nucleobase binding	299	7.84	FGSG_00287 FGSG_00304 FGSG_00319 FGSG_00327 FGSG_00329 FGSG_00337 FGSG_00362 FGSG_00364 FGSG_00370 FGSG_00398 FGSG_00408 FGSG_00421 FGSG_00448 FGSG_00504 FGSG_00508 FGSG_00536 FGSG_00551 FGSG_00558 FGSG_00626 FGSG_00633 FGSG_00637 FGSG_00669 FGSG_00677 FGSG_11814 FGSG_00722 FGSG_00744 FGSG_11822 FGSG_00808 FGSG_11829 FGSG_00844 FGSG_00883 FGSG_00906 FGSG_00970 FGSG_11878 FGSG_01010 FGSG_01015 FGS…	868	6.27	1.2504	2.54107e-06
16.19.03 ATP binding	239	6.27	FGSG_00327 FGSG_00329 FGSG_00337 FGSG_00362 FGSG_00364 FGSG_00408 FGSG_00421 FGSG_00448 FGSG_00504 FGSG_00508 FGSG_00551 FGSG_00558 FGSG_00626 FGSG_00633 FGSG_00637 FGSG_00669 FGSG_00677 FGSG_11814 FGSG_00744 FGSG_00844 FGSG_00883 FGSG_00906 FGSG_00970 FGSG_01015 FGSG_01018 FGSG_01024 FGSG_01053 FGSG_01104 FGSG_01129 FGSG_01165 FGSG_01217 FGSG_01271 FGSG_01312 FGSG_01328 FGSG_01410 FGSG_01445 FGS…	660	4.77	1.31447	4.11116e-07
16.21.08 Fe/S binding	17	0.44	FGSG_00376 FGSG_00743 FGSG_00863 FGSG_02097 FGSG_02474 FGSG_02646 FGSG_05198 FGSG_05316 FGSG_05610 FGSG_13136 FGSG_07953 FGSG_13257 FGSG_08566 FGSG_08425 FGSG_08402 FGSG_10198 FGSG_10293	38	0.27	1.62963	0.0171355
16.21.15 biotin binding	6	0.15	FGSG_07075 FGSG_13099 FGSG_08688 FGSG_08509 FGSG_08329 FGSG_10913	8	0.05	3	0.00715167
16.21.17 pyridoxal phosphate binding	26	0.68	FGSG_00296 FGSG_01389 FGSG_01417 FGSG_01932 FGSG_02465 FGSG_12518 FGSG_05295 FGSG_05335 FGSG_05483 FGSG_05546 FGSG_05696 FGSG_06544 FGSG_07188 FGSG_07266 FGSG_08443 FGSG_08352 FGSG_09048 FGSG_09049 FGSG_09512 FGSG_10049 FGSG_10119 FGSG_10194 FGSG_11128 FGSG_10993 FGSG_10746 FGSG_10743	63	0.45	1.51111	0.0128402
18 REGULATION OF METABOLISM AND PROTEIN FUNCTION	200	5.24	FGSG_00303 FGSG_00306 FGSG_00329 FGSG_00332 FGSG_00337 FGSG_00362 FGSG_00364 FGSG_00408 FGSG_00435 FGSG_00444 FGSG_00467 FGSG_00497 FGSG_00518 FGSG_00581 FGSG_00587 FGSG_00623 FGSG_00660 FGSG_00664 FGSG_00677 FGSG_00741 FGSG_00781 FGSG_00815 FGSG_00864 FGSG_00900 FGSG_00902 FGSG_00941 FGSG_00946 FGSG_00970 FGSG_00986 FGSG_01065 FGSG_11890 FGSG_01123 FGSG_01241 FGSG_11915 FGSG_01271 FGSG_01280 FGS…	512	3.7	1.41622	6.02891e-09
18.01 regulation by	103	2.7	FGSG_00303 FGSG_00306 FGSG_00337 FGSG_00362 FGSG_00408 FGSG_00435 FGSG_00581 FGSG_00623 FGSG_00664 FGSG_00677 FGSG_00781 FGSG_00815 FGSG_00902 FGSG_00946 FGSG_01123 FGSG_01241 FGSG_11915 FGSG_01271 FGSG_01280 FGSG_01312 FGSG_01369 FGSG_01502 FGSG_01506 FGSG_01544 FGSG_11967 FGSG_11979 FGSG_01671 FGSG_01852 FGSG_01891 FGSG_01923 FGSG_02126 FGSG_02488 FGSG_02584 FGSG_04484 FGSG_04416 FGSG_04151 FGS…	250	1.8	1.5	1.86987e-06
18.01.01 regulation by modification	61	1.6	FGSG_00306 FGSG_00337 FGSG_00362 FGSG_00408 FGSG_00435 FGSG_00623 FGSG_00677 FGSG_00781 FGSG_00815 FGSG_01271 FGSG_01312 FGSG_01369 FGSG_01502 FGSG_01506 FGSG_01544 FGSG_11979 FGSG_01671 FGSG_02488 FGSG_02584 FGSG_04484 FGSG_04416 FGSG_04151 FGSG_04091 FGSG_04053 FGSG_04947 FGSG_04986 FGSG_05306 FGSG_05393 FGSG_05418 FGSG_05432 FGSG_05547 FGSG_05586 FGSG_05611 FGSG_05636 FGSG_05734 FGSG_05978 FGS…	143	1.03	1.5534	6.80242e-05
18.01.07 regulation by binding / dissociation	48	1.25	FGSG_00303 FGSG_00306 FGSG_00581 FGSG_00664 FGSG_00781 FGSG_00902 FGSG_00946 FGSG_01123 FGSG_01241 FGSG_11915 FGSG_01280 FGSG_11967 FGSG_01852 FGSG_01891 FGSG_01923 FGSG_02126 FGSG_02584 FGSG_04123 FGSG_05235 FGSG_05329 FGSG_05360 FGSG_05367 FGSG_05490 FGSG_05636 FGSG_06045 FGSG_06186 FGSG_06586 FGSG_06684 FGSG_07101 FGSG_07155 FGSG_07956 FGSG_08492 FGSG_08444 FGSG_09306 FGSG_13552 FGSG_09339 FGS…	112	0.81	1.54321	0.000339635
18.02 regulation of protein activity	193	5.06	FGSG_00303 FGSG_00306 FGSG_00329 FGSG_00332 FGSG_00337 FGSG_00362 FGSG_00364 FGSG_00408 FGSG_00435 FGSG_00444 FGSG_00467 FGSG_00497 FGSG_00518 FGSG_00581 FGSG_00587 FGSG_00623 FGSG_00660 FGSG_00664 FGSG_00677 FGSG_00741 FGSG_00781 FGSG_00815 FGSG_00864 FGSG_00900 FGSG_00941 FGSG_00946 FGSG_00970 FGSG_00986 FGSG_01065 FGSG_11890 FGSG_01123 FGSG_01241 FGSG_01271 FGSG_01280 FGSG_01291 FGSG_01292 FGS…	502	3.63	1.39394	4.55995e-08
18.02.01 enzymatic activity regulation / enzyme regulator	118	3.09	FGSG_00306 FGSG_00329 FGSG_00364 FGSG_00408 FGSG_00467 FGSG_00497 FGSG_00518 FGSG_00581 FGSG_00587 FGSG_00623 FGSG_00660 FGSG_00677 FGSG_00781 FGSG_00815 FGSG_00900 FGSG_00941 FGSG_00970 FGSG_00986 FGSG_01065 FGSG_11890 FGSG_01123 FGSG_01241 FGSG_01291 FGSG_01312 FGSG_01354 FGSG_01369 FGSG_01397 FGSG_01497 FGSG_01502 FGSG_01506 FGSG_01522 FGSG_01544 FGSG_11979 FGSG_01671 FGSG_01852 FGSG_01891 FGS…	313	2.26	1.36726	5.09823e-05
18.02.01.01 enzyme activator	52	1.36	FGSG_00364 FGSG_00408 FGSG_00467 FGSG_00518 FGSG_00581 FGSG_00660 FGSG_01065 FGSG_11890 FGSG_01354 FGSG_01497 FGSG_01506 FGSG_01917 FGSG_01923 FGSG_01953 FGSG_02126 FGSG_04484 FGSG_04268 FGSG_04107 FGSG_02811 FGSG_04910 FGSG_05191 FGSG_05337 FGSG_05393 FGSG_05447 FGSG_05561 FGSG_06006 FGSG_06016 FGSG_06640 FGSG_06723 FGSG_06895 FGSG_06927 FGSG_06982 FGSG_07433 FGSG_13160 FGSG_07623 FGSG_07937 FGS…	142	1.02	1.33333	0.0111938
18.02.01.01.05 kinase activator	14	0.36	FGSG_00408 FGSG_00467 FGSG_00518 FGSG_01506 FGSG_02126 FGSG_04910 FGSG_05337 FGSG_05447 FGSG_08857 FGSG_08721 FGSG_08691 FGSG_09166 FGSG_09846 FGSG_09903	20	0.14	2.57143	9.44471e-05
18.02.01.02 enzyme inhibitor	24	0.62	FGSG_00467 FGSG_00497 FGSG_00587 FGSG_00900 FGSG_00986 FGSG_01241 FGSG_01397 FGSG_01506 FGSG_01544 FGSG_11979 FGSG_01852 FGSG_04416 FGSG_04091 FGSG_04910 FGSG_05293 FGSG_05986 FGSG_06406 FGSG_06678 FGSG_07101 FGSG_09166 FGSG_09848 FGSG_10105 FGSG_10239 FGSG_10306	58	0.41	1.5122	0.0158479
18.02.01.02.05 kinase inhibitior	12	0.31	FGSG_00467 FGSG_00497 FGSG_00900 FGSG_01506 FGSG_01544 FGSG_11979 FGSG_04910 FGSG_05986 FGSG_06678 FGSG_09166 FGSG_09848 FGSG_10239	19	0.13	2.38462	0.00124782
18.02.09 regulator of transcription factor	45	1.18	FGSG_00303 FGSG_00306 FGSG_00332 FGSG_00623 FGSG_00664 FGSG_00741 FGSG_00781 FGSG_00864 FGSG_00946 FGSG_01280 FGSG_01292 FGSG_01334 FGSG_01502 FGSG_11967 FGSG_01623 FGSG_01816 FGSG_02584 FGSG_04220 FGSG_05091 FGSG_05360 FGSG_05367 FGSG_05418 FGSG_05490 FGSG_05636 FGSG_12901 FGSG_06586 FGSG_06684 FGSG_06802 FGSG_06845 FGSG_07155 FGSG_08392 FGSG_09217 FGSG_09306 FGSG_09339 FGSG_09406 FGSG_09598 FGS…	106	0.76	1.55263	0.000656038
20 CELLULAR TRANSPORT, TRANSPORT FACILITIES AND TRANSPORT ROUTES	682	17.9	FGSG_00058 FGSG_00070 FGSG_00071 FGSG_00116 FGSG_00118 FGSG_00136 FGSG_00152 FGSG_00195 FGSG_00287 FGSG_00291 FGSG_00305 FGSG_00308 FGSG_00334 FGSG_00343 FGSG_11755 FGSG_00369 FGSG_00373 FGSG_00375 FGSG_00376 FGSG_00405 FGSG_00416 FGSG_00461 FGSG_00471 FGSG_00472 FGSG_00507 FGSG_00508 FGSG_00539 FGSG_11782 FGSG_00581 FGSG_00613 FGSG_00633 FGSG_00637 FGSG_00640 FGSG_00664 FGSG_00669 FGSG_00693 FGS…	2007	14.5	1.23448	0
20.01 transported compounds (substrates)	511	13.4	FGSG_00058 FGSG_00070 FGSG_00071 FGSG_00116 FGSG_00118 FGSG_00136 FGSG_00152 FGSG_00195 FGSG_00287 FGSG_00291 FGSG_00305 FGSG_00308 FGSG_00334 FGSG_00343 FGSG_11755 FGSG_00373 FGSG_00375 FGSG_00376 FGSG_00405 FGSG_00416 FGSG_00461 FGSG_00508 FGSG_00539 FGSG_11782 FGSG_00613 FGSG_00637 FGSG_00669 FGSG_00693 FGSG_00706 FGSG_00739 FGSG_00743 FGSG_00745 FGSG_00748 FGSG_00765 FGSG_00768 FGSG_00773 FGS…	1597	11.5	1.16522	0
20.01.01 ion transport	110	2.88	FGSG_00334 FGSG_11755 FGSG_00373 FGSG_00416 FGSG_00508 FGSG_00539 FGSG_00613 FGSG_00637 FGSG_00768 FGSG_00773 FGSG_11829 FGSG_01066 FGSG_01309 FGSG_01311 FGSG_01328 FGSG_01382 FGSG_01508 FGSG_01606 FGSG_01667 FGSG_01792 FGSG_01799 FGSG_01802 FGSG_01915 FGSG_01946 FGSG_02248 FGSG_02252 FGSG_02400 FGSG_02426 FGSG_02460 FGSG_02495 FGSG_02749 FGSG_04580 FGSG_04178 FGSG_04095 FGSG_03987 FGSG_03882 FGS…	321	2.32	1.24138	0.00450273
20.01.01.01 cation transport (H+, Na+, K+, Ca2+ , NH4+, etc.)	91	2.38	FGSG_00334 FGSG_11755 FGSG_00373 FGSG_00416 FGSG_00508 FGSG_00539 FGSG_00613 FGSG_00637 FGSG_00768 FGSG_00773 FGSG_11829 FGSG_01309 FGSG_01311 FGSG_01328 FGSG_01382 FGSG_01606 FGSG_01799 FGSG_01802 FGSG_01915 FGSG_01946 FGSG_02248 FGSG_02252 FGSG_02400 FGSG_02460 FGSG_02495 FGSG_02749 FGSG_04580 FGSG_04178 FGSG_04095 FGSG_03987 FGSG_03882 FGSG_03744 FGSG_03737 FGSG_03692 FGSG_03412 FGSG_03257 FGS…	269	1.94	1.2268	0.01319
20.01.01.01.01 heavy metal ion transport (Cu+, Fe3+, etc.)	46	1.2	FGSG_00334 FGSG_00508 FGSG_00539 FGSG_00613 FGSG_00768 FGSG_00773 FGSG_01311 FGSG_02248 FGSG_02252 FGSG_02495 FGSG_02749 FGSG_03987 FGSG_03744 FGSG_03737 FGSG_03692 FGSG_03412 FGSG_03257 FGSG_03032 FGSG_05159 FGSG_05293 FGSG_05385 FGSG_05506 FGSG_05527 FGSG_05571 FGSG_05659 FGSG_06060 FGSG_06061 FGSG_06075 FGSG_06579 FGSG_06636 FGSG_06685 FGSG_07059 FGSG_07454 FGSG_07665 FGSG_07894 FGSG_08721 FGS…	99	0.71	1.69014	4.3253e-05
20.01.01.01.01.01 siderophore-iron transport	18	0.47	FGSG_00334 FGSG_00539 FGSG_02252 FGSG_03744 FGSG_03737 FGSG_03692 FGSG_03257 FGSG_05159 FGSG_05385 FGSG_06060 FGSG_06075 FGSG_06636 FGSG_07665 FGSG_08579 FGSG_13347 FGSG_13404 FGSG_10027 FGSG_11029	41	0.29	1.62069	0.0178798
20.01.07 amino acid/amino acid derivatives transport	43	1.12	FGSG_00116 FGSG_00118 FGSG_00136 FGSG_00613 FGSG_00745 FGSG_01033 FGSG_01352 FGSG_01375 FGSG_01382 FGSG_01675 FGSG_01852 FGSG_01931 FGSG_02272 FGSG_02278 FGSG_02439 FGSG_02499 FGSG_04672 FGSG_04182 FGSG_04055 FGSG_03985 FGSG_12379 FGSG_03751 FGSG_03516 FGSG_03412 FGSG_02950 FGSG_05127 FGSG_12728 FGSG_06473 FGSG_06508 FGSG_06537 FGSG_06551 FGSG_07129 FGSG_07131 FGSG_07473 FGSG_07502 FGSG_07669 FGS…	120	0.86	1.30233	0.028686
20.01.10 protein transport	121	3.17	FGSG_00291 FGSG_00305 FGSG_00308 FGSG_00343 FGSG_00461 FGSG_00693 FGSG_00743 FGSG_00748 FGSG_00808 FGSG_00841 FGSG_01015 FGSG_01161 FGSG_01189 FGSG_01429 FGSG_01522 FGSG_01528 FGSG_01534 FGSG_01552 FGSG_01612 FGSG_01624 FGSG_01703 FGSG_01885 FGSG_01890 FGSG_01900 FGSG_01917 FGSG_01919 FGSG_01954 FGSG_01975 FGSG_02011 FGSG_02233 FGSG_02455 FGSG_02479 FGSG_02494 FGSG_02565 FGSG_02595 FGSG_02604 FGS…	246	1.77	1.79096	3.14447e-13
20.01.13 lipid/fatty acid transport	49	1.28	FGSG_00116 FGSG_00287 FGSG_00669 FGSG_00840 FGSG_01031 FGSG_11915 FGSG_01309 FGSG_12031 FGSG_02272 FGSG_02278 FGSG_02439 FGSG_04672 FGSG_04580 FGSG_04369 FGSG_04182 FGSG_04055 FGSG_03985 FGSG_03882 FGSG_03363 FGSG_02847 FGSG_04985 FGSG_05285 FGSG_05890 FGSG_05968 FGSG_06473 FGSG_06551 FGSG_06743 FGSG_06861 FGSG_07539 FGSG_07669 FGSG_07950 FGSG_08917 FGSG_08312 FGSG_08309 FGSG_08014 FGSG_09020 FGS…	141	1.01	1.26733	0.0359842
20.01.21 RNA transport	29	0.76	FGSG_01134 FGSG_01292 FGSG_01429 FGSG_04107 FGSG_02798 FGSG_02781 FGSG_05012 FGSG_05417 FGSG_05424 FGSG_06185 FGSG_06219 FGSG_06659 FGSG_06706 FGSG_06845 FGSG_06988 FGSG_13254 FGSG_08767 FGSG_08663 FGSG_08487 FGSG_09271 FGSG_09454 FGSG_09546 FGSG_09780 FGSG_09965 FGSG_10087 FGSG_13728 FGSG_10280 FGSG_10861 FGSG_10718	63	0.45	1.68889	0.00128462
20.03.01 channel / pore class transport	22	0.57	FGSG_11755 FGSG_00637 FGSG_00739 FGSG_00748 FGSG_11829 FGSG_04178 FGSG_04107 FGSG_03680 FGSG_05259 FGSG_05518 FGSG_06048 FGSG_06845 FGSG_07004 FGSG_07114 FGSG_07331 FGSG_08477 FGSG_08065 FGSG_09232 FGSG_09271 FGSG_09294 FGSG_09665 FGSG_10216	51	0.36	1.58333	0.0119085
20.03.01.05 nuclear pore forming protein	6	0.15	FGSG_00748 FGSG_04107 FGSG_05518 FGSG_06845 FGSG_08477 FGSG_09271	9	0.06	2.5	0.0164594
20.03.02.02.01 proton driven symporter	21	0.55	FGSG_00070 FGSG_00116 FGSG_01382 FGSG_02272 FGSG_02358 FGSG_02499 FGSG_04544 FGSG_04487 FGSG_04369 FGSG_03369 FGSG_12471 FGSG_02833 FGSG_06291 FGSG_07131 FGSG_07669 FGSG_08799 FGSG_08014 FGSG_09081 FGSG_10531 FGSG_11147 FGSG_10747	50	0.36	1.52778	0.0193243
20.09 transport routes	444	11.6	FGSG_00058 FGSG_00070 FGSG_00116 FGSG_00152 FGSG_00195 FGSG_00291 FGSG_00305 FGSG_00308 FGSG_00334 FGSG_00343 FGSG_11755 FGSG_00369 FGSG_00373 FGSG_00405 FGSG_00461 FGSG_00472 FGSG_00507 FGSG_00508 FGSG_00539 FGSG_11782 FGSG_00581 FGSG_00613 FGSG_00633 FGSG_00637 FGSG_00664 FGSG_00669 FGSG_00693 FGSG_00743 FGSG_00748 FGSG_00768 FGSG_00773 FGSG_00808 FGSG_00822 FGSG_00840 FGSG_11848 FGSG_00924 FGS…	1237	8.94	1.29754	0
20.09.01 nuclear transport	36	0.94	FGSG_11782 FGSG_00633 FGSG_00748 FGSG_01183 FGSG_01185 FGSG_01216 FGSG_01292 FGSG_01429 FGSG_01463 FGSG_02233 FGSG_02604 FGSG_04165 FGSG_04107 FGSG_02798 FGSG_02781 FGSG_05337 FGSG_05518 FGSG_06185 FGSG_06219 FGSG_06706 FGSG_06799 FGSG_06845 FGSG_06988 FGSG_13254 FGSG_07948 FGSG_08767 FGSG_08487 FGSG_08477 FGSG_09271 FGSG_09386 FGSG_09454 FGSG_09546 FGSG_09780 FGSG_09965 FGSG_10087 FGSG_10280	83	0.6	1.56667	0.00137782
20.09.04 mitochondrial transport	47	1.23	FGSG_00305 FGSG_00308 FGSG_00373 FGSG_00461 FGSG_00693 FGSG_00743 FGSG_00840 FGSG_01015 FGSG_01189 FGSG_01375 FGSG_01885 FGSG_02494 FGSG_04356 FGSG_04314 FGSG_04310 FGSG_04182 FGSG_04055 FGSG_03985 FGSG_04945 FGSG_05029 FGSG_12694 FGSG_12728 FGSG_05506 FGSG_05511 FGSG_05530 FGSG_05863 FGSG_06111 FGSG_06149 FGSG_06226 FGSG_12901 FGSG_06291 FGSG_06415 FGSG_06566 FGSG_06636 FGSG_06723 FGSG_06816 FGS…	118	0.85	1.44706	0.00251892
20.09.07 vesicular transport (Golgi network, etc.)	129	3.38	FGSG_00343 FGSG_00369 FGSG_00507 FGSG_00508 FGSG_00581 FGSG_00664 FGSG_00808 FGSG_01020 FGSG_01033 FGSG_01161 FGSG_01241 FGSG_01243 FGSG_01398 FGSG_01465 FGSG_01534 FGSG_01552 FGSG_01612 FGSG_01624 FGSG_01873 FGSG_01890 FGSG_01893 FGSG_01917 FGSG_01919 FGSG_01954 FGSG_02011 FGSG_02090 FGSG_02105 FGSG_02127 FGSG_02278 FGSG_02439 FGSG_12137 FGSG_02479 FGSG_02529 FGSG_02565 FGSG_02595 FGSG_02699 FGS…	267	1.93	1.7513	2.76566e-13
20.09.07.03 ER to Golgi transport	34	0.89	FGSG_00369 FGSG_01020 FGSG_01033 FGSG_01398 FGSG_01534 FGSG_01624 FGSG_01917 FGSG_12137 FGSG_02479 FGSG_02529 FGSG_02780 FGSG_04451 FGSG_04266 FGSG_05226 FGSG_05490 FGSG_05530 FGSG_05844 FGSG_06003 FGSG_06265 FGSG_06277 FGSG_06299 FGSG_06384 FGSG_06394 FGSG_06858 FGSG_07939 FGSG_08840 FGSG_08784 FGSG_09163 FGSG_09271 FGSG_09738 FGSG_09963 FGSG_10345 FGSG_10903 FGSG_10873	72	0.52	1.71154	0.000282961
20.09.07.05 intra Golgi transport	22	0.57	FGSG_00507 FGSG_01020 FGSG_02011 FGSG_02278 FGSG_02439 FGSG_12137 FGSG_02756 FGSG_04112 FGSG_05226 FGSG_05263 FGSG_05306 FGSG_06299 FGSG_06350 FGSG_06394 FGSG_06473 FGSG_06551 FGSG_07172 FGSG_07930 FGSG_08545 FGSG_09850 FGSG_10530 FGSG_13906	36	0.26	2.19231	2.53355e-05
20.09.07.06 post Golgi transport	12	0.31	FGSG_01161 FGSG_01873 FGSG_01919 FGSG_05286 FGSG_05511 FGSG_06007 FGSG_06743 FGSG_07432 FGSG_09021 FGSG_09244 FGSG_09816 FGSG_13674	21	0.15	2.06667	0.00409987
20.09.07.25 vesicle formation	16	0.41	FGSG_01534 FGSG_01893 FGSG_01917 FGSG_02105 FGSG_02127 FGSG_02780 FGSG_05093 FGSG_05286 FGSG_05844 FGSG_06317 FGSG_06384 FGSG_07939 FGSG_08840 FGSG_09167 FGSG_09271 FGSG_10180	27	0.19	2.15789	0.000537473
20.09.07.26 vesicle docking	3	0.07	FGSG_02595 FGSG_06394 FGSG_10345	3	0.02	3.5	0.020914
20.09.07.27 vesicle fusion	19	0.49	FGSG_01020 FGSG_01890 FGSG_01919 FGSG_12137 FGSG_02595 FGSG_04221 FGSG_05226 FGSG_05530 FGSG_06277 FGSG_06394 FGSG_07007 FGSG_09021 FGSG_09244 FGSG_09550 FGSG_09579 FGSG_09816 FGSG_09928 FGSG_10345 FGSG_13906	34	0.24	2.04167	0.000462425
20.09.13 vacuolar/lysosomal transport	83	2.17	FGSG_00291 FGSG_11755 FGSG_00581 FGSG_00637 FGSG_11848 FGSG_01225 FGSG_01328 FGSG_01382 FGSG_01432 FGSG_01552 FGSG_01606 FGSG_01612 FGSG_01802 FGSG_01874 FGSG_01890 FGSG_01893 FGSG_01946 FGSG_01953 FGSG_02029 FGSG_02400 FGSG_02499 FGSG_02565 FGSG_02595 FGSG_12183 FGSG_02749 FGSG_02756 FGSG_02771 FGSG_04487 FGSG_04297 FGSG_04221 FGSG_04178 FGSG_04112 FGSG_03675 FGSG_03032 FGSG_02793 FGSG_12578 FGS…	170	1.22	1.77869	2.56558e-09
20.09.16.09 vesicular cellular export	22	0.57	FGSG_00343 FGSG_01410 FGSG_01612 FGSG_01919 FGSG_01973 FGSG_02595 FGSG_04280 FGSG_04221 FGSG_05447 FGSG_05469 FGSG_06394 FGSG_07007 FGSG_08936 FGSG_13273 FGSG_08857 FGSG_09244 FGSG_09579 FGSG_09816 FGSG_09917 FGSG_09928 FGSG_10000 FGSG_10345	45	0.32	1.78125	0.00185747
20.09.16.09.03 exocytosis	20	0.52	FGSG_00343 FGSG_01410 FGSG_01612 FGSG_01919 FGSG_01973 FGSG_02595 FGSG_04280 FGSG_04221 FGSG_05447 FGSG_05469 FGSG_06394 FGSG_08936 FGSG_13273 FGSG_08857 FGSG_09244 FGSG_09579 FGSG_09816 FGSG_09917 FGSG_10000 FGSG_10345	42	0.3	1.73333	0.00433359
20.09.18 cellular import	177	4.64	FGSG_00058 FGSG_00070 FGSG_00116 FGSG_00195 FGSG_00334 FGSG_00472 FGSG_00539 FGSG_00581 FGSG_00613 FGSG_00768 FGSG_00773 FGSG_00986 FGSG_01066 FGSG_11890 FGSG_01120 FGSG_01225 FGSG_01243 FGSG_01311 FGSG_01316 FGSG_01320 FGSG_01372 FGSG_01410 FGSG_01671 FGSG_01675 FGSG_01792 FGSG_12021 FGSG_01890 FGSG_01893 FGSG_01923 FGSG_01973 FGSG_02011 FGSG_02018 FGSG_02029 FGSG_02031 FGSG_02066 FGSG_02090 FGS…	519	3.75	1.23733	0.000500127
20.09.18.09 vesicular cellular import	59	1.54	FGSG_00472 FGSG_00581 FGSG_00986 FGSG_11890 FGSG_01225 FGSG_01243 FGSG_01316 FGSG_01320 FGSG_01372 FGSG_01410 FGSG_01671 FGSG_01890 FGSG_01893 FGSG_01923 FGSG_01973 FGSG_02011 FGSG_02018 FGSG_02029 FGSG_02090 FGSG_02105 FGSG_02127 FGSG_02780 FGSG_04280 FGSG_03675 FGSG_04980 FGSG_05093 FGSG_05286 FGSG_05447 FGSG_05586 FGSG_05649 FGSG_06007 FGSG_06317 FGSG_06832 FGSG_07019 FGSG_07172 FGSG_07422 FGS…	125	0.9	1.71111	2.04849e-06
20.09.18.09.01 endocytosis	59	1.54	FGSG_00472 FGSG_00581 FGSG_00986 FGSG_11890 FGSG_01225 FGSG_01243 FGSG_01316 FGSG_01320 FGSG_01372 FGSG_01410 FGSG_01671 FGSG_01890 FGSG_01893 FGSG_01923 FGSG_01973 FGSG_02011 FGSG_02018 FGSG_02029 FGSG_02090 FGSG_02105 FGSG_02127 FGSG_02780 FGSG_04280 FGSG_03675 FGSG_04980 FGSG_05093 FGSG_05286 FGSG_05447 FGSG_05586 FGSG_05649 FGSG_06007 FGSG_06317 FGSG_06832 FGSG_07019 FGSG_07172 FGSG_07422 FGS…	125	0.9	1.71111	2.04849e-06
20.09.18.09.01.01 receptor-mediated endocytosis	7	0.18	FGSG_11890 FGSG_01923 FGSG_01973 FGSG_04980 FGSG_13273 FGSG_09167 FGSG_09917	13	0.09	2	0.0405038
30 CELLULAR COMMUNICATION/SIGNAL TRANSDUCTION MECHANISM	215	5.64	FGSG_00293 FGSG_00304 FGSG_00305 FGSG_00306 FGSG_00320 FGSG_00337 FGSG_00353 FGSG_00362 FGSG_00408 FGSG_00444 FGSG_00472 FGSG_00508 FGSG_00581 FGSG_00623 FGSG_00677 FGSG_00739 FGSG_00781 FGSG_00808 FGSG_00852 FGSG_00982 FGSG_01033 FGSG_01057 FGSG_11890 FGSG_01134 FGSG_01161 FGSG_01222 FGSG_01241 FGSG_01243 FGSG_01271 FGSG_01292 FGSG_01312 FGSG_01316 FGSG_01341 FGSG_01398 FGSG_01497 FGSG_01502 FGS…	652	4.71	1.19745	0.00103622
30.01 cellular signalling	193	5.06	FGSG_00293 FGSG_00304 FGSG_00306 FGSG_00337 FGSG_00353 FGSG_00362 FGSG_00408 FGSG_00444 FGSG_00472 FGSG_00508 FGSG_00581 FGSG_00623 FGSG_00677 FGSG_00739 FGSG_00781 FGSG_00808 FGSG_00852 FGSG_00982 FGSG_01033 FGSG_01057 FGSG_11890 FGSG_01161 FGSG_01222 FGSG_01241 FGSG_01243 FGSG_01271 FGSG_01312 FGSG_01316 FGSG_01341 FGSG_01398 FGSG_01497 FGSG_01502 FGSG_01506 FGSG_01522 FGSG_01534 FGSG_01544 FGS…	560	4.05	1.24938	0.000150905
30.01.05 enzyme mediated signal transduction	102	2.67	FGSG_00304 FGSG_00306 FGSG_00337 FGSG_00362 FGSG_00408 FGSG_00444 FGSG_00508 FGSG_00581 FGSG_00623 FGSG_00677 FGSG_00781 FGSG_00808 FGSG_00852 FGSG_11890 FGSG_01161 FGSG_01241 FGSG_01271 FGSG_01312 FGSG_01316 FGSG_01497 FGSG_01502 FGSG_01506 FGSG_01534 FGSG_01544 FGSG_11967 FGSG_11979 FGSG_01671 FGSG_01923 FGSG_02479 FGSG_02488 FGSG_02584 FGSG_02664 FGSG_02701 FGSG_04366 FGSG_04104 FGSG_04101 FGS…	291	2.1	1.27143	0.0028152
30.01.05.01 protein kinase	48	1.25	FGSG_00337 FGSG_00362 FGSG_00408 FGSG_00508 FGSG_00677 FGSG_00852 FGSG_01161 FGSG_01271 FGSG_01312 FGSG_01506 FGSG_01544 FGSG_11967 FGSG_11979 FGSG_01671 FGSG_02488 FGSG_04101 FGSG_04091 FGSG_04053 FGSG_04947 FGSG_05306 FGSG_05418 FGSG_05547 FGSG_05586 FGSG_05734 FGSG_06206 FGSG_06327 FGSG_06502 FGSG_06832 FGSG_06845 FGSG_06940 FGSG_06988 FGSG_07251 FGSG_07304 FGSG_07520 FGSG_07855 FGSG_08767 FGS…	138	0.99	1.26263	0.0370497
30.01.05.01.03 MAPKKK cascade	14	0.36	FGSG_00408 FGSG_01161 FGSG_11979 FGSG_04101 FGSG_06206 FGSG_06845 FGSG_08767 FGSG_08721 FGSG_08691 FGSG_08572 FGSG_08568 FGSG_09612 FGSG_09903 FGSG_10239	30	0.21	1.71429	0.0195285
30.01.05.01.05 tyrosine kinase	8	0.2	FGSG_00362 FGSG_04053 FGSG_05418 FGSG_05734 FGSG_06327 FGSG_08691 FGSG_09408 FGSG_10095	13	0.09	2.22222	0.0106151
30.01.05.01.06 serine/threonine kinase	29	0.76	FGSG_00337 FGSG_00362 FGSG_00408 FGSG_00677 FGSG_01271 FGSG_01312 FGSG_01506 FGSG_01544 FGSG_02488 FGSG_04053 FGSG_04947 FGSG_05306 FGSG_05418 FGSG_05547 FGSG_05586 FGSG_05734 FGSG_06327 FGSG_06502 FGSG_06832 FGSG_06845 FGSG_07520 FGSG_07855 FGSG_08729 FGSG_08691 FGSG_09408 FGSG_09612 FGSG_09660 FGSG_09903 FGSG_10095	77	0.55	1.38182	0.0340588
30.01.05.05.01 small GTPase mediated signal transduction	36	0.94	FGSG_00304 FGSG_00581 FGSG_00808 FGSG_11890 FGSG_01241 FGSG_01316 FGSG_01497 FGSG_01534 FGSG_01923 FGSG_02479 FGSG_04366 FGSG_04104 FGSG_05438 FGSG_05447 FGSG_05865 FGSG_06016 FGSG_06640 FGSG_06706 FGSG_06845 FGSG_07251 FGSG_07304 FGSG_07433 FGSG_07473 FGSG_08857 FGSG_08767 FGSG_08728 FGSG_08572 FGSG_08568 FGSG_08544 FGSG_08446 FGSG_09244 FGSG_09550 FGSG_09778 FGSG_10016 FGSG_10889 FGSG_10873	98	0.7	1.34286	0.0294092
30.01.09 second messenger mediated signal transduction	42	1.1	FGSG_00337 FGSG_00444 FGSG_00472 FGSG_01057 FGSG_01161 FGSG_01243 FGSG_01341 FGSG_01665 FGSG_01891 FGSG_01923 FGSG_01967 FGSG_01973 FGSG_02090 FGSG_04413 FGSG_04293 FGSG_04280 FGSG_04237 FGSG_04910 FGSG_04982 FGSG_05213 FGSG_05235 FGSG_05259 FGSG_05432 FGSG_05898 FGSG_05952 FGSG_06123 FGSG_06198 FGSG_06633 FGSG_06845 FGSG_06940 FGSG_07155 FGSG_07251 FGSG_08790 FGSG_08729 FGSG_08522 FGSG_09232 FGS…	99	0.71	1.5493	0.000992003
30.01.09.07 cAMP/cGMP mediated signal transduction	9	0.23	FGSG_00472 FGSG_01923 FGSG_05952 FGSG_06633 FGSG_07251 FGSG_08729 FGSG_09778 FGSG_09897 FGSG_10868	18	0.13	1.76923	0.0357051
30.01.09.09 fatty acid derivatives mediated signal transduction	8	0.2	FGSG_01057 FGSG_01973 FGSG_04237 FGSG_05898 FGSG_06123 FGSG_08790 FGSG_09660 FGSG_09917	14	0.1	2	0.018844
30.01.09.11 polyphosphoinositol mediated signal transduction	15	0.39	FGSG_01057 FGSG_01161 FGSG_01243 FGSG_01967 FGSG_02090 FGSG_04280 FGSG_04910 FGSG_04982 FGSG_05213 FGSG_05432 FGSG_05898 FGSG_06198 FGSG_08790 FGSG_08522 FGSG_10000	36	0.26	1.5	0.0474675
30.07 regulation of signal transduction	11	0.28	FGSG_00581 FGSG_01497 FGSG_02097 FGSG_04300 FGSG_05306 FGSG_05418 FGSG_06845 FGSG_08767 FGSG_13543 FGSG_09800 FGSG_10272	24	0.17	1.64706	0.0422852
32 CELL RESCUE, DEFENSE AND VIRULENCE	408	10.7	FGSG_00071 FGSG_00152 FGSG_00192 FGSG_00305 FGSG_00306 FGSG_00319 FGSG_00329 FGSG_00338 FGSG_00353 FGSG_00361 FGSG_00362 FGSG_00367 FGSG_00405 FGSG_00408 FGSG_00452 FGSG_00472 FGSG_00480 FGSG_00497 FGSG_00508 FGSG_00537 FGSG_00539 FGSG_00558 FGSG_00564 FGSG_00576 FGSG_00596 FGSG_00633 FGSG_00677 FGSG_11814 FGSG_00730 FGSG_00739 FGSG_00740 FGSG_00765 FGSG_00781 FGSG_00815 FGSG_00841 FGSG_00844 FGS…	1452	10.5	1.01905	0
32.01 stress response	247	6.48	FGSG_00192 FGSG_00305 FGSG_00306 FGSG_00319 FGSG_00329 FGSG_00353 FGSG_00361 FGSG_00362 FGSG_00367 FGSG_00408 FGSG_00472 FGSG_00480 FGSG_00497 FGSG_00508 FGSG_00537 FGSG_00558 FGSG_00564 FGSG_00576 FGSG_00596 FGSG_00633 FGSG_00677 FGSG_11814 FGSG_00730 FGSG_00765 FGSG_00781 FGSG_00815 FGSG_00841 FGSG_00844 FGSG_00852 FGSG_00884 FGSG_00900 FGSG_00946 FGSG_00970 FGSG_11878 FGSG_01015 FGSG_01033 FGS…	697	5.04	1.28571	1.84797e-06
32.01.05 heat shock response	19	0.49	FGSG_00497 FGSG_00884 FGSG_00900 FGSG_00946 FGSG_01158 FGSG_04111 FGSG_04087 FGSG_03385 FGSG_12745 FGSG_06207 FGSG_06723 FGSG_07233 FGSG_07608 FGSG_09471 FGSG_09725 FGSG_10352 FGSG_10390 FGSG_10868 FGSG_10819	43	0.31	1.58065	0.0140596
32.01.07 unfolded protein response (e.g. ER quality control)	34	0.89	FGSG_00305 FGSG_00558 FGSG_00946 FGSG_01015 FGSG_01033 FGSG_01881 FGSG_02595 FGSG_04419 FGSG_04314 FGSG_04091 FGSG_05250 FGSG_05530 FGSG_05778 FGSG_05985 FGSG_06014 FGSG_06207 FGSG_06678 FGSG_06723 FGSG_12975 FGSG_06905 FGSG_07202 FGSG_08841 FGSG_08548 FGSG_09313 FGSG_09471 FGSG_09535 FGSG_09848 FGSG_09857 FGSG_10152 FGSG_10239 FGSG_10352 FGSG_10390 FGSG_10868 FGSG_10819	80	0.57	1.5614	0.00277986
32.05.01.03 chemical agent resistance	24	0.62	FGSG_00765 FGSG_02495 FGSG_02604 FGSG_02738 FGSG_02749 FGSG_04580 FGSG_03882 FGSG_03231 FGSG_03032 FGSG_02847 FGSG_05159 FGSG_05527 FGSG_05890 FGSG_06579 FGSG_07325 FGSG_08800 FGSG_08448 FGSG_08393 FGSG_08321 FGSG_08312 FGSG_08309 FGSG_09991 FGSG_11272 FGSG_11240	63	0.45	1.37778	0.0444633
32.05.01.03.03 inorganic chemical agent resistance (e.g. heavy metals)	8	0.2	FGSG_02495 FGSG_02749 FGSG_03032 FGSG_05159 FGSG_05527 FGSG_06579 FGSG_08393 FGSG_09991	15	0.1	2	0.0307717
34 INTERACTION WITH THE ENVIRONMENT	263	6.9	FGSG_00118 FGSG_00136 FGSG_00304 FGSG_00334 FGSG_00337 FGSG_00353 FGSG_11755 FGSG_00373 FGSG_00408 FGSG_00428 FGSG_00444 FGSG_00471 FGSG_00472 FGSG_00497 FGSG_00508 FGSG_00537 FGSG_00539 FGSG_00574 FGSG_00613 FGSG_00637 FGSG_00654 FGSG_00677 FGSG_00713 FGSG_00724 FGSG_00739 FGSG_00740 FGSG_00768 FGSG_00773 FGSG_00781 FGSG_11829 FGSG_00852 FGSG_00900 FGSG_00946 FGSG_00986 FGSG_01057 FGSG_01066 FGS…	832	6.01	1.14809	0.00426812
34.01 homeostasis	118	3.09	FGSG_00334 FGSG_00353 FGSG_11755 FGSG_00373 FGSG_00444 FGSG_00471 FGSG_00508 FGSG_00539 FGSG_00613 FGSG_00637 FGSG_00654 FGSG_00677 FGSG_00739 FGSG_00740 FGSG_00768 FGSG_00773 FGSG_00852 FGSG_00986 FGSG_01066 FGSG_01085 FGSG_01311 FGSG_01328 FGSG_01341 FGSG_01440 FGSG_01606 FGSG_01802 FGSG_01927 FGSG_01946 FGSG_02097 FGSG_02248 FGSG_02252 FGSG_02400 FGSG_02426 FGSG_02460 FGSG_02495 FGSG_02533 FGS…	336	2.43	1.2716	0.00128571
34.01.01 homeostasis of cations	105	2.75	FGSG_00334 FGSG_00353 FGSG_11755 FGSG_00373 FGSG_00444 FGSG_00471 FGSG_00508 FGSG_00539 FGSG_00613 FGSG_00637 FGSG_00654 FGSG_00739 FGSG_00740 FGSG_00768 FGSG_00773 FGSG_00852 FGSG_00986 FGSG_01311 FGSG_01328 FGSG_01341 FGSG_01440 FGSG_01606 FGSG_01802 FGSG_01927 FGSG_01946 FGSG_02248 FGSG_02252 FGSG_02400 FGSG_02426 FGSG_02460 FGSG_02495 FGSG_02533 FGSG_02749 FGSG_04580 FGSG_04487 FGSG_04369 FGS…	290	2.09	1.31579	0.000716469
34.01.01.01 homeostasis of metal ions (Na, K, Ca etc.)	79	2.07	FGSG_00334 FGSG_00353 FGSG_00444 FGSG_00508 FGSG_00539 FGSG_00613 FGSG_00654 FGSG_00768 FGSG_00773 FGSG_00852 FGSG_00986 FGSG_01328 FGSG_01606 FGSG_01802 FGSG_01927 FGSG_01946 FGSG_02248 FGSG_02252 FGSG_02400 FGSG_02460 FGSG_02495 FGSG_02533 FGSG_02749 FGSG_04580 FGSG_04095 FGSG_04051 FGSG_03987 FGSG_03882 FGSG_03744 FGSG_03737 FGSG_03692 FGSG_03412 FGSG_03257 FGSG_03032 FGSG_02847 FGSG_05159 FGS…	208	1.5	1.38	0.000641799
34.11 cellular sensing and response to external stimulus	122	3.2	FGSG_00118 FGSG_00136 FGSG_00337 FGSG_00353 FGSG_00408 FGSG_00472 FGSG_00497 FGSG_00537 FGSG_00574 FGSG_00637 FGSG_00713 FGSG_00739 FGSG_00740 FGSG_00781 FGSG_11829 FGSG_00900 FGSG_00946 FGSG_01057 FGSG_01410 FGSG_01442 FGSG_01586 FGSG_11979 FGSG_11988 FGSG_01703 FGSG_01816 FGSG_01831 FGSG_01923 FGSG_01924 FGSG_02066 FGSG_02097 FGSG_02584 FGSG_02595 FGSG_04456 FGSG_04397 FGSG_04345 FGSG_04182 FGS…	350	2.53	1.26482	0.00146755
34.11.03 chemoperception and response	59	1.54	FGSG_00353 FGSG_00408 FGSG_00574 FGSG_00637 FGSG_00713 FGSG_00740 FGSG_01057 FGSG_01410 FGSG_11979 FGSG_11988 FGSG_01703 FGSG_01816 FGSG_01923 FGSG_02097 FGSG_02595 FGSG_04182 FGSG_04111 FGSG_04101 FGSG_04055 FGSG_04051 FGSG_03985 FGSG_03212 FGSG_03034 FGSG_02998 FGSG_02869 FGSG_02825 FGSG_05023 FGSG_12704 FGSG_05329 FGSG_05447 FGSG_05571 FGSG_05608 FGSG_05990 FGSG_06016 FGSG_06684 FGSG_06746 FGS…	165	1.19	1.29412	0.0125979
34.11.03.13 osmosensing and response	30	0.78	FGSG_00408 FGSG_00637 FGSG_01057 FGSG_01410 FGSG_11979 FGSG_02595 FGSG_04182 FGSG_04111 FGSG_04101 FGSG_04055 FGSG_03985 FGSG_03034 FGSG_05023 FGSG_05447 FGSG_05990 FGSG_07004 FGSG_07214 FGSG_07623 FGSG_08941 FGSG_08857 FGSG_08781 FGSG_08691 FGSG_08544 FGSG_09298 FGSG_09612 FGSG_09660 FGSG_09846 FGSG_10121 FGSG_10239 FGSG_10361	79	0.57	1.36842	0.0281033
34.11.09 temperature perception and response	11	0.28	FGSG_00497 FGSG_00739 FGSG_00900 FGSG_00946 FGSG_01442 FGSG_02097 FGSG_04087 FGSG_07233 FGSG_09725 FGSG_10868 FGSG_10819	22	0.15	1.86667	0.020889
38 TRANSPOSABLE ELEMENTS, VIRAL AND PLASMID PROTEINS	6	0.15	FGSG_00302 FGSG_01886 FGSG_04397 FGSG_04345 FGSG_08400 FGSG_10782	9	0.06	2.5	0.0164594
40 CELL FATE	183	4.8	FGSG_11653 FGSG_00280 FGSG_00304 FGSG_00320 FGSG_00337 FGSG_00343 FGSG_00362 FGSG_00444 FGSG_00449 FGSG_00472 FGSG_00506 FGSG_00537 FGSG_00551 FGSG_00626 FGSG_00664 FGSG_00677 FGSG_00695 FGSG_00729 FGSG_00780 FGSG_00841 FGSG_00864 FGSG_00866 FGSG_00986 FGSG_01065 FGSG_11890 FGSG_01085 FGSG_01120 FGSG_01241 FGSG_01254 FGSG_01289 FGSG_01312 FGSG_01316 FGSG_01351 FGSG_01369 FGSG_01372 FGSG_01497 FGS…	548	3.96	1.21212	0.00125692
40.10 cell death	55	1.44	FGSG_11653 FGSG_00337 FGSG_00444 FGSG_00537 FGSG_00551 FGSG_00626 FGSG_00864 FGSG_00986 FGSG_01085 FGSG_01351 FGSG_11967 FGSG_01623 FGSG_01703 FGSG_01881 FGSG_01896 FGSG_01925 FGSG_01931 FGSG_02097 FGSG_02191 FGSG_02523 FGSG_02555 FGSG_02662 FGSG_02763 FGSG_04582 FGSG_04413 FGSG_04397 FGSG_04268 FGSG_04738 FGSG_05013 FGSG_05085 FGSG_05329 FGSG_05364 FGSG_05417 FGSG_05418 FGSG_05438 FGSG_05530 FGS…	163	1.17	1.23077	0.0475665
42 BIOGENESIS OF CELLULAR COMPONENTS	452	11.8	FGSG_00071 FGSG_00173 FGSG_00280 FGSG_11743 FGSG_00304 FGSG_00328 FGSG_00338 FGSG_00343 FGSG_00361 FGSG_00362 FGSG_00408 FGSG_00425 FGSG_00428 FGSG_00444 FGSG_00461 FGSG_00467 FGSG_00495 FGSG_00508 FGSG_00509 FGSG_00510 FGSG_00523 FGSG_00551 FGSG_00558 FGSG_11782 FGSG_00570 FGSG_00587 FGSG_00608 FGSG_00626 FGSG_00633 FGSG_00649 FGSG_00672 FGSG_00677 FGSG_00694 FGSG_00695 FGSG_00706 FGSG_11814 FGS…	1165	8.42	1.40143	0
42.01 cell wall	92	2.41	FGSG_00071 FGSG_00173 FGSG_00304 FGSG_00338 FGSG_00362 FGSG_00408 FGSG_00523 FGSG_00608 FGSG_00778 FGSG_00841 FGSG_00866 FGSG_00952 FGSG_00960 FGSG_01199 FGSG_01233 FGSG_01243 FGSG_01250 FGSG_01372 FGSG_01410 FGSG_01443 FGSG_01743 FGSG_01898 FGSG_01964 FGSG_02022 FGSG_02090 FGSG_02165 FGSG_02288 FGSG_02482 FGSG_02565 FGSG_02681 FGSG_04486 FGSG_04439 FGSG_04412 FGSG_04280 FGSG_04220 FGSG_04181 FGS…	276	1.99	1.21106	0.0191344
42.04 cytoskeleton/structural proteins	124	3.25	FGSG_00304 FGSG_00338 FGSG_00343 FGSG_00408 FGSG_00425 FGSG_00428 FGSG_00444 FGSG_00508 FGSG_00510 FGSG_00558 FGSG_00677 FGSG_00746 FGSG_00822 FGSG_00996 FGSG_01065 FGSG_11890 FGSG_01161 FGSG_01254 FGSG_01312 FGSG_01316 FGSG_01334 FGSG_01351 FGSG_01369 FGSG_01372 FGSG_01410 FGSG_01497 FGSG_01592 FGSG_01671 FGSG_01799 FGSG_01923 FGSG_01954 FGSG_01964 FGSG_02018 FGSG_02507 FGSG_02553 FGSG_04485 FGS…	303	2.19	1.48402	2.68409e-07
42.04.03 actin cytoskeleton	58	1.52	FGSG_00304 FGSG_00408 FGSG_00444 FGSG_00508 FGSG_00822 FGSG_00996 FGSG_01161 FGSG_01316 FGSG_01334 FGSG_01369 FGSG_01372 FGSG_01497 FGSG_01592 FGSG_01671 FGSG_01923 FGSG_01954 FGSG_02018 FGSG_04485 FGSG_04412 FGSG_04366 FGSG_05079 FGSG_05447 FGSG_05586 FGSG_05642 FGSG_06016 FGSG_06198 FGSG_06245 FGSG_06294 FGSG_06373 FGSG_06388 FGSG_06392 FGSG_06474 FGSG_06630 FGSG_06641 FGSG_06670 FGSG_06832 FGS…	111	0.8	1.9	2.99137e-08
42.07 endoplasmic reticulum	5	0.13	FGSG_00694 FGSG_02756 FGSG_05978 FGSG_07007 FGSG_07540	8	0.05	2.6	0.0409529
42.08 Golgi	10	0.26	FGSG_01020 FGSG_01216 FGSG_01873 FGSG_01893 FGSG_04412 FGSG_06299 FGSG_13014 FGSG_07432 FGSG_13674 FGSG_13906	17	0.12	2.16667	0.00663137
42.09 intracellular transport vesicles	18	0.47	FGSG_01020 FGSG_01893 FGSG_01917 FGSG_02105 FGSG_02595 FGSG_02780 FGSG_05093 FGSG_05286 FGSG_05844 FGSG_06317 FGSG_06384 FGSG_07432 FGSG_07939 FGSG_13273 FGSG_08840 FGSG_09271 FGSG_13674 FGSG_10180	33	0.23	2.04348	0.000957743
42.10 nucleus	121	3.17	FGSG_00280 FGSG_00361 FGSG_00467 FGSG_00509 FGSG_00551 FGSG_11782 FGSG_00570 FGSG_00626 FGSG_00633 FGSG_00695 FGSG_11814 FGSG_00741 FGSG_00780 FGSG_00844 FGSG_00864 FGSG_00902 FGSG_00934 FGSG_00946 FGSG_01010 FGSG_01134 FGSG_01332 FGSG_01334 FGSG_01341 FGSG_01353 FGSG_01429 FGSG_01623 FGSG_01852 FGSG_01898 FGSG_01925 FGSG_02567 FGSG_02604 FGSG_02608 FGSG_02743 FGSG_02778 FGSG_04300 FGSG_04295 FGS…	300	2.16	1.46759	9.19545e-07
42.10.03 organization of chromosome structure	99	2.59	FGSG_00280 FGSG_00361 FGSG_00467 FGSG_00509 FGSG_00551 FGSG_11782 FGSG_00570 FGSG_00626 FGSG_11814 FGSG_00741 FGSG_00780 FGSG_00844 FGSG_00864 FGSG_00902 FGSG_00934 FGSG_00946 FGSG_01010 FGSG_01134 FGSG_01332 FGSG_01334 FGSG_01341 FGSG_01353 FGSG_01623 FGSG_01852 FGSG_01898 FGSG_01925 FGSG_02567 FGSG_02608 FGSG_02743 FGSG_02778 FGSG_04300 FGSG_04295 FGSG_04293 FGSG_03761 FGSG_05013 FGSG_05074 FGS…	260	1.88	1.37766	0.000128934
42.10.05 nuclear membrane	11	0.28	FGSG_01429 FGSG_02798 FGSG_05518 FGSG_06185 FGSG_06219 FGSG_06845 FGSG_08487 FGSG_09271 FGSG_09546 FGSG_09965 FGSG_10280	19	0.13	2.15385	0.00521789
42.16 mitochondrion	76	1.99	FGSG_11743 FGSG_00328 FGSG_00461 FGSG_00495 FGSG_00587 FGSG_00649 FGSG_00706 FGSG_01027 FGSG_01320 FGSG_01351 FGSG_01394 FGSG_01452 FGSG_01653 FGSG_02160 FGSG_02220 FGSG_02477 FGSG_02494 FGSG_02504 FGSG_02769 FGSG_04567 FGSG_04229 FGSG_04130 FGSG_04113 FGSG_04111 FGSG_03936 FGSG_12421 FGSG_03249 FGSG_03137 FGSG_04988 FGSG_05029 FGSG_05085 FGSG_12694 FGSG_05328 FGSG_05387 FGSG_05737 FGSG_05889 FGS…	180	1.3	1.53077	1.44325e-05
42.25 vacuole or lysosome	24	0.62	FGSG_01085 FGSG_01320 FGSG_01432 FGSG_01552 FGSG_01612 FGSG_01890 FGSG_12142 FGSG_02565 FGSG_02595 FGSG_04297 FGSG_04980 FGSG_05127 FGSG_05191 FGSG_05469 FGSG_06075 FGSG_06277 FGSG_07007 FGSG_07172 FGSG_08544 FGSG_13660 FGSG_10029 FGSG_10226 FGSG_10417 FGSG_10503	57	0.41	1.5122	0.0124858
43 CELL TYPE DIFFERENTIATION	203	5.32	FGSG_00173 FGSG_00192 FGSG_00286 FGSG_00302 FGSG_00303 FGSG_00304 FGSG_00343 FGSG_00500 FGSG_00518 FGSG_00530 FGSG_00633 FGSG_00664 FGSG_00677 FGSG_00728 FGSG_00751 FGSG_00780 FGSG_00822 FGSG_00952 FGSG_00969 FGSG_01053 FGSG_01065 FGSG_11890 FGSG_01120 FGSG_01161 FGSG_01241 FGSG_01254 FGSG_01280 FGSG_01291 FGSG_01316 FGSG_01369 FGSG_01372 FGSG_01398 FGSG_01410 FGSG_11955 FGSG_01497 FGSG_01502 FGS…	649	4.69	1.13433	0.017473
43.01 fungal/microorganismic cell type differentiation	203	5.32	FGSG_00173 FGSG_00192 FGSG_00286 FGSG_00302 FGSG_00303 FGSG_00304 FGSG_00343 FGSG_00500 FGSG_00518 FGSG_00530 FGSG_00633 FGSG_00664 FGSG_00677 FGSG_00728 FGSG_00751 FGSG_00780 FGSG_00822 FGSG_00952 FGSG_00969 FGSG_01053 FGSG_01065 FGSG_11890 FGSG_01120 FGSG_01161 FGSG_01241 FGSG_01254 FGSG_01280 FGSG_01291 FGSG_01316 FGSG_01369 FGSG_01372 FGSG_01398 FGSG_01410 FGSG_11955 FGSG_01497 FGSG_01502 FGS…	649	4.69	1.13433	0.017473
43.01.03 fungal and other eukaryotic cell type differentiation	203	5.32	FGSG_00173 FGSG_00192 FGSG_00286 FGSG_00302 FGSG_00303 FGSG_00304 FGSG_00343 FGSG_00500 FGSG_00518 FGSG_00530 FGSG_00633 FGSG_00664 FGSG_00677 FGSG_00728 FGSG_00751 FGSG_00780 FGSG_00822 FGSG_00952 FGSG_00969 FGSG_01053 FGSG_01065 FGSG_11890 FGSG_01120 FGSG_01161 FGSG_01241 FGSG_01254 FGSG_01280 FGSG_01291 FGSG_01316 FGSG_01369 FGSG_01372 FGSG_01398 FGSG_01410 FGSG_11955 FGSG_01497 FGSG_01502 FGS…	649	4.69	1.13433	0.017473
43.01.03.05 budding, cell polarity and filament formation	107	2.8	FGSG_00173 FGSG_00302 FGSG_00304 FGSG_00343 FGSG_00518 FGSG_00530 FGSG_00664 FGSG_00677 FGSG_00751 FGSG_00822 FGSG_01053 FGSG_01065 FGSG_11890 FGSG_01120 FGSG_01241 FGSG_01254 FGSG_01280 FGSG_01291 FGSG_01316 FGSG_01369 FGSG_01372 FGSG_01398 FGSG_01410 FGSG_01497 FGSG_01665 FGSG_01703 FGSG_12021 FGSG_01919 FGSG_01923 FGSG_01964 FGSG_02018 FGSG_02022 FGSG_02095 FGSG_02507 FGSG_02595 FGSG_02681 FGS…	293	2.11	1.32701	0.000449936
43.01.03.09 development of asco- basidio- or zygospore	71	1.86	FGSG_00192 FGSG_00286 FGSG_00303 FGSG_00500 FGSG_00633 FGSG_00780 FGSG_00952 FGSG_00969 FGSG_01161 FGSG_01241 FGSG_01398 FGSG_01502 FGSG_01703 FGSG_01964 FGSG_01973 FGSG_02016 FGSG_02029 FGSG_02073 FGSG_02247 FGSG_04297 FGSG_04266 FGSG_12443 FGSG_03315 FGSG_03094 FGSG_04985 FGSG_05009 FGSG_12683 FGSG_05091 FGSG_05547 FGSG_05864 FGSG_05990 FGSG_06123 FGSG_06185 FGSG_06688 FGSG_06886 FGSG_07139 FGS…	196	1.41	1.31915	0.00472698
[truncated: 1 more rows]

## Sheet: Module F
FUNCTIONAL CATEGORY	abs SET	rel SET	genes SET	abs GENOME	rel GENOME	rel SET/rel GENOME	P-VALUE
[truncated: 56 more rows]

## Sheet: Module G
FUNCTIONAL CATEGORY	abs SET	rel SET	genes SET	abs GENOME	rel GENOME	rel SET/rel GENOME	P-VALUE
[truncated: 120 more rows]

## Sheet: Module H
FUNCTIONAL CATEGORY	abs SET	rel SET	genes SET	abs GENOME	rel GENOME	rel SET/rel GENOME	P-VALUE
[truncated: 17 more rows]
