# Supplementary material for: Compartmentalized gene regulatory network of the pathogenic fungus Fusarium graminearum
Source: New Phytol. 2016 Mar 14;211(2):527–41. doi: 10.1111/nph.13912 (PMC5069591; doi:10.1111/nph.13912)
Supplement: Supplementary file 5 — Table S7 Gene regulatory networks for candidate effector genes [file NPH-211-527-s005.xlsx]

## Sheet: Effectors in modules
Supporting Information Table S7 Gene regulatory networks for candidate effector genes
Module#	effector/total target genes	percentage of effector vs total target genes	effector gene	effector gene	effector gene	effector gene	effector gene	effector gene	effector gene	effector gene	effector gene	effector gene	effector gene	effector gene	effector gene	effector gene	effector gene	effector gene	effector gene	effector gene	effector gene	effector gene	effector gene	effector gene	effector gene	effector gene	effector gene	effector gene	effector gene	effector gene	effector gene	effector gene	effector gene	effector gene	effector gene	effector gene	effector gene	effector gene	effector gene	effector gene	effector gene	effector gene	effector gene	effector gene	effector gene	effector gene	effector gene	effector gene	effector gene
Module_A	21/2743	0.008	FGSG_11037	FGSG_11488	FGSG_02314	FGSG_03384	FGSG_03867	FGSG_03922	FGSG_11428	FGSG_02977	FGSG_04439	FGSG_11163	FGSG_03436	FGSG_02651	FGSG_07238	FGSG_03457	FGSG_04704	FGSG_03034	FGSG_11036	FGSG_04397	FGSG_09382	FGSG_04546	FGSG_02015
Module_B	80/5066	0.016	FGSG_01621	FGSG_02202	FGSG_02658	FGSG_03632	FGSG_03795	FGSG_07944	FGSG_12160	FGSG_13245	FGSG_01685	FGSG_03387	FGSG_03858	FGSG_04953	FGSG_06605	FGSG_11559	FGSG_09085	FGSG_00783	FGSG_00989	FGSG_01803	FGSG_03002	FGSG_03194	FGSG_03343	FGSG_03569	FGSG_03629	FGSG_03813	FGSG_03867	FGSG_03904	FGSG_04689	FGSG_04848	FGSG_06463	FGSG_09093	FGSG_11066	FGSG_11169	FGSG_11229	FGSG_12047	FGSG_13189	FGSG_02987	FGSG_03217	FGSG_02977	FGSG_04439	FGSG_04864	FGSG_02651	FGSG_03529	FGSG_03827	FGSG_04768	FGSG_06616	FGSG_11006	FGSG_03842
Module_C	50/3195	0.016	FGSG_03143	FGSG_03795	FGSG_05851	FGSG_08011	FGSG_11488	FGSG_12160	FGSG_13245	FGSG_01685	FGSG_03628	FGSG_02917	FGSG_09085	FGSG_00783	FGSG_00989	FGSG_03049	FGSG_03343	FGSG_03867	FGSG_03904	FGSG_04678	FGSG_04689	FGSG_07639	FGSG_10999	FGSG_11011	FGSG_11169	FGSG_11229	FGSG_11304	FGSG_11487	FGSG_11548	FGSG_03131	FGSG_03908	FGSG_04439	FGSG_11094	FGSG_03507	FGSG_03436	FGSG_09445	FGSG_02890	FGSG_03034	FGSG_03095	FGSG_03583	FGSG_09181	FGSG_04817	FGSG_06332	FGSG_10525	FGSG_10712	FGSG_12544	FGSG_00806	FGSG_04546	FGSG_02015
Module_D	35/3295	0.011	FGSG_06110	FGSG_11326	FGSG_03570	FGSG_03628	FGSG_03858	FGSG_04953	FGSG_06605	FGSG_01803	FGSG_03002	FGSG_03569	FGSG_03867	FGSG_06117	FGSG_06463	FGSG_12047	FGSG_04439	FGSG_07794	FGSG_11094	FGSG_09646	FGSG_03529	FGSG_07238	FGSG_03457	FGSG_03034	FGSG_01240	FGSG_05906	FGSG_02918	FGSG_09382	FGSG_00806	FGSG_02976	FGSG_04546	FGSG_05797	FGSG_02015	FGSG_03432	FGSG_11249	FGSG_11472	FGSG_08454
Module_E	35/4212	0.008	FGSG_03143	FGSG_03632	FGSG_05851	FGSG_11326	FGSG_03570	FGSG_06605	FGSG_03194	FGSG_03569	FGSG_03867	FGSG_03922	FGSG_06117	FGSG_09093	FGSG_11032	FGSG_01607	FGSG_04439	FGSG_04434	FGSG_08265	FGSG_04704	FGSG_03034	FGSG_01603	FGSG_03687	FGSG_03846	FGSG_05906	FGSG_11386	FGSG_04397	FGSG_06895	FGSG_03315	FGSG_04546	FGSG_12142	FGSG_11280	FGSG_02015	FGSG_03432	FGSG_06572	FGSG_11249	FGSG_08454
Module_F	95/6807	0.014	FGSG_01621	FGSG_03695	FGSG_04681	FGSG_05851	FGSG_06110	FGSG_06278	FGSG_07944	FGSG_08011	FGSG_11037	FGSG_11326	FGSG_11488	FGSG_12160	FGSG_03387	FGSG_03628	FGSG_03858	FGSG_04953	FGSG_10615	FGSG_11559	FGSG_05983	FGSG_00783	FGSG_02059	FGSG_02314	FGSG_03003	FGSG_03049	FGSG_03384	FGSG_03624	FGSG_03629	FGSG_03813	FGSG_03867	FGSG_03905	FGSG_03922	FGSG_04848	FGSG_07625	FGSG_07639	FGSG_10670	FGSG_10999	FGSG_11011	FGSG_11048	FGSG_11066	FGSG_11169	FGSG_11304	FGSG_11487	FGSG_11548	FGSG_13189	FGSG_02987	FGSG_03217	FGSG_11428
Module_G	49/4212	0.012	FGSG_02658	FGSG_03632	FGSG_06278	FGSG_07944	FGSG_01685	FGSG_05983	FGSG_09085	FGSG_02314	FGSG_03867	FGSG_04678	FGSG_06117	FGSG_07625	FGSG_07993	FGSG_10670	FGSG_11011	FGSG_11048	FGSG_12047	FGSG_03121	FGSG_03406	FGSG_04439	FGSG_04864	FGSG_04434	FGSG_06616	FGSG_08265	FGSG_03034	FGSG_03012	FGSG_03846	FGSG_06437	FGSG_09099	FGSG_10713	FGSG_11227	FGSG_02918	FGSG_04397	FGSG_06895	FGSG_08464	FGSG_10595	FGSG_10712	FGSG_12544	FGSG_03315	FGSG_03975	FGSG_04546	FGSG_02015	FGSG_03769	FGSG_04527	FGSG_05245	FGSG_08196	FGSG_10982
Module_H	43/3012	0.014	FGSG_03143	FGSG_04681	FGSG_11037	FGSG_13245	FGSG_03570	FGSG_10615	FGSG_00989	FGSG_03003	FGSG_03049	FGSG_03384	FGSG_03867	FGSG_03905	FGSG_04678	FGSG_06463	FGSG_07993	FGSG_09093	FGSG_11032	FGSG_11048	FGSG_11066	FGSG_13189	FGSG_11428	FGSG_03406	FGSG_04439	FGSG_11163	FGSG_03507	FGSG_03436	FGSG_03827	FGSG_09445	FGSG_02890	FGSG_03034	FGSG_01603	FGSG_03095	FGSG_03687	FGSG_11036	FGSG_06332	FGSG_08583	FGSG_12544	FGSG_03975	FGSG_04546	FGSG_05797	FGSG_02015	FGSG_10982	FGSG_08289
[truncated: 48 more columns]

## Sheet: FS regulators for effectors
FS Regulator	regulates	effector	effector	effector	effector	effector	effector	effector	effector	effector	effector	effector	effector	effector	effector	effector
FGSG_03702	regulates	FGSG_02015	FGSG_03034	FGSG_03867	FGSG_04439	FGSG_04546	X	X	X	X	X	X	X	X	X	X
FGSG_07812	regulates	FGSG_02202	FGSG_03387	FGSG_03842	FGSG_04818	FGSG_06616	FGSG_07775	FGSG_07944	FGSG_08464	FGSG_11006	FGSG_13245	X	X	X	X	X
FGSG_07745	regulates	FGSG_01603	FGSG_02976	FGSG_02977	FGSG_03243	FGSG_03795	FGSG_04818	FGSG_04864	FGSG_08464	FGSG_11066	X	X	X	X	X	X
FGSG_00579	regulates	FGSG_01803	FGSG_03012	FGSG_03217	FGSG_11112	FGSG_12160	X	X	X	X	X	X	X	X	X	X
FGSG_00052	regulates	FGSG_02890	FGSG_03384	FGSG_03905	FGSG_04678	FGSG_04681	FGSG_05797	FGSG_07993	FGSG_08583	FGSG_10982	X	X	X	X	X	X
FGSG_00324	regulates	FGSG_03457	FGSG_07238	X	X	X	X	X	X	X	X	X	X	X	X	X
FGSG_00717	regulates	FGSG_03432	FGSG_04953	FGSG_06605	FGSG_11094	FGSG_11326	X	X	X	X	X	X	X	X	X	X
FGSG_01984	regulates	FGSG_02890	FGSG_03908	FGSG_04678	FGSG_12544	X	X	X	X	X	X	X	X	X	X	X
FGSG_02787	regulates	FGSG_05906	X	X	X	X	X	X	X	X	X	X	X	X	X	X
FGSG_03037	regulates	FGSG_02059	FGSG_04681	FGSG_04817	FGSG_07639	FGSG_08289	FGSG_08583	X	X	X	X	X	X	X	X	X
FGSG_04554	regulates	FGSG_04434	FGSG_11249	FGSG_11386	X	X	X	X	X	X	X	X	X	X	X	X
FGSG_06460	regulates	FGSG_00783	FGSG_02987	FGSG_03002	FGSG_03387	FGSG_04689	FGSG_11249	X	X	X	X	X	X	X	X	X
FGSG_06516	regulates	FGSG_03331	FGSG_03904	X	X	X	X	X	X	X	X	X	X	X	X	X
FGSG_07187	regulates	FGSG_01685	FGSG_02890	FGSG_02917	FGSG_08196	FGSG_09085	FGSG_11011	FGSG_11169	FGSG_12160	X	X	X	X	X	X	X
FGSG_07737	regulates	FGSG_03049	FGSG_09181	X	X	X	X	X	X	X	X	X	X	X	X	X
FGSG_07789	regulates	FGSG_03331	FGSG_03827	FGSG_04818	FGSG_09181	FGSG_11227	X	X	X	X	X	X	X	X	X	X
FGSG_07827	regulates	FGSG_01607	FGSG_03121	FGSG_03131	FGSG_04768	FGSG_05983	FGSG_10670	FGSG_10712	FGSG_11304	FGSG_11487	FGSG_11548	FGSG_11559	FGSG_12142	FGSG_12548	X	X
FGSG_08954	regulates	X	X	X	X	X	X	X	X	X	X	X	X	X	X	X
FGSG_10277	regulates	FGSG_06117	X	X	X	X	X	X	X	X	X	X	X	X	X	X
FGSG_10331	regulates	FGSG_02917	FGSG_06332	X	X	X	X	X	X	X	X	X	X	X	X	X
FGSG_10458	regulates	FGSG_00989	FGSG_04689	FGSG_10525	X	X	X	X	X	X	X	X	X	X	X	X
FGSG_11061	regulates	FGSG_00028	FGSG_03003	FGSG_03012	FGSG_03842	FGSG_03905	FGSG_04817	FGSG_06110	FGSG_07775	FGSG_08011	FGSG_11487	FGSG_12160	X	X	X	X
FGSG_11247	regulates	FGSG_03629	FGSG_06437	X	X	X	X	X	X	X	X	X	X	X	X	X
FGSG_11658	regulates	FGSG_00783	FGSG_03143	FGSG_03343	FGSG_03583	FGSG_03628	FGSG_03795	FGSG_03904	FGSG_03908	FGSG_04817	FGSG_07639	FGSG_08011	FGSG_10999	FGSG_11304	FGSG_11488	FGSG_11548

## Sheet: FS effector in modules
FS effector	Relation	Regulator 1	Regulator 2	Regulator 3	Effector-affliliated module(s)
FGSG_02015	regulated by	FGSG_09766	FGSG_03702	FGSG_07265	A,B,C,D,E,F,G,H
FGSG_03012	regulated by	FGSG_03138	FGSG_00579	FGSG_11061	B,F,G
FGSG_03095	regulated by	FGSG_03892	FGSG_05477	FGSG_02349	C,H
FGSG_03121	regulated by	FGSG_09807	FGSG_11808	FGSG_07827	F,G
FGSG_03217	regulated by	FGSG_10114	FGSG_08179	FGSG_00579	B,F
FGSG_03331	regulated by	FGSG_09464	FGSG_06516	FGSG_07789	B,C
FGSG_03507	regulated by	FGSG_03892	FGSG_05477	FGSG_00144	C,H
FGSG_03827	regulated by	FGSG_05283	FGSG_07789	FGSG_00144	B
FGSG_03867	regulated by	FGSG_03702	FGSG_07265	FGSG_09001	A,B,C,D,E,F,G,H
FGSG_04681	regulated by	FGSG_00052	FGSG_12798	FGSG_03037	F,H
FGSG_04817	regulated by	FGSG_11658	FGSG_11061	FGSG_03037	C,F
FGSG_04818	regulated by	FGSG_07789	FGSG_07745	FGSG_07812	B
FGSG_05851	regulated by	FGSG_01794	FGSG_08179	FGSG_06832	C,E,F
FGSG_06437	regulated by	FGSG_11247	FGSG_06957	FGSG_00153	B,G
FGSG_07639	regulated by	FGSG_02751	FGSG_03037	FGSG_11658	C,F
FGSG_08011	regulated by	FGSG_02751	FGSG_11061	FGSG_11658	C,F
FGSG_10595	regulated by	FGSG_10114	FGSG_08349	FGSG_11808	B,F,G
FGSG_11006	regulated by	FGSG_07812	FGSG_00153	FGSG_08179	B,F
FGSG_11032	regulated by	FGSG_07097	FGSG_13172	FGSG_01638	E,H
FGSG_12047	regulated by	FGSG_02696	FGSG_07121	FGSG_00153	B,D,G
FGSG_12544	regulated by	FGSG_00144	FGSG_01984	FGSG_05498	C,G,H
FGSG_13245	regulated by	FGSG_07812	FGSG_02349	FGSG_01794	B,C,H
Genes within module B, C, H are colored respectively as green, red and blue.
